# Supplementary material for: Genome-Wide Analysis of Alternative Splicing and Non-Coding RNAs Reveal Complicated Transcriptional Regulation in Cannabis sativa L
Source: Int J Mol Sci. 2021 Nov 5;22(21):11989. doi: 10.3390/ijms222111989 (PMC8584933; doi:10.3390/ijms222111989)
Supplement: Supplementary file 1 [file ijms-22-11989-s001.zip]

Archive with 22 entries (22 files):
- Figure S2. KEGG enrichment of lncRNA targets.tif
- Figure. S1. AS validation of 5 genes by RT-PCR..tif
- Table S1. Candidate cannabinoids biosynthetic structural genes..xlsx
- Table S10. Predicted miRNAs target genes..xlsx
- Table S11. MiRNAs target genes were TFs,TRs and PKs..xlsx
- Table S12. The crosstalk between AS and miRNAs..xlsx
- Table S13. The cleavage site of miRNA targets was predicted by psRobot software..pdf
- Table S14. The predicted targets of miRNAs..xlsx
- Table S15. The lncRNA candidates and  housekeeping npcRNAs identified in C. sativa..xlsx
- Table S16. The target genes of lncRNAs..xlsx
- Table S17. lncRNAs target genes are TFs,TRs and PKs..xlsx
- Table S18. The crosstalk between AS and lncRNAs..xlsx
- Table S19. AS validation of 5 selected genes by RT-PCR..xlsx
- Table S2. Candidate FA biosynthetic structural genes..xlsx
- Table S20. Primers used for qRT-PCR..xlsx
- Table S3. Candidate cellulose biosynthetic structural genes..xlsx
- Table S4. Genome-wide identification of AS..xlsx
- Table S5. The AS types of cannabinoids biosynthetic structural genes..xlsx
- Table S6. The AS types of fatty acid biosynthesis structural genes..xlsx
- Table S7. The AS types of cellulose biosynthetic structural genes..xlsx
- Table S8. TFs,TRs and PKs identified in C. sativa..xlsx
- Table S9. MiRNAs family classification..xlsx
