# Supplementary material for: Genome-Wide Analysis of Alternative Splicing and Non-Coding RNAs Reveal Complicated Transcriptional Regulation in Cannabis sativa L
Source: Int J Mol Sci. 2021 Nov 5;22(21):11989. doi: 10.3390/ijms222111989 (PMC8584933; doi:10.3390/ijms222111989)
Supplement: Supplementary file 1 [file ijms-22-11989-s001.zip › Table S1. Candidate cannabinoids biosynthetic structural genes..xlsx]

## Sheet: Sheet1
Supplemental Table S1
Candidate cannabinoids biosynthetic structural genes.
ID	NR_annotation
T_00055172	Euphorbia lagascae delta12-oleic acid desaturase mRNA, complete cds
T_00090667	Citrus suavissima lipoxygenase (LOX) mRNA, complete cds
T_00023463	Morus notabilis Lipoxygenase 6 partial mRNA
T_00023465	Morus notabilis Lipoxygenase 6 partial mRNA
T_00023466	Morus notabilis Lipoxygenase 6 partial mRNA
T_00023464	Morus notabilis Lipoxygenase 6 partial mRNA
T_00022090	Ricinus communis lipoxygenase, putative, mRNA
T_00022091	Ricinus communis lipoxygenase, putative, mRNA
T_00010715	Theobroma cacao Lipoxygenase isoform 1 (TCM_040491) mRNA, complete cds
T_00084603	Cannabis sativa acyl-activating enzyme 7 mRNA, complete cds
T_00039113	Cannabis sativa acyl-activating enzyme 10 mRNA, complete cds
T_00039105	Cannabis sativa acyl-activating enzyme 10 mRNA, complete cds
T_00039110	Cannabis sativa acyl-activating enzyme 10 mRNA, complete cds
T_00039109	Cannabis sativa acyl-activating enzyme 10 mRNA, complete cds
T_00039104	Cannabis sativa acyl-activating enzyme 10 mRNA, complete cds
T_00039111	Cannabis sativa acyl-activating enzyme 10 mRNA, complete cds
T_00039108	Cannabis sativa acyl-activating enzyme 10 mRNA, complete cds
T_00039107	Cannabis sativa acyl-activating enzyme 10 mRNA, complete cds
T_00039106	Cannabis sativa acyl-activating enzyme 10 mRNA, complete cds
T_00039112	Cannabis sativa acyl-activating enzyme 10 mRNA, complete cds
T_00039103	Cannabis sativa acyl-activating enzyme 10 mRNA, complete cds
T_00039102	Cannabis sativa acyl-activating enzyme 10 mRNA, complete cds
T_00023817	Cannabis sativa acyl-activating enzyme 2 mRNA, complete cds
T_00023815	Cannabis sativa acyl-activating enzyme 2 mRNA, complete cds
T_00023818	Cannabis sativa acyl-activating enzyme 2 mRNA, complete cds
T_00023816	Cannabis sativa acyl-activating enzyme 2 mRNA, complete cds
T_00032259	Cannabis sativa acyl-activating enzyme 10 mRNA, complete cds
T_00069671	Cannabis sativa acyl-activating enzyme 13 mRNA, complete cds
T_00069672	Cannabis sativa acyl-activating enzyme 13 mRNA, complete cds
T_00069673	Cannabis sativa acyl-activating enzyme 13 mRNA, complete cds
T_00069676	Cannabis sativa acyl-activating enzyme 13 mRNA, complete cds
T_00069675	Cannabis sativa acyl-activating enzyme 13 mRNA, complete cds
T_00069674	Cannabis sativa acyl-activating enzyme 13 mRNA, complete cds
T_00067521	Cannabis sativa acyl-activating enzyme 5 mRNA, complete cds
T_00050644	Cannabis sativa acyl-activating enzyme 8 mRNA, complete cds
T_00050643	Cannabis sativa acyl-activating enzyme 8 mRNA, complete cds
T_00034354	Cannabis sativa acyl-activating enzyme 9 mRNA, complete cds
T_00077788	Cannabis sativa acyl-activating enzyme 4 mRNA, partial cds
T_00077787	Cannabis sativa acyl-activating enzyme 4 mRNA, partial cds
T_00009626	Cannabis sativa acyl-activating enzyme 7 mRNA, complete cds
T_00068062	Cannabis sativa acyl-activating enzyme 2 mRNA, complete cds
T_00068064	Cannabis sativa acyl-activating enzyme 2 mRNA, complete cds
T_00068063	Cannabis sativa acyl-activating enzyme 2 mRNA, complete cds
T_00019912	Morus notabilis Putative acyl-activating enzyme 19 partial mRNA
T_00019904	Morus notabilis Putative acyl-activating enzyme 19 partial mRNA
T_00019913	Morus notabilis Putative acyl-activating enzyme 19 partial mRNA
T_00019908	Morus notabilis Putative acyl-activating enzyme 19 partial mRNA
T_00019906	Morus notabilis Putative acyl-activating enzyme 19 partial mRNA
T_00019909	Morus notabilis Putative acyl-activating enzyme 19 partial mRNA
T_00019907	Morus notabilis Putative acyl-activating enzyme 19 partial mRNA
T_00019910	Morus notabilis Putative acyl-activating enzyme 19 partial mRNA
T_00019911	Morus notabilis Putative acyl-activating enzyme 19 partial mRNA
T_00019905	Morus notabilis Putative acyl-activating enzyme 19 partial mRNA
T_00007721	Cannabis sativa acyl-activating enzyme 13 mRNA, complete cds
T_00007722	Cannabis sativa acyl-activating enzyme 13 mRNA, complete cds
T_00079630	Cannabis sativa acyl-activating enzyme 2 mRNA, complete cds
T_00079629	Cannabis sativa acyl-activating enzyme 2 mRNA, complete cds
T_00046616	Cannabis sativa acyl-activating enzyme 1 mRNA, complete cds
T_00006191	PREDICTED: Prunus mume probable acyl-activating enzyme 16, chloroplastic (LOC103322589), transcript variant X2, mRNA
T_00037703	Cannabis sativa acyl-activating enzyme 6 mRNA, complete cds
T_00033796	Cannabis sativa acyl-activating enzyme 12 mRNA, complete cds
T_00033790	Cannabis sativa acyl-activating enzyme 12 mRNA, complete cds
T_00033792	Cannabis sativa acyl-activating enzyme 12 mRNA, complete cds
T_00033794	Cannabis sativa acyl-activating enzyme 12 mRNA, complete cds
T_00033791	Cannabis sativa acyl-activating enzyme 12 mRNA, complete cds
T_00033789	Cannabis sativa acyl-activating enzyme 12 mRNA, complete cds
T_00033795	Cannabis sativa acyl-activating enzyme 12 mRNA, complete cds
T_00033793	Cannabis sativa acyl-activating enzyme 12 mRNA, complete cds
T_00033799	Cannabis sativa acyl-activating enzyme 1 mRNA, complete cds
T_00033800	Cannabis sativa acyl-activating enzyme 1 mRNA, complete cds
T_00033798	Cannabis sativa acyl-activating enzyme 1 mRNA, complete cds
T_00033797	Cannabis sativa acyl-activating enzyme 12 mRNA, complete cds
T_00069642	Cannabis sativa acyl-activating enzyme 14 mRNA, complete cds
T_00030782	Cannabis sativa acyl-activating enzyme 15 mRNA, complete cds
T_00030781	Cannabis sativa acyl-activating enzyme 15 mRNA, complete cds
T_00030779	Cannabis sativa acyl-activating enzyme 15 mRNA, complete cds
T_00030778	Cannabis sativa acyl-activating enzyme 15 mRNA, complete cds
T_00030785	Cannabis sativa acyl-activating enzyme 15 mRNA, complete cds
T_00030777	Cannabis sativa acyl-activating enzyme 15 mRNA, complete cds
T_00030786	Cannabis sativa acyl-activating enzyme 15 mRNA, complete cds
T_00030783	Cannabis sativa acyl-activating enzyme 15 mRNA, complete cds
T_00030784	Cannabis sativa acyl-activating enzyme 15 mRNA, complete cds
T_00030776	Cannabis sativa acyl-activating enzyme 15 mRNA, complete cds
T_00050035	Cannabis sativa acyl-activating enzyme 13 mRNA, complete cds
T_00050032	Cannabis sativa acyl-activating enzyme 13 mRNA, complete cds
T_00050033	Cannabis sativa acyl-activating enzyme 13 mRNA, complete cds
T_00050031	Cannabis sativa acyl-activating enzyme 13 mRNA, complete cds
T_00050034	Cannabis sativa acyl-activating enzyme 13 mRNA, complete cds
T_00014807	Cannabis sativa acyl-activating enzyme 7 mRNA, complete cds
T_00014806	Cannabis sativa acyl-activating enzyme 7 mRNA, complete cds
T_00028782	Cannabis sativa acyl-activating enzyme 6 mRNA, complete cds
T_00058852	Cannabis sativa acyl-activating enzyme 12 mRNA, complete cds
T_00063984	Cannabis sativa acyl-activating enzyme 2 mRNA, complete cds
T_00087012	Cannabis sativa acyl-activating enzyme 1 mRNA, complete cds
T_00087013	Cannabis sativa acyl-activating enzyme 1 mRNA, complete cds
T_00087014	Cannabis sativa acyl-activating enzyme 1 mRNA, complete cds
T_00054328	Morus notabilis Protein prenyltransferase alpha subunit repeat-containing protein 1 partial mRNA
T_00054327	Morus notabilis Protein prenyltransferase alpha subunit repeat-containing protein 1 partial mRNA
T_00054325	Morus notabilis Protein prenyltransferase alpha subunit repeat-containing protein 1 partial mRNA
T_00054324	Morus notabilis Protein prenyltransferase alpha subunit repeat-containing protein 1 partial mRNA
T_00054321	Morus notabilis Protein prenyltransferase alpha subunit repeat-containing protein 1 partial mRNA
T_00054326	Morus notabilis Protein prenyltransferase alpha subunit repeat-containing protein 1 partial mRNA
T_00054322	Morus notabilis Protein prenyltransferase alpha subunit repeat-containing protein 1 partial mRNA
T_00054323	Morus notabilis Protein prenyltransferase alpha subunit repeat-containing protein 1 partial mRNA
T_00019884	Morus notabilis putative 1-deoxy-D-xylulose-5-phosphate synthase partial mRNA
T_00038493	Morus notabilis putative 1-deoxy-D-xylulose-5-phosphate synthase partial mRNA
T_00038494	Morus notabilis putative 1-deoxy-D-xylulose-5-phosphate synthase partial mRNA
T_00036167	Morus notabilis putative 1-deoxy-D-xylulose-5-phosphate synthase partial mRNA
T_00036168	Morus notabilis putative 1-deoxy-D-xylulose-5-phosphate synthase partial mRNA
T_00064406	Morus notabilis putative 1-deoxy-D-xylulose-5-phosphate synthase partial mRNA
T_00043762	Morus notabilis 1-deoxy-D-xylulose 5-phosphate reductoisomerase partial mRNA
T_00043760	Morus notabilis 1-deoxy-D-xylulose 5-phosphate reductoisomerase partial mRNA
T_00043765	Morus notabilis 1-deoxy-D-xylulose 5-phosphate reductoisomerase partial mRNA
T_00043766	Morus notabilis 1-deoxy-D-xylulose 5-phosphate reductoisomerase partial mRNA
T_00043767	Morus notabilis 1-deoxy-D-xylulose 5-phosphate reductoisomerase partial mRNA
T_00043758	Morus notabilis 1-deoxy-D-xylulose 5-phosphate reductoisomerase partial mRNA
T_00043764	Morus notabilis 1-deoxy-D-xylulose 5-phosphate reductoisomerase partial mRNA
T_00043759	Morus notabilis 1-deoxy-D-xylulose 5-phosphate reductoisomerase partial mRNA
T_00043761	Morus notabilis 1-deoxy-D-xylulose 5-phosphate reductoisomerase partial mRNA
T_00043763	Morus notabilis 1-deoxy-D-xylulose 5-phosphate reductoisomerase partial mRNA
T_00060413	Morus notabilis 1-deoxy-D-xylulose 5-phosphate reductoisomerase partial mRNA
T_00060412	Morus notabilis 1-deoxy-D-xylulose 5-phosphate reductoisomerase partial mRNA
T_00060414	Morus notabilis 1-deoxy-D-xylulose 5-phosphate reductoisomerase partial mRNA
T_00042657	Morus notabilis 2-C-methyl-D-erythritol 4-phosphate cytidylyltransferase partial mRNA
T_00042655	Morus notabilis 2-C-methyl-D-erythritol 4-phosphate cytidylyltransferase partial mRNA
T_00042648	Morus notabilis 2-C-methyl-D-erythritol 4-phosphate cytidylyltransferase partial mRNA
T_00042650	Morus notabilis 2-C-methyl-D-erythritol 4-phosphate cytidylyltransferase partial mRNA
T_00042649	Morus notabilis 2-C-methyl-D-erythritol 4-phosphate cytidylyltransferase partial mRNA
T_00042651	Morus notabilis 2-C-methyl-D-erythritol 4-phosphate cytidylyltransferase partial mRNA
T_00042656	Morus notabilis 2-C-methyl-D-erythritol 4-phosphate cytidylyltransferase partial mRNA
T_00088551	Morus notabilis 4-diphosphocytidyl-2-C-methyl-D-erythritol kinase partial mRNA
T_00088550	Morus notabilis 4-diphosphocytidyl-2-C-methyl-D-erythritol kinase partial mRNA
T_00011943	PREDICTED: Cucumis sativus 2-C-methyl-D-erythritol 2,4-cyclodiphosphate synthase, chloroplastic (LOC101212970), mRNA
T_00011942	PREDICTED: Cucumis sativus 2-C-methyl-D-erythritol 2,4-cyclodiphosphate synthase, chloroplastic (LOC101212970), mRNA
T_00011944	PREDICTED: Cucumis sativus 2-C-methyl-D-erythritol 2,4-cyclodiphosphate synthase, chloroplastic (LOC101212970), mRNA
T_00090017	Morus notabilis 4-hydroxy-3-methylbut-2-en-1-yl diphosphate synthase partial mRNA
T_00090011	Morus notabilis 4-hydroxy-3-methylbut-2-en-1-yl diphosphate synthase partial mRNA
T_00090012	Morus notabilis 4-hydroxy-3-methylbut-2-en-1-yl diphosphate synthase partial mRNA
T_00090014	Morus notabilis 4-hydroxy-3-methylbut-2-en-1-yl diphosphate synthase partial mRNA
T_00090013	Morus notabilis 4-hydroxy-3-methylbut-2-en-1-yl diphosphate synthase partial mRNA
T_00074585	Morus notabilis 4-hydroxy-3-methylbut-2-en-1-yl diphosphate synthase partial mRNA
T_00074586	Morus notabilis 4-hydroxy-3-methylbut-2-en-1-yl diphosphate synthase partial mRNA
T_00074580	Morus notabilis 4-hydroxy-3-methylbut-2-en-1-yl diphosphate synthase partial mRNA
T_00074579	Morus notabilis 4-hydroxy-3-methylbut-2-en-1-yl diphosphate synthase partial mRNA
T_00074583	Morus notabilis 4-hydroxy-3-methylbut-2-en-1-yl diphosphate synthase partial mRNA
T_00074581	Morus notabilis 4-hydroxy-3-methylbut-2-en-1-yl diphosphate synthase partial mRNA
T_00074577	Morus notabilis 4-hydroxy-3-methylbut-2-en-1-yl diphosphate synthase partial mRNA
T_00074582	Morus notabilis 4-hydroxy-3-methylbut-2-en-1-yl diphosphate synthase partial mRNA
T_00074578	Morus notabilis 4-hydroxy-3-methylbut-2-en-1-yl diphosphate synthase partial mRNA
T_00074584	Morus notabilis 4-hydroxy-3-methylbut-2-en-1-yl diphosphate synthase partial mRNA
T_00018927	Morus alba 4-hydroxy-3-methylbut-2-enyl diphosphate reductase mRNA, complete cds
T_00018928	Morus alba 4-hydroxy-3-methylbut-2-enyl diphosphate reductase mRNA, complete cds
T_00018929	Morus alba 4-hydroxy-3-methylbut-2-enyl diphosphate reductase mRNA, complete cds
T_00049365	Humulus lupulus geranyl diphosphate synthase small subunit mRNA, complete cds
T_00030788	Cannabis sativa polyketide synthase protein (PKSF3) mRNA, complete cds
