# Supplementary material for: Genome-Wide Analysis of Alternative Splicing and Non-Coding RNAs Reveal Complicated Transcriptional Regulation in Cannabis sativa L
Source: Int J Mol Sci. 2021 Nov 5;22(21):11989. doi: 10.3390/ijms222111989 (PMC8584933; doi:10.3390/ijms222111989)
Supplement: Supplementary file 1 [file ijms-22-11989-s001.zip › Table S10. Predicted miRNAs target genes..xlsx]

## Sheet: Sheet1
Supplemental Table S10
Predicted miRNAs target genes
Note: conserved miRNAs target gene prediction.
miRNA	Target	NR_annotation	Expectation	UPE$	miRNA_start	miRNA_end	Target_start	Target_end	miRNA_aligned_fragment	Target_aligned_fragment	Inhibition
miR1508-3P	T_00051384	Morus notabilis ADP,ATP carrier protein ER-ANT1 partial mRNA	3	-1	1	21	162	182	CUAGAAAGAGAGAGAGCCGUU	GAAGGUUUUUUCUCUUUCUGG	Cleavage
miR1508-3P	T_00051383	Morus notabilis ADP,ATP carrier protein ER-ANT1 partial mRNA	3	-1	1	21	162	182	CUAGAAAGAGAGAGAGCCGUU	GAAGGUUUUUUCUCUUUCUGG	Cleavage
miR1508-3P	T_00052443	Morus notabilis hypothetical protein partial mRNA	2	-1	1	21	2279	2299	CUAGAAAGAGAGAGAGCCGUU	CGUGGCUUUCUCUCUUUCUAA	Cleavage
miR1508-3P	T_00031542	Morus notabilis hypothetical protein partial mRNA	2.5	-1	1	21	1631	1651	CUAGAAAGAGAGAGAGCCGUU	AGUGGUUCUUUCUUUUUUUAG	Cleavage
miR1508-3P	T_00044830	Morus notabilis hypothetical protein partial mRNA	3	-1	1	21	258	278	CUAGAAAGAGAGAGAGCCGUU	UACUGCUUUUUCUCUUUCUAC	Cleavage
miR1508-3P	T_00044833	Morus notabilis hypothetical protein partial mRNA	3	-1	1	21	229	249	CUAGAAAGAGAGAGAGCCGUU	UACUGCUUUUUCUCUUUCUAC	Cleavage
miR1508-3P	T_00023459	Morus notabilis hypothetical protein partial mRNA	3	-1	1	21	791	811	CUAGAAAGAGAGAGAGCCGUU	UUCGGUUCUCUUUCUGUUUAG	Cleavage
miR1508-3P	T_00071685	Morus notabilis hypothetical protein partial mRNA	3	-1	1	21	362	382	CUAGAAAGAGAGAGAGCCGUU	UAUGCCACUUUCUCUUUCUAG	Cleavage
miR1508-3P	T_00057030	Morus notabilis Monocopper oxidase-like protein SKU5 partial mRNA	3	-1	1	21	440	460	CUAGAAAGAGAGAGAGCCGUU	GGCUUCUUUCUUUCUUUCUAG	Cleavage
miR1508-3P	T_00052965	Morus notabilis putative leucine-rich repeat receptor-like protein kinase partial mRNA_x0001_|703163130||XM_010114934.1| Morus notabilis putative leucine-rich repeat receptor-like protein kinase partial mRNA	3	-1	1	21	26	46	CUAGAAAGAGAGAGAGCCGUU	CCUCUCUCUCUCUCUUUCUAG	Cleavage
miR1508-3P	T_00079437	Morus notabilis putative RNA-binding protein EIF1AD partial mRNA	2.5	-1	1	21	34	54	CUAGAAAGAGAGAGAGCCGUU	GGCGGCUCUCUCUCUCUCUAU	Cleavage
miR1508-3P	T_00079438	Morus notabilis putative RNA-binding protein EIF1AD partial mRNA	2.5	-1	1	21	30	50	CUAGAAAGAGAGAGAGCCGUU	GGCGGCUCUCUCUCUCUCUAU	Cleavage
miR1508-3P	T_00017482	Morus notabilis Serine/threonine-protein kinase PBS1 partial mRNA	3	-1	1	21	2394	2414	CUAGAAAGAGAGAGAGCCGUU	UGAGGCCCUCUCUCUUUCUAA	Cleavage
miR1508-3P	T_00017481	Morus notabilis Serine/threonine-protein kinase PBS1 partial mRNA	3	-1	1	21	2337	2357	CUAGAAAGAGAGAGAGCCGUU	UGAGGCCCUCUCUCUUUCUAA	Cleavage
miR1508-3P	T_00017480	Morus notabilis Serine/threonine-protein kinase PBS1 partial mRNA	3	-1	1	21	2242	2262	CUAGAAAGAGAGAGAGCCGUU	UGAGGCCCUCUCUCUUUCUAA	Cleavage
miR1508-3P	T_00050481	PREDICTED: Cicer arietinum uncharacterized LOC101508272 (LOC101508272), transcript variant X2, mRNA	3	-1	1	21	753	773	CUAGAAAGAGAGAGAGCCGUU	UUUGGCUCUUUUUUUUUCUAU	Cleavage
miR1508-3P	T_00044439	PREDICTED: Fragaria vesca subsp. vesca uncharacterized LOC101296807 (LOC101296807), mRNA	2.5	-1	1	21	2422	2442	CUAGAAAGAGAGAGAGCCGUU	UGUGGCUGUCUCUCUUUCUAU	Cleavage
miR1508-3P	T_00044827	PREDICTED: Malus x domestica carbon catabolite repressor protein 4 homolog 1-like (LOC103434395), transcript variant X1, mRNA	3	-1	1	21	296	316	CUAGAAAGAGAGAGAGCCGUU	UACUGCUUUUUCUCUUUCUAC	Cleavage
miR1508-3P	T_00044829	PREDICTED: Malus x domestica carbon catabolite repressor protein 4 homolog 1-like (LOC103434395), transcript variant X1, mRNA	3	-1	1	21	289	309	CUAGAAAGAGAGAGAGCCGUU	UACUGCUUUUUCUCUUUCUAC	Cleavage
miR1508-3P	T_00044828	PREDICTED: Malus x domestica carbon catabolite repressor protein 4 homolog 1-like (LOC103434395), transcript variant X1, mRNA	3	-1	1	21	289	309	CUAGAAAGAGAGAGAGCCGUU	UACUGCUUUUUCUCUUUCUAC	Cleavage
miR1508-3P	T_00044832	PREDICTED: Malus x domestica carbon catabolite repressor protein 4 homolog 1-like (LOC103434395), transcript variant X1, mRNA	3	-1	1	21	229	249	CUAGAAAGAGAGAGAGCCGUU	UACUGCUUUUUCUCUUUCUAC	Cleavage
miR1508-3P	T_00044831	PREDICTED: Malus x domestica carbon catabolite repressor protein 4 homolog 1-like (LOC103434395), transcript variant X1, mRNA	3	-1	1	21	229	249	CUAGAAAGAGAGAGAGCCGUU	UACUGCUUUUUCUCUUUCUAC	Cleavage
miR1508-3P	T_00044834	PREDICTED: Malus x domestica carbon catabolite repressor protein 4 homolog 1-like (LOC103434395), transcript variant X1, mRNA	3	-1	1	21	221	241	CUAGAAAGAGAGAGAGCCGUU	UACUGCUUUUUCUCUUUCUAC	Cleavage
miR1508-3P	T_00067652	PREDICTED: Malus x domestica protein transport protein Sec61 subunit gamma (LOC103403987), transcript variant X2, misc_RNA	2.5	-1	1	21	1159	1179	CUAGAAAGAGAGAGAGCCGUU	UGAAGUUCUCUCUCUUUCUAG	Cleavage
miR1508-3P	T_00040034	PREDICTED: Malus x domestica uncharacterized LOC103433437 (LOC103433437), mRNA	2	-1	1	21	777	797	CUAGAAAGAGAGAGAGCCGUU	UUCAGCUCUCUCUCUUUCUAC	Cleavage
miR1508-3P	T_00051382	Theobroma cacao Endoplasmic reticulum-adenine nucleotide transporter 1 (TCM_014353) mRNA, complete cds	3	-1	1	21	162	182	CUAGAAAGAGAGAGAGCCGUU	GAAGGUUUUUUCUCUUUCUGG	Cleavage
miR1508-3P	T_00036829	Theobroma cacao SCARECROW-like 1 isoform 2 (TCM_035362) mRNA, complete cds	3	-1	1	21	82	102	CUAGAAAGAGAGAGAGCCGUU	AACAACUCUCUUUCUUUCUGG	Cleavage
miR1508-3P	T_00036830	Theobroma cacao SCARECROW-like 1 isoform 2 (TCM_035362) mRNA, complete cds	3	-1	1	21	54	74	CUAGAAAGAGAGAGAGCCGUU	AACAACUCUCUUUCUUUCUGG	Cleavage
miR1508-5P	T_00012561	Boehmeria nivea cellulose synthase (CesA2) mRNA, complete cds	3	-1	1	21	243	263	CAGCUCUCUCUCUUUCUUGGA	GUGAAGAGAGAGAGAGAGUUU	Cleavage
miR1508-5P	T_00023512	Capsella rubella hypothetical protein (CARUB_v10017612mg) mRNA, complete cds	2.5	-1	1	21	3462	3482	CAGCUCUCUCUCUUUCUUGGA	AGAGAGAGAGAGAGAGAGUUG	Cleavage
miR1508-5P	T_00064051	Humulus lupulus mRNA for Myb transcription factor (Myb8 gene), cultivar Osvald's 72, clone 4141	2.5	-1	1	21	134	154	CAGCUCUCUCUCUUUCUUGGA	CGAGAGAGAGAGAGAGAGUUG	Cleavage
miR1508-5P	T_00010342	Morus notabilis 1-phosphatidylinositol-3-phosphate 5-kinase partial mRNA	2.5	-1	1	19	1	19	CAGCUCUCUCUCUUUCUUG	AGAGAGAGAGAGAGAGUUG	Cleavage
miR1508-5P	T_00035353	Morus notabilis BTB/POZ domain-containing protein partial mRNA	3	-1	1	21	3428	3448	CAGCUCUCUCUCUUUCUUGGA	AGAGAGAGAGAGAGAGAGCUU	Cleavage
miR1508-5P	T_00059900	Morus notabilis Calcium-transporting ATPase 2, plasma membrane-type partial mRNA	3	-1	1	21	364	384	CAGCUCUCUCUCUUUCUUGGA	AAAGAGAGAGAGAGAGAGCUU	Cleavage
miR1508-5P	T_00063220	Morus notabilis Cyclin-dependent kinase inhibitor 4 partial mRNA	2	-1	1	21	1894	1914	CAGCUCUCUCUCUUUCUUGGA	AGAGAGAGAGAGAGAGAGCUG	Cleavage
miR1508-5P	T_00011466	Morus notabilis DNA mismatch repair protein mutL partial mRNA	2.5	-1	1	21	5801	5821	CAGCUCUCUCUCUUUCUUGGA	GAGGAGAGAGAGAGAGAGUUG	Cleavage
miR1508-5P	T_00011463	Morus notabilis DNA mismatch repair protein mutL partial mRNA	2.5	-1	1	21	5721	5741	CAGCUCUCUCUCUUUCUUGGA	GAGGAGAGAGAGAGAGAGUUG	Cleavage
miR1508-5P	T_00011464	Morus notabilis DNA mismatch repair protein mutL partial mRNA	2.5	-1	1	21	5689	5709	CAGCUCUCUCUCUUUCUUGGA	GAGGAGAGAGAGAGAGAGUUG	Cleavage
miR1508-5P	T_00011465	Morus notabilis DNA mismatch repair protein mutL partial mRNA	2.5	-1	1	21	5598	5618	CAGCUCUCUCUCUUUCUUGGA	GAGGAGAGAGAGAGAGAGUUG	Cleavage
miR1508-5P	T_00011462	Morus notabilis DNA mismatch repair protein mutL partial mRNA	2.5	-1	1	21	4401	4421	CAGCUCUCUCUCUUUCUUGGA	GAGGAGAGAGAGAGAGAGUUG	Cleavage
miR1508-5P	T_00059363	Morus notabilis DnaJ homolog subfamily B member 12 partial mRNA	3	-1	1	21	1027	1047	CAGCUCUCUCUCUUUCUUGGA	UCCAAGAAAGGGGGAGACUUG	Cleavage
miR1508-5P	T_00036850	Morus notabilis F-box/kelch-repeat protein partial mRNA	2.5	-1	1	21	134	154	CAGCUCUCUCUCUUUCUUGGA	AGAGAGAGAGAGAGAGAGUUG	Cleavage
miR1508-5P	T_00036851	Morus notabilis F-box/kelch-repeat protein partial mRNA	2.5	-1	1	21	87	107	CAGCUCUCUCUCUUUCUUGGA	AGAGAGAGAGAGAGAGAGUUG	Cleavage
miR1508-5P	T_00023328	Morus notabilis Histidine kinase 2 partial mRNA	1.5	-1	1	21	118	138	CAGCUCUCUCUCUUUCUUGGA	AGAGAGAAAGAGAGAGAGCUG	Cleavage
miR1508-5P	T_00072755	Morus notabilis hypothetical protein partial mRNA	2	-1	1	21	60	80	CAGCUCUCUCUCUUUCUUGGA	AAGAAGAGAGAGAGAGAGUUG	Cleavage
miR1508-5P	T_00085438	Morus notabilis hypothetical protein partial mRNA	2	-1	1	21	74	94	CAGCUCUCUCUCUUUCUUGGA	AGAGAGAGAGAGAGAGAGCUG	Cleavage
miR1508-5P	T_00085440	Morus notabilis hypothetical protein partial mRNA	2	-1	1	21	73	93	CAGCUCUCUCUCUUUCUUGGA	AGAGAGAGAGAGAGAGAGCUG	Cleavage
miR1508-5P	T_00085439	Morus notabilis hypothetical protein partial mRNA	2	-1	1	21	74	94	CAGCUCUCUCUCUUUCUUGGA	AGAGAGAGAGAGAGAGAGCUG	Cleavage
miR1508-5P	T_00085437	Morus notabilis hypothetical protein partial mRNA	2	-1	1	21	103	123	CAGCUCUCUCUCUUUCUUGGA	AGAGAGAGAGAGAGAGAGCUG	Cleavage
miR1508-5P	T_00085996	Morus notabilis hypothetical protein partial mRNA	2.5	-1	1	21	219	239	CAGCUCUCUCUCUUUCUUGGA	AGAAAGAGAGAGAGAGAGCUA	Cleavage
miR1508-5P	T_00085997	Morus notabilis hypothetical protein partial mRNA	2.5	-1	1	21	219	239	CAGCUCUCUCUCUUUCUUGGA	AGAAAGAGAGAGAGAGAGCUA	Cleavage
miR1508-5P	T_00041773	Morus notabilis hypothetical protein partial mRNA	2.5	-1	1	21	94	114	CAGCUCUCUCUCUUUCUUGGA	AGAGAGAGAGAGAGAGAGUUG	Cleavage
miR1508-5P	T_00043221	Morus notabilis hypothetical protein partial mRNA	2.5	-1	1	21	1068	1088	CAGCUCUCUCUCUUUCUUGGA	AGAGAGAGAGAGAGAGAGUUG	Cleavage
miR1508-5P	T_00073197	Morus notabilis hypothetical protein partial mRNA	2.5	-1	1	21	555	575	CAGCUCUCUCUCUUUCUUGGA	AGAGAGAGAGAGAGAGAGUUG	Cleavage
miR1508-5P	T_00007242	Morus notabilis hypothetical protein partial mRNA	2.5	-1	1	21	16	36	CAGCUCUCUCUCUUUCUUGGA	AGAGAGAGAGAGAGAGAGUUG	Cleavage
miR1508-5P	T_00051128	Morus notabilis hypothetical protein partial mRNA	3	-1	1	21	1224	1245	CAGCUCUCUCUCUUUCU-UGGA	UCUAGAGAAAGAGAGAGAGUUG	Cleavage
miR1508-5P	T_00027053	Morus notabilis hypothetical protein partial mRNA	3	-1	1	21	51	71	CAGCUCUCUCUCUUUCUUGGA	UUCAUGAGAGAGAGAGAGAUG	Cleavage
miR1508-5P	T_00071563	Morus notabilis hypothetical protein partial mRNA	3	-1	1	21	260	280	CAGCUCUCUCUCUUUCUUGGA	GCGAAGAGAGAGAGAGAGUUU	Cleavage
miR1508-5P	T_00071565	Morus notabilis hypothetical protein partial mRNA	3	-1	1	21	200	220	CAGCUCUCUCUCUUUCUUGGA	GCGAAGAGAGAGAGAGAGUUU	Cleavage
miR1508-5P	T_00071564	Morus notabilis hypothetical protein partial mRNA	3	-1	1	21	200	220	CAGCUCUCUCUCUUUCUUGGA	GCGAAGAGAGAGAGAGAGUUU	Cleavage
miR1508-5P	T_00043632	Morus notabilis MHD domain-containing death-inducing protein partial mRNA	2.5	-1	1	21	2285	2305	CAGCUCUCUCUCUUUCUUGGA	UUUGAGAGAGAGAGAGAGCUC	Cleavage
miR1508-5P	T_00043630	Morus notabilis MHD domain-containing death-inducing protein partial mRNA	2.5	-1	1	21	2251	2271	CAGCUCUCUCUCUUUCUUGGA	UUUGAGAGAGAGAGAGAGCUC	Cleavage
miR1508-5P	T_00043631	Morus notabilis MHD domain-containing death-inducing protein partial mRNA	2.5	-1	1	21	2241	2261	CAGCUCUCUCUCUUUCUUGGA	UUUGAGAGAGAGAGAGAGCUC	Cleavage
miR1508-5P	T_00043629	Morus notabilis MHD domain-containing death-inducing protein partial mRNA	2.5	-1	1	21	2015	2035	CAGCUCUCUCUCUUUCUUGGA	UUUGAGAGAGAGAGAGAGCUC	Cleavage
miR1508-5P	T_00049724	Morus notabilis Monothiol glutaredoxin-S9 partial mRNA	2.5	-1	1	21	1351	1371	CAGCUCUCUCUCUUUCUUGGA	AGAGAGAAAGAGAGAGAGCUU	Cleavage
miR1508-5P	T_00049725	Morus notabilis Monothiol glutaredoxin-S9 partial mRNA	2.5	-1	1	21	423	443	CAGCUCUCUCUCUUUCUUGGA	AGAGAGAAAGAGAGAGAGCUU	Cleavage
miR1508-5P	T_00055913	Morus notabilis putative anion transporter 6 partial mRNA	2.5	-1	1	21	2711	2731	CAGCUCUCUCUCUUUCUUGGA	AGAGAGAGAGAGAGAGAGUUG	Cleavage
miR1508-5P	T_00064371	Morus notabilis RING finger protein B partial mRNA	3	-1	1	21	2255	2275	CAGCUCUCUCUCUUUCUUGGA	AUUUAGAAAGAGAGAGAGCUU	Cleavage
miR1508-5P	T_00072056	Morus notabilis Serine/threonine-protein kinase partial mRNA	2.5	-1	1	21	15	35	CAGCUCUCUCUCUUUCUUGGA	AGAGAGAGAGAGAGAGAGUUG	Cleavage
miR1508-5P	T_00072053	Morus notabilis Serine/threonine-protein kinase partial mRNA	2.5	-1	1	21	15	35	CAGCUCUCUCUCUUUCUUGGA	AGAGAGAGAGAGAGAGAGUUG	Cleavage
miR1508-5P	T_00072051	Morus notabilis Serine/threonine-protein kinase partial mRNA	2.5	-1	1	21	15	35	CAGCUCUCUCUCUUUCUUGGA	AGAGAGAGAGAGAGAGAGUUG	Cleavage
miR1508-5P	T_00072057	Morus notabilis Serine/threonine-protein kinase partial mRNA	2.5	-1	1	21	15	35	CAGCUCUCUCUCUUUCUUGGA	AGAGAGAGAGAGAGAGAGUUG	Cleavage
miR1508-5P	T_00072058	Morus notabilis Serine/threonine-protein kinase partial mRNA	2.5	-1	1	21	15	35	CAGCUCUCUCUCUUUCUUGGA	AGAGAGAGAGAGAGAGAGUUG	Cleavage
miR1508-5P	T_00072054	Morus notabilis Serine/threonine-protein kinase partial mRNA	2.5	-1	1	21	15	35	CAGCUCUCUCUCUUUCUUGGA	AGAGAGAGAGAGAGAGAGUUG	Cleavage
miR1508-5P	T_00072052	Morus notabilis Serine/threonine-protein kinase partial mRNA	2.5	-1	1	21	15	35	CAGCUCUCUCUCUUUCUUGGA	AGAGAGAGAGAGAGAGAGUUG	Cleavage
miR1508-5P	T_00072055	Morus notabilis Serine/threonine-protein kinase partial mRNA	2.5	-1	1	21	15	35	CAGCUCUCUCUCUUUCUUGGA	AGAGAGAGAGAGAGAGAGUUG	Cleavage
miR1508-5P	T_00070881	Morus notabilis Splicing regulatory glutamine/lysine-rich protein 1 partial mRNA	3	-1	1	21	39	59	CAGCUCUCUCUCUUUCUUGGA	UUUGAGAGAGAGAGAGAGCAG	Cleavage
miR1508-5P	T_00070882	Morus notabilis Splicing regulatory glutamine/lysine-rich protein 1 partial mRNA	3	-1	1	21	39	59	CAGCUCUCUCUCUUUCUUGGA	UUUGAGAGAGAGAGAGAGCAG	Cleavage
miR1508-5P	T_00070883	Morus notabilis Splicing regulatory glutamine/lysine-rich protein 1 partial mRNA	3	-1	1	21	22	42	CAGCUCUCUCUCUUUCUUGGA	UUUGAGAGAGAGAGAGAGCAG	Cleavage
miR1508-5P	T_00068660	Morus notabilis Uncharacterized protein partial mRNA	3	-1	1	21	1244	1264	CAGCUCUCUCUCUUUCUUGGA	CUCAAGAAAGAGAGAGCGUUA	Cleavage
miR1508-5P	T_00088189	Phaseolus vulgaris hypothetical protein (PHAVU_007G019800g) mRNA, complete cds	2.5	-1	1	21	76	96	CAGCUCUCUCUCUUUCUUGGA	AGAGAGAGAGAGAGAGAGUUG	Cleavage
miR1508-5P	T_00059538	Populus trichocarpa hypothetical protein (POPTR_0012s06370g) mRNA, complete cds	2.5	-1	1	21	289	309	CAGCUCUCUCUCUUUCUUGGA	AAAGAGAGAGAGAGAGAGUUG	Cleavage
miR1508-5P	T_00059539	Populus trichocarpa hypothetical protein (POPTR_0012s06370g) mRNA, complete cds	2.5	-1	1	21	85	105	CAGCUCUCUCUCUUUCUUGGA	AAAGAGAGAGAGAGAGAGUUG	Cleavage
miR1508-5P	T_00023501	PREDICTED: Beta vulgaris subsp. vulgaris uncharacterized LOC104904684 (LOC104904684), mRNA	2	-1	1	21	1633	1653	CAGCUCUCUCUCUUUCUUGGA	UACUAGAGAGAGAGAGAGUUG	Cleavage
miR1508-5P	T_00049723	PREDICTED: Beta vulgaris subsp. vulgaris uncharacterized LOC104904684 (LOC104904684), mRNA	2	-1	1	21	1655	1675	CAGCUCUCUCUCUUUCUUGGA	CACUAGAGAGAGAGAGAGUUG	Cleavage
miR1508-5P	T_00054861	PREDICTED: Fragaria vesca subsp. vesca N-glycosylase/DNA lyase OGG1 (LOC101290717), mRNA	2.5	-1	1	21	190	210	CAGCUCUCUCUCUUUCUUGGA	AGAGAGAGAGAGAGAGAGUUG	Cleavage
miR1508-5P	T_00063205	PREDICTED: Gossypium raimondii 2-phytyl-1,4-beta-naphthoquinone methyltransferase, chloroplastic (LOC105785795), mRNA	2.5	-1	1	21	3834	3854	CAGCUCUCUCUCUUUCUUGGA	ACGAAGAGAGAGAGGGGGCUG	Cleavage
miR1508-5P	T_00063204	PREDICTED: Gossypium raimondii 2-phytyl-1,4-beta-naphthoquinone methyltransferase, chloroplastic (LOC105785795), mRNA	2.5	-1	1	21	3833	3853	CAGCUCUCUCUCUUUCUUGGA	ACGAAGAGAGAGAGGGGGCUG	Cleavage
miR1508-5P	T_00063203	PREDICTED: Gossypium raimondii 2-phytyl-1,4-beta-naphthoquinone methyltransferase, chloroplastic (LOC105785795), mRNA	2.5	-1	1	21	3810	3830	CAGCUCUCUCUCUUUCUUGGA	ACGAAGAGAGAGAGGGGGCUG	Cleavage
miR1508-5P	T_00063206	PREDICTED: Gossypium raimondii 2-phytyl-1,4-beta-naphthoquinone methyltransferase, chloroplastic (LOC105785795), mRNA	2.5	-1	1	21	2965	2985	CAGCUCUCUCUCUUUCUUGGA	ACGAAGAGAGAGAGGGGGCUG	Cleavage
miR1508-5P	T_00063205	PREDICTED: Gossypium raimondii 2-phytyl-1,4-beta-naphthoquinone methyltransferase, chloroplastic (LOC105785795), mRNA	3	-1	1	21	4005	4025	CAGCUCUCUCUCUUUCUUGGA	AGAGAGAGAGAGAGGGGGCUG	Cleavage
miR1508-5P	T_00063204	PREDICTED: Gossypium raimondii 2-phytyl-1,4-beta-naphthoquinone methyltransferase, chloroplastic (LOC105785795), mRNA	3	-1	1	21	4004	4024	CAGCUCUCUCUCUUUCUUGGA	AGAGAGAGAGAGAGGGGGCUG	Cleavage
miR1508-5P	T_00063203	PREDICTED: Gossypium raimondii 2-phytyl-1,4-beta-naphthoquinone methyltransferase, chloroplastic (LOC105785795), mRNA	3	-1	1	21	3981	4001	CAGCUCUCUCUCUUUCUUGGA	AGAGAGAGAGAGAGGGGGCUG	Cleavage
miR1508-5P	T_00063206	PREDICTED: Gossypium raimondii 2-phytyl-1,4-beta-naphthoquinone methyltransferase, chloroplastic (LOC105785795), mRNA	3	-1	1	21	3136	3156	CAGCUCUCUCUCUUUCUUGGA	AGAGAGAGAGAGAGGGGGCUG	Cleavage
miR1508-5P	T_00073142	PREDICTED: Gossypium raimondii wee1-like protein kinase (LOC105803032), mRNA	1.5	-1	1	21	137	157	CAGCUCUCUCUCUUUCUUGGA	AGCGAGAGAGAGAGAGAGUUG	Cleavage
miR1508-5P	T_00047739	PREDICTED: Gossypium raimondii wee1-like protein kinase (LOC105803032), mRNA	1.5	-1	1	21	101	121	CAGCUCUCUCUCUUUCUUGGA	AGCGAGAGAGAGAGAGAGUUG	Cleavage
miR1508-5P	T_00064040	PREDICTED: Malus x domestica BRCT domain-containing protein At4g02110-like (LOC103449282), mRNA	2	-1	1	21	1803	1823	CAGCUCUCUCUCUUUCUUGGA	AGAGAGAGAGAGAGAGAGCUG	Cleavage
miR1508-5P	T_00064039	PREDICTED: Malus x domestica BRCT domain-containing protein At4g02110-like (LOC103449282), mRNA	2	-1	1	21	1803	1823	CAGCUCUCUCUCUUUCUUGGA	AGAGAGAGAGAGAGAGAGCUG	Cleavage
miR1508-5P	T_00059998	PREDICTED: Malus x domestica polycomb group protein FIE2-like (LOC103419005), mRNA	2.5	-1	1	21	323	343	CAGCUCUCUCUCUUUCUUGGA	GGAGAGAGAGAGAGAGAGUUG	Cleavage
miR1508-5P	T_00060000	PREDICTED: Malus x domestica polycomb group protein FIE2-like (LOC103419005), mRNA	2.5	-1	1	21	323	343	CAGCUCUCUCUCUUUCUUGGA	GGAGAGAGAGAGAGAGAGUUG	Cleavage
miR1508-5P	T_00059997	PREDICTED: Malus x domestica polycomb group protein FIE2-like (LOC103419005), mRNA	2.5	-1	1	21	282	302	CAGCUCUCUCUCUUUCUUGGA	GGAGAGAGAGAGAGAGAGUUG	Cleavage
miR1508-5P	T_00059999	PREDICTED: Malus x domestica polycomb group protein FIE2-like (LOC103419005), mRNA	2.5	-1	1	21	286	306	CAGCUCUCUCUCUUUCUUGGA	GGAGAGAGAGAGAGAGAGUUG	Cleavage
miR1508-5P	T_00059996	PREDICTED: Malus x domestica polycomb group protein FIE2-like (LOC103419005), mRNA	2.5	-1	1	21	273	293	CAGCUCUCUCUCUUUCUUGGA	GGAGAGAGAGAGAGAGAGUUG	Cleavage
miR1508-5P	T_00059995	PREDICTED: Malus x domestica polycomb group protein FIE2-like (LOC103419005), mRNA	2.5	-1	1	21	251	271	CAGCUCUCUCUCUUUCUUGGA	GGAGAGAGAGAGAGAGAGUUG	Cleavage
miR1508-5P	T_00011657	PREDICTED: Malus x domestica uncharacterized LOC103427870 (LOC103427870), transcript variant X3, mRNA	2.5	-1	1	21	196	216	CAGCUCUCUCUCUUUCUUGGA	AGAGAGAGAGAGAGAGAGUUG	Cleavage
miR1508-5P	T_00023513	PREDICTED: Nicotiana sylvestris remorin-like (LOC104227621), transcript variant X2, mRNA	2.5	-1	1	21	4126	4146	CAGCUCUCUCUCUUUCUUGGA	AGAGAGAGAGAGAGAGAGUUG	Cleavage
miR1508-5P	T_00023514	PREDICTED: Nicotiana sylvestris remorin-like (LOC104227621), transcript variant X2, mRNA	2.5	-1	1	21	3707	3727	CAGCUCUCUCUCUUUCUUGGA	AGAGAGAGAGAGAGAGAGUUG	Cleavage
miR1508-5P	T_00060215	PREDICTED: Prunus mume ADP-ribosylation factor-related protein 1 (LOC103333232), mRNA	3	-1	1	21	91	111	CAGCUCUCUCUCUUUCUUGGA	UCAAAGAGAGAGAGAGAGUUU	Cleavage
miR1508-5P	T_00019012	PREDICTED: Prunus mume uncharacterized LOC103321220 (LOC103321220), mRNA	3	-1	1	21	109	129	CAGCUCUCUCUCUUUCUUGGA	CCCAAGAGAGAGAGAGAGAUC	Cleavage
miR1508-5P	T_00079313	PREDICTED: Prunus mume uncharacterized LOC103322971 (LOC103322971), mRNA	2.5	-1	1	21	1890	1910	CAGCUCUCUCUCUUUCUUGGA	UCCAAGAAAGGGGGAGAUCUG	Cleavage
miR1508-5P	T_00064493	PREDICTED: Pyrus x bretschneideri dnaJ homolog subfamily C member 17-like (LOC103946609), transcript variant X3, misc_RNA	3	-1	1	21	453	473	CAGCUCUCUCUCUUUCUUGGA	UUGAGGAAAGAGAAAGAGCUG	Cleavage
miR1508-5P	T_00064492	PREDICTED: Pyrus x bretschneideri dnaJ homolog subfamily C member 17-like (LOC103946609), transcript variant X3, misc_RNA	3	-1	1	21	453	473	CAGCUCUCUCUCUUUCUUGGA	UUGAGGAAAGAGAAAGAGCUG	Cleavage
miR1508-5P	T_00066973	PREDICTED: Pyrus x bretschneideri uncharacterized LOC103960971 (LOC103960971), transcript variant X2, mRNA	2.5	-1	1	21	932	952	CAGCUCUCUCUCUUUCUUGGA	AGAGAGAGAGAGAGAGAGUUG	Cleavage
miR1508-5P	T_00066973	PREDICTED: Pyrus x bretschneideri uncharacterized LOC103960971 (LOC103960971), transcript variant X2, mRNA	2.5	-1	1	21	994	1014	CAGCUCUCUCUCUUUCUUGGA	AGAGAGAGAGAGAGAGAGUUG	Cleavage
miR1508-5P	T_00063021	Prunus persica hypothetical protein (PRUPE_ppa000967mg) mRNA, complete cds	3	-1	1	21	700	720	CAGCUCUCUCUCUUUCUUGGA	UUCAAGAGCGAGAGAGGGUUG	Cleavage
miR1508-5P	T_00064369	Prunus persica hypothetical protein (PRUPE_ppa004585mg) mRNA, complete cds	3	-1	1	21	10593	10613	CAGCUCUCUCUCUUUCUUGGA	AUUUAGAAAGAGAGAGAGCUU	Cleavage
miR1508-5P	T_00064368	Prunus persica hypothetical protein (PRUPE_ppa004585mg) mRNA, complete cds	3	-1	1	21	10564	10584	CAGCUCUCUCUCUUUCUUGGA	AUUUAGAAAGAGAGAGAGCUU	Cleavage
miR1508-5P	T_00064370	Prunus persica hypothetical protein (PRUPE_ppa004585mg) mRNA, complete cds	3	-1	1	21	2171	2191	CAGCUCUCUCUCUUUCUUGGA	AUUUAGAAAGAGAGAGAGCUU	Cleavage
miR1508-5P	T_00049311	Prunus persica hypothetical protein (PRUPE_ppa005103mg) mRNA, complete cds	2.5	-1	1	21	68	88	CAGCUCUCUCUCUUUCUUGGA	AGAGAGAGAGAGAGAGAGUUG	Cleavage
miR156a	T_00026811	Cannabis sativa cultivar Carmagnola mitochondrion, complete genome	1	-1	1	20	8933	8952	UGACAGAAGAGAGUGAGCAC	UUGCUCUCUCUCUUCUGUCA	Cleavage
miR156a	T_00068976	Morus notabilis Bifunctional phosphatase IMPL2 partial mRNA	2.5	-1	1	20	966	985	UGACAGAAGAGAGUGAGCAC	AUGCUUAUGCUCUUCUGUCA	Cleavage
miR156a	T_00068975	Morus notabilis Bifunctional phosphatase IMPL2 partial mRNA	2.5	-1	1	20	961	980	UGACAGAAGAGAGUGAGCAC	AUGCUUAUGCUCUUCUGUCA	Cleavage
miR156a	T_00037910	Morus notabilis BTB/POZ domain-containing protein partial mRNA	3	-1	1	20	3479	3498	UGACAGAAGAGAGUGAGCAC	UUGUUCUCUCUCUUCUUUCA	Cleavage
miR156a	T_00024234	Morus notabilis GTP-binding nuclear protein Ran-3 partial mRNA	2.5	-1	1	20	5641	5660	UGACAGAAGAGAGUGAGCAC	UUCCUCACUCUCUUUUGUCU	Cleavage
miR156a	T_00024233	Morus notabilis GTP-binding nuclear protein Ran-3 partial mRNA	2.5	-1	1	20	5344	5363	UGACAGAAGAGAGUGAGCAC	UUCCUCACUCUCUUUUGUCU	Cleavage
miR156a	T_00066474	Morus notabilis Histone-lysine N-methyltransferase, H3 lysine-9 specific SUVH6 partial mRNA	3	-1	1	20	66	85	UGACAGAAGAGAGUGAGCAC	UUUCUUUCUUUCUUCUGUCA	Cleavage
miR156a	T_00066473	Morus notabilis Histone-lysine N-methyltransferase, H3 lysine-9 specific SUVH6 partial mRNA	3	-1	1	20	66	85	UGACAGAAGAGAGUGAGCAC	UUUCUUUCUUUCUUCUGUCA	Cleavage
miR156a	T_00089574	Morus notabilis hypothetical protein partial mRNA	3	-1	1	20	749	768	UGACAGAAGAGAGUGAGCAC	AUUUUAACUUUCUUCUGUCA	Cleavage
miR156a	T_00066636	Morus notabilis Splicing regulatory glutamine/lysine-rich protein 1 partial mRNA	3	-1	1	20	2161	2180	UGACAGAAGAGAGUGAGCAC	AUCCUCGUUUUCUUCUGUUA	Cleavage
miR156a	T_00066635	Morus notabilis Splicing regulatory glutamine/lysine-rich protein 1 partial mRNA	3	-1	1	20	2028	2047	UGACAGAAGAGAGUGAGCAC	AUCCUCGUUUUCUUCUGUUA	Cleavage
miR156a	T_00052737	Morus notabilis Squamosa promoter-binding-like protein 12 partial mRNA	1	-1	1	20	2103	2122	UGACAGAAGAGAGUGAGCAC	GUGCUCUCUCUCUUCUGUCA	Cleavage
miR156a	T_00052738	Morus notabilis Squamosa promoter-binding-like protein 12 partial mRNA	1	-1	1	20	2095	2114	UGACAGAAGAGAGUGAGCAC	GUGCUCUCUCUCUUCUGUCA	Cleavage
miR156a	T_00052739	Morus notabilis Squamosa promoter-binding-like protein 12 partial mRNA	1	-1	1	20	432	451	UGACAGAAGAGAGUGAGCAC	GUGCUCUCUCUCUUCUGUCA	Cleavage
miR156a	T_00080612	Morus notabilis Squamosa promoter-binding-like protein 15 partial mRNA	1	-1	1	20	1240	1259	UGACAGAAGAGAGUGAGCAC	GUGCUCUCUCUCUUCUGUCA	Cleavage
miR156a	T_00080614	Morus notabilis Squamosa promoter-binding-like protein 15 partial mRNA	1	-1	1	20	1185	1204	UGACAGAAGAGAGUGAGCAC	GUGCUCUCUCUCUUCUGUCA	Cleavage
miR156a	T_00080615	Morus notabilis Squamosa promoter-binding-like protein 15 partial mRNA	1	-1	1	20	1114	1133	UGACAGAAGAGAGUGAGCAC	GUGCUCUCUCUCUUCUGUCA	Cleavage
miR156a	T_00080616	Morus notabilis Squamosa promoter-binding-like protein 15 partial mRNA	1	-1	1	20	1090	1109	UGACAGAAGAGAGUGAGCAC	GUGCUCUCUCUCUUCUGUCA	Cleavage
miR156a	T_00080613	Morus notabilis Squamosa promoter-binding-like protein 15 partial mRNA	1	-1	1	20	1240	1259	UGACAGAAGAGAGUGAGCAC	GUGCUCUCUCUCUUCUGUCA	Cleavage
miR156a	T_00037358	Morus notabilis Sulfhydryl oxidase 2 partial mRNA	3	-1	1	20	45	64	UGACAGAAGAGAGUGAGCAC	AUUCUCAUUUUUUUUUGUCA	Cleavage
miR156a	T_00037356	Morus notabilis Sulfhydryl oxidase 2 partial mRNA	3	-1	1	20	45	64	UGACAGAAGAGAGUGAGCAC	AUUCUCAUUUUUUUUUGUCA	Cleavage
miR156a	T_00037357	Morus notabilis Sulfhydryl oxidase 2 partial mRNA	3	-1	1	20	45	64	UGACAGAAGAGAGUGAGCAC	AUUCUCAUUUUUUUUUGUCA	Cleavage
miR156a	T_00037355	Morus notabilis Sulfhydryl oxidase 2 partial mRNA	3	-1	1	20	45	64	UGACAGAAGAGAGUGAGCAC	AUUCUCAUUUUUUUUUGUCA	Cleavage
miR156a	T_00048574	Morus notabilis Zinc transport protein ZntB partial mRNA	2.5	-1	1	20	1524	1543	UGACAGAAGAGAGUGAGCAC	AUGUUCAUUCUCUUCUGUUC	Cleavage
miR156a	T_00059648	PREDICTED: Cicer arietinum squamosa promoter-binding protein 1 (LOC101512968), transcript variant X2, misc_RNA	1	-1	1	20	1207	1226	UGACAGAAGAGAGUGAGCAC	AUGCUCUCUCUCUUCUGUCA	Cleavage
miR156a	T_00071658	PREDICTED: Cucumis sativus squamosa promoter-binding-like protein 6 (LOC101221286), transcript variant X3, mRNA	1	-1	1	20	2518	2537	UGACAGAAGAGAGUGAGCAC	GUGCUCUCUCUCUUCUGUCA	Cleavage
miR156a	T_00071659	PREDICTED: Cucumis sativus squamosa promoter-binding-like protein 6 (LOC101221286), transcript variant X3, mRNA	1	-1	1	20	2335	2354	UGACAGAAGAGAGUGAGCAC	GUGCUCUCUCUCUUCUGUCA	Cleavage
miR156a	T_00071662	PREDICTED: Cucumis sativus squamosa promoter-binding-like protein 6 (LOC101221286), transcript variant X3, mRNA	1	-1	1	20	2207	2226	UGACAGAAGAGAGUGAGCAC	GUGCUCUCUCUCUUCUGUCA	Cleavage
miR156a	T_00071656	PREDICTED: Cucumis sativus squamosa promoter-binding-like protein 6 (LOC101221286), transcript variant X3, mRNA	1	-1	1	20	2074	2093	UGACAGAAGAGAGUGAGCAC	GUGCUCUCUCUCUUCUGUCA	Cleavage
miR156a	T_00071663	PREDICTED: Cucumis sativus squamosa promoter-binding-like protein 6 (LOC101221286), transcript variant X3, mRNA	1	-1	1	20	2002	2021	UGACAGAAGAGAGUGAGCAC	GUGCUCUCUCUCUUCUGUCA	Cleavage
miR156a	T_00071660	PREDICTED: Cucumis sativus squamosa promoter-binding-like protein 6 (LOC101221286), transcript variant X3, mRNA	1	-1	1	20	1921	1940	UGACAGAAGAGAGUGAGCAC	GUGCUCUCUCUCUUCUGUCA	Cleavage
miR156a	T_00071657	PREDICTED: Cucumis sativus squamosa promoter-binding-like protein 6 (LOC101221286), transcript variant X3, mRNA	1	-1	1	20	1891	1910	UGACAGAAGAGAGUGAGCAC	GUGCUCUCUCUCUUCUGUCA	Cleavage
miR156a	T_00071661	PREDICTED: Cucumis sativus squamosa promoter-binding-like protein 6 (LOC101221286), transcript variant X3, mRNA	1	-1	1	20	1816	1835	UGACAGAAGAGAGUGAGCAC	GUGCUCUCUCUCUUCUGUCA	Cleavage
miR156a	T_00071665	PREDICTED: Cucumis sativus squamosa promoter-binding-like protein 6 (LOC101221286), transcript variant X3, mRNA	1	-1	1	20	1447	1466	UGACAGAAGAGAGUGAGCAC	GUGCUCUCUCUCUUCUGUCA	Cleavage
miR156a	T_00071664	PREDICTED: Cucumis sativus squamosa promoter-binding-like protein 6 (LOC101221286), transcript variant X3, mRNA	1	-1	1	20	1212	1231	UGACAGAAGAGAGUGAGCAC	GUGCUCUCUCUCUUCUGUCA	Cleavage
miR156a	T_00071666	PREDICTED: Cucumis sativus squamosa promoter-binding-like protein 6 (LOC101221286), transcript variant X3, mRNA	1	-1	1	20	1151	1170	UGACAGAAGAGAGUGAGCAC	GUGCUCUCUCUCUUCUGUCA	Cleavage
miR156a	T_00071667	PREDICTED: Cucumis sativus squamosa promoter-binding-like protein 6 (LOC101221286), transcript variant X3, mRNA	1	-1	1	20	1150	1169	UGACAGAAGAGAGUGAGCAC	GUGCUCUCUCUCUUCUGUCA	Cleavage
miR156a	T_00068744	PREDICTED: Eucalyptus grandis protein NRT1/ PTR FAMILY 1.2-like (LOC104440338), mRNA	3	-1	1	20	1886	1905	UGACAGAAGAGAGUGAGCAC	CUGCUCACUCUCUUCGGUUU	Cleavage
miR156a	T_00048405	PREDICTED: Gossypium raimondii ATP-dependent 6-phosphofructokinase 3-like (LOC105783109), mRNA	3	-1	1	20	397	416	UGACAGAAGAGAGUGAGCAC	CUUCUUAUUCUCUUCUGUUG	Cleavage
miR156a	T_00059410	PREDICTED: Jatropha curcas chromatin modification-related protein MEAF6-like (LOC105644546), transcript variant X2, mRNA	3	-1	1	20	1132	1151	UGACAGAAGAGAGUGAGCAC	CUUCUCAUUGUCUUCUGUCA	Translation
miR156a	T_00059411	PREDICTED: Jatropha curcas chromatin modification-related protein MEAF6-like (LOC105644546), transcript variant X2, mRNA	3	-1	1	20	1132	1151	UGACAGAAGAGAGUGAGCAC	CUUCUCAUUGUCUUCUGUCA	Translation
miR156a	T_00059413	PREDICTED: Jatropha curcas chromatin modification-related protein MEAF6-like (LOC105644546), transcript variant X2, mRNA	3	-1	1	20	430	449	UGACAGAAGAGAGUGAGCAC	CUUCUCAUUGUCUUCUGUCA	Translation
miR156a	T_00059412	PREDICTED: Jatropha curcas chromatin modification-related protein MEAF6-like (LOC105644546), transcript variant X2, mRNA	3	-1	1	20	440	459	UGACAGAAGAGAGUGAGCAC	CUUCUCAUUGUCUUCUGUCA	Translation
miR156a	T_00059414	PREDICTED: Jatropha curcas chromatin modification-related protein MEAF6-like (LOC105644546), transcript variant X2, mRNA	3	-1	1	20	355	374	UGACAGAAGAGAGUGAGCAC	CUUCUCAUUGUCUUCUGUCA	Translation
miR156a	T_00087759	PREDICTED: Jatropha curcas protein SCO1 homolog 2, mitochondrial (LOC105650330), mRNA	3	-1	1	20	1104	1123	UGACAGAAGAGAGUGAGCAC	UUGUUUACUCUUUUCUUUCA	Cleavage
miR156a	T_00087760	PREDICTED: Jatropha curcas protein SCO1 homolog 2, mitochondrial (LOC105650330), mRNA	3	-1	1	20	1090	1109	UGACAGAAGAGAGUGAGCAC	UUGUUUACUCUUUUCUUUCA	Cleavage
miR156a	T_00087757	PREDICTED: Jatropha curcas protein SCO1 homolog 2, mitochondrial (LOC105650330), mRNA	3	-1	1	20	983	1002	UGACAGAAGAGAGUGAGCAC	UUGUUUACUCUUUUCUUUCA	Cleavage
miR156a	T_00087758	PREDICTED: Jatropha curcas protein SCO1 homolog 2, mitochondrial (LOC105650330), mRNA	3	-1	1	20	938	957	UGACAGAAGAGAGUGAGCAC	UUGUUUACUCUUUUCUUUCA	Cleavage
miR156a	T_00087755	PREDICTED: Jatropha curcas protein SCO1 homolog 2, mitochondrial (LOC105650330), mRNA	3	-1	1	20	661	680	UGACAGAAGAGAGUGAGCAC	UUGUUUACUCUUUUCUUUCA	Cleavage
miR156a	T_00046313	PREDICTED: Jatropha curcas squamosa promoter-binding-like protein 16 (LOC105644836), mRNA	1	-1	1	20	1408	1427	UGACAGAAGAGAGUGAGCAC	GUGCUCUCUCUCUUCUGUCA	Cleavage
miR156a	T_00021690	PREDICTED: Malus x domestica E3 SUMO-protein ligase SIZ1 (LOC103447861), transcript variant X2, mRNA	3	-1	1	20	816	835	UGACAGAAGAGAGUGAGCAC	AUGAUCACUCUUUUCAGUCA	Cleavage
miR156a	T_00021691	PREDICTED: Malus x domestica E3 SUMO-protein ligase SIZ1 (LOC103447861), transcript variant X2, mRNA	3	-1	1	20	817	836	UGACAGAAGAGAGUGAGCAC	AUGAUCACUCUUUUCAGUCA	Cleavage
miR156a	T_00021693	PREDICTED: Malus x domestica E3 SUMO-protein ligase SIZ1 (LOC103447861), transcript variant X2, mRNA	3	-1	1	20	620	639	UGACAGAAGAGAGUGAGCAC	AUGAUCACUCUUUUCAGUCA	Cleavage
miR156a	T_00021692	PREDICTED: Malus x domestica E3 SUMO-protein ligase SIZ1 (LOC103447861), transcript variant X2, mRNA	3	-1	1	20	633	652	UGACAGAAGAGAGUGAGCAC	AUGAUCACUCUUUUCAGUCA	Cleavage
miR156a	T_00090333	PREDICTED: Phoenix dactylifera squamosa promoter-binding-like protein 16 (LOC103715860), mRNA	2.5	-1	1	20	1160	1179	UGACAGAAGAGAGUGAGCAC	GUGCUCUCUAUCUUCUGUCA	Translation
miR156a	T_00090331	PREDICTED: Phoenix dactylifera squamosa promoter-binding-like protein 16 (LOC103715860), mRNA	2.5	-1	1	20	1118	1137	UGACAGAAGAGAGUGAGCAC	GUGCUCUCUAUCUUCUGUCA	Translation
miR156a	T_00090336	PREDICTED: Phoenix dactylifera squamosa promoter-binding-like protein 16 (LOC103715860), mRNA	2.5	-1	1	20	1077	1096	UGACAGAAGAGAGUGAGCAC	GUGCUCUCUAUCUUCUGUCA	Translation
miR156a	T_00090332	PREDICTED: Phoenix dactylifera squamosa promoter-binding-like protein 16 (LOC103715860), mRNA	2.5	-1	1	20	1006	1025	UGACAGAAGAGAGUGAGCAC	GUGCUCUCUAUCUUCUGUCA	Translation
miR156a	T_00090335	PREDICTED: Phoenix dactylifera squamosa promoter-binding-like protein 16 (LOC103715860), mRNA	2.5	-1	1	20	947	966	UGACAGAAGAGAGUGAGCAC	GUGCUCUCUAUCUUCUGUCA	Translation
miR156a	T_00090334	PREDICTED: Phoenix dactylifera squamosa promoter-binding-like protein 16 (LOC103715860), mRNA	2.5	-1	1	20	930	949	UGACAGAAGAGAGUGAGCAC	GUGCUCUCUAUCUUCUGUCA	Translation
miR156a	T_00091781	PREDICTED: Populus euphratica squamosa promoter-binding-like protein 6 (LOC105121818), transcript variant X4, mRNA	1	-1	1	20	2812	2831	UGACAGAAGAGAGUGAGCAC	GUGCUCUCUCUCUUCUGUCA	Cleavage
miR156a	T_00091779	PREDICTED: Populus euphratica squamosa promoter-binding-like protein 6 (LOC105121818), transcript variant X4, mRNA	1	-1	1	20	1657	1676	UGACAGAAGAGAGUGAGCAC	GUGCUCUCUCUCUUCUGUCA	Cleavage
miR156a	T_00091780	PREDICTED: Populus euphratica squamosa promoter-binding-like protein 6 (LOC105121818), transcript variant X4, mRNA	1	-1	1	20	1485	1504	UGACAGAAGAGAGUGAGCAC	GUGCUCUCUCUCUUCUGUCA	Cleavage
miR156a	T_00091782	PREDICTED: Populus euphratica squamosa promoter-binding-like protein 6 (LOC105121818), transcript variant X4, mRNA	1	-1	1	20	1459	1478	UGACAGAAGAGAGUGAGCAC	GUGCUCUCUCUCUUCUGUCA	Cleavage
miR156a	T_00091783	PREDICTED: Populus euphratica squamosa promoter-binding-like protein 6 (LOC105121818), transcript variant X4, mRNA	1	-1	1	20	1300	1319	UGACAGAAGAGAGUGAGCAC	GUGCUCUCUCUCUUCUGUCA	Cleavage
miR156a	T_00091784	PREDICTED: Populus euphratica squamosa promoter-binding-like protein 6 (LOC105121818), transcript variant X4, mRNA	1	-1	1	20	1188	1207	UGACAGAAGAGAGUGAGCAC	GUGCUCUCUCUCUUCUGUCA	Cleavage
miR156a	T_00068974	PREDICTED: Prunus mume bifunctional phosphatase IMPL2, chloroplastic (LOC103335696), mRNA	2.5	-1	1	20	633	652	UGACAGAAGAGAGUGAGCAC	AUGCUUAUGCUCUUCUGUCA	Cleavage
miR156a	T_00068977	PREDICTED: Prunus mume bifunctional phosphatase IMPL2, chloroplastic (LOC103335696), mRNA	2.5	-1	1	20	622	641	UGACAGAAGAGAGUGAGCAC	AUGCUUAUGCUCUUCUGUCA	Cleavage
miR156a	T_00058437	PREDICTED: Pyrus x bretschneideri inactive tetrahydrocannabinolic acid synthase-like (LOC103945219), mRNA	3	-1	1	20	755	774	UGACAGAAGAGAGUGAGCAC	AGGCUCAUUCUCUUCUUUCA	Cleavage
miR156a	T_00058436	PREDICTED: Pyrus x bretschneideri inactive tetrahydrocannabinolic acid synthase-like (LOC103945219), mRNA	3	-1	1	20	755	774	UGACAGAAGAGAGUGAGCAC	AGGCUCAUUCUCUUCUUUCA	Cleavage
miR156a	T_00047829	PREDICTED: Vitis vinifera bifunctional phosphatase IMPL2, chloroplastic (LOC100260677), mRNA	2.5	-1	1	20	826	845	UGACAGAAGAGAGUGAGCAC	AUGCUUAUGCUCUUCUGUCA	Cleavage
miR156a	T_00073265	Prunus persica hypothetical protein (PRUPE_ppa022739mg) mRNA, complete cds	1	-1	1	20	807	826	UGACAGAAGAGAGUGAGCAC	AUGCUCCCUCUCUUCUGUCA	Cleavage
miR156a	T_00073265	Prunus persica hypothetical protein (PRUPE_ppa022739mg) mRNA, complete cds	1	-1	1	20	955	974	UGACAGAAGAGAGUGAGCAC	CUGCUCCCUCUCUUCUGUCA	Cleavage
miR156a	T_00047823	Ricinus communis myo inositol monophosphatase, putative, mRNA	2.5	-1	1	20	1193	1212	UGACAGAAGAGAGUGAGCAC	AUGCUUAUGCUCUUCUGUCA	Cleavage
miR156a	T_00047822	Ricinus communis myo inositol monophosphatase, putative, mRNA	2.5	-1	1	20	1146	1165	UGACAGAAGAGAGUGAGCAC	AUGCUUAUGCUCUUCUGUCA	Cleavage
miR156a	T_00047821	Ricinus communis myo inositol monophosphatase, putative, mRNA	2.5	-1	1	20	1126	1145	UGACAGAAGAGAGUGAGCAC	AUGCUUAUGCUCUUCUGUCA	Cleavage
miR156a	T_00047826	Ricinus communis myo inositol monophosphatase, putative, mRNA	2.5	-1	1	20	928	947	UGACAGAAGAGAGUGAGCAC	AUGCUUAUGCUCUUCUGUCA	Cleavage
miR156a	T_00047825	Ricinus communis myo inositol monophosphatase, putative, mRNA	2.5	-1	1	20	900	919	UGACAGAAGAGAGUGAGCAC	AUGCUUAUGCUCUUCUGUCA	Cleavage
miR156a	T_00047824	Ricinus communis myo inositol monophosphatase, putative, mRNA	2.5	-1	1	20	875	894	UGACAGAAGAGAGUGAGCAC	AUGCUUAUGCUCUUCUGUCA	Cleavage
miR156a	T_00047827	Ricinus communis myo inositol monophosphatase, putative, mRNA	2.5	-1	1	20	770	789	UGACAGAAGAGAGUGAGCAC	AUGCUUAUGCUCUUCUGUCA	Cleavage
miR156a	T_00047828	Ricinus communis myo inositol monophosphatase, putative, mRNA	2.5	-1	1	20	754	773	UGACAGAAGAGAGUGAGCAC	AUGCUUAUGCUCUUCUGUCA	Cleavage
miR156b-3p	T_00018380	Lotus japonicus genomic DNA, chromosome 4, clone: LjT06K07, TM1749, complete sequence	3	-1	1	21	317	336	GCUCUCUAUGCUUCUGUCAUC	GUUGACAGAAG-AUAGAGAGC	Translation
miR156b-3p	T_00020732	Morus notabilis Histidinol dehydrogenase partial mRNA	3	-1	1	21	207	227	GCUCUCUAUGCUUCUGUCAUC	GCUGAGAGAAGUAUAGAGAAC	Cleavage
miR156b-3p	T_00020731	Morus notabilis Histidinol dehydrogenase partial mRNA	3	-1	1	21	519	539	GCUCUCUAUGCUUCUGUCAUC	GCUGAGAGAAGUAUAGAGAAC	Cleavage
miR156b-3p	T_00020727	Morus notabilis Histidinol dehydrogenase partial mRNA	3	-1	1	21	629	649	GCUCUCUAUGCUUCUGUCAUC	GCUGAGAGAAGUAUAGAGAAC	Cleavage
miR156b-3p	T_00020728	Morus notabilis Histidinol dehydrogenase partial mRNA	3	-1	1	21	629	649	GCUCUCUAUGCUUCUGUCAUC	GCUGAGAGAAGUAUAGAGAAC	Cleavage
miR156b-3p	T_00020726	Morus notabilis Histidinol dehydrogenase partial mRNA	3	-1	1	21	647	667	GCUCUCUAUGCUUCUGUCAUC	GCUGAGAGAAGUAUAGAGAAC	Cleavage
miR156b-3p	T_00020723	Morus notabilis Histidinol dehydrogenase partial mRNA	3	-1	1	21	649	669	GCUCUCUAUGCUUCUGUCAUC	GCUGAGAGAAGUAUAGAGAAC	Cleavage
miR156b-3p	T_00020730	Morus notabilis Histidinol dehydrogenase partial mRNA	3	-1	1	21	681	701	GCUCUCUAUGCUUCUGUCAUC	GCUGAGAGAAGUAUAGAGAAC	Cleavage
miR156b-3p	T_00020729	Morus notabilis Histidinol dehydrogenase partial mRNA	3	-1	1	21	681	701	GCUCUCUAUGCUUCUGUCAUC	GCUGAGAGAAGUAUAGAGAAC	Cleavage
miR156b-3p	T_00020725	Morus notabilis Histidinol dehydrogenase partial mRNA	3	-1	1	21	738	758	GCUCUCUAUGCUUCUGUCAUC	GCUGAGAGAAGUAUAGAGAAC	Cleavage
miR156b-3p	T_00020724	Morus notabilis Histidinol dehydrogenase partial mRNA	3	-1	1	21	738	758	GCUCUCUAUGCUUCUGUCAUC	GCUGAGAGAAGUAUAGAGAAC	Cleavage
miR156b-3p	T_00020722	Morus notabilis Histidinol dehydrogenase partial mRNA	3	-1	1	21	738	758	GCUCUCUAUGCUUCUGUCAUC	GCUGAGAGAAGUAUAGAGAAC	Cleavage
miR156b-3p	T_00020721	Morus notabilis Histidinol dehydrogenase partial mRNA	3	-1	1	21	738	758	GCUCUCUAUGCUUCUGUCAUC	GCUGAGAGAAGUAUAGAGAAC	Cleavage
miR156b-3p	T_00075304	Morus notabilis Hydroxyacylglutathione hydrolase 3 partial mRNA	3	-1	1	21	34	54	GCUCUCUAUGCUUCUGUCAUC	GUUGAAAGAAGAAUAGAGAGU	Translation
miR156b-3p	T_00075305	Morus notabilis Hydroxyacylglutathione hydrolase 3 partial mRNA	3	-1	1	21	34	54	GCUCUCUAUGCUUCUGUCAUC	GUUGAAAGAAGAAUAGAGAGU	Translation
miR156b-3p	T_00087401	Morus notabilis Metal tolerance protein 4 partial mRNA	3	-1	1	21	942	962	GCUCUCUAUGCUUCUGUCAUC	ACUGCCAGAAGUAGAGAGAGC	Cleavage
miR156b-3p	T_00087400	Morus notabilis Metal tolerance protein 4 partial mRNA	3	-1	1	21	988	1008	GCUCUCUAUGCUUCUGUCAUC	ACUGCCAGAAGUAGAGAGAGC	Cleavage
miR156b-3p	T_00069619	Morus notabilis Metal tolerance protein 4 partial mRNA	3	-1	1	21	1172	1192	GCUCUCUAUGCUUCUGUCAUC	ACUGCCAGAAGUAGAGAGAGC	Cleavage
miR156b-3p	T_00056285	Morus notabilis PsbP-like protein 1 partial mRNA	2.5	-1	1	21	6297	6317	GCUCUCUAUGCUUCUGUCAUC	UUUGGGUGAAGCAUAGAGAGC	Cleavage
miR156b-3p	T_00056286	Morus notabilis PsbP-like protein 1 partial mRNA	2.5	-1	1	21	6901	6921	GCUCUCUAUGCUUCUGUCAUC	UUUGGGUGAAGCAUAGAGAGC	Cleavage
miR156b-3p	T_00056287	Morus notabilis PsbP-like protein 1 partial mRNA	2.5	-1	1	21	6910	6930	GCUCUCUAUGCUUCUGUCAUC	UUUGGGUGAAGCAUAGAGAGC	Cleavage
miR156b-3p	T_00056284	Morus notabilis PsbP-like protein 1 partial mRNA	2.5	-1	1	21	7286	7306	GCUCUCUAUGCUUCUGUCAUC	UUUGGGUGAAGCAUAGAGAGC	Cleavage
miR156b-3p	T_00051503	Morus notabilis Vesicle transport v-SNARE 12 partial mRNA	2.5	-1	1	21	650	670	GCUCUCUAUGCUUCUGUCAUC	AGUGACAGAAUUAUGGAGAGC	Translation
miR156b-3p	T_00051501	Morus notabilis Vesicle transport v-SNARE 12 partial mRNA	2.5	-1	1	21	672	692	GCUCUCUAUGCUUCUGUCAUC	AGUGACAGAAUUAUGGAGAGC	Translation
miR156b-3p	T_00051504	Morus notabilis Vesicle transport v-SNARE 12 partial mRNA	2.5	-1	1	21	1228	1248	GCUCUCUAUGCUUCUGUCAUC	AGUGACAGAAUUAUGGAGAGC	Translation
miR156b-3p	T_00051502	Morus notabilis Vesicle transport v-SNARE 12 partial mRNA	2.5	-1	1	21	1293	1313	GCUCUCUAUGCUUCUGUCAUC	AGUGACAGAAUUAUGGAGAGC	Translation
miR156b-3p	T_00059502	Prunus persica hypothetical protein (PRUPE_ppa007137mg) mRNA, complete cds	3	-1	1	21	454	474	GCUCUCUAUGCUUCUGUCAUC	GUUGAUAGGAGCAUAGAGUGU	Cleavage
miR156b-5p	T_00026811	Cannabis sativa cultivar Carmagnola mitochondrion, complete genome	1	-1	1	21	8933	8953	UUGACAGAAGAGAGAGAGCAC	UUGCUCUCUCUCUUCUGUCAU	Cleavage
miR156b-5p	T_00074873	Humulus lupulus allene oxide cyclase C4 mRNA, complete cds	3	-1	1	21	180	200	UUGACAGAAGAGAGAGAGCAC	CCUCUCUCUCUCUUUAGUCAA	Cleavage
miR156b-5p	T_00075510	Morus alba var. multicaulis NPR1 mRNA, complete cds	3	-1	1	21	302	322	UUGACAGAAGAGAGAGAGCAC	ACUUUCUCUCUCUUCCGUCAA	Cleavage
miR156b-5p	T_00065237	Morus notabilis 3-oxoacyl-[acyl-carrier-protein] reductase partial mRNA	3	-1	1	21	178	198	UUGACAGAAGAGAGAGAGCAC	UCUCUCUCUCUCUUCUGGCGA	Cleavage
miR156b-5p	T_00072247	Morus notabilis Amino-acid acetyltransferase partial mRNA	3	-1	1	21	127	147	UUGACAGAAGAGAGAGAGCAC	UCCCUCUCUCUCUUUUGUUAU	Cleavage
miR156b-5p	T_00072246	Morus notabilis Amino-acid acetyltransferase partial mRNA	3	-1	1	21	116	136	UUGACAGAAGAGAGAGAGCAC	UCCCUCUCUCUCUUUUGUUAU	Cleavage
miR156b-5p	T_00072248	Morus notabilis Amino-acid acetyltransferase partial mRNA	3	-1	1	21	135	155	UUGACAGAAGAGAGAGAGCAC	UCCCUCUCUCUCUUUUGUUAU	Cleavage
miR156b-5p	T_00088436	Morus notabilis Bifunctional polymyxin resistance protein ArnA partial mRNA	2.5	-1	1	21	1748	1768	UUGACAGAAGAGAGAGAGCAC	UUCCUUUCUUUCUUCUGUUAA	Cleavage
miR156b-5p	T_00037910	Morus notabilis BTB/POZ domain-containing protein partial mRNA	3	-1	1	21	3479	3499	UUGACAGAAGAGAGAGAGCAC	UUGUUCUCUCUCUUCUUUCAU	Cleavage
miR156b-5p	T_00070117	Morus notabilis Cysteine proteinase 15A partial mRNA	3	-1	1	21	177	197	UUGACAGAAGAGAGAGAGCAC	UCGUUCUCUCUCUUCUCUCAU	Cleavage
miR156b-5p	T_00074298	Morus notabilis Guanine deaminase partial mRNA	1.5	-1	1	21	941	961	UUGACAGAAGAGAGAGAGCAC	AAGUUCUUUCUUUUCUGUCAA	Cleavage
miR156b-5p	T_00066474	Morus notabilis Histone-lysine N-methyltransferase, H3 lysine-9 specific SUVH6 partial mRNA	3	-1	1	21	66	86	UUGACAGAAGAGAGAGAGCAC	UUUCUUUCUUUCUUCUGUCAC	Cleavage
miR156b-5p	T_00066473	Morus notabilis Histone-lysine N-methyltransferase, H3 lysine-9 specific SUVH6 partial mRNA	3	-1	1	21	66	86	UUGACAGAAGAGAGAGAGCAC	UUUCUUUCUUUCUUCUGUCAC	Cleavage
miR156b-5p	T_00046913	Morus notabilis hypothetical protein partial mRNA	3	-1	1	21	403	423	UUGACAGAAGAGAGAGAGCAC	UGAUUCUCUUUCUUCUGUCAU	Cleavage
miR156b-5p	T_00019191	Morus notabilis hypothetical protein partial mRNA	3	-1	1	21	408	428	UUGACAGAAGAGAGAGAGCAC	UUUCUUUCUCUUUUUUGUUAA	Cleavage
miR156b-5p	T_00019662	Morus notabilis hypothetical protein partial mRNA	3	-1	1	21	30	50	UUGACAGAAGAGAGAGAGCAC	UGCCUCUCUCUCUUCUGAUAA	Cleavage
miR156b-5p	T_00019663	Morus notabilis hypothetical protein partial mRNA	3	-1	1	21	29	49	UUGACAGAAGAGAGAGAGCAC	UGCCUCUCUCUCUUCUGAUAA	Cleavage
miR156b-5p	T_00027775	Morus notabilis hypothetical protein partial mRNA	3	-1	1	21	115	135	UUGACAGAAGAGAGAGAGCAC	UCUCUCUCUCUCUUUUCUCAA	Cleavage
miR156b-5p	T_00028445	Morus notabilis hypothetical protein partial mRNA	3	-1	1	21	250	270	UUGACAGAAGAGAGAGAGCAC	GGGCUUUUUCUCAUUUGUCAA	Cleavage
miR156b-5p	T_00028444	Morus notabilis hypothetical protein partial mRNA	3	-1	1	21	131	151	UUGACAGAAGAGAGAGAGCAC	GGGCUUUUUCUCAUUUGUCAA	Cleavage
miR156b-5p	T_00078831	Morus notabilis Plastidial lipoyltransferase 2 partial mRNA	3	-1	1	21	463	483	UUGACAGAAGAGAGAGAGCAC	UCUUUCUCUCUUUUUUGUUAA	Cleavage
miR156b-5p	T_00078829	Morus notabilis Plastidial lipoyltransferase 2 partial mRNA	3	-1	1	21	504	524	UUGACAGAAGAGAGAGAGCAC	UCUUUCUCUCUUUUUUGUUAA	Cleavage
miR156b-5p	T_00078830	Morus notabilis Plastidial lipoyltransferase 2 partial mRNA	3	-1	1	21	470	490	UUGACAGAAGAGAGAGAGCAC	UCUUUCUCUCUUUUUUGUUAA	Cleavage
miR156b-5p	T_00009981	Morus notabilis Protein IQ-DOMAIN 32 partial mRNA	3	-1	1	21	100	120	UUGACAGAAGAGAGAGAGCAC	CUGUUUUUUUUUUUCUGUUAA	Cleavage
miR156b-5p	T_00061044	Morus notabilis putative acetyltransferase partial mRNA	3	-1	1	21	2466	2486	UUGACAGAAGAGAGAGAGCAC	GUAAUUUCUCUUUUCUGUCAA	Cleavage
miR156b-5p	T_00091431	Morus notabilis putative LRR receptor-like serine/threonine-protein kinase partial mRNA	3	-1	1	21	206	226	UUGACAGAAGAGAGAGAGCAC	UCCCUCUCUCUCUUAUGUCAG	Cleavage
miR156b-5p	T_00091430	Morus notabilis putative LRR receptor-like serine/threonine-protein kinase partial mRNA	3	-1	1	21	205	225	UUGACAGAAGAGAGAGAGCAC	UCCCUCUCUCUCUUAUGUCAG	Cleavage
miR156b-5p	T_00045744	Morus notabilis putative receptor-like protein kinase partial mRNA	3	-1	1	21	3049	3069	UUGACAGAAGAGAGAGAGCAC	CAUUUUUCUCUCUUUUGUUAA	Cleavage
miR156b-5p	T_00052737	Morus notabilis Squamosa promoter-binding-like protein 12 partial mRNA	0	-1	1	21	2103	2123	UUGACAGAAGAGAGAGAGCAC	GUGCUCUCUCUCUUCUGUCAA	Cleavage
miR156b-5p	T_00052738	Morus notabilis Squamosa promoter-binding-like protein 12 partial mRNA	0	-1	1	21	2095	2115	UUGACAGAAGAGAGAGAGCAC	GUGCUCUCUCUCUUCUGUCAA	Cleavage
miR156b-5p	T_00052739	Morus notabilis Squamosa promoter-binding-like protein 12 partial mRNA	0	-1	1	21	432	452	UUGACAGAAGAGAGAGAGCAC	GUGCUCUCUCUCUUCUGUCAA	Cleavage
miR156b-5p	T_00080612	Morus notabilis Squamosa promoter-binding-like protein 15 partial mRNA	0	-1	1	21	1240	1260	UUGACAGAAGAGAGAGAGCAC	GUGCUCUCUCUCUUCUGUCAA	Cleavage
miR156b-5p	T_00080614	Morus notabilis Squamosa promoter-binding-like protein 15 partial mRNA	0	-1	1	21	1185	1205	UUGACAGAAGAGAGAGAGCAC	GUGCUCUCUCUCUUCUGUCAA	Cleavage
miR156b-5p	T_00080615	Morus notabilis Squamosa promoter-binding-like protein 15 partial mRNA	0	-1	1	21	1114	1134	UUGACAGAAGAGAGAGAGCAC	GUGCUCUCUCUCUUCUGUCAA	Cleavage
miR156b-5p	T_00080616	Morus notabilis Squamosa promoter-binding-like protein 15 partial mRNA	0	-1	1	21	1090	1110	UUGACAGAAGAGAGAGAGCAC	GUGCUCUCUCUCUUCUGUCAA	Cleavage
miR156b-5p	T_00080613	Morus notabilis Squamosa promoter-binding-like protein 15 partial mRNA	0	-1	1	21	1240	1260	UUGACAGAAGAGAGAGAGCAC	GUGCUCUCUCUCUUCUGUCAA	Cleavage
miR156b-5p	T_00059648	PREDICTED: Cicer arietinum squamosa promoter-binding protein 1 (LOC101512968), transcript variant X2, misc_RNA	1	-1	1	21	1207	1227	UUGACAGAAGAGAGAGAGCAC	AUGCUCUCUCUCUUCUGUCAU	Cleavage
miR156b-5p	T_00071658	PREDICTED: Cucumis sativus squamosa promoter-binding-like protein 6 (LOC101221286), transcript variant X3, mRNA	1	-1	1	21	2518	2538	UUGACAGAAGAGAGAGAGCAC	GUGCUCUCUCUCUUCUGUCAU	Cleavage
miR156b-5p	T_00071659	PREDICTED: Cucumis sativus squamosa promoter-binding-like protein 6 (LOC101221286), transcript variant X3, mRNA	1	-1	1	21	2335	2355	UUGACAGAAGAGAGAGAGCAC	GUGCUCUCUCUCUUCUGUCAU	Cleavage
miR156b-5p	T_00071662	PREDICTED: Cucumis sativus squamosa promoter-binding-like protein 6 (LOC101221286), transcript variant X3, mRNA	1	-1	1	21	2207	2227	UUGACAGAAGAGAGAGAGCAC	GUGCUCUCUCUCUUCUGUCAU	Cleavage
miR156b-5p	T_00071656	PREDICTED: Cucumis sativus squamosa promoter-binding-like protein 6 (LOC101221286), transcript variant X3, mRNA	1	-1	1	21	2074	2094	UUGACAGAAGAGAGAGAGCAC	GUGCUCUCUCUCUUCUGUCAU	Cleavage
miR156b-5p	T_00071663	PREDICTED: Cucumis sativus squamosa promoter-binding-like protein 6 (LOC101221286), transcript variant X3, mRNA	1	-1	1	21	2002	2022	UUGACAGAAGAGAGAGAGCAC	GUGCUCUCUCUCUUCUGUCAU	Cleavage
miR156b-5p	T_00071660	PREDICTED: Cucumis sativus squamosa promoter-binding-like protein 6 (LOC101221286), transcript variant X3, mRNA	1	-1	1	21	1921	1941	UUGACAGAAGAGAGAGAGCAC	GUGCUCUCUCUCUUCUGUCAU	Cleavage
miR156b-5p	T_00071657	PREDICTED: Cucumis sativus squamosa promoter-binding-like protein 6 (LOC101221286), transcript variant X3, mRNA	1	-1	1	21	1891	1911	UUGACAGAAGAGAGAGAGCAC	GUGCUCUCUCUCUUCUGUCAU	Cleavage
miR156b-5p	T_00071661	PREDICTED: Cucumis sativus squamosa promoter-binding-like protein 6 (LOC101221286), transcript variant X3, mRNA	1	-1	1	21	1816	1836	UUGACAGAAGAGAGAGAGCAC	GUGCUCUCUCUCUUCUGUCAU	Cleavage
miR156b-5p	T_00071665	PREDICTED: Cucumis sativus squamosa promoter-binding-like protein 6 (LOC101221286), transcript variant X3, mRNA	1	-1	1	21	1447	1467	UUGACAGAAGAGAGAGAGCAC	GUGCUCUCUCUCUUCUGUCAU	Cleavage
miR156b-5p	T_00071664	PREDICTED: Cucumis sativus squamosa promoter-binding-like protein 6 (LOC101221286), transcript variant X3, mRNA	1	-1	1	21	1212	1232	UUGACAGAAGAGAGAGAGCAC	GUGCUCUCUCUCUUCUGUCAU	Cleavage
miR156b-5p	T_00071666	PREDICTED: Cucumis sativus squamosa promoter-binding-like protein 6 (LOC101221286), transcript variant X3, mRNA	1	-1	1	21	1151	1171	UUGACAGAAGAGAGAGAGCAC	GUGCUCUCUCUCUUCUGUCAU	Cleavage
miR156b-5p	T_00071667	PREDICTED: Cucumis sativus squamosa promoter-binding-like protein 6 (LOC101221286), transcript variant X3, mRNA	1	-1	1	21	1150	1170	UUGACAGAAGAGAGAGAGCAC	GUGCUCUCUCUCUUCUGUCAU	Cleavage
miR156b-5p	T_00058080	PREDICTED: Fragaria vesca subsp. vesca phenazine biosynthesis-like domain-containing protein 1 (LOC101294619), transcript variant X3, mRNA	3	-1	1	21	31	51	UUGACAGAAGAGAGAGAGCAC	AUGUUUUCUCUUUUCUAUCAA	Cleavage
miR156b-5p	T_00058079	PREDICTED: Fragaria vesca subsp. vesca phenazine biosynthesis-like domain-containing protein 1 (LOC101294619), transcript variant X3, mRNA	3	-1	1	21	31	51	UUGACAGAAGAGAGAGAGCAC	AUGUUUUCUCUUUUCUAUCAA	Cleavage
miR156b-5p	T_00026871	PREDICTED: Fragaria vesca subsp. vesca uncharacterized LOC101308445 (LOC101308445), mRNA	3	-1	1	21	185	205	UUGACAGAAGAGAGAGAGCAC	UCUUUCUCUCUCUUCUGUAAA	Cleavage
miR156b-5p	T_00093547	PREDICTED: Fragaria vesca subsp. vesca WAT1-related protein At4g19185 (LOC101303185), transcript variant X2, mRNA	2.5	-1	1	21	1080	1100	UUGACAGAAGAGAGAGAGCAC	AGCCACUCUUUCUUCUGUCAA	Cleavage
miR156b-5p	T_00046313	PREDICTED: Jatropha curcas squamosa promoter-binding-like protein 16 (LOC105644836), mRNA	1	-1	1	21	1408	1428	UUGACAGAAGAGAGAGAGCAC	GUGCUCUCUCUCUUCUGUCAU	Cleavage
miR156b-5p	T_00090333	PREDICTED: Phoenix dactylifera squamosa promoter-binding-like protein 16 (LOC103715860), mRNA	1.5	-1	1	21	1160	1180	UUGACAGAAGAGAGAGAGCAC	GUGCUCUCUAUCUUCUGUCAA	Cleavage
miR156b-5p	T_00090331	PREDICTED: Phoenix dactylifera squamosa promoter-binding-like protein 16 (LOC103715860), mRNA	1.5	-1	1	21	1118	1138	UUGACAGAAGAGAGAGAGCAC	GUGCUCUCUAUCUUCUGUCAA	Cleavage
miR156b-5p	T_00090336	PREDICTED: Phoenix dactylifera squamosa promoter-binding-like protein 16 (LOC103715860), mRNA	1.5	-1	1	21	1077	1097	UUGACAGAAGAGAGAGAGCAC	GUGCUCUCUAUCUUCUGUCAA	Cleavage
miR156b-5p	T_00090332	PREDICTED: Phoenix dactylifera squamosa promoter-binding-like protein 16 (LOC103715860), mRNA	1.5	-1	1	21	1006	1026	UUGACAGAAGAGAGAGAGCAC	GUGCUCUCUAUCUUCUGUCAA	Cleavage
miR156b-5p	T_00090335	PREDICTED: Phoenix dactylifera squamosa promoter-binding-like protein 16 (LOC103715860), mRNA	1.5	-1	1	21	947	967	UUGACAGAAGAGAGAGAGCAC	GUGCUCUCUAUCUUCUGUCAA	Cleavage
miR156b-5p	T_00090334	PREDICTED: Phoenix dactylifera squamosa promoter-binding-like protein 16 (LOC103715860), mRNA	1.5	-1	1	21	930	950	UUGACAGAAGAGAGAGAGCAC	GUGCUCUCUAUCUUCUGUCAA	Cleavage
miR156b-5p	T_00091781	PREDICTED: Populus euphratica squamosa promoter-binding-like protein 6 (LOC105121818), transcript variant X4, mRNA	0.5	-1	1	21	2812	2832	UUGACAGAAGAGAGAGAGCAC	GUGCUCUCUCUCUUCUGUCAG	Cleavage
miR156b-5p	T_00091779	PREDICTED: Populus euphratica squamosa promoter-binding-like protein 6 (LOC105121818), transcript variant X4, mRNA	0.5	-1	1	21	1657	1677	UUGACAGAAGAGAGAGAGCAC	GUGCUCUCUCUCUUCUGUCAG	Cleavage
miR156b-5p	T_00091780	PREDICTED: Populus euphratica squamosa promoter-binding-like protein 6 (LOC105121818), transcript variant X4, mRNA	0.5	-1	1	21	1485	1505	UUGACAGAAGAGAGAGAGCAC	GUGCUCUCUCUCUUCUGUCAG	Cleavage
miR156b-5p	T_00091782	PREDICTED: Populus euphratica squamosa promoter-binding-like protein 6 (LOC105121818), transcript variant X4, mRNA	0.5	-1	1	21	1459	1479	UUGACAGAAGAGAGAGAGCAC	GUGCUCUCUCUCUUCUGUCAG	Cleavage
miR156b-5p	T_00091783	PREDICTED: Populus euphratica squamosa promoter-binding-like protein 6 (LOC105121818), transcript variant X4, mRNA	0.5	-1	1	21	1300	1320	UUGACAGAAGAGAGAGAGCAC	GUGCUCUCUCUCUUCUGUCAG	Cleavage
miR156b-5p	T_00091784	PREDICTED: Populus euphratica squamosa promoter-binding-like protein 6 (LOC105121818), transcript variant X4, mRNA	0.5	-1	1	21	1188	1208	UUGACAGAAGAGAGAGAGCAC	GUGCUCUCUCUCUUCUGUCAG	Cleavage
miR156b-5p	T_00031040	PREDICTED: Prunus mume E2F-associated phosphoprotein (LOC103323614), transcript variant X2, mRNA	2.5	-1	1	21	352	372	UUGACAGAAGAGAGAGAGCAC	ACUCUCUCUCUCGUCUGUCAA	Cleavage
miR156b-5p	T_00027544	PREDICTED: Prunus mume patatin-like protein 3 (LOC103325331), mRNA	2.5	-1	1	21	172	192	UUGACAGAAGAGAGAGAGCAC	UCUCUCUCUCUCUUCUCUCAA	Cleavage
miR156b-5p	T_00024922	PREDICTED: Prunus mume uncharacterized LOC103329286 (LOC103329286), mRNA	3	-1	1	21	1682	1702	UUGACAGAAGAGAGAGAGCAC	GGUCUUUUUUUCUUUUGUCAA	Cleavage
miR156b-5p	T_00019381	PREDICTED: Prunus mume uncharacterized LOC103337539 (LOC103337539), mRNA	3	-1	1	21	2044	2064	UUGACAGAAGAGAGAGAGCAC	UCUCUUUUUCUCUUCUGUCAU	Cleavage
miR156b-5p	T_00021678	PREDICTED: Pyrus x bretschneideri ubiquitin-conjugating enzyme E2 variant 1D-like (LOC103941308), mRNA	3	-1	1	21	1306	1326	UUGACAGAAGAGAGAGAGCAC	UCUCUCUCUCUCUUCUCUCAG	Cleavage
miR156b-5p	T_00049538	PREDICTED: Vigna radiata var. radiata uncharacterized LOC106766859 (LOC106766859), mRNA	2.5	-1	1	21	845	865	UUGACAGAAGAGAGAGAGCAC	ACGCUUUCUCUCCUCUGUUAA	Cleavage
miR156b-5p	T_00052994	Prunus persica hypothetical protein (PRUPE_ppa005863mg) mRNA, complete cds	3	-1	1	21	133	153	UUGACAGAAGAGAGAGAGCAC	UUUCUCUCUCUUUUCUUUCAA	Cleavage
miR156b-5p	T_00052995	Prunus persica hypothetical protein (PRUPE_ppa005863mg) mRNA, complete cds	3	-1	1	21	133	153	UUGACAGAAGAGAGAGAGCAC	UUUCUCUCUCUUUUCUUUCAA	Cleavage
miR156b-5p	T_00052996	Prunus persica hypothetical protein (PRUPE_ppa005863mg) mRNA, complete cds	3	-1	1	21	133	153	UUGACAGAAGAGAGAGAGCAC	UUUCUCUCUCUUUUCUUUCAA	Cleavage
miR156b-5p	T_00073265	Prunus persica hypothetical protein (PRUPE_ppa022739mg) mRNA, complete cds	2	-1	1	21	807	827	UUGACAGAAGAGAGAGAGCAC	AUGCUCCCUCUCUUCUGUCAC	Cleavage
miR156b-5p	T_00073265	Prunus persica hypothetical protein (PRUPE_ppa022739mg) mRNA, complete cds	2	-1	1	21	955	975	UUGACAGAAGAGAGAGAGCAC	CUGCUCCCUCUCUUCUGUCAC	Cleavage
miR156c-3p	T_00018380	Lotus japonicus genomic DNA, chromosome 4, clone: LjT06K07, TM1749, complete sequence	3	-1	1	21	317	336	GCUCUCUAUGCUUCUGUCAUC	GUUGACAGAAG-AUAGAGAGC	Translation
miR156c-3p	T_00020732	Morus notabilis Histidinol dehydrogenase partial mRNA	3	-1	1	21	207	227	GCUCUCUAUGCUUCUGUCAUC	GCUGAGAGAAGUAUAGAGAAC	Cleavage
miR156c-3p	T_00020731	Morus notabilis Histidinol dehydrogenase partial mRNA	3	-1	1	21	519	539	GCUCUCUAUGCUUCUGUCAUC	GCUGAGAGAAGUAUAGAGAAC	Cleavage
miR156c-3p	T_00020727	Morus notabilis Histidinol dehydrogenase partial mRNA	3	-1	1	21	629	649	GCUCUCUAUGCUUCUGUCAUC	GCUGAGAGAAGUAUAGAGAAC	Cleavage
miR156c-3p	T_00020728	Morus notabilis Histidinol dehydrogenase partial mRNA	3	-1	1	21	629	649	GCUCUCUAUGCUUCUGUCAUC	GCUGAGAGAAGUAUAGAGAAC	Cleavage
miR156c-3p	T_00020726	Morus notabilis Histidinol dehydrogenase partial mRNA	3	-1	1	21	647	667	GCUCUCUAUGCUUCUGUCAUC	GCUGAGAGAAGUAUAGAGAAC	Cleavage
miR156c-3p	T_00020723	Morus notabilis Histidinol dehydrogenase partial mRNA	3	-1	1	21	649	669	GCUCUCUAUGCUUCUGUCAUC	GCUGAGAGAAGUAUAGAGAAC	Cleavage
miR156c-3p	T_00020730	Morus notabilis Histidinol dehydrogenase partial mRNA	3	-1	1	21	681	701	GCUCUCUAUGCUUCUGUCAUC	GCUGAGAGAAGUAUAGAGAAC	Cleavage
miR156c-3p	T_00020729	Morus notabilis Histidinol dehydrogenase partial mRNA	3	-1	1	21	681	701	GCUCUCUAUGCUUCUGUCAUC	GCUGAGAGAAGUAUAGAGAAC	Cleavage
miR156c-3p	T_00020725	Morus notabilis Histidinol dehydrogenase partial mRNA	3	-1	1	21	738	758	GCUCUCUAUGCUUCUGUCAUC	GCUGAGAGAAGUAUAGAGAAC	Cleavage
miR156c-3p	T_00020724	Morus notabilis Histidinol dehydrogenase partial mRNA	3	-1	1	21	738	758	GCUCUCUAUGCUUCUGUCAUC	GCUGAGAGAAGUAUAGAGAAC	Cleavage
miR156c-3p	T_00020722	Morus notabilis Histidinol dehydrogenase partial mRNA	3	-1	1	21	738	758	GCUCUCUAUGCUUCUGUCAUC	GCUGAGAGAAGUAUAGAGAAC	Cleavage
miR156c-3p	T_00020721	Morus notabilis Histidinol dehydrogenase partial mRNA	3	-1	1	21	738	758	GCUCUCUAUGCUUCUGUCAUC	GCUGAGAGAAGUAUAGAGAAC	Cleavage
miR156c-3p	T_00075304	Morus notabilis Hydroxyacylglutathione hydrolase 3 partial mRNA	3	-1	1	21	34	54	GCUCUCUAUGCUUCUGUCAUC	GUUGAAAGAAGAAUAGAGAGU	Translation
miR156c-3p	T_00075305	Morus notabilis Hydroxyacylglutathione hydrolase 3 partial mRNA	3	-1	1	21	34	54	GCUCUCUAUGCUUCUGUCAUC	GUUGAAAGAAGAAUAGAGAGU	Translation
miR156c-3p	T_00087401	Morus notabilis Metal tolerance protein 4 partial mRNA	3	-1	1	21	942	962	GCUCUCUAUGCUUCUGUCAUC	ACUGCCAGAAGUAGAGAGAGC	Cleavage
miR156c-3p	T_00087400	Morus notabilis Metal tolerance protein 4 partial mRNA	3	-1	1	21	988	1008	GCUCUCUAUGCUUCUGUCAUC	ACUGCCAGAAGUAGAGAGAGC	Cleavage
miR156c-3p	T_00069619	Morus notabilis Metal tolerance protein 4 partial mRNA	3	-1	1	21	1172	1192	GCUCUCUAUGCUUCUGUCAUC	ACUGCCAGAAGUAGAGAGAGC	Cleavage
miR156c-3p	T_00056285	Morus notabilis PsbP-like protein 1 partial mRNA	2.5	-1	1	21	6297	6317	GCUCUCUAUGCUUCUGUCAUC	UUUGGGUGAAGCAUAGAGAGC	Cleavage
miR156c-3p	T_00056286	Morus notabilis PsbP-like protein 1 partial mRNA	2.5	-1	1	21	6901	6921	GCUCUCUAUGCUUCUGUCAUC	UUUGGGUGAAGCAUAGAGAGC	Cleavage
miR156c-3p	T_00056287	Morus notabilis PsbP-like protein 1 partial mRNA	2.5	-1	1	21	6910	6930	GCUCUCUAUGCUUCUGUCAUC	UUUGGGUGAAGCAUAGAGAGC	Cleavage
miR156c-3p	T_00056284	Morus notabilis PsbP-like protein 1 partial mRNA	2.5	-1	1	21	7286	7306	GCUCUCUAUGCUUCUGUCAUC	UUUGGGUGAAGCAUAGAGAGC	Cleavage
miR156c-3p	T_00051503	Morus notabilis Vesicle transport v-SNARE 12 partial mRNA	2.5	-1	1	21	650	670	GCUCUCUAUGCUUCUGUCAUC	AGUGACAGAAUUAUGGAGAGC	Translation
miR156c-3p	T_00051501	Morus notabilis Vesicle transport v-SNARE 12 partial mRNA	2.5	-1	1	21	672	692	GCUCUCUAUGCUUCUGUCAUC	AGUGACAGAAUUAUGGAGAGC	Translation
miR156c-3p	T_00051504	Morus notabilis Vesicle transport v-SNARE 12 partial mRNA	2.5	-1	1	21	1228	1248	GCUCUCUAUGCUUCUGUCAUC	AGUGACAGAAUUAUGGAGAGC	Translation
miR156c-3p	T_00051502	Morus notabilis Vesicle transport v-SNARE 12 partial mRNA	2.5	-1	1	21	1293	1313	GCUCUCUAUGCUUCUGUCAUC	AGUGACAGAAUUAUGGAGAGC	Translation
miR156c-3p	T_00059502	Prunus persica hypothetical protein (PRUPE_ppa007137mg) mRNA, complete cds	3	-1	1	21	454	474	GCUCUCUAUGCUUCUGUCAUC	GUUGAUAGGAGCAUAGAGUGU	Cleavage
miR156c-5p	T_00026811	Cannabis sativa cultivar Carmagnola mitochondrion, complete genome	1	-1	1	21	8933	8953	UUGACAGAAGAGAGAGAGCAC	UUGCUCUCUCUCUUCUGUCAU	Cleavage
miR156c-5p	T_00074873	Humulus lupulus allene oxide cyclase C4 mRNA, complete cds	3	-1	1	21	180	200	UUGACAGAAGAGAGAGAGCAC	CCUCUCUCUCUCUUUAGUCAA	Cleavage
miR156c-5p	T_00075510	Morus alba var. multicaulis NPR1 mRNA, complete cds	3	-1	1	21	302	322	UUGACAGAAGAGAGAGAGCAC	ACUUUCUCUCUCUUCCGUCAA	Cleavage
miR156c-5p	T_00065237	Morus notabilis 3-oxoacyl-[acyl-carrier-protein] reductase partial mRNA	3	-1	1	21	178	198	UUGACAGAAGAGAGAGAGCAC	UCUCUCUCUCUCUUCUGGCGA	Cleavage
miR156c-5p	T_00072247	Morus notabilis Amino-acid acetyltransferase partial mRNA	3	-1	1	21	127	147	UUGACAGAAGAGAGAGAGCAC	UCCCUCUCUCUCUUUUGUUAU	Cleavage
miR156c-5p	T_00072246	Morus notabilis Amino-acid acetyltransferase partial mRNA	3	-1	1	21	116	136	UUGACAGAAGAGAGAGAGCAC	UCCCUCUCUCUCUUUUGUUAU	Cleavage
miR156c-5p	T_00072248	Morus notabilis Amino-acid acetyltransferase partial mRNA	3	-1	1	21	135	155	UUGACAGAAGAGAGAGAGCAC	UCCCUCUCUCUCUUUUGUUAU	Cleavage
miR156c-5p	T_00088436	Morus notabilis Bifunctional polymyxin resistance protein ArnA partial mRNA	2.5	-1	1	21	1748	1768	UUGACAGAAGAGAGAGAGCAC	UUCCUUUCUUUCUUCUGUUAA	Cleavage
miR156c-5p	T_00037910	Morus notabilis BTB/POZ domain-containing protein partial mRNA	3	-1	1	21	3479	3499	UUGACAGAAGAGAGAGAGCAC	UUGUUCUCUCUCUUCUUUCAU	Cleavage
miR156c-5p	T_00070117	Morus notabilis Cysteine proteinase 15A partial mRNA	3	-1	1	21	177	197	UUGACAGAAGAGAGAGAGCAC	UCGUUCUCUCUCUUCUCUCAU	Cleavage
miR156c-5p	T_00074298	Morus notabilis Guanine deaminase partial mRNA	1.5	-1	1	21	941	961	UUGACAGAAGAGAGAGAGCAC	AAGUUCUUUCUUUUCUGUCAA	Cleavage
miR156c-5p	T_00066474	Morus notabilis Histone-lysine N-methyltransferase, H3 lysine-9 specific SUVH6 partial mRNA	3	-1	1	21	66	86	UUGACAGAAGAGAGAGAGCAC	UUUCUUUCUUUCUUCUGUCAC	Cleavage
miR156c-5p	T_00066473	Morus notabilis Histone-lysine N-methyltransferase, H3 lysine-9 specific SUVH6 partial mRNA	3	-1	1	21	66	86	UUGACAGAAGAGAGAGAGCAC	UUUCUUUCUUUCUUCUGUCAC	Cleavage
miR156c-5p	T_00046913	Morus notabilis hypothetical protein partial mRNA	3	-1	1	21	403	423	UUGACAGAAGAGAGAGAGCAC	UGAUUCUCUUUCUUCUGUCAU	Cleavage
miR156c-5p	T_00019191	Morus notabilis hypothetical protein partial mRNA	3	-1	1	21	408	428	UUGACAGAAGAGAGAGAGCAC	UUUCUUUCUCUUUUUUGUUAA	Cleavage
miR156c-5p	T_00019662	Morus notabilis hypothetical protein partial mRNA	3	-1	1	21	30	50	UUGACAGAAGAGAGAGAGCAC	UGCCUCUCUCUCUUCUGAUAA	Cleavage
miR156c-5p	T_00019663	Morus notabilis hypothetical protein partial mRNA	3	-1	1	21	29	49	UUGACAGAAGAGAGAGAGCAC	UGCCUCUCUCUCUUCUGAUAA	Cleavage
miR156c-5p	T_00027775	Morus notabilis hypothetical protein partial mRNA	3	-1	1	21	115	135	UUGACAGAAGAGAGAGAGCAC	UCUCUCUCUCUCUUUUCUCAA	Cleavage
miR156c-5p	T_00028445	Morus notabilis hypothetical protein partial mRNA	3	-1	1	21	250	270	UUGACAGAAGAGAGAGAGCAC	GGGCUUUUUCUCAUUUGUCAA	Cleavage
miR156c-5p	T_00028444	Morus notabilis hypothetical protein partial mRNA	3	-1	1	21	131	151	UUGACAGAAGAGAGAGAGCAC	GGGCUUUUUCUCAUUUGUCAA	Cleavage
miR156c-5p	T_00078831	Morus notabilis Plastidial lipoyltransferase 2 partial mRNA	3	-1	1	21	463	483	UUGACAGAAGAGAGAGAGCAC	UCUUUCUCUCUUUUUUGUUAA	Cleavage
miR156c-5p	T_00078829	Morus notabilis Plastidial lipoyltransferase 2 partial mRNA	3	-1	1	21	504	524	UUGACAGAAGAGAGAGAGCAC	UCUUUCUCUCUUUUUUGUUAA	Cleavage
miR156c-5p	T_00078830	Morus notabilis Plastidial lipoyltransferase 2 partial mRNA	3	-1	1	21	470	490	UUGACAGAAGAGAGAGAGCAC	UCUUUCUCUCUUUUUUGUUAA	Cleavage
miR156c-5p	T_00009981	Morus notabilis Protein IQ-DOMAIN 32 partial mRNA	3	-1	1	21	100	120	UUGACAGAAGAGAGAGAGCAC	CUGUUUUUUUUUUUCUGUUAA	Cleavage
miR156c-5p	T_00061044	Morus notabilis putative acetyltransferase partial mRNA	3	-1	1	21	2466	2486	UUGACAGAAGAGAGAGAGCAC	GUAAUUUCUCUUUUCUGUCAA	Cleavage
miR156c-5p	T_00091431	Morus notabilis putative LRR receptor-like serine/threonine-protein kinase partial mRNA	3	-1	1	21	206	226	UUGACAGAAGAGAGAGAGCAC	UCCCUCUCUCUCUUAUGUCAG	Cleavage
miR156c-5p	T_00091430	Morus notabilis putative LRR receptor-like serine/threonine-protein kinase partial mRNA	3	-1	1	21	205	225	UUGACAGAAGAGAGAGAGCAC	UCCCUCUCUCUCUUAUGUCAG	Cleavage
miR156c-5p	T_00045744	Morus notabilis putative receptor-like protein kinase partial mRNA	3	-1	1	21	3049	3069	UUGACAGAAGAGAGAGAGCAC	CAUUUUUCUCUCUUUUGUUAA	Cleavage
miR156c-5p	T_00052737	Morus notabilis Squamosa promoter-binding-like protein 12 partial mRNA	0	-1	1	21	2103	2123	UUGACAGAAGAGAGAGAGCAC	GUGCUCUCUCUCUUCUGUCAA	Cleavage
miR156c-5p	T_00052738	Morus notabilis Squamosa promoter-binding-like protein 12 partial mRNA	0	-1	1	21	2095	2115	UUGACAGAAGAGAGAGAGCAC	GUGCUCUCUCUCUUCUGUCAA	Cleavage
miR156c-5p	T_00052739	Morus notabilis Squamosa promoter-binding-like protein 12 partial mRNA	0	-1	1	21	432	452	UUGACAGAAGAGAGAGAGCAC	GUGCUCUCUCUCUUCUGUCAA	Cleavage
miR156c-5p	T_00080612	Morus notabilis Squamosa promoter-binding-like protein 15 partial mRNA	0	-1	1	21	1240	1260	UUGACAGAAGAGAGAGAGCAC	GUGCUCUCUCUCUUCUGUCAA	Cleavage
miR156c-5p	T_00080614	Morus notabilis Squamosa promoter-binding-like protein 15 partial mRNA	0	-1	1	21	1185	1205	UUGACAGAAGAGAGAGAGCAC	GUGCUCUCUCUCUUCUGUCAA	Cleavage
miR156c-5p	T_00080615	Morus notabilis Squamosa promoter-binding-like protein 15 partial mRNA	0	-1	1	21	1114	1134	UUGACAGAAGAGAGAGAGCAC	GUGCUCUCUCUCUUCUGUCAA	Cleavage
miR156c-5p	T_00080616	Morus notabilis Squamosa promoter-binding-like protein 15 partial mRNA	0	-1	1	21	1090	1110	UUGACAGAAGAGAGAGAGCAC	GUGCUCUCUCUCUUCUGUCAA	Cleavage
miR156c-5p	T_00080613	Morus notabilis Squamosa promoter-binding-like protein 15 partial mRNA	0	-1	1	21	1240	1260	UUGACAGAAGAGAGAGAGCAC	GUGCUCUCUCUCUUCUGUCAA	Cleavage
miR156c-5p	T_00059648	PREDICTED: Cicer arietinum squamosa promoter-binding protein 1 (LOC101512968), transcript variant X2, misc_RNA	1	-1	1	21	1207	1227	UUGACAGAAGAGAGAGAGCAC	AUGCUCUCUCUCUUCUGUCAU	Cleavage
miR156c-5p	T_00071658	PREDICTED: Cucumis sativus squamosa promoter-binding-like protein 6 (LOC101221286), transcript variant X3, mRNA	1	-1	1	21	2518	2538	UUGACAGAAGAGAGAGAGCAC	GUGCUCUCUCUCUUCUGUCAU	Cleavage
miR156c-5p	T_00071659	PREDICTED: Cucumis sativus squamosa promoter-binding-like protein 6 (LOC101221286), transcript variant X3, mRNA	1	-1	1	21	2335	2355	UUGACAGAAGAGAGAGAGCAC	GUGCUCUCUCUCUUCUGUCAU	Cleavage
miR156c-5p	T_00071662	PREDICTED: Cucumis sativus squamosa promoter-binding-like protein 6 (LOC101221286), transcript variant X3, mRNA	1	-1	1	21	2207	2227	UUGACAGAAGAGAGAGAGCAC	GUGCUCUCUCUCUUCUGUCAU	Cleavage
miR156c-5p	T_00071656	PREDICTED: Cucumis sativus squamosa promoter-binding-like protein 6 (LOC101221286), transcript variant X3, mRNA	1	-1	1	21	2074	2094	UUGACAGAAGAGAGAGAGCAC	GUGCUCUCUCUCUUCUGUCAU	Cleavage
miR156c-5p	T_00071663	PREDICTED: Cucumis sativus squamosa promoter-binding-like protein 6 (LOC101221286), transcript variant X3, mRNA	1	-1	1	21	2002	2022	UUGACAGAAGAGAGAGAGCAC	GUGCUCUCUCUCUUCUGUCAU	Cleavage
miR156c-5p	T_00071660	PREDICTED: Cucumis sativus squamosa promoter-binding-like protein 6 (LOC101221286), transcript variant X3, mRNA	1	-1	1	21	1921	1941	UUGACAGAAGAGAGAGAGCAC	GUGCUCUCUCUCUUCUGUCAU	Cleavage
miR156c-5p	T_00071657	PREDICTED: Cucumis sativus squamosa promoter-binding-like protein 6 (LOC101221286), transcript variant X3, mRNA	1	-1	1	21	1891	1911	UUGACAGAAGAGAGAGAGCAC	GUGCUCUCUCUCUUCUGUCAU	Cleavage
miR156c-5p	T_00071661	PREDICTED: Cucumis sativus squamosa promoter-binding-like protein 6 (LOC101221286), transcript variant X3, mRNA	1	-1	1	21	1816	1836	UUGACAGAAGAGAGAGAGCAC	GUGCUCUCUCUCUUCUGUCAU	Cleavage
miR156c-5p	T_00071665	PREDICTED: Cucumis sativus squamosa promoter-binding-like protein 6 (LOC101221286), transcript variant X3, mRNA	1	-1	1	21	1447	1467	UUGACAGAAGAGAGAGAGCAC	GUGCUCUCUCUCUUCUGUCAU	Cleavage
miR156c-5p	T_00071664	PREDICTED: Cucumis sativus squamosa promoter-binding-like protein 6 (LOC101221286), transcript variant X3, mRNA	1	-1	1	21	1212	1232	UUGACAGAAGAGAGAGAGCAC	GUGCUCUCUCUCUUCUGUCAU	Cleavage
miR156c-5p	T_00071666	PREDICTED: Cucumis sativus squamosa promoter-binding-like protein 6 (LOC101221286), transcript variant X3, mRNA	1	-1	1	21	1151	1171	UUGACAGAAGAGAGAGAGCAC	GUGCUCUCUCUCUUCUGUCAU	Cleavage
miR156c-5p	T_00071667	PREDICTED: Cucumis sativus squamosa promoter-binding-like protein 6 (LOC101221286), transcript variant X3, mRNA	1	-1	1	21	1150	1170	UUGACAGAAGAGAGAGAGCAC	GUGCUCUCUCUCUUCUGUCAU	Cleavage
miR156c-5p	T_00058080	PREDICTED: Fragaria vesca subsp. vesca phenazine biosynthesis-like domain-containing protein 1 (LOC101294619), transcript variant X3, mRNA	3	-1	1	21	31	51	UUGACAGAAGAGAGAGAGCAC	AUGUUUUCUCUUUUCUAUCAA	Cleavage
miR156c-5p	T_00058079	PREDICTED: Fragaria vesca subsp. vesca phenazine biosynthesis-like domain-containing protein 1 (LOC101294619), transcript variant X3, mRNA	3	-1	1	21	31	51	UUGACAGAAGAGAGAGAGCAC	AUGUUUUCUCUUUUCUAUCAA	Cleavage
miR156c-5p	T_00026871	PREDICTED: Fragaria vesca subsp. vesca uncharacterized LOC101308445 (LOC101308445), mRNA	3	-1	1	21	185	205	UUGACAGAAGAGAGAGAGCAC	UCUUUCUCUCUCUUCUGUAAA	Cleavage
miR156c-5p	T_00093547	PREDICTED: Fragaria vesca subsp. vesca WAT1-related protein At4g19185 (LOC101303185), transcript variant X2, mRNA	2.5	-1	1	21	1080	1100	UUGACAGAAGAGAGAGAGCAC	AGCCACUCUUUCUUCUGUCAA	Cleavage
miR156c-5p	T_00046313	PREDICTED: Jatropha curcas squamosa promoter-binding-like protein 16 (LOC105644836), mRNA	1	-1	1	21	1408	1428	UUGACAGAAGAGAGAGAGCAC	GUGCUCUCUCUCUUCUGUCAU	Cleavage
miR156c-5p	T_00090333	PREDICTED: Phoenix dactylifera squamosa promoter-binding-like protein 16 (LOC103715860), mRNA	1.5	-1	1	21	1160	1180	UUGACAGAAGAGAGAGAGCAC	GUGCUCUCUAUCUUCUGUCAA	Cleavage
miR156c-5p	T_00090331	PREDICTED: Phoenix dactylifera squamosa promoter-binding-like protein 16 (LOC103715860), mRNA	1.5	-1	1	21	1118	1138	UUGACAGAAGAGAGAGAGCAC	GUGCUCUCUAUCUUCUGUCAA	Cleavage
miR156c-5p	T_00090336	PREDICTED: Phoenix dactylifera squamosa promoter-binding-like protein 16 (LOC103715860), mRNA	1.5	-1	1	21	1077	1097	UUGACAGAAGAGAGAGAGCAC	GUGCUCUCUAUCUUCUGUCAA	Cleavage
miR156c-5p	T_00090332	PREDICTED: Phoenix dactylifera squamosa promoter-binding-like protein 16 (LOC103715860), mRNA	1.5	-1	1	21	1006	1026	UUGACAGAAGAGAGAGAGCAC	GUGCUCUCUAUCUUCUGUCAA	Cleavage
miR156c-5p	T_00090335	PREDICTED: Phoenix dactylifera squamosa promoter-binding-like protein 16 (LOC103715860), mRNA	1.5	-1	1	21	947	967	UUGACAGAAGAGAGAGAGCAC	GUGCUCUCUAUCUUCUGUCAA	Cleavage
miR156c-5p	T_00090334	PREDICTED: Phoenix dactylifera squamosa promoter-binding-like protein 16 (LOC103715860), mRNA	1.5	-1	1	21	930	950	UUGACAGAAGAGAGAGAGCAC	GUGCUCUCUAUCUUCUGUCAA	Cleavage
miR156c-5p	T_00091781	PREDICTED: Populus euphratica squamosa promoter-binding-like protein 6 (LOC105121818), transcript variant X4, mRNA	0.5	-1	1	21	2812	2832	UUGACAGAAGAGAGAGAGCAC	GUGCUCUCUCUCUUCUGUCAG	Cleavage
miR156c-5p	T_00091779	PREDICTED: Populus euphratica squamosa promoter-binding-like protein 6 (LOC105121818), transcript variant X4, mRNA	0.5	-1	1	21	1657	1677	UUGACAGAAGAGAGAGAGCAC	GUGCUCUCUCUCUUCUGUCAG	Cleavage
miR156c-5p	T_00091780	PREDICTED: Populus euphratica squamosa promoter-binding-like protein 6 (LOC105121818), transcript variant X4, mRNA	0.5	-1	1	21	1485	1505	UUGACAGAAGAGAGAGAGCAC	GUGCUCUCUCUCUUCUGUCAG	Cleavage
miR156c-5p	T_00091782	PREDICTED: Populus euphratica squamosa promoter-binding-like protein 6 (LOC105121818), transcript variant X4, mRNA	0.5	-1	1	21	1459	1479	UUGACAGAAGAGAGAGAGCAC	GUGCUCUCUCUCUUCUGUCAG	Cleavage
miR156c-5p	T_00091783	PREDICTED: Populus euphratica squamosa promoter-binding-like protein 6 (LOC105121818), transcript variant X4, mRNA	0.5	-1	1	21	1300	1320	UUGACAGAAGAGAGAGAGCAC	GUGCUCUCUCUCUUCUGUCAG	Cleavage
miR156c-5p	T_00091784	PREDICTED: Populus euphratica squamosa promoter-binding-like protein 6 (LOC105121818), transcript variant X4, mRNA	0.5	-1	1	21	1188	1208	UUGACAGAAGAGAGAGAGCAC	GUGCUCUCUCUCUUCUGUCAG	Cleavage
miR156c-5p	T_00031040	PREDICTED: Prunus mume E2F-associated phosphoprotein (LOC103323614), transcript variant X2, mRNA	2.5	-1	1	21	352	372	UUGACAGAAGAGAGAGAGCAC	ACUCUCUCUCUCGUCUGUCAA	Cleavage
miR156c-5p	T_00027544	PREDICTED: Prunus mume patatin-like protein 3 (LOC103325331), mRNA	2.5	-1	1	21	172	192	UUGACAGAAGAGAGAGAGCAC	UCUCUCUCUCUCUUCUCUCAA	Cleavage
miR156c-5p	T_00024922	PREDICTED: Prunus mume uncharacterized LOC103329286 (LOC103329286), mRNA	3	-1	1	21	1682	1702	UUGACAGAAGAGAGAGAGCAC	GGUCUUUUUUUCUUUUGUCAA	Cleavage
miR156c-5p	T_00019381	PREDICTED: Prunus mume uncharacterized LOC103337539 (LOC103337539), mRNA	3	-1	1	21	2044	2064	UUGACAGAAGAGAGAGAGCAC	UCUCUUUUUCUCUUCUGUCAU	Cleavage
miR156c-5p	T_00021678	PREDICTED: Pyrus x bretschneideri ubiquitin-conjugating enzyme E2 variant 1D-like (LOC103941308), mRNA	3	-1	1	21	1306	1326	UUGACAGAAGAGAGAGAGCAC	UCUCUCUCUCUCUUCUCUCAG	Cleavage
miR156c-5p	T_00049538	PREDICTED: Vigna radiata var. radiata uncharacterized LOC106766859 (LOC106766859), mRNA	2.5	-1	1	21	845	865	UUGACAGAAGAGAGAGAGCAC	ACGCUUUCUCUCCUCUGUUAA	Cleavage
miR156c-5p	T_00052994	Prunus persica hypothetical protein (PRUPE_ppa005863mg) mRNA, complete cds	3	-1	1	21	133	153	UUGACAGAAGAGAGAGAGCAC	UUUCUCUCUCUUUUCUUUCAA	Cleavage
miR156c-5p	T_00052995	Prunus persica hypothetical protein (PRUPE_ppa005863mg) mRNA, complete cds	3	-1	1	21	133	153	UUGACAGAAGAGAGAGAGCAC	UUUCUCUCUCUUUUCUUUCAA	Cleavage
miR156c-5p	T_00052996	Prunus persica hypothetical protein (PRUPE_ppa005863mg) mRNA, complete cds	3	-1	1	21	133	153	UUGACAGAAGAGAGAGAGCAC	UUUCUCUCUCUUUUCUUUCAA	Cleavage
miR156c-5p	T_00073265	Prunus persica hypothetical protein (PRUPE_ppa022739mg) mRNA, complete cds	2	-1	1	21	807	827	UUGACAGAAGAGAGAGAGCAC	AUGCUCCCUCUCUUCUGUCAC	Cleavage
miR156c-5p	T_00073265	Prunus persica hypothetical protein (PRUPE_ppa022739mg) mRNA, complete cds	2	-1	1	21	955	975	UUGACAGAAGAGAGAGAGCAC	CUGCUCCCUCUCUUCUGUCAC	Cleavage
miR156d-3p	T_00020404	Morus notabilis Heat shock 70 kDa protein 16 partial mRNA	3	-1	1	20	174	193	GCUCACUUCUCUAUCUGUCA	AGAGAGAUAGAGAGAUGAGC	Cleavage
miR156d-3p	T_00071084	Morus notabilis Heat shock 70 kDa protein 16 partial mRNA	3	-1	1	20	147	166	GCUCACUUCUCUAUCUGUCA	AGAGAGAUAGAGAGAUGAGC	Cleavage
miR156d-3p	T_00047807	Morus notabilis hypothetical protein partial mRNA	3	-1	1	20	2652	2671	GCUCACUUCUCUAUCUGUCA	UGAUAGAGAGAGAAGUGGGU	Cleavage
miR156d-3p	T_00088857	Populus trichocarpa hypothetical protein (POPTR_0002s20520g) mRNA, complete cds	3	-1	1	20	782	801	GCUCACUUCUCUAUCUGUCA	GGAAACAUGGAGAAGUGAGU	Cleavage
miR156d-3p	T_00088858	Populus trichocarpa hypothetical protein (POPTR_0002s20520g) mRNA, complete cds	3	-1	1	20	858	877	GCUCACUUCUCUAUCUGUCA	GGAAACAUGGAGAAGUGAGU	Cleavage
miR156d-3p	T_00088856	Populus trichocarpa hypothetical protein (POPTR_0002s20520g) mRNA, complete cds	3	-1	1	20	863	882	GCUCACUUCUCUAUCUGUCA	GGAAACAUGGAGAAGUGAGU	Cleavage
miR156d-3p	T_00039593	Populus trichocarpa hypothetical protein (POPTR_0002s20520g) mRNA, complete cds	3	-1	1	20	855	874	GCUCACUUCUCUAUCUGUCA	GGAAACAUGGAGAAGUGAGU	Cleavage
miR156d-3p	T_00039592	Populus trichocarpa hypothetical protein (POPTR_0002s20520g) mRNA, complete cds	3	-1	1	20	863	882	GCUCACUUCUCUAUCUGUCA	GGAAACAUGGAGAAGUGAGU	Cleavage
miR156d-3p	T_00083537	PREDICTED: Populus euphratica zinc finger protein CONSTANS-LIKE 4-like (LOC105138811), transcript variant X3, misc_RNA	2.5	-1	1	20	512	531	GCUCACUUCUCUAUCUGUCA	AGAGAGAGAGAGAAGUGAGC	Cleavage
miR156d-5p	T_00026811	Cannabis sativa cultivar Carmagnola mitochondrion, complete genome	1	-1	1	20	8933	8952	UGACAGAAGAGAGUGAGCAC	UUGCUCUCUCUCUUCUGUCA	Cleavage
miR156d-5p	T_00068976	Morus notabilis Bifunctional phosphatase IMPL2 partial mRNA	2.5	-1	1	20	966	985	UGACAGAAGAGAGUGAGCAC	AUGCUUAUGCUCUUCUGUCA	Cleavage
miR156d-5p	T_00068975	Morus notabilis Bifunctional phosphatase IMPL2 partial mRNA	2.5	-1	1	20	961	980	UGACAGAAGAGAGUGAGCAC	AUGCUUAUGCUCUUCUGUCA	Cleavage
miR156d-5p	T_00037910	Morus notabilis BTB/POZ domain-containing protein partial mRNA	3	-1	1	20	3479	3498	UGACAGAAGAGAGUGAGCAC	UUGUUCUCUCUCUUCUUUCA	Cleavage
miR156d-5p	T_00024234	Morus notabilis GTP-binding nuclear protein Ran-3 partial mRNA	2.5	-1	1	20	5641	5660	UGACAGAAGAGAGUGAGCAC	UUCCUCACUCUCUUUUGUCU	Cleavage
miR156d-5p	T_00024233	Morus notabilis GTP-binding nuclear protein Ran-3 partial mRNA	2.5	-1	1	20	5344	5363	UGACAGAAGAGAGUGAGCAC	UUCCUCACUCUCUUUUGUCU	Cleavage
miR156d-5p	T_00066474	Morus notabilis Histone-lysine N-methyltransferase, H3 lysine-9 specific SUVH6 partial mRNA	3	-1	1	20	66	85	UGACAGAAGAGAGUGAGCAC	UUUCUUUCUUUCUUCUGUCA	Cleavage
miR156d-5p	T_00066473	Morus notabilis Histone-lysine N-methyltransferase, H3 lysine-9 specific SUVH6 partial mRNA	3	-1	1	20	66	85	UGACAGAAGAGAGUGAGCAC	UUUCUUUCUUUCUUCUGUCA	Cleavage
miR156d-5p	T_00089574	Morus notabilis hypothetical protein partial mRNA	3	-1	1	20	749	768	UGACAGAAGAGAGUGAGCAC	AUUUUAACUUUCUUCUGUCA	Cleavage
miR156d-5p	T_00066636	Morus notabilis Splicing regulatory glutamine/lysine-rich protein 1 partial mRNA	3	-1	1	20	2161	2180	UGACAGAAGAGAGUGAGCAC	AUCCUCGUUUUCUUCUGUUA	Cleavage
miR156d-5p	T_00066635	Morus notabilis Splicing regulatory glutamine/lysine-rich protein 1 partial mRNA	3	-1	1	20	2028	2047	UGACAGAAGAGAGUGAGCAC	AUCCUCGUUUUCUUCUGUUA	Cleavage
miR156d-5p	T_00052737	Morus notabilis Squamosa promoter-binding-like protein 12 partial mRNA	1	-1	1	20	2103	2122	UGACAGAAGAGAGUGAGCAC	GUGCUCUCUCUCUUCUGUCA	Cleavage
miR156d-5p	T_00052738	Morus notabilis Squamosa promoter-binding-like protein 12 partial mRNA	1	-1	1	20	2095	2114	UGACAGAAGAGAGUGAGCAC	GUGCUCUCUCUCUUCUGUCA	Cleavage
miR156d-5p	T_00052739	Morus notabilis Squamosa promoter-binding-like protein 12 partial mRNA	1	-1	1	20	432	451	UGACAGAAGAGAGUGAGCAC	GUGCUCUCUCUCUUCUGUCA	Cleavage
miR156d-5p	T_00080612	Morus notabilis Squamosa promoter-binding-like protein 15 partial mRNA	1	-1	1	20	1240	1259	UGACAGAAGAGAGUGAGCAC	GUGCUCUCUCUCUUCUGUCA	Cleavage
miR156d-5p	T_00080614	Morus notabilis Squamosa promoter-binding-like protein 15 partial mRNA	1	-1	1	20	1185	1204	UGACAGAAGAGAGUGAGCAC	GUGCUCUCUCUCUUCUGUCA	Cleavage
miR156d-5p	T_00080615	Morus notabilis Squamosa promoter-binding-like protein 15 partial mRNA	1	-1	1	20	1114	1133	UGACAGAAGAGAGUGAGCAC	GUGCUCUCUCUCUUCUGUCA	Cleavage
miR156d-5p	T_00080616	Morus notabilis Squamosa promoter-binding-like protein 15 partial mRNA	1	-1	1	20	1090	1109	UGACAGAAGAGAGUGAGCAC	GUGCUCUCUCUCUUCUGUCA	Cleavage
miR156d-5p	T_00080613	Morus notabilis Squamosa promoter-binding-like protein 15 partial mRNA	1	-1	1	20	1240	1259	UGACAGAAGAGAGUGAGCAC	GUGCUCUCUCUCUUCUGUCA	Cleavage
miR156d-5p	T_00037358	Morus notabilis Sulfhydryl oxidase 2 partial mRNA	3	-1	1	20	45	64	UGACAGAAGAGAGUGAGCAC	AUUCUCAUUUUUUUUUGUCA	Cleavage
miR156d-5p	T_00037356	Morus notabilis Sulfhydryl oxidase 2 partial mRNA	3	-1	1	20	45	64	UGACAGAAGAGAGUGAGCAC	AUUCUCAUUUUUUUUUGUCA	Cleavage
miR156d-5p	T_00037357	Morus notabilis Sulfhydryl oxidase 2 partial mRNA	3	-1	1	20	45	64	UGACAGAAGAGAGUGAGCAC	AUUCUCAUUUUUUUUUGUCA	Cleavage
miR156d-5p	T_00037355	Morus notabilis Sulfhydryl oxidase 2 partial mRNA	3	-1	1	20	45	64	UGACAGAAGAGAGUGAGCAC	AUUCUCAUUUUUUUUUGUCA	Cleavage
miR156d-5p	T_00048574	Morus notabilis Zinc transport protein ZntB partial mRNA	2.5	-1	1	20	1524	1543	UGACAGAAGAGAGUGAGCAC	AUGUUCAUUCUCUUCUGUUC	Cleavage
miR156d-5p	T_00059648	PREDICTED: Cicer arietinum squamosa promoter-binding protein 1 (LOC101512968), transcript variant X2, misc_RNA	1	-1	1	20	1207	1226	UGACAGAAGAGAGUGAGCAC	AUGCUCUCUCUCUUCUGUCA	Cleavage
miR156d-5p	T_00071658	PREDICTED: Cucumis sativus squamosa promoter-binding-like protein 6 (LOC101221286), transcript variant X3, mRNA	1	-1	1	20	2518	2537	UGACAGAAGAGAGUGAGCAC	GUGCUCUCUCUCUUCUGUCA	Cleavage
miR156d-5p	T_00071659	PREDICTED: Cucumis sativus squamosa promoter-binding-like protein 6 (LOC101221286), transcript variant X3, mRNA	1	-1	1	20	2335	2354	UGACAGAAGAGAGUGAGCAC	GUGCUCUCUCUCUUCUGUCA	Cleavage
miR156d-5p	T_00071662	PREDICTED: Cucumis sativus squamosa promoter-binding-like protein 6 (LOC101221286), transcript variant X3, mRNA	1	-1	1	20	2207	2226	UGACAGAAGAGAGUGAGCAC	GUGCUCUCUCUCUUCUGUCA	Cleavage
miR156d-5p	T_00071656	PREDICTED: Cucumis sativus squamosa promoter-binding-like protein 6 (LOC101221286), transcript variant X3, mRNA	1	-1	1	20	2074	2093	UGACAGAAGAGAGUGAGCAC	GUGCUCUCUCUCUUCUGUCA	Cleavage
miR156d-5p	T_00071663	PREDICTED: Cucumis sativus squamosa promoter-binding-like protein 6 (LOC101221286), transcript variant X3, mRNA	1	-1	1	20	2002	2021	UGACAGAAGAGAGUGAGCAC	GUGCUCUCUCUCUUCUGUCA	Cleavage
miR156d-5p	T_00071660	PREDICTED: Cucumis sativus squamosa promoter-binding-like protein 6 (LOC101221286), transcript variant X3, mRNA	1	-1	1	20	1921	1940	UGACAGAAGAGAGUGAGCAC	GUGCUCUCUCUCUUCUGUCA	Cleavage
miR156d-5p	T_00071657	PREDICTED: Cucumis sativus squamosa promoter-binding-like protein 6 (LOC101221286), transcript variant X3, mRNA	1	-1	1	20	1891	1910	UGACAGAAGAGAGUGAGCAC	GUGCUCUCUCUCUUCUGUCA	Cleavage
miR156d-5p	T_00071661	PREDICTED: Cucumis sativus squamosa promoter-binding-like protein 6 (LOC101221286), transcript variant X3, mRNA	1	-1	1	20	1816	1835	UGACAGAAGAGAGUGAGCAC	GUGCUCUCUCUCUUCUGUCA	Cleavage
miR156d-5p	T_00071665	PREDICTED: Cucumis sativus squamosa promoter-binding-like protein 6 (LOC101221286), transcript variant X3, mRNA	1	-1	1	20	1447	1466	UGACAGAAGAGAGUGAGCAC	GUGCUCUCUCUCUUCUGUCA	Cleavage
miR156d-5p	T_00071664	PREDICTED: Cucumis sativus squamosa promoter-binding-like protein 6 (LOC101221286), transcript variant X3, mRNA	1	-1	1	20	1212	1231	UGACAGAAGAGAGUGAGCAC	GUGCUCUCUCUCUUCUGUCA	Cleavage
miR156d-5p	T_00071666	PREDICTED: Cucumis sativus squamosa promoter-binding-like protein 6 (LOC101221286), transcript variant X3, mRNA	1	-1	1	20	1151	1170	UGACAGAAGAGAGUGAGCAC	GUGCUCUCUCUCUUCUGUCA	Cleavage
miR156d-5p	T_00071667	PREDICTED: Cucumis sativus squamosa promoter-binding-like protein 6 (LOC101221286), transcript variant X3, mRNA	1	-1	1	20	1150	1169	UGACAGAAGAGAGUGAGCAC	GUGCUCUCUCUCUUCUGUCA	Cleavage
miR156d-5p	T_00068744	PREDICTED: Eucalyptus grandis protein NRT1/ PTR FAMILY 1.2-like (LOC104440338), mRNA	3	-1	1	20	1886	1905	UGACAGAAGAGAGUGAGCAC	CUGCUCACUCUCUUCGGUUU	Cleavage
miR156d-5p	T_00048405	PREDICTED: Gossypium raimondii ATP-dependent 6-phosphofructokinase 3-like (LOC105783109), mRNA	3	-1	1	20	397	416	UGACAGAAGAGAGUGAGCAC	CUUCUUAUUCUCUUCUGUUG	Cleavage
miR156d-5p	T_00059410	PREDICTED: Jatropha curcas chromatin modification-related protein MEAF6-like (LOC105644546), transcript variant X2, mRNA	3	-1	1	20	1132	1151	UGACAGAAGAGAGUGAGCAC	CUUCUCAUUGUCUUCUGUCA	Translation
miR156d-5p	T_00059411	PREDICTED: Jatropha curcas chromatin modification-related protein MEAF6-like (LOC105644546), transcript variant X2, mRNA	3	-1	1	20	1132	1151	UGACAGAAGAGAGUGAGCAC	CUUCUCAUUGUCUUCUGUCA	Translation
miR156d-5p	T_00059413	PREDICTED: Jatropha curcas chromatin modification-related protein MEAF6-like (LOC105644546), transcript variant X2, mRNA	3	-1	1	20	430	449	UGACAGAAGAGAGUGAGCAC	CUUCUCAUUGUCUUCUGUCA	Translation
miR156d-5p	T_00059412	PREDICTED: Jatropha curcas chromatin modification-related protein MEAF6-like (LOC105644546), transcript variant X2, mRNA	3	-1	1	20	440	459	UGACAGAAGAGAGUGAGCAC	CUUCUCAUUGUCUUCUGUCA	Translation
miR156d-5p	T_00059414	PREDICTED: Jatropha curcas chromatin modification-related protein MEAF6-like (LOC105644546), transcript variant X2, mRNA	3	-1	1	20	355	374	UGACAGAAGAGAGUGAGCAC	CUUCUCAUUGUCUUCUGUCA	Translation
miR156d-5p	T_00087759	PREDICTED: Jatropha curcas protein SCO1 homolog 2, mitochondrial (LOC105650330), mRNA	3	-1	1	20	1104	1123	UGACAGAAGAGAGUGAGCAC	UUGUUUACUCUUUUCUUUCA	Cleavage
miR156d-5p	T_00087760	PREDICTED: Jatropha curcas protein SCO1 homolog 2, mitochondrial (LOC105650330), mRNA	3	-1	1	20	1090	1109	UGACAGAAGAGAGUGAGCAC	UUGUUUACUCUUUUCUUUCA	Cleavage
miR156d-5p	T_00087757	PREDICTED: Jatropha curcas protein SCO1 homolog 2, mitochondrial (LOC105650330), mRNA	3	-1	1	20	983	1002	UGACAGAAGAGAGUGAGCAC	UUGUUUACUCUUUUCUUUCA	Cleavage
miR156d-5p	T_00087758	PREDICTED: Jatropha curcas protein SCO1 homolog 2, mitochondrial (LOC105650330), mRNA	3	-1	1	20	938	957	UGACAGAAGAGAGUGAGCAC	UUGUUUACUCUUUUCUUUCA	Cleavage
miR156d-5p	T_00087755	PREDICTED: Jatropha curcas protein SCO1 homolog 2, mitochondrial (LOC105650330), mRNA	3	-1	1	20	661	680	UGACAGAAGAGAGUGAGCAC	UUGUUUACUCUUUUCUUUCA	Cleavage
miR156d-5p	T_00046313	PREDICTED: Jatropha curcas squamosa promoter-binding-like protein 16 (LOC105644836), mRNA	1	-1	1	20	1408	1427	UGACAGAAGAGAGUGAGCAC	GUGCUCUCUCUCUUCUGUCA	Cleavage
miR156d-5p	T_00021690	PREDICTED: Malus x domestica E3 SUMO-protein ligase SIZ1 (LOC103447861), transcript variant X2, mRNA	3	-1	1	20	816	835	UGACAGAAGAGAGUGAGCAC	AUGAUCACUCUUUUCAGUCA	Cleavage
miR156d-5p	T_00021691	PREDICTED: Malus x domestica E3 SUMO-protein ligase SIZ1 (LOC103447861), transcript variant X2, mRNA	3	-1	1	20	817	836	UGACAGAAGAGAGUGAGCAC	AUGAUCACUCUUUUCAGUCA	Cleavage
miR156d-5p	T_00021693	PREDICTED: Malus x domestica E3 SUMO-protein ligase SIZ1 (LOC103447861), transcript variant X2, mRNA	3	-1	1	20	620	639	UGACAGAAGAGAGUGAGCAC	AUGAUCACUCUUUUCAGUCA	Cleavage
miR156d-5p	T_00021692	PREDICTED: Malus x domestica E3 SUMO-protein ligase SIZ1 (LOC103447861), transcript variant X2, mRNA	3	-1	1	20	633	652	UGACAGAAGAGAGUGAGCAC	AUGAUCACUCUUUUCAGUCA	Cleavage
miR156d-5p	T_00090333	PREDICTED: Phoenix dactylifera squamosa promoter-binding-like protein 16 (LOC103715860), mRNA	2.5	-1	1	20	1160	1179	UGACAGAAGAGAGUGAGCAC	GUGCUCUCUAUCUUCUGUCA	Translation
miR156d-5p	T_00090331	PREDICTED: Phoenix dactylifera squamosa promoter-binding-like protein 16 (LOC103715860), mRNA	2.5	-1	1	20	1118	1137	UGACAGAAGAGAGUGAGCAC	GUGCUCUCUAUCUUCUGUCA	Translation
miR156d-5p	T_00090336	PREDICTED: Phoenix dactylifera squamosa promoter-binding-like protein 16 (LOC103715860), mRNA	2.5	-1	1	20	1077	1096	UGACAGAAGAGAGUGAGCAC	GUGCUCUCUAUCUUCUGUCA	Translation
miR156d-5p	T_00090332	PREDICTED: Phoenix dactylifera squamosa promoter-binding-like protein 16 (LOC103715860), mRNA	2.5	-1	1	20	1006	1025	UGACAGAAGAGAGUGAGCAC	GUGCUCUCUAUCUUCUGUCA	Translation
miR156d-5p	T_00090335	PREDICTED: Phoenix dactylifera squamosa promoter-binding-like protein 16 (LOC103715860), mRNA	2.5	-1	1	20	947	966	UGACAGAAGAGAGUGAGCAC	GUGCUCUCUAUCUUCUGUCA	Translation
miR156d-5p	T_00090334	PREDICTED: Phoenix dactylifera squamosa promoter-binding-like protein 16 (LOC103715860), mRNA	2.5	-1	1	20	930	949	UGACAGAAGAGAGUGAGCAC	GUGCUCUCUAUCUUCUGUCA	Translation
miR156d-5p	T_00091781	PREDICTED: Populus euphratica squamosa promoter-binding-like protein 6 (LOC105121818), transcript variant X4, mRNA	1	-1	1	20	2812	2831	UGACAGAAGAGAGUGAGCAC	GUGCUCUCUCUCUUCUGUCA	Cleavage
miR156d-5p	T_00091779	PREDICTED: Populus euphratica squamosa promoter-binding-like protein 6 (LOC105121818), transcript variant X4, mRNA	1	-1	1	20	1657	1676	UGACAGAAGAGAGUGAGCAC	GUGCUCUCUCUCUUCUGUCA	Cleavage
miR156d-5p	T_00091780	PREDICTED: Populus euphratica squamosa promoter-binding-like protein 6 (LOC105121818), transcript variant X4, mRNA	1	-1	1	20	1485	1504	UGACAGAAGAGAGUGAGCAC	GUGCUCUCUCUCUUCUGUCA	Cleavage
miR156d-5p	T_00091782	PREDICTED: Populus euphratica squamosa promoter-binding-like protein 6 (LOC105121818), transcript variant X4, mRNA	1	-1	1	20	1459	1478	UGACAGAAGAGAGUGAGCAC	GUGCUCUCUCUCUUCUGUCA	Cleavage
miR156d-5p	T_00091783	PREDICTED: Populus euphratica squamosa promoter-binding-like protein 6 (LOC105121818), transcript variant X4, mRNA	1	-1	1	20	1300	1319	UGACAGAAGAGAGUGAGCAC	GUGCUCUCUCUCUUCUGUCA	Cleavage
miR156d-5p	T_00091784	PREDICTED: Populus euphratica squamosa promoter-binding-like protein 6 (LOC105121818), transcript variant X4, mRNA	1	-1	1	20	1188	1207	UGACAGAAGAGAGUGAGCAC	GUGCUCUCUCUCUUCUGUCA	Cleavage
miR156d-5p	T_00068974	PREDICTED: Prunus mume bifunctional phosphatase IMPL2, chloroplastic (LOC103335696), mRNA	2.5	-1	1	20	633	652	UGACAGAAGAGAGUGAGCAC	AUGCUUAUGCUCUUCUGUCA	Cleavage
miR156d-5p	T_00068977	PREDICTED: Prunus mume bifunctional phosphatase IMPL2, chloroplastic (LOC103335696), mRNA	2.5	-1	1	20	622	641	UGACAGAAGAGAGUGAGCAC	AUGCUUAUGCUCUUCUGUCA	Cleavage
miR156d-5p	T_00058437	PREDICTED: Pyrus x bretschneideri inactive tetrahydrocannabinolic acid synthase-like (LOC103945219), mRNA	3	-1	1	20	755	774	UGACAGAAGAGAGUGAGCAC	AGGCUCAUUCUCUUCUUUCA	Cleavage
miR156d-5p	T_00058436	PREDICTED: Pyrus x bretschneideri inactive tetrahydrocannabinolic acid synthase-like (LOC103945219), mRNA	3	-1	1	20	755	774	UGACAGAAGAGAGUGAGCAC	AGGCUCAUUCUCUUCUUUCA	Cleavage
miR156d-5p	T_00047829	PREDICTED: Vitis vinifera bifunctional phosphatase IMPL2, chloroplastic (LOC100260677), mRNA	2.5	-1	1	20	826	845	UGACAGAAGAGAGUGAGCAC	AUGCUUAUGCUCUUCUGUCA	Cleavage
miR156d-5p	T_00073265	Prunus persica hypothetical protein (PRUPE_ppa022739mg) mRNA, complete cds	1	-1	1	20	807	826	UGACAGAAGAGAGUGAGCAC	AUGCUCCCUCUCUUCUGUCA	Cleavage
miR156d-5p	T_00073265	Prunus persica hypothetical protein (PRUPE_ppa022739mg) mRNA, complete cds	1	-1	1	20	955	974	UGACAGAAGAGAGUGAGCAC	CUGCUCCCUCUCUUCUGUCA	Cleavage
miR156d-5p	T_00047823	Ricinus communis myo inositol monophosphatase, putative, mRNA	2.5	-1	1	20	1193	1212	UGACAGAAGAGAGUGAGCAC	AUGCUUAUGCUCUUCUGUCA	Cleavage
miR156d-5p	T_00047822	Ricinus communis myo inositol monophosphatase, putative, mRNA	2.5	-1	1	20	1146	1165	UGACAGAAGAGAGUGAGCAC	AUGCUUAUGCUCUUCUGUCA	Cleavage
miR156d-5p	T_00047821	Ricinus communis myo inositol monophosphatase, putative, mRNA	2.5	-1	1	20	1126	1145	UGACAGAAGAGAGUGAGCAC	AUGCUUAUGCUCUUCUGUCA	Cleavage
miR156d-5p	T_00047826	Ricinus communis myo inositol monophosphatase, putative, mRNA	2.5	-1	1	20	928	947	UGACAGAAGAGAGUGAGCAC	AUGCUUAUGCUCUUCUGUCA	Cleavage
miR156d-5p	T_00047825	Ricinus communis myo inositol monophosphatase, putative, mRNA	2.5	-1	1	20	900	919	UGACAGAAGAGAGUGAGCAC	AUGCUUAUGCUCUUCUGUCA	Cleavage
miR156d-5p	T_00047824	Ricinus communis myo inositol monophosphatase, putative, mRNA	2.5	-1	1	20	875	894	UGACAGAAGAGAGUGAGCAC	AUGCUUAUGCUCUUCUGUCA	Cleavage
miR156d-5p	T_00047827	Ricinus communis myo inositol monophosphatase, putative, mRNA	2.5	-1	1	20	770	789	UGACAGAAGAGAGUGAGCAC	AUGCUUAUGCUCUUCUGUCA	Cleavage
miR156d-5p	T_00047828	Ricinus communis myo inositol monophosphatase, putative, mRNA	2.5	-1	1	20	754	773	UGACAGAAGAGAGUGAGCAC	AUGCUUAUGCUCUUCUGUCA	Cleavage
miR156e-3p	T_00050643	Cannabis sativa acyl-activating enzyme 8 mRNA, complete cds	1.5	-1	1	21	1502	1522	GCUUUCUCUUCUUCUGUCACC	AUUGGCAGAAGAAGAGAGGGC	Cleavage
miR156e-3p	T_00090667	Citrus suavissima lipoxygenase (LOX) mRNA, complete cds	3	-1	1	21	204	224	GCUUUCUCUUCUUCUGUCACC	AGAGACAGGAGAAGAGAAGGA	Cleavage
miR156e-3p	T_00046802	Humulus lupulus clone WT3B-D12 putative RGA gene, partial cds	2.5	-1	1	21	2968	2988	GCUUUCUCUUCUUCUGUCACC	GCUGAUAGAAGAAGAAGAAGC	Cleavage
miR156e-3p	T_00031488	Humulus lupulus HIUGT251 mRNA for UDP-glycosyltransferase 85K12, complete cds	2.5	-1	1	21	1465	1485	GCUUUCUCUUCUUCUGUCACC	GAUGAUGGAAGGAGAGAAAGG	Cleavage
miR156e-3p	T_00066351	Humulus lupulus HIUGT251 mRNA for UDP-glycosyltransferase 85K12, complete cds	3	-1	1	21	1601	1621	GCUUUCUCUUCUUCUGUCACC	GAUGAUGGAAGGAGAGAAGGG	Cleavage
miR156e-3p	T_00073894	Humulus lupulus HIUGT251 mRNA for UDP-glycosyltransferase 85K12, complete cds	3	-1	1	21	945	965	GCUUUCUCUUCUUCUGUCACC	GAUGAUGGAAGGAGAGAAGGG	Cleavage
miR156e-3p	T_00043297	Morus notabilis AP2-like ethylene-responsive transcription factor partial mRNA	2.5	-1	1	21	985	1005	GCUUUCUCUUCUUCUGUCACC	CAUGAUAGAAGGAGAGGAAGG	Cleavage
miR156e-3p	T_00011232	Morus notabilis Fimbrin-like protein 2 partial mRNA	2.5	-1	1	21	598	618	GCUUUCUCUUCUUCUGUCACC	UUUGACAGAGGAAGAAAGAGC	Cleavage
miR156e-3p	T_00050518	Morus notabilis G-type lectin S-receptor-like serine/threonine-protein kinase partial mRNA	2.5	-1	1	21	508	528	GCUUUCUCUUCUUCUGUCACC	GAUGAUAGAAGAAGAAGAAGC	Cleavage
miR156e-3p	T_00050519	Morus notabilis G-type lectin S-receptor-like serine/threonine-protein kinase partial mRNA	2.5	-1	1	21	505	525	GCUUUCUCUUCUUCUGUCACC	GAUGAUAGAAGAAGAAGAAGC	Cleavage
miR156e-3p	T_00050521	Morus notabilis G-type lectin S-receptor-like serine/threonine-protein kinase partial mRNA	2.5	-1	1	21	508	528	GCUUUCUCUUCUUCUGUCACC	GAUGAUAGAAGAAGAAGAAGC	Cleavage
miR156e-3p	T_00050520	Morus notabilis G-type lectin S-receptor-like serine/threonine-protein kinase partial mRNA	2.5	-1	1	21	505	525	GCUUUCUCUUCUUCUGUCACC	GAUGAUAGAAGAAGAAGAAGC	Cleavage
miR156e-3p	T_00052971	Morus notabilis hypothetical protein partial mRNA	2.5	-1	1	21	4207	4227	GCUUUCUCUUCUUCUGUCACC	GGUGGUGGAGGAAGAGAGAGC	Cleavage
miR156e-3p	T_00052971	Morus notabilis hypothetical protein partial mRNA	2.5	-1	1	21	4947	4967	GCUUUCUCUUCUUCUGUCACC	GGUGGUGGAGGAAGAGAGAGC	Cleavage
miR156e-3p	T_00052971	Morus notabilis hypothetical protein partial mRNA	2.5	-1	1	21	5672	5692	GCUUUCUCUUCUUCUGUCACC	GGUGGUGGAGGAAGAGAGAGC	Cleavage
miR156e-3p	T_00054039	Morus notabilis hypothetical protein partial mRNA	2.5	-1	1	21	1451	1471	GCUUUCUCUUCUUCUGUCACC	UGUCAUGGAGGAAGAGAAAGC	Cleavage
miR156e-3p	T_00010056	Morus notabilis hypothetical protein partial mRNA	2.5	-1	1	21	789	809	GCUUUCUCUUCUUCUGUCACC	UUUGGCAGAGGGAGAGGAAGU	Cleavage
miR156e-3p	T_00094066	Morus notabilis hypothetical protein partial mRNA	2.5	-1	1	21	3382	3402	GCUUUCUCUUCUUCUGUCACC	AGAGAAGGAAGAAGAGAAAGC	Cleavage
miR156e-3p	T_00008560	Morus notabilis hypothetical protein partial mRNA	3	-1	1	21	569	589	GCUUUCUCUUCUUCUGUCACC	AAAGGCAGAAGAAGAGAGAGA	Cleavage
miR156e-3p	T_00010269	Morus notabilis hypothetical protein partial mRNA	3	-1	1	21	1501	1521	GCUUUCUCUUCUUCUGUCACC	AAUGAUGGAGGAAGAGGAAGA	Cleavage
miR156e-3p	T_00068611	Morus notabilis hypothetical protein partial mRNA_x0001_|703163099||XM_010114924.1| Morus notabilis hypothetical protein partial mRNA	2.5	-1	1	21	2159	2179	GCUUUCUCUUCUUCUGUCACC	CGUGGAAGAAGAAGAGAAAGA	Cleavage
miR156e-3p	T_00068610	Morus notabilis hypothetical protein partial mRNA_x0001_|703163099||XM_010114924.1| Morus notabilis hypothetical protein partial mRNA	2.5	-1	1	21	2072	2092	GCUUUCUCUUCUUCUGUCACC	CGUGGAAGAAGAAGAGAAAGA	Cleavage
miR156e-3p	T_00011197	Morus notabilis Peroxisomal fatty acid beta-oxidation multifunctional protein AIM1 partial mRNA	3	-1	1	21	2694	2714	GCUUUCUCUUCUUCUGUCACC	GCUGGUAGAAGGAGAGAGAGG	Cleavage
miR156e-3p	T_00011196	Morus notabilis Peroxisomal fatty acid beta-oxidation multifunctional protein AIM1 partial mRNA	3	-1	1	21	2689	2709	GCUUUCUCUUCUUCUGUCACC	GCUGGUAGAAGGAGAGAGAGG	Cleavage
miR156e-3p	T_00011195	Morus notabilis Peroxisomal fatty acid beta-oxidation multifunctional protein AIM1 partial mRNA	3	-1	1	21	2553	2573	GCUUUCUCUUCUUCUGUCACC	GCUGGUAGAAGGAGAGAGAGG	Cleavage
miR156e-3p	T_00011194	Morus notabilis Peroxisomal fatty acid beta-oxidation multifunctional protein AIM1 partial mRNA	3	-1	1	21	2055	2075	GCUUUCUCUUCUUCUGUCACC	GCUGGUAGAAGGAGAGAGAGG	Cleavage
miR156e-3p	T_00084761	Morus notabilis Putative E3 ubiquitin-protein ligase LIN-1 partial mRNA	3	-1	1	21	279	299	GCUUUCUCUUCUUCUGUCACC	AACAAUGGAAGAAGAGAAAGC	Cleavage
miR156e-3p	T_00084760	Morus notabilis Putative E3 ubiquitin-protein ligase LIN-1 partial mRNA	3	-1	1	21	276	296	GCUUUCUCUUCUUCUGUCACC	AACAAUGGAAGAAGAGAAAGC	Cleavage
miR156e-3p	T_00049221	Morus notabilis RuvB-like 2 partial mRNA	3	-1	1	21	10	30	GCUUUCUCUUCUUCUGUCACC	UCAGACAGAGGAAGAGAGAGA	Cleavage
miR156e-3p	T_00049221	Morus notabilis RuvB-like 2 partial mRNA	3	-1	1	21	1127	1147	GCUUUCUCUUCUUCUGUCACC	GUGGAGGGAAGAAGGGAAAGC	Cleavage
miR156e-3p	T_00045282	Morus notabilis Transcription initiation factor TFIID subunit 9 partial mRNA	2.5	-1	1	21	598	618	GCUUUCUCUUCUUCUGUCACC	AAUGGCAGAAGGAGAGGAAGA	Cleavage
miR156e-3p	T_00094065	Populus trichocarpa hypothetical protein (POPTR_0012s11350g) mRNA, complete cds	2.5	-1	1	21	3333	3353	GCUUUCUCUUCUUCUGUCACC	AGAGAAGGAAGAAGAGAAAGC	Cleavage
miR156e-3p	T_00095013	PREDICTED: Glycine max glycine--tRNA ligase, chloroplastic/mitochondrial 2 (LOC100787365), transcript variant X2, mRNA	2.5	-1	1	21	286	306	GCUUUCUCUUCUUCUGUCACC	UGAGACAAAAGAGGAGAAAGC	Cleavage
miR156e-3p	T_00020965	PREDICTED: Gossypium raimondii transcription factor bHLH91-like (LOC105780880), mRNA	2.5	-1	1	21	1201	1221	GCUUUCUCUUCUUCUGUCACC	AUUGACAGAGGAAGAGAUGGC	Cleavage
miR156e-3p	T_00020966	PREDICTED: Gossypium raimondii transcription factor bHLH91-like (LOC105780880), mRNA	2.5	-1	1	21	1084	1104	GCUUUCUCUUCUUCUGUCACC	AUUGACAGAGGAAGAGAUGGC	Cleavage
miR156e-3p	T_00020967	PREDICTED: Gossypium raimondii transcription factor bHLH91-like (LOC105780880), mRNA	2.5	-1	1	21	1062	1082	GCUUUCUCUUCUUCUGUCACC	AUUGACAGAGGAAGAGAUGGC	Cleavage
miR156e-3p	T_00020969	PREDICTED: Gossypium raimondii transcription factor bHLH91-like (LOC105780880), mRNA	2.5	-1	1	21	1046	1066	GCUUUCUCUUCUUCUGUCACC	AUUGACAGAGGAAGAGAUGGC	Cleavage
miR156e-3p	T_00020968	PREDICTED: Gossypium raimondii transcription factor bHLH91-like (LOC105780880), mRNA	2.5	-1	1	21	1006	1026	GCUUUCUCUUCUUCUGUCACC	AUUGACAGAGGAAGAGAUGGC	Cleavage
miR156e-3p	T_00046008	PREDICTED: Nicotiana sylvestris L-ascorbate oxidase (LOC104214996), transcript variant X2, mRNA	3	-1	1	21	345	365	GCUUUCUCUUCUUCUGUCACC	CGUGGCAGAAGGAGAGAGGGA	Cleavage
miR156e-3p	T_00094067	PREDICTED: Populus euphratica uncharacterized LOC105110252 (LOC105110252), transcript variant X1, mRNA	2.5	-1	1	21	3456	3476	GCUUUCUCUUCUUCUGUCACC	AGAGAAGGAAGAAGAGAAAGC	Cleavage
miR156e-3p	T_00025385	PREDICTED: Prunus mume glycine--tRNA ligase 2, chloroplastic/mitochondrial (LOC103331660), mRNA	2.5	-1	1	21	2847	2867	GCUUUCUCUUCUUCUGUCACC	UGAGACAAAAGAGGAGAAAGC	Cleavage
miR156e-3p	T_00025387	PREDICTED: Prunus mume glycine--tRNA ligase 2, chloroplastic/mitochondrial (LOC103331660), mRNA	2.5	-1	1	21	1469	1489	GCUUUCUCUUCUUCUGUCACC	UGAGACAAAAGAGGAGAAAGC	Cleavage
miR156e-3p	T_00027410	PREDICTED: Prunus mume peptidyl-prolyl cis-trans isomerase CYP38, chloroplastic (LOC103329878), mRNA	2.5	-1	1	21	1421	1441	GCUUUCUCUUCUUCUGUCACC	UAUGGUAGAAGGGGAGAAAGU	Cleavage
miR156e-3p	T_00027411	PREDICTED: Prunus mume peptidyl-prolyl cis-trans isomerase CYP38, chloroplastic (LOC103329878), mRNA	2.5	-1	1	21	1388	1408	GCUUUCUCUUCUUCUGUCACC	UAUGGUAGAAGGGGAGAAAGU	Cleavage
miR156e-3p	T_00064243	PREDICTED: Prunus mume peptidyl-prolyl cis-trans isomerase CYP38, chloroplastic (LOC103329878), mRNA	2.5	-1	1	21	583	603	GCUUUCUCUUCUUCUGUCACC	UAUGGUAGAAGGGGAGAAAGU	Cleavage
miR156e-3p	T_00089990	PREDICTED: Prunus mume proteasome subunit alpha type-7 (LOC103340415), mRNA	3	-1	1	21	830	850	GCUUUCUCUUCUUCUGUCACC	CGAGAUAGAAGCAGAGAAAGC	Translation
miR156e-3p	T_00089989	PREDICTED: Prunus mume proteasome subunit alpha type-7 (LOC103340415), mRNA	3	-1	1	21	830	850	GCUUUCUCUUCUUCUGUCACC	CGAGAUAGAAGCAGAGAAAGC	Translation
miR156e-3p	T_00052261	PREDICTED: Prunus mume proteasome subunit alpha type-7 (LOC103340415), mRNA	3	-1	1	21	810	830	GCUUUCUCUUCUUCUGUCACC	CGAGAUAGAAGCAGAGAAAGC	Translation
miR156e-3p	T_00066673	PREDICTED: Prunus mume vacuolar iron transporter 1-like (LOC103331963), mRNA	2.5	-1	1	21	2	22	GCUUUCUCUUCUUCUGUCACC	GGUGAAGGAAGAAGAGAAAGG	Cleavage
miR156e-3p	T_00066674	PREDICTED: Prunus mume vacuolar iron transporter 1-like (LOC103331963), mRNA	2.5	-1	1	21	151	171	GCUUUCUCUUCUUCUGUCACC	GGUGAAGGAAGAAGAGAAAGG	Cleavage
miR156e-3p	T_00014197	PREDICTED: Pyrus x bretschneideri apurinic endonuclease-redox protein (LOC103938676), transcript variant X4, mRNA	3	-1	1	21	591	611	GCUUUCUCUUCUUCUGUCACC	UCAGGCAGAAGAAGAGGAAGA	Cleavage
miR156e-3p	T_00014198	PREDICTED: Pyrus x bretschneideri apurinic endonuclease-redox protein (LOC103938676), transcript variant X4, mRNA	3	-1	1	21	468	488	GCUUUCUCUUCUUCUGUCACC	UCAGGCAGAAGAAGAGGAAGA	Cleavage
miR156e-3p	T_00014199	PREDICTED: Pyrus x bretschneideri apurinic endonuclease-redox protein (LOC103938676), transcript variant X4, mRNA	3	-1	1	21	447	467	GCUUUCUCUUCUUCUGUCACC	UCAGGCAGAAGAAGAGGAAGA	Cleavage
miR156e-3p	T_00025382	PREDICTED: Pyrus x bretschneideri glycine--tRNA ligase 2, chloroplastic/mitochondrial (LOC103962255), transcript variant X1, mRNA	2.5	-1	1	21	3033	3053	GCUUUCUCUUCUUCUGUCACC	UGAGACAAAAGAGGAGAAAGC	Cleavage
miR156e-3p	T_00025381	PREDICTED: Pyrus x bretschneideri glycine--tRNA ligase 2, chloroplastic/mitochondrial (LOC103962255), transcript variant X1, mRNA	2.5	-1	1	21	3021	3041	GCUUUCUCUUCUUCUGUCACC	UGAGACAAAAGAGGAGAAAGC	Cleavage
miR156e-3p	T_00025383	PREDICTED: Pyrus x bretschneideri glycine--tRNA ligase 2, chloroplastic/mitochondrial (LOC103962255), transcript variant X1, mRNA	2.5	-1	1	21	2991	3011	GCUUUCUCUUCUUCUGUCACC	UGAGACAAAAGAGGAGAAAGC	Cleavage
miR156e-3p	T_00025384	PREDICTED: Pyrus x bretschneideri glycine--tRNA ligase 2, chloroplastic/mitochondrial (LOC103962255), transcript variant X1, mRNA	2.5	-1	1	21	2988	3008	GCUUUCUCUUCUUCUGUCACC	UGAGACAAAAGAGGAGAAAGC	Cleavage
miR156e-3p	T_00025386	PREDICTED: Pyrus x bretschneideri glycine--tRNA ligase 2, chloroplastic/mitochondrial (LOC103962255), transcript variant X2, mRNA	2.5	-1	1	21	2616	2636	GCUUUCUCUUCUUCUGUCACC	UGAGACAAAAGAGGAGAAAGC	Cleavage
miR156e-3p	T_00024319	PREDICTED: Sesamum indicum uncharacterized LOC105176055 (LOC105176055), transcript variant X2, mRNA	2	-1	1	21	651	671	GCUUUCUCUUCUUCUGUCACC	GAUGACAGGAGAAGAGACAGC	Cleavage
miR156e-3p	T_00038721	Solanum pennellii chromosome ch01, complete genome	3	-1	1	21	1048	1068	GCUUUCUCUUCUUCUGUCACC	GGUGGUGGAAGAGGAGGGAGC	Cleavage
miR156e-3p	T_00042871	Tamarix hispida heat shock protein 1 mRNA, complete cds	2.5	-1	1	21	792	812	GCUUUCUCUUCUUCUGUCACC	GACGAUAGAGGAGGAGAAAGC	Cleavage
miR156e-3p	T_00026383	Tamarix hispida heat shock protein 1 mRNA, complete cds	2.5	-1	1	21	782	802	GCUUUCUCUUCUUCUGUCACC	GACGAUAGAGGAGGAGAAAGC	Cleavage
miR156e-3p	T_00093094	Theobroma cacao Homeodomain-like superfamily protein, putative (TCM_000558) mRNA, complete cds	2	-1	1	21	609	629	GCUUUCUCUUCUUCUGUCACC	GUUGAAGGAGGAAGAGAAAGC	Cleavage
miR156e-5p	T_00026811	Cannabis sativa cultivar Carmagnola mitochondrion, complete genome	1	-1	1	21	8933	8953	UUGACAGAAGAGAGAGAGCAC	UUGCUCUCUCUCUUCUGUCAU	Cleavage
miR156e-5p	T_00074873	Humulus lupulus allene oxide cyclase C4 mRNA, complete cds	3	-1	1	21	180	200	UUGACAGAAGAGAGAGAGCAC	CCUCUCUCUCUCUUUAGUCAA	Cleavage
miR156e-5p	T_00075510	Morus alba var. multicaulis NPR1 mRNA, complete cds	3	-1	1	21	302	322	UUGACAGAAGAGAGAGAGCAC	ACUUUCUCUCUCUUCCGUCAA	Cleavage
miR156e-5p	T_00065237	Morus notabilis 3-oxoacyl-[acyl-carrier-protein] reductase partial mRNA	3	-1	1	21	178	198	UUGACAGAAGAGAGAGAGCAC	UCUCUCUCUCUCUUCUGGCGA	Cleavage
miR156e-5p	T_00072247	Morus notabilis Amino-acid acetyltransferase partial mRNA	3	-1	1	21	127	147	UUGACAGAAGAGAGAGAGCAC	UCCCUCUCUCUCUUUUGUUAU	Cleavage
miR156e-5p	T_00072246	Morus notabilis Amino-acid acetyltransferase partial mRNA	3	-1	1	21	116	136	UUGACAGAAGAGAGAGAGCAC	UCCCUCUCUCUCUUUUGUUAU	Cleavage
miR156e-5p	T_00072248	Morus notabilis Amino-acid acetyltransferase partial mRNA	3	-1	1	21	135	155	UUGACAGAAGAGAGAGAGCAC	UCCCUCUCUCUCUUUUGUUAU	Cleavage
miR156e-5p	T_00088436	Morus notabilis Bifunctional polymyxin resistance protein ArnA partial mRNA	2.5	-1	1	21	1748	1768	UUGACAGAAGAGAGAGAGCAC	UUCCUUUCUUUCUUCUGUUAA	Cleavage
miR156e-5p	T_00037910	Morus notabilis BTB/POZ domain-containing protein partial mRNA	3	-1	1	21	3479	3499	UUGACAGAAGAGAGAGAGCAC	UUGUUCUCUCUCUUCUUUCAU	Cleavage
miR156e-5p	T_00070117	Morus notabilis Cysteine proteinase 15A partial mRNA	3	-1	1	21	177	197	UUGACAGAAGAGAGAGAGCAC	UCGUUCUCUCUCUUCUCUCAU	Cleavage
miR156e-5p	T_00074298	Morus notabilis Guanine deaminase partial mRNA	1.5	-1	1	21	941	961	UUGACAGAAGAGAGAGAGCAC	AAGUUCUUUCUUUUCUGUCAA	Cleavage
miR156e-5p	T_00066474	Morus notabilis Histone-lysine N-methyltransferase, H3 lysine-9 specific SUVH6 partial mRNA	3	-1	1	21	66	86	UUGACAGAAGAGAGAGAGCAC	UUUCUUUCUUUCUUCUGUCAC	Cleavage
miR156e-5p	T_00066473	Morus notabilis Histone-lysine N-methyltransferase, H3 lysine-9 specific SUVH6 partial mRNA	3	-1	1	21	66	86	UUGACAGAAGAGAGAGAGCAC	UUUCUUUCUUUCUUCUGUCAC	Cleavage
miR156e-5p	T_00046913	Morus notabilis hypothetical protein partial mRNA	3	-1	1	21	403	423	UUGACAGAAGAGAGAGAGCAC	UGAUUCUCUUUCUUCUGUCAU	Cleavage
miR156e-5p	T_00019191	Morus notabilis hypothetical protein partial mRNA	3	-1	1	21	408	428	UUGACAGAAGAGAGAGAGCAC	UUUCUUUCUCUUUUUUGUUAA	Cleavage
miR156e-5p	T_00019662	Morus notabilis hypothetical protein partial mRNA	3	-1	1	21	30	50	UUGACAGAAGAGAGAGAGCAC	UGCCUCUCUCUCUUCUGAUAA	Cleavage
miR156e-5p	T_00019663	Morus notabilis hypothetical protein partial mRNA	3	-1	1	21	29	49	UUGACAGAAGAGAGAGAGCAC	UGCCUCUCUCUCUUCUGAUAA	Cleavage
miR156e-5p	T_00027775	Morus notabilis hypothetical protein partial mRNA	3	-1	1	21	115	135	UUGACAGAAGAGAGAGAGCAC	UCUCUCUCUCUCUUUUCUCAA	Cleavage
miR156e-5p	T_00028445	Morus notabilis hypothetical protein partial mRNA	3	-1	1	21	250	270	UUGACAGAAGAGAGAGAGCAC	GGGCUUUUUCUCAUUUGUCAA	Cleavage
miR156e-5p	T_00028444	Morus notabilis hypothetical protein partial mRNA	3	-1	1	21	131	151	UUGACAGAAGAGAGAGAGCAC	GGGCUUUUUCUCAUUUGUCAA	Cleavage
miR156e-5p	T_00078831	Morus notabilis Plastidial lipoyltransferase 2 partial mRNA	3	-1	1	21	463	483	UUGACAGAAGAGAGAGAGCAC	UCUUUCUCUCUUUUUUGUUAA	Cleavage
miR156e-5p	T_00078829	Morus notabilis Plastidial lipoyltransferase 2 partial mRNA	3	-1	1	21	504	524	UUGACAGAAGAGAGAGAGCAC	UCUUUCUCUCUUUUUUGUUAA	Cleavage
miR156e-5p	T_00078830	Morus notabilis Plastidial lipoyltransferase 2 partial mRNA	3	-1	1	21	470	490	UUGACAGAAGAGAGAGAGCAC	UCUUUCUCUCUUUUUUGUUAA	Cleavage
miR156e-5p	T_00009981	Morus notabilis Protein IQ-DOMAIN 32 partial mRNA	3	-1	1	21	100	120	UUGACAGAAGAGAGAGAGCAC	CUGUUUUUUUUUUUCUGUUAA	Cleavage
miR156e-5p	T_00061044	Morus notabilis putative acetyltransferase partial mRNA	3	-1	1	21	2466	2486	UUGACAGAAGAGAGAGAGCAC	GUAAUUUCUCUUUUCUGUCAA	Cleavage
miR156e-5p	T_00091431	Morus notabilis putative LRR receptor-like serine/threonine-protein kinase partial mRNA	3	-1	1	21	206	226	UUGACAGAAGAGAGAGAGCAC	UCCCUCUCUCUCUUAUGUCAG	Cleavage
miR156e-5p	T_00091430	Morus notabilis putative LRR receptor-like serine/threonine-protein kinase partial mRNA	3	-1	1	21	205	225	UUGACAGAAGAGAGAGAGCAC	UCCCUCUCUCUCUUAUGUCAG	Cleavage
miR156e-5p	T_00045744	Morus notabilis putative receptor-like protein kinase partial mRNA	3	-1	1	21	3049	3069	UUGACAGAAGAGAGAGAGCAC	CAUUUUUCUCUCUUUUGUUAA	Cleavage
miR156e-5p	T_00052737	Morus notabilis Squamosa promoter-binding-like protein 12 partial mRNA	0	-1	1	21	2103	2123	UUGACAGAAGAGAGAGAGCAC	GUGCUCUCUCUCUUCUGUCAA	Cleavage
miR156e-5p	T_00052738	Morus notabilis Squamosa promoter-binding-like protein 12 partial mRNA	0	-1	1	21	2095	2115	UUGACAGAAGAGAGAGAGCAC	GUGCUCUCUCUCUUCUGUCAA	Cleavage
miR156e-5p	T_00052739	Morus notabilis Squamosa promoter-binding-like protein 12 partial mRNA	0	-1	1	21	432	452	UUGACAGAAGAGAGAGAGCAC	GUGCUCUCUCUCUUCUGUCAA	Cleavage
miR156e-5p	T_00080612	Morus notabilis Squamosa promoter-binding-like protein 15 partial mRNA	0	-1	1	21	1240	1260	UUGACAGAAGAGAGAGAGCAC	GUGCUCUCUCUCUUCUGUCAA	Cleavage
miR156e-5p	T_00080614	Morus notabilis Squamosa promoter-binding-like protein 15 partial mRNA	0	-1	1	21	1185	1205	UUGACAGAAGAGAGAGAGCAC	GUGCUCUCUCUCUUCUGUCAA	Cleavage
miR156e-5p	T_00080615	Morus notabilis Squamosa promoter-binding-like protein 15 partial mRNA	0	-1	1	21	1114	1134	UUGACAGAAGAGAGAGAGCAC	GUGCUCUCUCUCUUCUGUCAA	Cleavage
miR156e-5p	T_00080616	Morus notabilis Squamosa promoter-binding-like protein 15 partial mRNA	0	-1	1	21	1090	1110	UUGACAGAAGAGAGAGAGCAC	GUGCUCUCUCUCUUCUGUCAA	Cleavage
miR156e-5p	T_00080613	Morus notabilis Squamosa promoter-binding-like protein 15 partial mRNA	0	-1	1	21	1240	1260	UUGACAGAAGAGAGAGAGCAC	GUGCUCUCUCUCUUCUGUCAA	Cleavage
miR156e-5p	T_00059648	PREDICTED: Cicer arietinum squamosa promoter-binding protein 1 (LOC101512968), transcript variant X2, misc_RNA	1	-1	1	21	1207	1227	UUGACAGAAGAGAGAGAGCAC	AUGCUCUCUCUCUUCUGUCAU	Cleavage
miR156e-5p	T_00071658	PREDICTED: Cucumis sativus squamosa promoter-binding-like protein 6 (LOC101221286), transcript variant X3, mRNA	1	-1	1	21	2518	2538	UUGACAGAAGAGAGAGAGCAC	GUGCUCUCUCUCUUCUGUCAU	Cleavage
miR156e-5p	T_00071659	PREDICTED: Cucumis sativus squamosa promoter-binding-like protein 6 (LOC101221286), transcript variant X3, mRNA	1	-1	1	21	2335	2355	UUGACAGAAGAGAGAGAGCAC	GUGCUCUCUCUCUUCUGUCAU	Cleavage
miR156e-5p	T_00071662	PREDICTED: Cucumis sativus squamosa promoter-binding-like protein 6 (LOC101221286), transcript variant X3, mRNA	1	-1	1	21	2207	2227	UUGACAGAAGAGAGAGAGCAC	GUGCUCUCUCUCUUCUGUCAU	Cleavage
miR156e-5p	T_00071656	PREDICTED: Cucumis sativus squamosa promoter-binding-like protein 6 (LOC101221286), transcript variant X3, mRNA	1	-1	1	21	2074	2094	UUGACAGAAGAGAGAGAGCAC	GUGCUCUCUCUCUUCUGUCAU	Cleavage
miR156e-5p	T_00071663	PREDICTED: Cucumis sativus squamosa promoter-binding-like protein 6 (LOC101221286), transcript variant X3, mRNA	1	-1	1	21	2002	2022	UUGACAGAAGAGAGAGAGCAC	GUGCUCUCUCUCUUCUGUCAU	Cleavage
miR156e-5p	T_00071660	PREDICTED: Cucumis sativus squamosa promoter-binding-like protein 6 (LOC101221286), transcript variant X3, mRNA	1	-1	1	21	1921	1941	UUGACAGAAGAGAGAGAGCAC	GUGCUCUCUCUCUUCUGUCAU	Cleavage
miR156e-5p	T_00071657	PREDICTED: Cucumis sativus squamosa promoter-binding-like protein 6 (LOC101221286), transcript variant X3, mRNA	1	-1	1	21	1891	1911	UUGACAGAAGAGAGAGAGCAC	GUGCUCUCUCUCUUCUGUCAU	Cleavage
miR156e-5p	T_00071661	PREDICTED: Cucumis sativus squamosa promoter-binding-like protein 6 (LOC101221286), transcript variant X3, mRNA	1	-1	1	21	1816	1836	UUGACAGAAGAGAGAGAGCAC	GUGCUCUCUCUCUUCUGUCAU	Cleavage
miR156e-5p	T_00071665	PREDICTED: Cucumis sativus squamosa promoter-binding-like protein 6 (LOC101221286), transcript variant X3, mRNA	1	-1	1	21	1447	1467	UUGACAGAAGAGAGAGAGCAC	GUGCUCUCUCUCUUCUGUCAU	Cleavage
miR156e-5p	T_00071664	PREDICTED: Cucumis sativus squamosa promoter-binding-like protein 6 (LOC101221286), transcript variant X3, mRNA	1	-1	1	21	1212	1232	UUGACAGAAGAGAGAGAGCAC	GUGCUCUCUCUCUUCUGUCAU	Cleavage
miR156e-5p	T_00071666	PREDICTED: Cucumis sativus squamosa promoter-binding-like protein 6 (LOC101221286), transcript variant X3, mRNA	1	-1	1	21	1151	1171	UUGACAGAAGAGAGAGAGCAC	GUGCUCUCUCUCUUCUGUCAU	Cleavage
miR156e-5p	T_00071667	PREDICTED: Cucumis sativus squamosa promoter-binding-like protein 6 (LOC101221286), transcript variant X3, mRNA	1	-1	1	21	1150	1170	UUGACAGAAGAGAGAGAGCAC	GUGCUCUCUCUCUUCUGUCAU	Cleavage
miR156e-5p	T_00058080	PREDICTED: Fragaria vesca subsp. vesca phenazine biosynthesis-like domain-containing protein 1 (LOC101294619), transcript variant X3, mRNA	3	-1	1	21	31	51	UUGACAGAAGAGAGAGAGCAC	AUGUUUUCUCUUUUCUAUCAA	Cleavage
miR156e-5p	T_00058079	PREDICTED: Fragaria vesca subsp. vesca phenazine biosynthesis-like domain-containing protein 1 (LOC101294619), transcript variant X3, mRNA	3	-1	1	21	31	51	UUGACAGAAGAGAGAGAGCAC	AUGUUUUCUCUUUUCUAUCAA	Cleavage
miR156e-5p	T_00026871	PREDICTED: Fragaria vesca subsp. vesca uncharacterized LOC101308445 (LOC101308445), mRNA	3	-1	1	21	185	205	UUGACAGAAGAGAGAGAGCAC	UCUUUCUCUCUCUUCUGUAAA	Cleavage
miR156e-5p	T_00093547	PREDICTED: Fragaria vesca subsp. vesca WAT1-related protein At4g19185 (LOC101303185), transcript variant X2, mRNA	2.5	-1	1	21	1080	1100	UUGACAGAAGAGAGAGAGCAC	AGCCACUCUUUCUUCUGUCAA	Cleavage
miR156e-5p	T_00046313	PREDICTED: Jatropha curcas squamosa promoter-binding-like protein 16 (LOC105644836), mRNA	1	-1	1	21	1408	1428	UUGACAGAAGAGAGAGAGCAC	GUGCUCUCUCUCUUCUGUCAU	Cleavage
miR156e-5p	T_00090333	PREDICTED: Phoenix dactylifera squamosa promoter-binding-like protein 16 (LOC103715860), mRNA	1.5	-1	1	21	1160	1180	UUGACAGAAGAGAGAGAGCAC	GUGCUCUCUAUCUUCUGUCAA	Cleavage
miR156e-5p	T_00090331	PREDICTED: Phoenix dactylifera squamosa promoter-binding-like protein 16 (LOC103715860), mRNA	1.5	-1	1	21	1118	1138	UUGACAGAAGAGAGAGAGCAC	GUGCUCUCUAUCUUCUGUCAA	Cleavage
miR156e-5p	T_00090336	PREDICTED: Phoenix dactylifera squamosa promoter-binding-like protein 16 (LOC103715860), mRNA	1.5	-1	1	21	1077	1097	UUGACAGAAGAGAGAGAGCAC	GUGCUCUCUAUCUUCUGUCAA	Cleavage
miR156e-5p	T_00090332	PREDICTED: Phoenix dactylifera squamosa promoter-binding-like protein 16 (LOC103715860), mRNA	1.5	-1	1	21	1006	1026	UUGACAGAAGAGAGAGAGCAC	GUGCUCUCUAUCUUCUGUCAA	Cleavage
miR156e-5p	T_00090335	PREDICTED: Phoenix dactylifera squamosa promoter-binding-like protein 16 (LOC103715860), mRNA	1.5	-1	1	21	947	967	UUGACAGAAGAGAGAGAGCAC	GUGCUCUCUAUCUUCUGUCAA	Cleavage
miR156e-5p	T_00090334	PREDICTED: Phoenix dactylifera squamosa promoter-binding-like protein 16 (LOC103715860), mRNA	1.5	-1	1	21	930	950	UUGACAGAAGAGAGAGAGCAC	GUGCUCUCUAUCUUCUGUCAA	Cleavage
miR156e-5p	T_00091781	PREDICTED: Populus euphratica squamosa promoter-binding-like protein 6 (LOC105121818), transcript variant X4, mRNA	0.5	-1	1	21	2812	2832	UUGACAGAAGAGAGAGAGCAC	GUGCUCUCUCUCUUCUGUCAG	Cleavage
miR156e-5p	T_00091779	PREDICTED: Populus euphratica squamosa promoter-binding-like protein 6 (LOC105121818), transcript variant X4, mRNA	0.5	-1	1	21	1657	1677	UUGACAGAAGAGAGAGAGCAC	GUGCUCUCUCUCUUCUGUCAG	Cleavage
miR156e-5p	T_00091780	PREDICTED: Populus euphratica squamosa promoter-binding-like protein 6 (LOC105121818), transcript variant X4, mRNA	0.5	-1	1	21	1485	1505	UUGACAGAAGAGAGAGAGCAC	GUGCUCUCUCUCUUCUGUCAG	Cleavage
miR156e-5p	T_00091782	PREDICTED: Populus euphratica squamosa promoter-binding-like protein 6 (LOC105121818), transcript variant X4, mRNA	0.5	-1	1	21	1459	1479	UUGACAGAAGAGAGAGAGCAC	GUGCUCUCUCUCUUCUGUCAG	Cleavage
miR156e-5p	T_00091783	PREDICTED: Populus euphratica squamosa promoter-binding-like protein 6 (LOC105121818), transcript variant X4, mRNA	0.5	-1	1	21	1300	1320	UUGACAGAAGAGAGAGAGCAC	GUGCUCUCUCUCUUCUGUCAG	Cleavage
miR156e-5p	T_00091784	PREDICTED: Populus euphratica squamosa promoter-binding-like protein 6 (LOC105121818), transcript variant X4, mRNA	0.5	-1	1	21	1188	1208	UUGACAGAAGAGAGAGAGCAC	GUGCUCUCUCUCUUCUGUCAG	Cleavage
miR156e-5p	T_00031040	PREDICTED: Prunus mume E2F-associated phosphoprotein (LOC103323614), transcript variant X2, mRNA	2.5	-1	1	21	352	372	UUGACAGAAGAGAGAGAGCAC	ACUCUCUCUCUCGUCUGUCAA	Cleavage
miR156e-5p	T_00027544	PREDICTED: Prunus mume patatin-like protein 3 (LOC103325331), mRNA	2.5	-1	1	21	172	192	UUGACAGAAGAGAGAGAGCAC	UCUCUCUCUCUCUUCUCUCAA	Cleavage
miR156e-5p	T_00024922	PREDICTED: Prunus mume uncharacterized LOC103329286 (LOC103329286), mRNA	3	-1	1	21	1682	1702	UUGACAGAAGAGAGAGAGCAC	GGUCUUUUUUUCUUUUGUCAA	Cleavage
miR156e-5p	T_00019381	PREDICTED: Prunus mume uncharacterized LOC103337539 (LOC103337539), mRNA	3	-1	1	21	2044	2064	UUGACAGAAGAGAGAGAGCAC	UCUCUUUUUCUCUUCUGUCAU	Cleavage
miR156e-5p	T_00021678	PREDICTED: Pyrus x bretschneideri ubiquitin-conjugating enzyme E2 variant 1D-like (LOC103941308), mRNA	3	-1	1	21	1306	1326	UUGACAGAAGAGAGAGAGCAC	UCUCUCUCUCUCUUCUCUCAG	Cleavage
miR156e-5p	T_00049538	PREDICTED: Vigna radiata var. radiata uncharacterized LOC106766859 (LOC106766859), mRNA	2.5	-1	1	21	845	865	UUGACAGAAGAGAGAGAGCAC	ACGCUUUCUCUCCUCUGUUAA	Cleavage
miR156e-5p	T_00052994	Prunus persica hypothetical protein (PRUPE_ppa005863mg) mRNA, complete cds	3	-1	1	21	133	153	UUGACAGAAGAGAGAGAGCAC	UUUCUCUCUCUUUUCUUUCAA	Cleavage
miR156e-5p	T_00052995	Prunus persica hypothetical protein (PRUPE_ppa005863mg) mRNA, complete cds	3	-1	1	21	133	153	UUGACAGAAGAGAGAGAGCAC	UUUCUCUCUCUUUUCUUUCAA	Cleavage
miR156e-5p	T_00052996	Prunus persica hypothetical protein (PRUPE_ppa005863mg) mRNA, complete cds	3	-1	1	21	133	153	UUGACAGAAGAGAGAGAGCAC	UUUCUCUCUCUUUUCUUUCAA	Cleavage
miR156e-5p	T_00073265	Prunus persica hypothetical protein (PRUPE_ppa022739mg) mRNA, complete cds	2	-1	1	21	807	827	UUGACAGAAGAGAGAGAGCAC	AUGCUCCCUCUCUUCUGUCAC	Cleavage
miR156e-5p	T_00073265	Prunus persica hypothetical protein (PRUPE_ppa022739mg) mRNA, complete cds	2	-1	1	21	955	975	UUGACAGAAGAGAGAGAGCAC	CUGCUCCCUCUCUUCUGUCAC	Cleavage
miR156f-3p	T_00081500	Morus notabilis Arninosuccinate lyase partial mRNA	2.5	-1	1	22	28	49	GCUCACUAUUCUAUCUGUCAGG	GUGGACAAAUAAAAUAGUGAGC	Translation
miR156f-3p	T_00064056	Morus notabilis putative galacturonosyltransferase-like 7 partial mRNA	2.5	-1	1	22	2102	2123	GCUCACUAUUCUAUCUGUCAGG	CUUUAUAGCUAGAAUAGUGAGC	Cleavage
miR156f-3p	T_00006041	Phaseolus vulgaris hypothetical protein (PHAVU_008G255200g) mRNA, complete cds	2.5	-1	1	22	45	66	GCUCACUAUUCUAUCUGUCAGG	GUGGAUGGUUGGAAUAGUGAGC	Cleavage
miR156f-3p	T_00083015	PREDICTED: Citrus sinensis HVA22-like protein c (LOC102623656), mRNA	2.5	-1	1	22	428	449	GCUCACUAUUCUAUCUGUCAGG	CAAGACUCAUAGAAUGGUGAGC	Cleavage
miR156f-3p	T_00078118	Prunus persica hypothetical protein (PRUPE_ppa008251mg) mRNA, complete cds	3	-1	1	22	652	673	GCUCACUAUUCUAUCUGUCAGG	AGAGAUAAAUGGAGUGGUGAGC	Cleavage
miR156f-5p	T_00026811	Cannabis sativa cultivar Carmagnola mitochondrion, complete genome	1	-1	1	20	8933	8952	UGACAGAAGAGAGUGAGCAC	UUGCUCUCUCUCUUCUGUCA	Cleavage
miR156f-5p	T_00068976	Morus notabilis Bifunctional phosphatase IMPL2 partial mRNA	2.5	-1	1	20	966	985	UGACAGAAGAGAGUGAGCAC	AUGCUUAUGCUCUUCUGUCA	Cleavage
miR156f-5p	T_00068975	Morus notabilis Bifunctional phosphatase IMPL2 partial mRNA	2.5	-1	1	20	961	980	UGACAGAAGAGAGUGAGCAC	AUGCUUAUGCUCUUCUGUCA	Cleavage
miR156f-5p	T_00037910	Morus notabilis BTB/POZ domain-containing protein partial mRNA	3	-1	1	20	3479	3498	UGACAGAAGAGAGUGAGCAC	UUGUUCUCUCUCUUCUUUCA	Cleavage
miR156f-5p	T_00024234	Morus notabilis GTP-binding nuclear protein Ran-3 partial mRNA	2.5	-1	1	20	5641	5660	UGACAGAAGAGAGUGAGCAC	UUCCUCACUCUCUUUUGUCU	Cleavage
miR156f-5p	T_00024233	Morus notabilis GTP-binding nuclear protein Ran-3 partial mRNA	2.5	-1	1	20	5344	5363	UGACAGAAGAGAGUGAGCAC	UUCCUCACUCUCUUUUGUCU	Cleavage
miR156f-5p	T_00066474	Morus notabilis Histone-lysine N-methyltransferase, H3 lysine-9 specific SUVH6 partial mRNA	3	-1	1	20	66	85	UGACAGAAGAGAGUGAGCAC	UUUCUUUCUUUCUUCUGUCA	Cleavage
miR156f-5p	T_00066473	Morus notabilis Histone-lysine N-methyltransferase, H3 lysine-9 specific SUVH6 partial mRNA	3	-1	1	20	66	85	UGACAGAAGAGAGUGAGCAC	UUUCUUUCUUUCUUCUGUCA	Cleavage
miR156f-5p	T_00089574	Morus notabilis hypothetical protein partial mRNA	3	-1	1	20	749	768	UGACAGAAGAGAGUGAGCAC	AUUUUAACUUUCUUCUGUCA	Cleavage
miR156f-5p	T_00066636	Morus notabilis Splicing regulatory glutamine/lysine-rich protein 1 partial mRNA	3	-1	1	20	2161	2180	UGACAGAAGAGAGUGAGCAC	AUCCUCGUUUUCUUCUGUUA	Cleavage
miR156f-5p	T_00066635	Morus notabilis Splicing regulatory glutamine/lysine-rich protein 1 partial mRNA	3	-1	1	20	2028	2047	UGACAGAAGAGAGUGAGCAC	AUCCUCGUUUUCUUCUGUUA	Cleavage
miR156f-5p	T_00052737	Morus notabilis Squamosa promoter-binding-like protein 12 partial mRNA	1	-1	1	20	2103	2122	UGACAGAAGAGAGUGAGCAC	GUGCUCUCUCUCUUCUGUCA	Cleavage
miR156f-5p	T_00052738	Morus notabilis Squamosa promoter-binding-like protein 12 partial mRNA	1	-1	1	20	2095	2114	UGACAGAAGAGAGUGAGCAC	GUGCUCUCUCUCUUCUGUCA	Cleavage
miR156f-5p	T_00052739	Morus notabilis Squamosa promoter-binding-like protein 12 partial mRNA	1	-1	1	20	432	451	UGACAGAAGAGAGUGAGCAC	GUGCUCUCUCUCUUCUGUCA	Cleavage
miR156f-5p	T_00080612	Morus notabilis Squamosa promoter-binding-like protein 15 partial mRNA	1	-1	1	20	1240	1259	UGACAGAAGAGAGUGAGCAC	GUGCUCUCUCUCUUCUGUCA	Cleavage
miR156f-5p	T_00080614	Morus notabilis Squamosa promoter-binding-like protein 15 partial mRNA	1	-1	1	20	1185	1204	UGACAGAAGAGAGUGAGCAC	GUGCUCUCUCUCUUCUGUCA	Cleavage
miR156f-5p	T_00080615	Morus notabilis Squamosa promoter-binding-like protein 15 partial mRNA	1	-1	1	20	1114	1133	UGACAGAAGAGAGUGAGCAC	GUGCUCUCUCUCUUCUGUCA	Cleavage
miR156f-5p	T_00080616	Morus notabilis Squamosa promoter-binding-like protein 15 partial mRNA	1	-1	1	20	1090	1109	UGACAGAAGAGAGUGAGCAC	GUGCUCUCUCUCUUCUGUCA	Cleavage
miR156f-5p	T_00080613	Morus notabilis Squamosa promoter-binding-like protein 15 partial mRNA	1	-1	1	20	1240	1259	UGACAGAAGAGAGUGAGCAC	GUGCUCUCUCUCUUCUGUCA	Cleavage
miR156f-5p	T_00037358	Morus notabilis Sulfhydryl oxidase 2 partial mRNA	3	-1	1	20	45	64	UGACAGAAGAGAGUGAGCAC	AUUCUCAUUUUUUUUUGUCA	Cleavage
miR156f-5p	T_00037356	Morus notabilis Sulfhydryl oxidase 2 partial mRNA	3	-1	1	20	45	64	UGACAGAAGAGAGUGAGCAC	AUUCUCAUUUUUUUUUGUCA	Cleavage
miR156f-5p	T_00037357	Morus notabilis Sulfhydryl oxidase 2 partial mRNA	3	-1	1	20	45	64	UGACAGAAGAGAGUGAGCAC	AUUCUCAUUUUUUUUUGUCA	Cleavage
miR156f-5p	T_00037355	Morus notabilis Sulfhydryl oxidase 2 partial mRNA	3	-1	1	20	45	64	UGACAGAAGAGAGUGAGCAC	AUUCUCAUUUUUUUUUGUCA	Cleavage
miR156f-5p	T_00048574	Morus notabilis Zinc transport protein ZntB partial mRNA	2.5	-1	1	20	1524	1543	UGACAGAAGAGAGUGAGCAC	AUGUUCAUUCUCUUCUGUUC	Cleavage
miR156f-5p	T_00059648	PREDICTED: Cicer arietinum squamosa promoter-binding protein 1 (LOC101512968), transcript variant X2, misc_RNA	1	-1	1	20	1207	1226	UGACAGAAGAGAGUGAGCAC	AUGCUCUCUCUCUUCUGUCA	Cleavage
miR156f-5p	T_00071658	PREDICTED: Cucumis sativus squamosa promoter-binding-like protein 6 (LOC101221286), transcript variant X3, mRNA	1	-1	1	20	2518	2537	UGACAGAAGAGAGUGAGCAC	GUGCUCUCUCUCUUCUGUCA	Cleavage
miR156f-5p	T_00071659	PREDICTED: Cucumis sativus squamosa promoter-binding-like protein 6 (LOC101221286), transcript variant X3, mRNA	1	-1	1	20	2335	2354	UGACAGAAGAGAGUGAGCAC	GUGCUCUCUCUCUUCUGUCA	Cleavage
miR156f-5p	T_00071662	PREDICTED: Cucumis sativus squamosa promoter-binding-like protein 6 (LOC101221286), transcript variant X3, mRNA	1	-1	1	20	2207	2226	UGACAGAAGAGAGUGAGCAC	GUGCUCUCUCUCUUCUGUCA	Cleavage
miR156f-5p	T_00071656	PREDICTED: Cucumis sativus squamosa promoter-binding-like protein 6 (LOC101221286), transcript variant X3, mRNA	1	-1	1	20	2074	2093	UGACAGAAGAGAGUGAGCAC	GUGCUCUCUCUCUUCUGUCA	Cleavage
miR156f-5p	T_00071663	PREDICTED: Cucumis sativus squamosa promoter-binding-like protein 6 (LOC101221286), transcript variant X3, mRNA	1	-1	1	20	2002	2021	UGACAGAAGAGAGUGAGCAC	GUGCUCUCUCUCUUCUGUCA	Cleavage
miR156f-5p	T_00071660	PREDICTED: Cucumis sativus squamosa promoter-binding-like protein 6 (LOC101221286), transcript variant X3, mRNA	1	-1	1	20	1921	1940	UGACAGAAGAGAGUGAGCAC	GUGCUCUCUCUCUUCUGUCA	Cleavage
miR156f-5p	T_00071657	PREDICTED: Cucumis sativus squamosa promoter-binding-like protein 6 (LOC101221286), transcript variant X3, mRNA	1	-1	1	20	1891	1910	UGACAGAAGAGAGUGAGCAC	GUGCUCUCUCUCUUCUGUCA	Cleavage
miR156f-5p	T_00071661	PREDICTED: Cucumis sativus squamosa promoter-binding-like protein 6 (LOC101221286), transcript variant X3, mRNA	1	-1	1	20	1816	1835	UGACAGAAGAGAGUGAGCAC	GUGCUCUCUCUCUUCUGUCA	Cleavage
miR156f-5p	T_00071665	PREDICTED: Cucumis sativus squamosa promoter-binding-like protein 6 (LOC101221286), transcript variant X3, mRNA	1	-1	1	20	1447	1466	UGACAGAAGAGAGUGAGCAC	GUGCUCUCUCUCUUCUGUCA	Cleavage
miR156f-5p	T_00071664	PREDICTED: Cucumis sativus squamosa promoter-binding-like protein 6 (LOC101221286), transcript variant X3, mRNA	1	-1	1	20	1212	1231	UGACAGAAGAGAGUGAGCAC	GUGCUCUCUCUCUUCUGUCA	Cleavage
miR156f-5p	T_00071666	PREDICTED: Cucumis sativus squamosa promoter-binding-like protein 6 (LOC101221286), transcript variant X3, mRNA	1	-1	1	20	1151	1170	UGACAGAAGAGAGUGAGCAC	GUGCUCUCUCUCUUCUGUCA	Cleavage
miR156f-5p	T_00071667	PREDICTED: Cucumis sativus squamosa promoter-binding-like protein 6 (LOC101221286), transcript variant X3, mRNA	1	-1	1	20	1150	1169	UGACAGAAGAGAGUGAGCAC	GUGCUCUCUCUCUUCUGUCA	Cleavage
miR156f-5p	T_00068744	PREDICTED: Eucalyptus grandis protein NRT1/ PTR FAMILY 1.2-like (LOC104440338), mRNA	3	-1	1	20	1886	1905	UGACAGAAGAGAGUGAGCAC	CUGCUCACUCUCUUCGGUUU	Cleavage
miR156f-5p	T_00048405	PREDICTED: Gossypium raimondii ATP-dependent 6-phosphofructokinase 3-like (LOC105783109), mRNA	3	-1	1	20	397	416	UGACAGAAGAGAGUGAGCAC	CUUCUUAUUCUCUUCUGUUG	Cleavage
miR156f-5p	T_00059410	PREDICTED: Jatropha curcas chromatin modification-related protein MEAF6-like (LOC105644546), transcript variant X2, mRNA	3	-1	1	20	1132	1151	UGACAGAAGAGAGUGAGCAC	CUUCUCAUUGUCUUCUGUCA	Translation
miR156f-5p	T_00059411	PREDICTED: Jatropha curcas chromatin modification-related protein MEAF6-like (LOC105644546), transcript variant X2, mRNA	3	-1	1	20	1132	1151	UGACAGAAGAGAGUGAGCAC	CUUCUCAUUGUCUUCUGUCA	Translation
miR156f-5p	T_00059413	PREDICTED: Jatropha curcas chromatin modification-related protein MEAF6-like (LOC105644546), transcript variant X2, mRNA	3	-1	1	20	430	449	UGACAGAAGAGAGUGAGCAC	CUUCUCAUUGUCUUCUGUCA	Translation
miR156f-5p	T_00059412	PREDICTED: Jatropha curcas chromatin modification-related protein MEAF6-like (LOC105644546), transcript variant X2, mRNA	3	-1	1	20	440	459	UGACAGAAGAGAGUGAGCAC	CUUCUCAUUGUCUUCUGUCA	Translation
miR156f-5p	T_00059414	PREDICTED: Jatropha curcas chromatin modification-related protein MEAF6-like (LOC105644546), transcript variant X2, mRNA	3	-1	1	20	355	374	UGACAGAAGAGAGUGAGCAC	CUUCUCAUUGUCUUCUGUCA	Translation
miR156f-5p	T_00087759	PREDICTED: Jatropha curcas protein SCO1 homolog 2, mitochondrial (LOC105650330), mRNA	3	-1	1	20	1104	1123	UGACAGAAGAGAGUGAGCAC	UUGUUUACUCUUUUCUUUCA	Cleavage
miR156f-5p	T_00087760	PREDICTED: Jatropha curcas protein SCO1 homolog 2, mitochondrial (LOC105650330), mRNA	3	-1	1	20	1090	1109	UGACAGAAGAGAGUGAGCAC	UUGUUUACUCUUUUCUUUCA	Cleavage
miR156f-5p	T_00087757	PREDICTED: Jatropha curcas protein SCO1 homolog 2, mitochondrial (LOC105650330), mRNA	3	-1	1	20	983	1002	UGACAGAAGAGAGUGAGCAC	UUGUUUACUCUUUUCUUUCA	Cleavage
miR156f-5p	T_00087758	PREDICTED: Jatropha curcas protein SCO1 homolog 2, mitochondrial (LOC105650330), mRNA	3	-1	1	20	938	957	UGACAGAAGAGAGUGAGCAC	UUGUUUACUCUUUUCUUUCA	Cleavage
miR156f-5p	T_00087755	PREDICTED: Jatropha curcas protein SCO1 homolog 2, mitochondrial (LOC105650330), mRNA	3	-1	1	20	661	680	UGACAGAAGAGAGUGAGCAC	UUGUUUACUCUUUUCUUUCA	Cleavage
miR156f-5p	T_00046313	PREDICTED: Jatropha curcas squamosa promoter-binding-like protein 16 (LOC105644836), mRNA	1	-1	1	20	1408	1427	UGACAGAAGAGAGUGAGCAC	GUGCUCUCUCUCUUCUGUCA	Cleavage
miR156f-5p	T_00021690	PREDICTED: Malus x domestica E3 SUMO-protein ligase SIZ1 (LOC103447861), transcript variant X2, mRNA	3	-1	1	20	816	835	UGACAGAAGAGAGUGAGCAC	AUGAUCACUCUUUUCAGUCA	Cleavage
miR156f-5p	T_00021691	PREDICTED: Malus x domestica E3 SUMO-protein ligase SIZ1 (LOC103447861), transcript variant X2, mRNA	3	-1	1	20	817	836	UGACAGAAGAGAGUGAGCAC	AUGAUCACUCUUUUCAGUCA	Cleavage
miR156f-5p	T_00021693	PREDICTED: Malus x domestica E3 SUMO-protein ligase SIZ1 (LOC103447861), transcript variant X2, mRNA	3	-1	1	20	620	639	UGACAGAAGAGAGUGAGCAC	AUGAUCACUCUUUUCAGUCA	Cleavage
miR156f-5p	T_00021692	PREDICTED: Malus x domestica E3 SUMO-protein ligase SIZ1 (LOC103447861), transcript variant X2, mRNA	3	-1	1	20	633	652	UGACAGAAGAGAGUGAGCAC	AUGAUCACUCUUUUCAGUCA	Cleavage
miR156f-5p	T_00090333	PREDICTED: Phoenix dactylifera squamosa promoter-binding-like protein 16 (LOC103715860), mRNA	2.5	-1	1	20	1160	1179	UGACAGAAGAGAGUGAGCAC	GUGCUCUCUAUCUUCUGUCA	Translation
miR156f-5p	T_00090331	PREDICTED: Phoenix dactylifera squamosa promoter-binding-like protein 16 (LOC103715860), mRNA	2.5	-1	1	20	1118	1137	UGACAGAAGAGAGUGAGCAC	GUGCUCUCUAUCUUCUGUCA	Translation
miR156f-5p	T_00090336	PREDICTED: Phoenix dactylifera squamosa promoter-binding-like protein 16 (LOC103715860), mRNA	2.5	-1	1	20	1077	1096	UGACAGAAGAGAGUGAGCAC	GUGCUCUCUAUCUUCUGUCA	Translation
miR156f-5p	T_00090332	PREDICTED: Phoenix dactylifera squamosa promoter-binding-like protein 16 (LOC103715860), mRNA	2.5	-1	1	20	1006	1025	UGACAGAAGAGAGUGAGCAC	GUGCUCUCUAUCUUCUGUCA	Translation
miR156f-5p	T_00090335	PREDICTED: Phoenix dactylifera squamosa promoter-binding-like protein 16 (LOC103715860), mRNA	2.5	-1	1	20	947	966	UGACAGAAGAGAGUGAGCAC	GUGCUCUCUAUCUUCUGUCA	Translation
miR156f-5p	T_00090334	PREDICTED: Phoenix dactylifera squamosa promoter-binding-like protein 16 (LOC103715860), mRNA	2.5	-1	1	20	930	949	UGACAGAAGAGAGUGAGCAC	GUGCUCUCUAUCUUCUGUCA	Translation
miR156f-5p	T_00091781	PREDICTED: Populus euphratica squamosa promoter-binding-like protein 6 (LOC105121818), transcript variant X4, mRNA	1	-1	1	20	2812	2831	UGACAGAAGAGAGUGAGCAC	GUGCUCUCUCUCUUCUGUCA	Cleavage
miR156f-5p	T_00091779	PREDICTED: Populus euphratica squamosa promoter-binding-like protein 6 (LOC105121818), transcript variant X4, mRNA	1	-1	1	20	1657	1676	UGACAGAAGAGAGUGAGCAC	GUGCUCUCUCUCUUCUGUCA	Cleavage
miR156f-5p	T_00091780	PREDICTED: Populus euphratica squamosa promoter-binding-like protein 6 (LOC105121818), transcript variant X4, mRNA	1	-1	1	20	1485	1504	UGACAGAAGAGAGUGAGCAC	GUGCUCUCUCUCUUCUGUCA	Cleavage
miR156f-5p	T_00091782	PREDICTED: Populus euphratica squamosa promoter-binding-like protein 6 (LOC105121818), transcript variant X4, mRNA	1	-1	1	20	1459	1478	UGACAGAAGAGAGUGAGCAC	GUGCUCUCUCUCUUCUGUCA	Cleavage
miR156f-5p	T_00091783	PREDICTED: Populus euphratica squamosa promoter-binding-like protein 6 (LOC105121818), transcript variant X4, mRNA	1	-1	1	20	1300	1319	UGACAGAAGAGAGUGAGCAC	GUGCUCUCUCUCUUCUGUCA	Cleavage
miR156f-5p	T_00091784	PREDICTED: Populus euphratica squamosa promoter-binding-like protein 6 (LOC105121818), transcript variant X4, mRNA	1	-1	1	20	1188	1207	UGACAGAAGAGAGUGAGCAC	GUGCUCUCUCUCUUCUGUCA	Cleavage
miR156f-5p	T_00068974	PREDICTED: Prunus mume bifunctional phosphatase IMPL2, chloroplastic (LOC103335696), mRNA	2.5	-1	1	20	633	652	UGACAGAAGAGAGUGAGCAC	AUGCUUAUGCUCUUCUGUCA	Cleavage
miR156f-5p	T_00068977	PREDICTED: Prunus mume bifunctional phosphatase IMPL2, chloroplastic (LOC103335696), mRNA	2.5	-1	1	20	622	641	UGACAGAAGAGAGUGAGCAC	AUGCUUAUGCUCUUCUGUCA	Cleavage
miR156f-5p	T_00058437	PREDICTED: Pyrus x bretschneideri inactive tetrahydrocannabinolic acid synthase-like (LOC103945219), mRNA	3	-1	1	20	755	774	UGACAGAAGAGAGUGAGCAC	AGGCUCAUUCUCUUCUUUCA	Cleavage
miR156f-5p	T_00058436	PREDICTED: Pyrus x bretschneideri inactive tetrahydrocannabinolic acid synthase-like (LOC103945219), mRNA	3	-1	1	20	755	774	UGACAGAAGAGAGUGAGCAC	AGGCUCAUUCUCUUCUUUCA	Cleavage
miR156f-5p	T_00047829	PREDICTED: Vitis vinifera bifunctional phosphatase IMPL2, chloroplastic (LOC100260677), mRNA	2.5	-1	1	20	826	845	UGACAGAAGAGAGUGAGCAC	AUGCUUAUGCUCUUCUGUCA	Cleavage
miR156f-5p	T_00073265	Prunus persica hypothetical protein (PRUPE_ppa022739mg) mRNA, complete cds	1	-1	1	20	807	826	UGACAGAAGAGAGUGAGCAC	AUGCUCCCUCUCUUCUGUCA	Cleavage
miR156f-5p	T_00073265	Prunus persica hypothetical protein (PRUPE_ppa022739mg) mRNA, complete cds	1	-1	1	20	955	974	UGACAGAAGAGAGUGAGCAC	CUGCUCCCUCUCUUCUGUCA	Cleavage
miR156f-5p	T_00047823	Ricinus communis myo inositol monophosphatase, putative, mRNA	2.5	-1	1	20	1193	1212	UGACAGAAGAGAGUGAGCAC	AUGCUUAUGCUCUUCUGUCA	Cleavage
miR156f-5p	T_00047822	Ricinus communis myo inositol monophosphatase, putative, mRNA	2.5	-1	1	20	1146	1165	UGACAGAAGAGAGUGAGCAC	AUGCUUAUGCUCUUCUGUCA	Cleavage
miR156f-5p	T_00047821	Ricinus communis myo inositol monophosphatase, putative, mRNA	2.5	-1	1	20	1126	1145	UGACAGAAGAGAGUGAGCAC	AUGCUUAUGCUCUUCUGUCA	Cleavage
miR156f-5p	T_00047826	Ricinus communis myo inositol monophosphatase, putative, mRNA	2.5	-1	1	20	928	947	UGACAGAAGAGAGUGAGCAC	AUGCUUAUGCUCUUCUGUCA	Cleavage
miR156f-5p	T_00047825	Ricinus communis myo inositol monophosphatase, putative, mRNA	2.5	-1	1	20	900	919	UGACAGAAGAGAGUGAGCAC	AUGCUUAUGCUCUUCUGUCA	Cleavage
miR156f-5p	T_00047824	Ricinus communis myo inositol monophosphatase, putative, mRNA	2.5	-1	1	20	875	894	UGACAGAAGAGAGUGAGCAC	AUGCUUAUGCUCUUCUGUCA	Cleavage
miR156f-5p	T_00047827	Ricinus communis myo inositol monophosphatase, putative, mRNA	2.5	-1	1	20	770	789	UGACAGAAGAGAGUGAGCAC	AUGCUUAUGCUCUUCUGUCA	Cleavage
miR156f-5p	T_00047828	Ricinus communis myo inositol monophosphatase, putative, mRNA	2.5	-1	1	20	754	773	UGACAGAAGAGAGUGAGCAC	AUGCUUAUGCUCUUCUGUCA	Cleavage
miR156g	T_00026811	Cannabis sativa cultivar Carmagnola mitochondrion, complete genome	1	-1	1	21	8933	8953	UUGACAGAAGAGAGAGAGCAC	UUGCUCUCUCUCUUCUGUCAU	Cleavage
miR156g	T_00074873	Humulus lupulus allene oxide cyclase C4 mRNA, complete cds	3	-1	1	21	180	200	UUGACAGAAGAGAGAGAGCAC	CCUCUCUCUCUCUUUAGUCAA	Cleavage
miR156g	T_00075510	Morus alba var. multicaulis NPR1 mRNA, complete cds	3	-1	1	21	302	322	UUGACAGAAGAGAGAGAGCAC	ACUUUCUCUCUCUUCCGUCAA	Cleavage
miR156g	T_00065237	Morus notabilis 3-oxoacyl-[acyl-carrier-protein] reductase partial mRNA	3	-1	1	21	178	198	UUGACAGAAGAGAGAGAGCAC	UCUCUCUCUCUCUUCUGGCGA	Cleavage
miR156g	T_00072247	Morus notabilis Amino-acid acetyltransferase partial mRNA	3	-1	1	21	127	147	UUGACAGAAGAGAGAGAGCAC	UCCCUCUCUCUCUUUUGUUAU	Cleavage
miR156g	T_00072246	Morus notabilis Amino-acid acetyltransferase partial mRNA	3	-1	1	21	116	136	UUGACAGAAGAGAGAGAGCAC	UCCCUCUCUCUCUUUUGUUAU	Cleavage
miR156g	T_00072248	Morus notabilis Amino-acid acetyltransferase partial mRNA	3	-1	1	21	135	155	UUGACAGAAGAGAGAGAGCAC	UCCCUCUCUCUCUUUUGUUAU	Cleavage
miR156g	T_00088436	Morus notabilis Bifunctional polymyxin resistance protein ArnA partial mRNA	2.5	-1	1	21	1748	1768	UUGACAGAAGAGAGAGAGCAC	UUCCUUUCUUUCUUCUGUUAA	Cleavage
miR156g	T_00037910	Morus notabilis BTB/POZ domain-containing protein partial mRNA	3	-1	1	21	3479	3499	UUGACAGAAGAGAGAGAGCAC	UUGUUCUCUCUCUUCUUUCAU	Cleavage
miR156g	T_00070117	Morus notabilis Cysteine proteinase 15A partial mRNA	3	-1	1	21	177	197	UUGACAGAAGAGAGAGAGCAC	UCGUUCUCUCUCUUCUCUCAU	Cleavage
miR156g	T_00074298	Morus notabilis Guanine deaminase partial mRNA	1.5	-1	1	21	941	961	UUGACAGAAGAGAGAGAGCAC	AAGUUCUUUCUUUUCUGUCAA	Cleavage
miR156g	T_00066474	Morus notabilis Histone-lysine N-methyltransferase, H3 lysine-9 specific SUVH6 partial mRNA	3	-1	1	21	66	86	UUGACAGAAGAGAGAGAGCAC	UUUCUUUCUUUCUUCUGUCAC	Cleavage
miR156g	T_00066473	Morus notabilis Histone-lysine N-methyltransferase, H3 lysine-9 specific SUVH6 partial mRNA	3	-1	1	21	66	86	UUGACAGAAGAGAGAGAGCAC	UUUCUUUCUUUCUUCUGUCAC	Cleavage
miR156g	T_00046913	Morus notabilis hypothetical protein partial mRNA	3	-1	1	21	403	423	UUGACAGAAGAGAGAGAGCAC	UGAUUCUCUUUCUUCUGUCAU	Cleavage
miR156g	T_00019191	Morus notabilis hypothetical protein partial mRNA	3	-1	1	21	408	428	UUGACAGAAGAGAGAGAGCAC	UUUCUUUCUCUUUUUUGUUAA	Cleavage
miR156g	T_00019662	Morus notabilis hypothetical protein partial mRNA	3	-1	1	21	30	50	UUGACAGAAGAGAGAGAGCAC	UGCCUCUCUCUCUUCUGAUAA	Cleavage
miR156g	T_00019663	Morus notabilis hypothetical protein partial mRNA	3	-1	1	21	29	49	UUGACAGAAGAGAGAGAGCAC	UGCCUCUCUCUCUUCUGAUAA	Cleavage
miR156g	T_00027775	Morus notabilis hypothetical protein partial mRNA	3	-1	1	21	115	135	UUGACAGAAGAGAGAGAGCAC	UCUCUCUCUCUCUUUUCUCAA	Cleavage
miR156g	T_00028445	Morus notabilis hypothetical protein partial mRNA	3	-1	1	21	250	270	UUGACAGAAGAGAGAGAGCAC	GGGCUUUUUCUCAUUUGUCAA	Cleavage
miR156g	T_00028444	Morus notabilis hypothetical protein partial mRNA	3	-1	1	21	131	151	UUGACAGAAGAGAGAGAGCAC	GGGCUUUUUCUCAUUUGUCAA	Cleavage
miR156g	T_00078831	Morus notabilis Plastidial lipoyltransferase 2 partial mRNA	3	-1	1	21	463	483	UUGACAGAAGAGAGAGAGCAC	UCUUUCUCUCUUUUUUGUUAA	Cleavage
miR156g	T_00078829	Morus notabilis Plastidial lipoyltransferase 2 partial mRNA	3	-1	1	21	504	524	UUGACAGAAGAGAGAGAGCAC	UCUUUCUCUCUUUUUUGUUAA	Cleavage
miR156g	T_00078830	Morus notabilis Plastidial lipoyltransferase 2 partial mRNA	3	-1	1	21	470	490	UUGACAGAAGAGAGAGAGCAC	UCUUUCUCUCUUUUUUGUUAA	Cleavage
miR156g	T_00009981	Morus notabilis Protein IQ-DOMAIN 32 partial mRNA	3	-1	1	21	100	120	UUGACAGAAGAGAGAGAGCAC	CUGUUUUUUUUUUUCUGUUAA	Cleavage
miR156g	T_00061044	Morus notabilis putative acetyltransferase partial mRNA	3	-1	1	21	2466	2486	UUGACAGAAGAGAGAGAGCAC	GUAAUUUCUCUUUUCUGUCAA	Cleavage
miR156g	T_00091431	Morus notabilis putative LRR receptor-like serine/threonine-protein kinase partial mRNA	3	-1	1	21	206	226	UUGACAGAAGAGAGAGAGCAC	UCCCUCUCUCUCUUAUGUCAG	Cleavage
miR156g	T_00091430	Morus notabilis putative LRR receptor-like serine/threonine-protein kinase partial mRNA	3	-1	1	21	205	225	UUGACAGAAGAGAGAGAGCAC	UCCCUCUCUCUCUUAUGUCAG	Cleavage
miR156g	T_00045744	Morus notabilis putative receptor-like protein kinase partial mRNA	3	-1	1	21	3049	3069	UUGACAGAAGAGAGAGAGCAC	CAUUUUUCUCUCUUUUGUUAA	Cleavage
miR156g	T_00052737	Morus notabilis Squamosa promoter-binding-like protein 12 partial mRNA	0	-1	1	21	2103	2123	UUGACAGAAGAGAGAGAGCAC	GUGCUCUCUCUCUUCUGUCAA	Cleavage
miR156g	T_00052738	Morus notabilis Squamosa promoter-binding-like protein 12 partial mRNA	0	-1	1	21	2095	2115	UUGACAGAAGAGAGAGAGCAC	GUGCUCUCUCUCUUCUGUCAA	Cleavage
miR156g	T_00052739	Morus notabilis Squamosa promoter-binding-like protein 12 partial mRNA	0	-1	1	21	432	452	UUGACAGAAGAGAGAGAGCAC	GUGCUCUCUCUCUUCUGUCAA	Cleavage
miR156g	T_00080612	Morus notabilis Squamosa promoter-binding-like protein 15 partial mRNA	0	-1	1	21	1240	1260	UUGACAGAAGAGAGAGAGCAC	GUGCUCUCUCUCUUCUGUCAA	Cleavage
miR156g	T_00080614	Morus notabilis Squamosa promoter-binding-like protein 15 partial mRNA	0	-1	1	21	1185	1205	UUGACAGAAGAGAGAGAGCAC	GUGCUCUCUCUCUUCUGUCAA	Cleavage
miR156g	T_00080615	Morus notabilis Squamosa promoter-binding-like protein 15 partial mRNA	0	-1	1	21	1114	1134	UUGACAGAAGAGAGAGAGCAC	GUGCUCUCUCUCUUCUGUCAA	Cleavage
miR156g	T_00080616	Morus notabilis Squamosa promoter-binding-like protein 15 partial mRNA	0	-1	1	21	1090	1110	UUGACAGAAGAGAGAGAGCAC	GUGCUCUCUCUCUUCUGUCAA	Cleavage
miR156g	T_00080613	Morus notabilis Squamosa promoter-binding-like protein 15 partial mRNA	0	-1	1	21	1240	1260	UUGACAGAAGAGAGAGAGCAC	GUGCUCUCUCUCUUCUGUCAA	Cleavage
miR156g	T_00059648	PREDICTED: Cicer arietinum squamosa promoter-binding protein 1 (LOC101512968), transcript variant X2, misc_RNA	1	-1	1	21	1207	1227	UUGACAGAAGAGAGAGAGCAC	AUGCUCUCUCUCUUCUGUCAU	Cleavage
miR156g	T_00071658	PREDICTED: Cucumis sativus squamosa promoter-binding-like protein 6 (LOC101221286), transcript variant X3, mRNA	1	-1	1	21	2518	2538	UUGACAGAAGAGAGAGAGCAC	GUGCUCUCUCUCUUCUGUCAU	Cleavage
miR156g	T_00071659	PREDICTED: Cucumis sativus squamosa promoter-binding-like protein 6 (LOC101221286), transcript variant X3, mRNA	1	-1	1	21	2335	2355	UUGACAGAAGAGAGAGAGCAC	GUGCUCUCUCUCUUCUGUCAU	Cleavage
miR156g	T_00071662	PREDICTED: Cucumis sativus squamosa promoter-binding-like protein 6 (LOC101221286), transcript variant X3, mRNA	1	-1	1	21	2207	2227	UUGACAGAAGAGAGAGAGCAC	GUGCUCUCUCUCUUCUGUCAU	Cleavage
miR156g	T_00071656	PREDICTED: Cucumis sativus squamosa promoter-binding-like protein 6 (LOC101221286), transcript variant X3, mRNA	1	-1	1	21	2074	2094	UUGACAGAAGAGAGAGAGCAC	GUGCUCUCUCUCUUCUGUCAU	Cleavage
miR156g	T_00071663	PREDICTED: Cucumis sativus squamosa promoter-binding-like protein 6 (LOC101221286), transcript variant X3, mRNA	1	-1	1	21	2002	2022	UUGACAGAAGAGAGAGAGCAC	GUGCUCUCUCUCUUCUGUCAU	Cleavage
miR156g	T_00071660	PREDICTED: Cucumis sativus squamosa promoter-binding-like protein 6 (LOC101221286), transcript variant X3, mRNA	1	-1	1	21	1921	1941	UUGACAGAAGAGAGAGAGCAC	GUGCUCUCUCUCUUCUGUCAU	Cleavage
miR156g	T_00071657	PREDICTED: Cucumis sativus squamosa promoter-binding-like protein 6 (LOC101221286), transcript variant X3, mRNA	1	-1	1	21	1891	1911	UUGACAGAAGAGAGAGAGCAC	GUGCUCUCUCUCUUCUGUCAU	Cleavage
miR156g	T_00071661	PREDICTED: Cucumis sativus squamosa promoter-binding-like protein 6 (LOC101221286), transcript variant X3, mRNA	1	-1	1	21	1816	1836	UUGACAGAAGAGAGAGAGCAC	GUGCUCUCUCUCUUCUGUCAU	Cleavage
miR156g	T_00071665	PREDICTED: Cucumis sativus squamosa promoter-binding-like protein 6 (LOC101221286), transcript variant X3, mRNA	1	-1	1	21	1447	1467	UUGACAGAAGAGAGAGAGCAC	GUGCUCUCUCUCUUCUGUCAU	Cleavage
miR156g	T_00071664	PREDICTED: Cucumis sativus squamosa promoter-binding-like protein 6 (LOC101221286), transcript variant X3, mRNA	1	-1	1	21	1212	1232	UUGACAGAAGAGAGAGAGCAC	GUGCUCUCUCUCUUCUGUCAU	Cleavage
miR156g	T_00071666	PREDICTED: Cucumis sativus squamosa promoter-binding-like protein 6 (LOC101221286), transcript variant X3, mRNA	1	-1	1	21	1151	1171	UUGACAGAAGAGAGAGAGCAC	GUGCUCUCUCUCUUCUGUCAU	Cleavage
miR156g	T_00071667	PREDICTED: Cucumis sativus squamosa promoter-binding-like protein 6 (LOC101221286), transcript variant X3, mRNA	1	-1	1	21	1150	1170	UUGACAGAAGAGAGAGAGCAC	GUGCUCUCUCUCUUCUGUCAU	Cleavage
miR156g	T_00058080	PREDICTED: Fragaria vesca subsp. vesca phenazine biosynthesis-like domain-containing protein 1 (LOC101294619), transcript variant X3, mRNA	3	-1	1	21	31	51	UUGACAGAAGAGAGAGAGCAC	AUGUUUUCUCUUUUCUAUCAA	Cleavage
miR156g	T_00058079	PREDICTED: Fragaria vesca subsp. vesca phenazine biosynthesis-like domain-containing protein 1 (LOC101294619), transcript variant X3, mRNA	3	-1	1	21	31	51	UUGACAGAAGAGAGAGAGCAC	AUGUUUUCUCUUUUCUAUCAA	Cleavage
miR156g	T_00026871	PREDICTED: Fragaria vesca subsp. vesca uncharacterized LOC101308445 (LOC101308445), mRNA	3	-1	1	21	185	205	UUGACAGAAGAGAGAGAGCAC	UCUUUCUCUCUCUUCUGUAAA	Cleavage
miR156g	T_00093547	PREDICTED: Fragaria vesca subsp. vesca WAT1-related protein At4g19185 (LOC101303185), transcript variant X2, mRNA	2.5	-1	1	21	1080	1100	UUGACAGAAGAGAGAGAGCAC	AGCCACUCUUUCUUCUGUCAA	Cleavage
miR156g	T_00046313	PREDICTED: Jatropha curcas squamosa promoter-binding-like protein 16 (LOC105644836), mRNA	1	-1	1	21	1408	1428	UUGACAGAAGAGAGAGAGCAC	GUGCUCUCUCUCUUCUGUCAU	Cleavage
miR156g	T_00090333	PREDICTED: Phoenix dactylifera squamosa promoter-binding-like protein 16 (LOC103715860), mRNA	1.5	-1	1	21	1160	1180	UUGACAGAAGAGAGAGAGCAC	GUGCUCUCUAUCUUCUGUCAA	Cleavage
miR156g	T_00090331	PREDICTED: Phoenix dactylifera squamosa promoter-binding-like protein 16 (LOC103715860), mRNA	1.5	-1	1	21	1118	1138	UUGACAGAAGAGAGAGAGCAC	GUGCUCUCUAUCUUCUGUCAA	Cleavage
miR156g	T_00090336	PREDICTED: Phoenix dactylifera squamosa promoter-binding-like protein 16 (LOC103715860), mRNA	1.5	-1	1	21	1077	1097	UUGACAGAAGAGAGAGAGCAC	GUGCUCUCUAUCUUCUGUCAA	Cleavage
miR156g	T_00090332	PREDICTED: Phoenix dactylifera squamosa promoter-binding-like protein 16 (LOC103715860), mRNA	1.5	-1	1	21	1006	1026	UUGACAGAAGAGAGAGAGCAC	GUGCUCUCUAUCUUCUGUCAA	Cleavage
miR156g	T_00090335	PREDICTED: Phoenix dactylifera squamosa promoter-binding-like protein 16 (LOC103715860), mRNA	1.5	-1	1	21	947	967	UUGACAGAAGAGAGAGAGCAC	GUGCUCUCUAUCUUCUGUCAA	Cleavage
miR156g	T_00090334	PREDICTED: Phoenix dactylifera squamosa promoter-binding-like protein 16 (LOC103715860), mRNA	1.5	-1	1	21	930	950	UUGACAGAAGAGAGAGAGCAC	GUGCUCUCUAUCUUCUGUCAA	Cleavage
miR156g	T_00091781	PREDICTED: Populus euphratica squamosa promoter-binding-like protein 6 (LOC105121818), transcript variant X4, mRNA	0.5	-1	1	21	2812	2832	UUGACAGAAGAGAGAGAGCAC	GUGCUCUCUCUCUUCUGUCAG	Cleavage
miR156g	T_00091779	PREDICTED: Populus euphratica squamosa promoter-binding-like protein 6 (LOC105121818), transcript variant X4, mRNA	0.5	-1	1	21	1657	1677	UUGACAGAAGAGAGAGAGCAC	GUGCUCUCUCUCUUCUGUCAG	Cleavage
miR156g	T_00091780	PREDICTED: Populus euphratica squamosa promoter-binding-like protein 6 (LOC105121818), transcript variant X4, mRNA	0.5	-1	1	21	1485	1505	UUGACAGAAGAGAGAGAGCAC	GUGCUCUCUCUCUUCUGUCAG	Cleavage
miR156g	T_00091782	PREDICTED: Populus euphratica squamosa promoter-binding-like protein 6 (LOC105121818), transcript variant X4, mRNA	0.5	-1	1	21	1459	1479	UUGACAGAAGAGAGAGAGCAC	GUGCUCUCUCUCUUCUGUCAG	Cleavage
miR156g	T_00091783	PREDICTED: Populus euphratica squamosa promoter-binding-like protein 6 (LOC105121818), transcript variant X4, mRNA	0.5	-1	1	21	1300	1320	UUGACAGAAGAGAGAGAGCAC	GUGCUCUCUCUCUUCUGUCAG	Cleavage
miR156g	T_00091784	PREDICTED: Populus euphratica squamosa promoter-binding-like protein 6 (LOC105121818), transcript variant X4, mRNA	0.5	-1	1	21	1188	1208	UUGACAGAAGAGAGAGAGCAC	GUGCUCUCUCUCUUCUGUCAG	Cleavage
miR156g	T_00031040	PREDICTED: Prunus mume E2F-associated phosphoprotein (LOC103323614), transcript variant X2, mRNA	2.5	-1	1	21	352	372	UUGACAGAAGAGAGAGAGCAC	ACUCUCUCUCUCGUCUGUCAA	Cleavage
miR156g	T_00027544	PREDICTED: Prunus mume patatin-like protein 3 (LOC103325331), mRNA	2.5	-1	1	21	172	192	UUGACAGAAGAGAGAGAGCAC	UCUCUCUCUCUCUUCUCUCAA	Cleavage
miR156g	T_00024922	PREDICTED: Prunus mume uncharacterized LOC103329286 (LOC103329286), mRNA	3	-1	1	21	1682	1702	UUGACAGAAGAGAGAGAGCAC	GGUCUUUUUUUCUUUUGUCAA	Cleavage
miR156g	T_00019381	PREDICTED: Prunus mume uncharacterized LOC103337539 (LOC103337539), mRNA	3	-1	1	21	2044	2064	UUGACAGAAGAGAGAGAGCAC	UCUCUUUUUCUCUUCUGUCAU	Cleavage
miR156g	T_00021678	PREDICTED: Pyrus x bretschneideri ubiquitin-conjugating enzyme E2 variant 1D-like (LOC103941308), mRNA	3	-1	1	21	1306	1326	UUGACAGAAGAGAGAGAGCAC	UCUCUCUCUCUCUUCUCUCAG	Cleavage
miR156g	T_00049538	PREDICTED: Vigna radiata var. radiata uncharacterized LOC106766859 (LOC106766859), mRNA	2.5	-1	1	21	845	865	UUGACAGAAGAGAGAGAGCAC	ACGCUUUCUCUCCUCUGUUAA	Cleavage
miR156g	T_00052994	Prunus persica hypothetical protein (PRUPE_ppa005863mg) mRNA, complete cds	3	-1	1	21	133	153	UUGACAGAAGAGAGAGAGCAC	UUUCUCUCUCUUUUCUUUCAA	Cleavage
miR156g	T_00052995	Prunus persica hypothetical protein (PRUPE_ppa005863mg) mRNA, complete cds	3	-1	1	21	133	153	UUGACAGAAGAGAGAGAGCAC	UUUCUCUCUCUUUUCUUUCAA	Cleavage
miR156g	T_00052996	Prunus persica hypothetical protein (PRUPE_ppa005863mg) mRNA, complete cds	3	-1	1	21	133	153	UUGACAGAAGAGAGAGAGCAC	UUUCUCUCUCUUUUCUUUCAA	Cleavage
miR156g	T_00073265	Prunus persica hypothetical protein (PRUPE_ppa022739mg) mRNA, complete cds	2	-1	1	21	807	827	UUGACAGAAGAGAGAGAGCAC	AUGCUCCCUCUCUUCUGUCAC	Cleavage
miR156g	T_00073265	Prunus persica hypothetical protein (PRUPE_ppa022739mg) mRNA, complete cds	2	-1	1	21	955	975	UUGACAGAAGAGAGAGAGCAC	CUGCUCCCUCUCUUCUGUCAC	Cleavage
miR156h-3p	T_00060133	Morus notabilis 3-epi-6-deoxocathasterone 23-monooxygenase partial mRNA	2.5	-1	1	23	263	285	UGCUCACUUCUCUAUCUGUCAGC	UUCAACAGAUGCAGAAGUGAGUA	Cleavage
miR156h-3p	T_00086112	Morus notabilis Protein Red partial mRNA	3	-1	1	23	1105	1126	UGCUCACUUCUCUAUCUGUCAGC	UGAGACAGA-AGAGGAGUGGGCA	Cleavage
miR156h-3p	T_00086113	Morus notabilis Protein Red partial mRNA	3	-1	1	23	1110	1131	UGCUCACUUCUCUAUCUGUCAGC	UGAGACAGA-AGAGGAGUGGGCA	Cleavage
miR156h-3p	T_00086114	Morus notabilis Protein Red partial mRNA	3	-1	1	23	1505	1526	UGCUCACUUCUCUAUCUGUCAGC	UGAGACAGA-AGAGGAGUGGGCA	Cleavage
miR156h-3p	T_00086115	Morus notabilis Protein Red partial mRNA	3	-1	1	23	1811	1832	UGCUCACUUCUCUAUCUGUCAGC	UGAGACAGA-AGAGGAGUGGGCA	Cleavage
miR156h-3p	T_00025026	PREDICTED: Gossypium raimondii uncharacterized LOC105794659 (LOC105794659), transcript variant X2, mRNA	3	-1	1	23	551	573	UGCUCACUUCUCUAUCUGUCAGC	GGUCUUAGAGAGAGAGGUGAGCA	Cleavage
miR156h-3p	T_00025027	PREDICTED: Gossypium raimondii uncharacterized LOC105794659 (LOC105794659), transcript variant X2, mRNA	3	-1	1	23	550	572	UGCUCACUUCUCUAUCUGUCAGC	GGUCUUAGAGAGAGAGGUGAGCA	Cleavage
miR156h-3p	T_00060132	PREDICTED: Populus euphratica 3-epi-6-deoxocathasterone 23-monooxygenase-like (LOC105118255), transcript variant X3, mRNA	2.5	-1	1	23	263	285	UGCUCACUUCUCUAUCUGUCAGC	UUCAACAGAUGCAGAAGUGAGUA	Cleavage
miR156h-3p	T_00083537	PREDICTED: Populus euphratica zinc finger protein CONSTANS-LIKE 4-like (LOC105138811), transcript variant X3, misc_RNA	2	-1	1	23	510	532	UGCUCACUUCUCUAUCUGUCAGC	AGAGAGAGAGAGAGAAGUGAGCA	Cleavage
miR156h-3p	T_00060134	PREDICTED: Prunus mume 3-epi-6-deoxocathasterone 23-monooxygenase (LOC103327717), mRNA	2.5	-1	1	23	696	718	UGCUCACUUCUCUAUCUGUCAGC	UUCAACAGAUGCAGAAGUGAGUA	Cleavage
miR156h-3p	T_00008963	PREDICTED: Prunus mume centromere-associated protein E-like (LOC103324007), mRNA	3	-1	1	23	125	147	UGCUCACUUCUCUAUCUGUCAGC	CCCAAUAGAGAGAGAAGUGUGCA	Cleavage
miR156h-3p	T_00010612	Theobroma cacao Hydroxyproline-rich glycoprotein family protein (TCM_016286) mRNA, complete cds	3	-1	1	23	706	728	UGCUCACUUCUCUAUCUGUCAGC	AACAACAGAAAGAGAAUUGGGCA	Cleavage
miR156h-5p	T_00026811	Cannabis sativa cultivar Carmagnola mitochondrion, complete genome	1	-1	1	20	8933	8952	UGACAGAAGAGAGUGAGCAC	UUGCUCUCUCUCUUCUGUCA	Cleavage
miR156h-5p	T_00068976	Morus notabilis Bifunctional phosphatase IMPL2 partial mRNA	2.5	-1	1	20	966	985	UGACAGAAGAGAGUGAGCAC	AUGCUUAUGCUCUUCUGUCA	Cleavage
miR156h-5p	T_00068975	Morus notabilis Bifunctional phosphatase IMPL2 partial mRNA	2.5	-1	1	20	961	980	UGACAGAAGAGAGUGAGCAC	AUGCUUAUGCUCUUCUGUCA	Cleavage
miR156h-5p	T_00037910	Morus notabilis BTB/POZ domain-containing protein partial mRNA	3	-1	1	20	3479	3498	UGACAGAAGAGAGUGAGCAC	UUGUUCUCUCUCUUCUUUCA	Cleavage
miR156h-5p	T_00024234	Morus notabilis GTP-binding nuclear protein Ran-3 partial mRNA	2.5	-1	1	20	5641	5660	UGACAGAAGAGAGUGAGCAC	UUCCUCACUCUCUUUUGUCU	Cleavage
miR156h-5p	T_00024233	Morus notabilis GTP-binding nuclear protein Ran-3 partial mRNA	2.5	-1	1	20	5344	5363	UGACAGAAGAGAGUGAGCAC	UUCCUCACUCUCUUUUGUCU	Cleavage
miR156h-5p	T_00066474	Morus notabilis Histone-lysine N-methyltransferase, H3 lysine-9 specific SUVH6 partial mRNA	3	-1	1	20	66	85	UGACAGAAGAGAGUGAGCAC	UUUCUUUCUUUCUUCUGUCA	Cleavage
miR156h-5p	T_00066473	Morus notabilis Histone-lysine N-methyltransferase, H3 lysine-9 specific SUVH6 partial mRNA	3	-1	1	20	66	85	UGACAGAAGAGAGUGAGCAC	UUUCUUUCUUUCUUCUGUCA	Cleavage
miR156h-5p	T_00089574	Morus notabilis hypothetical protein partial mRNA	3	-1	1	20	749	768	UGACAGAAGAGAGUGAGCAC	AUUUUAACUUUCUUCUGUCA	Cleavage
miR156h-5p	T_00066636	Morus notabilis Splicing regulatory glutamine/lysine-rich protein 1 partial mRNA	3	-1	1	20	2161	2180	UGACAGAAGAGAGUGAGCAC	AUCCUCGUUUUCUUCUGUUA	Cleavage
miR156h-5p	T_00066635	Morus notabilis Splicing regulatory glutamine/lysine-rich protein 1 partial mRNA	3	-1	1	20	2028	2047	UGACAGAAGAGAGUGAGCAC	AUCCUCGUUUUCUUCUGUUA	Cleavage
miR156h-5p	T_00052737	Morus notabilis Squamosa promoter-binding-like protein 12 partial mRNA	1	-1	1	20	2103	2122	UGACAGAAGAGAGUGAGCAC	GUGCUCUCUCUCUUCUGUCA	Cleavage
miR156h-5p	T_00052738	Morus notabilis Squamosa promoter-binding-like protein 12 partial mRNA	1	-1	1	20	2095	2114	UGACAGAAGAGAGUGAGCAC	GUGCUCUCUCUCUUCUGUCA	Cleavage
miR156h-5p	T_00052739	Morus notabilis Squamosa promoter-binding-like protein 12 partial mRNA	1	-1	1	20	432	451	UGACAGAAGAGAGUGAGCAC	GUGCUCUCUCUCUUCUGUCA	Cleavage
miR156h-5p	T_00080612	Morus notabilis Squamosa promoter-binding-like protein 15 partial mRNA	1	-1	1	20	1240	1259	UGACAGAAGAGAGUGAGCAC	GUGCUCUCUCUCUUCUGUCA	Cleavage
miR156h-5p	T_00080614	Morus notabilis Squamosa promoter-binding-like protein 15 partial mRNA	1	-1	1	20	1185	1204	UGACAGAAGAGAGUGAGCAC	GUGCUCUCUCUCUUCUGUCA	Cleavage
miR156h-5p	T_00080615	Morus notabilis Squamosa promoter-binding-like protein 15 partial mRNA	1	-1	1	20	1114	1133	UGACAGAAGAGAGUGAGCAC	GUGCUCUCUCUCUUCUGUCA	Cleavage
miR156h-5p	T_00080616	Morus notabilis Squamosa promoter-binding-like protein 15 partial mRNA	1	-1	1	20	1090	1109	UGACAGAAGAGAGUGAGCAC	GUGCUCUCUCUCUUCUGUCA	Cleavage
miR156h-5p	T_00080613	Morus notabilis Squamosa promoter-binding-like protein 15 partial mRNA	1	-1	1	20	1240	1259	UGACAGAAGAGAGUGAGCAC	GUGCUCUCUCUCUUCUGUCA	Cleavage
miR156h-5p	T_00037358	Morus notabilis Sulfhydryl oxidase 2 partial mRNA	3	-1	1	20	45	64	UGACAGAAGAGAGUGAGCAC	AUUCUCAUUUUUUUUUGUCA	Cleavage
miR156h-5p	T_00037356	Morus notabilis Sulfhydryl oxidase 2 partial mRNA	3	-1	1	20	45	64	UGACAGAAGAGAGUGAGCAC	AUUCUCAUUUUUUUUUGUCA	Cleavage
miR156h-5p	T_00037357	Morus notabilis Sulfhydryl oxidase 2 partial mRNA	3	-1	1	20	45	64	UGACAGAAGAGAGUGAGCAC	AUUCUCAUUUUUUUUUGUCA	Cleavage
miR156h-5p	T_00037355	Morus notabilis Sulfhydryl oxidase 2 partial mRNA	3	-1	1	20	45	64	UGACAGAAGAGAGUGAGCAC	AUUCUCAUUUUUUUUUGUCA	Cleavage
miR156h-5p	T_00048574	Morus notabilis Zinc transport protein ZntB partial mRNA	2.5	-1	1	20	1524	1543	UGACAGAAGAGAGUGAGCAC	AUGUUCAUUCUCUUCUGUUC	Cleavage
miR156h-5p	T_00059648	PREDICTED: Cicer arietinum squamosa promoter-binding protein 1 (LOC101512968), transcript variant X2, misc_RNA	1	-1	1	20	1207	1226	UGACAGAAGAGAGUGAGCAC	AUGCUCUCUCUCUUCUGUCA	Cleavage
miR156h-5p	T_00071658	PREDICTED: Cucumis sativus squamosa promoter-binding-like protein 6 (LOC101221286), transcript variant X3, mRNA	1	-1	1	20	2518	2537	UGACAGAAGAGAGUGAGCAC	GUGCUCUCUCUCUUCUGUCA	Cleavage
miR156h-5p	T_00071659	PREDICTED: Cucumis sativus squamosa promoter-binding-like protein 6 (LOC101221286), transcript variant X3, mRNA	1	-1	1	20	2335	2354	UGACAGAAGAGAGUGAGCAC	GUGCUCUCUCUCUUCUGUCA	Cleavage
miR156h-5p	T_00071662	PREDICTED: Cucumis sativus squamosa promoter-binding-like protein 6 (LOC101221286), transcript variant X3, mRNA	1	-1	1	20	2207	2226	UGACAGAAGAGAGUGAGCAC	GUGCUCUCUCUCUUCUGUCA	Cleavage
miR156h-5p	T_00071656	PREDICTED: Cucumis sativus squamosa promoter-binding-like protein 6 (LOC101221286), transcript variant X3, mRNA	1	-1	1	20	2074	2093	UGACAGAAGAGAGUGAGCAC	GUGCUCUCUCUCUUCUGUCA	Cleavage
miR156h-5p	T_00071663	PREDICTED: Cucumis sativus squamosa promoter-binding-like protein 6 (LOC101221286), transcript variant X3, mRNA	1	-1	1	20	2002	2021	UGACAGAAGAGAGUGAGCAC	GUGCUCUCUCUCUUCUGUCA	Cleavage
miR156h-5p	T_00071660	PREDICTED: Cucumis sativus squamosa promoter-binding-like protein 6 (LOC101221286), transcript variant X3, mRNA	1	-1	1	20	1921	1940	UGACAGAAGAGAGUGAGCAC	GUGCUCUCUCUCUUCUGUCA	Cleavage
miR156h-5p	T_00071657	PREDICTED: Cucumis sativus squamosa promoter-binding-like protein 6 (LOC101221286), transcript variant X3, mRNA	1	-1	1	20	1891	1910	UGACAGAAGAGAGUGAGCAC	GUGCUCUCUCUCUUCUGUCA	Cleavage
miR156h-5p	T_00071661	PREDICTED: Cucumis sativus squamosa promoter-binding-like protein 6 (LOC101221286), transcript variant X3, mRNA	1	-1	1	20	1816	1835	UGACAGAAGAGAGUGAGCAC	GUGCUCUCUCUCUUCUGUCA	Cleavage
miR156h-5p	T_00071665	PREDICTED: Cucumis sativus squamosa promoter-binding-like protein 6 (LOC101221286), transcript variant X3, mRNA	1	-1	1	20	1447	1466	UGACAGAAGAGAGUGAGCAC	GUGCUCUCUCUCUUCUGUCA	Cleavage
miR156h-5p	T_00071664	PREDICTED: Cucumis sativus squamosa promoter-binding-like protein 6 (LOC101221286), transcript variant X3, mRNA	1	-1	1	20	1212	1231	UGACAGAAGAGAGUGAGCAC	GUGCUCUCUCUCUUCUGUCA	Cleavage
miR156h-5p	T_00071666	PREDICTED: Cucumis sativus squamosa promoter-binding-like protein 6 (LOC101221286), transcript variant X3, mRNA	1	-1	1	20	1151	1170	UGACAGAAGAGAGUGAGCAC	GUGCUCUCUCUCUUCUGUCA	Cleavage
miR156h-5p	T_00071667	PREDICTED: Cucumis sativus squamosa promoter-binding-like protein 6 (LOC101221286), transcript variant X3, mRNA	1	-1	1	20	1150	1169	UGACAGAAGAGAGUGAGCAC	GUGCUCUCUCUCUUCUGUCA	Cleavage
miR156h-5p	T_00068744	PREDICTED: Eucalyptus grandis protein NRT1/ PTR FAMILY 1.2-like (LOC104440338), mRNA	3	-1	1	20	1886	1905	UGACAGAAGAGAGUGAGCAC	CUGCUCACUCUCUUCGGUUU	Cleavage
miR156h-5p	T_00048405	PREDICTED: Gossypium raimondii ATP-dependent 6-phosphofructokinase 3-like (LOC105783109), mRNA	3	-1	1	20	397	416	UGACAGAAGAGAGUGAGCAC	CUUCUUAUUCUCUUCUGUUG	Cleavage
miR156h-5p	T_00059410	PREDICTED: Jatropha curcas chromatin modification-related protein MEAF6-like (LOC105644546), transcript variant X2, mRNA	3	-1	1	20	1132	1151	UGACAGAAGAGAGUGAGCAC	CUUCUCAUUGUCUUCUGUCA	Translation
miR156h-5p	T_00059411	PREDICTED: Jatropha curcas chromatin modification-related protein MEAF6-like (LOC105644546), transcript variant X2, mRNA	3	-1	1	20	1132	1151	UGACAGAAGAGAGUGAGCAC	CUUCUCAUUGUCUUCUGUCA	Translation
miR156h-5p	T_00059413	PREDICTED: Jatropha curcas chromatin modification-related protein MEAF6-like (LOC105644546), transcript variant X2, mRNA	3	-1	1	20	430	449	UGACAGAAGAGAGUGAGCAC	CUUCUCAUUGUCUUCUGUCA	Translation
miR156h-5p	T_00059412	PREDICTED: Jatropha curcas chromatin modification-related protein MEAF6-like (LOC105644546), transcript variant X2, mRNA	3	-1	1	20	440	459	UGACAGAAGAGAGUGAGCAC	CUUCUCAUUGUCUUCUGUCA	Translation
miR156h-5p	T_00059414	PREDICTED: Jatropha curcas chromatin modification-related protein MEAF6-like (LOC105644546), transcript variant X2, mRNA	3	-1	1	20	355	374	UGACAGAAGAGAGUGAGCAC	CUUCUCAUUGUCUUCUGUCA	Translation
miR156h-5p	T_00087759	PREDICTED: Jatropha curcas protein SCO1 homolog 2, mitochondrial (LOC105650330), mRNA	3	-1	1	20	1104	1123	UGACAGAAGAGAGUGAGCAC	UUGUUUACUCUUUUCUUUCA	Cleavage
miR156h-5p	T_00087760	PREDICTED: Jatropha curcas protein SCO1 homolog 2, mitochondrial (LOC105650330), mRNA	3	-1	1	20	1090	1109	UGACAGAAGAGAGUGAGCAC	UUGUUUACUCUUUUCUUUCA	Cleavage
miR156h-5p	T_00087757	PREDICTED: Jatropha curcas protein SCO1 homolog 2, mitochondrial (LOC105650330), mRNA	3	-1	1	20	983	1002	UGACAGAAGAGAGUGAGCAC	UUGUUUACUCUUUUCUUUCA	Cleavage
miR156h-5p	T_00087758	PREDICTED: Jatropha curcas protein SCO1 homolog 2, mitochondrial (LOC105650330), mRNA	3	-1	1	20	938	957	UGACAGAAGAGAGUGAGCAC	UUGUUUACUCUUUUCUUUCA	Cleavage
miR156h-5p	T_00087755	PREDICTED: Jatropha curcas protein SCO1 homolog 2, mitochondrial (LOC105650330), mRNA	3	-1	1	20	661	680	UGACAGAAGAGAGUGAGCAC	UUGUUUACUCUUUUCUUUCA	Cleavage
miR156h-5p	T_00046313	PREDICTED: Jatropha curcas squamosa promoter-binding-like protein 16 (LOC105644836), mRNA	1	-1	1	20	1408	1427	UGACAGAAGAGAGUGAGCAC	GUGCUCUCUCUCUUCUGUCA	Cleavage
miR156h-5p	T_00021690	PREDICTED: Malus x domestica E3 SUMO-protein ligase SIZ1 (LOC103447861), transcript variant X2, mRNA	3	-1	1	20	816	835	UGACAGAAGAGAGUGAGCAC	AUGAUCACUCUUUUCAGUCA	Cleavage
miR156h-5p	T_00021691	PREDICTED: Malus x domestica E3 SUMO-protein ligase SIZ1 (LOC103447861), transcript variant X2, mRNA	3	-1	1	20	817	836	UGACAGAAGAGAGUGAGCAC	AUGAUCACUCUUUUCAGUCA	Cleavage
miR156h-5p	T_00021693	PREDICTED: Malus x domestica E3 SUMO-protein ligase SIZ1 (LOC103447861), transcript variant X2, mRNA	3	-1	1	20	620	639	UGACAGAAGAGAGUGAGCAC	AUGAUCACUCUUUUCAGUCA	Cleavage
miR156h-5p	T_00021692	PREDICTED: Malus x domestica E3 SUMO-protein ligase SIZ1 (LOC103447861), transcript variant X2, mRNA	3	-1	1	20	633	652	UGACAGAAGAGAGUGAGCAC	AUGAUCACUCUUUUCAGUCA	Cleavage
miR156h-5p	T_00090333	PREDICTED: Phoenix dactylifera squamosa promoter-binding-like protein 16 (LOC103715860), mRNA	2.5	-1	1	20	1160	1179	UGACAGAAGAGAGUGAGCAC	GUGCUCUCUAUCUUCUGUCA	Translation
miR156h-5p	T_00090331	PREDICTED: Phoenix dactylifera squamosa promoter-binding-like protein 16 (LOC103715860), mRNA	2.5	-1	1	20	1118	1137	UGACAGAAGAGAGUGAGCAC	GUGCUCUCUAUCUUCUGUCA	Translation
miR156h-5p	T_00090336	PREDICTED: Phoenix dactylifera squamosa promoter-binding-like protein 16 (LOC103715860), mRNA	2.5	-1	1	20	1077	1096	UGACAGAAGAGAGUGAGCAC	GUGCUCUCUAUCUUCUGUCA	Translation
miR156h-5p	T_00090332	PREDICTED: Phoenix dactylifera squamosa promoter-binding-like protein 16 (LOC103715860), mRNA	2.5	-1	1	20	1006	1025	UGACAGAAGAGAGUGAGCAC	GUGCUCUCUAUCUUCUGUCA	Translation
miR156h-5p	T_00090335	PREDICTED: Phoenix dactylifera squamosa promoter-binding-like protein 16 (LOC103715860), mRNA	2.5	-1	1	20	947	966	UGACAGAAGAGAGUGAGCAC	GUGCUCUCUAUCUUCUGUCA	Translation
miR156h-5p	T_00090334	PREDICTED: Phoenix dactylifera squamosa promoter-binding-like protein 16 (LOC103715860), mRNA	2.5	-1	1	20	930	949	UGACAGAAGAGAGUGAGCAC	GUGCUCUCUAUCUUCUGUCA	Translation
miR156h-5p	T_00091781	PREDICTED: Populus euphratica squamosa promoter-binding-like protein 6 (LOC105121818), transcript variant X4, mRNA	1	-1	1	20	2812	2831	UGACAGAAGAGAGUGAGCAC	GUGCUCUCUCUCUUCUGUCA	Cleavage
miR156h-5p	T_00091779	PREDICTED: Populus euphratica squamosa promoter-binding-like protein 6 (LOC105121818), transcript variant X4, mRNA	1	-1	1	20	1657	1676	UGACAGAAGAGAGUGAGCAC	GUGCUCUCUCUCUUCUGUCA	Cleavage
miR156h-5p	T_00091780	PREDICTED: Populus euphratica squamosa promoter-binding-like protein 6 (LOC105121818), transcript variant X4, mRNA	1	-1	1	20	1485	1504	UGACAGAAGAGAGUGAGCAC	GUGCUCUCUCUCUUCUGUCA	Cleavage
miR156h-5p	T_00091782	PREDICTED: Populus euphratica squamosa promoter-binding-like protein 6 (LOC105121818), transcript variant X4, mRNA	1	-1	1	20	1459	1478	UGACAGAAGAGAGUGAGCAC	GUGCUCUCUCUCUUCUGUCA	Cleavage
miR156h-5p	T_00091783	PREDICTED: Populus euphratica squamosa promoter-binding-like protein 6 (LOC105121818), transcript variant X4, mRNA	1	-1	1	20	1300	1319	UGACAGAAGAGAGUGAGCAC	GUGCUCUCUCUCUUCUGUCA	Cleavage
miR156h-5p	T_00091784	PREDICTED: Populus euphratica squamosa promoter-binding-like protein 6 (LOC105121818), transcript variant X4, mRNA	1	-1	1	20	1188	1207	UGACAGAAGAGAGUGAGCAC	GUGCUCUCUCUCUUCUGUCA	Cleavage
miR156h-5p	T_00068974	PREDICTED: Prunus mume bifunctional phosphatase IMPL2, chloroplastic (LOC103335696), mRNA	2.5	-1	1	20	633	652	UGACAGAAGAGAGUGAGCAC	AUGCUUAUGCUCUUCUGUCA	Cleavage
miR156h-5p	T_00068977	PREDICTED: Prunus mume bifunctional phosphatase IMPL2, chloroplastic (LOC103335696), mRNA	2.5	-1	1	20	622	641	UGACAGAAGAGAGUGAGCAC	AUGCUUAUGCUCUUCUGUCA	Cleavage
miR156h-5p	T_00058437	PREDICTED: Pyrus x bretschneideri inactive tetrahydrocannabinolic acid synthase-like (LOC103945219), mRNA	3	-1	1	20	755	774	UGACAGAAGAGAGUGAGCAC	AGGCUCAUUCUCUUCUUUCA	Cleavage
miR156h-5p	T_00058436	PREDICTED: Pyrus x bretschneideri inactive tetrahydrocannabinolic acid synthase-like (LOC103945219), mRNA	3	-1	1	20	755	774	UGACAGAAGAGAGUGAGCAC	AGGCUCAUUCUCUUCUUUCA	Cleavage
miR156h-5p	T_00047829	PREDICTED: Vitis vinifera bifunctional phosphatase IMPL2, chloroplastic (LOC100260677), mRNA	2.5	-1	1	20	826	845	UGACAGAAGAGAGUGAGCAC	AUGCUUAUGCUCUUCUGUCA	Cleavage
miR156h-5p	T_00073265	Prunus persica hypothetical protein (PRUPE_ppa022739mg) mRNA, complete cds	1	-1	1	20	807	826	UGACAGAAGAGAGUGAGCAC	AUGCUCCCUCUCUUCUGUCA	Cleavage
miR156h-5p	T_00073265	Prunus persica hypothetical protein (PRUPE_ppa022739mg) mRNA, complete cds	1	-1	1	20	955	974	UGACAGAAGAGAGUGAGCAC	CUGCUCCCUCUCUUCUGUCA	Cleavage
miR156h-5p	T_00047823	Ricinus communis myo inositol monophosphatase, putative, mRNA	2.5	-1	1	20	1193	1212	UGACAGAAGAGAGUGAGCAC	AUGCUUAUGCUCUUCUGUCA	Cleavage
miR156h-5p	T_00047822	Ricinus communis myo inositol monophosphatase, putative, mRNA	2.5	-1	1	20	1146	1165	UGACAGAAGAGAGUGAGCAC	AUGCUUAUGCUCUUCUGUCA	Cleavage
miR156h-5p	T_00047821	Ricinus communis myo inositol monophosphatase, putative, mRNA	2.5	-1	1	20	1126	1145	UGACAGAAGAGAGUGAGCAC	AUGCUUAUGCUCUUCUGUCA	Cleavage
miR156h-5p	T_00047826	Ricinus communis myo inositol monophosphatase, putative, mRNA	2.5	-1	1	20	928	947	UGACAGAAGAGAGUGAGCAC	AUGCUUAUGCUCUUCUGUCA	Cleavage
miR156h-5p	T_00047825	Ricinus communis myo inositol monophosphatase, putative, mRNA	2.5	-1	1	20	900	919	UGACAGAAGAGAGUGAGCAC	AUGCUUAUGCUCUUCUGUCA	Cleavage
miR156h-5p	T_00047824	Ricinus communis myo inositol monophosphatase, putative, mRNA	2.5	-1	1	20	875	894	UGACAGAAGAGAGUGAGCAC	AUGCUUAUGCUCUUCUGUCA	Cleavage
miR156h-5p	T_00047827	Ricinus communis myo inositol monophosphatase, putative, mRNA	2.5	-1	1	20	770	789	UGACAGAAGAGAGUGAGCAC	AUGCUUAUGCUCUUCUGUCA	Cleavage
miR156h-5p	T_00047828	Ricinus communis myo inositol monophosphatase, putative, mRNA	2.5	-1	1	20	754	773	UGACAGAAGAGAGUGAGCAC	AUGCUUAUGCUCUUCUGUCA	Cleavage
miR156i-3p	T_00020404	Morus notabilis Heat shock 70 kDa protein 16 partial mRNA	3	-1	1	21	173	193	GCUCACUUCUCUAUCUGUCAG	GAGAGAGAUAGAGAGAUGAGC	Cleavage
miR156i-3p	T_00071084	Morus notabilis Heat shock 70 kDa protein 16 partial mRNA	3	-1	1	21	146	166	GCUCACUUCUCUAUCUGUCAG	GAGAGAGAUAGAGAGAUGAGC	Cleavage
miR156i-3p	T_00047807	Morus notabilis hypothetical protein partial mRNA	3	-1	1	21	2651	2671	GCUCACUUCUCUAUCUGUCAG	AUGAUAGAGAGAGAAGUGGGU	Cleavage
miR156i-3p	T_00088857	Populus trichocarpa hypothetical protein (POPTR_0002s20520g) mRNA, complete cds	3	-1	1	21	781	801	GCUCACUUCUCUAUCUGUCAG	UGGAAACAUGGAGAAGUGAGU	Cleavage
miR156i-3p	T_00088858	Populus trichocarpa hypothetical protein (POPTR_0002s20520g) mRNA, complete cds	3	-1	1	21	857	877	GCUCACUUCUCUAUCUGUCAG	UGGAAACAUGGAGAAGUGAGU	Cleavage
miR156i-3p	T_00088856	Populus trichocarpa hypothetical protein (POPTR_0002s20520g) mRNA, complete cds	3	-1	1	21	862	882	GCUCACUUCUCUAUCUGUCAG	UGGAAACAUGGAGAAGUGAGU	Cleavage
miR156i-3p	T_00039593	Populus trichocarpa hypothetical protein (POPTR_0002s20520g) mRNA, complete cds	3	-1	1	21	854	874	GCUCACUUCUCUAUCUGUCAG	UGGAAACAUGGAGAAGUGAGU	Cleavage
miR156i-3p	T_00039592	Populus trichocarpa hypothetical protein (POPTR_0002s20520g) mRNA, complete cds	3	-1	1	21	862	882	GCUCACUUCUCUAUCUGUCAG	UGGAAACAUGGAGAAGUGAGU	Cleavage
miR156i-3p	T_00083537	PREDICTED: Populus euphratica zinc finger protein CONSTANS-LIKE 4-like (LOC105138811), transcript variant X3, misc_RNA	2.5	-1	1	21	511	531	GCUCACUUCUCUAUCUGUCAG	GAGAGAGAGAGAGAAGUGAGC	Cleavage
miR156i-5p	T_00026811	Cannabis sativa cultivar Carmagnola mitochondrion, complete genome	1	-1	1	20	8933	8952	UGACAGAAGAGAGUGAGCAC	UUGCUCUCUCUCUUCUGUCA	Cleavage
miR156i-5p	T_00068976	Morus notabilis Bifunctional phosphatase IMPL2 partial mRNA	2.5	-1	1	20	966	985	UGACAGAAGAGAGUGAGCAC	AUGCUUAUGCUCUUCUGUCA	Cleavage
miR156i-5p	T_00068975	Morus notabilis Bifunctional phosphatase IMPL2 partial mRNA	2.5	-1	1	20	961	980	UGACAGAAGAGAGUGAGCAC	AUGCUUAUGCUCUUCUGUCA	Cleavage
miR156i-5p	T_00037910	Morus notabilis BTB/POZ domain-containing protein partial mRNA	3	-1	1	20	3479	3498	UGACAGAAGAGAGUGAGCAC	UUGUUCUCUCUCUUCUUUCA	Cleavage
miR156i-5p	T_00024234	Morus notabilis GTP-binding nuclear protein Ran-3 partial mRNA	2.5	-1	1	20	5641	5660	UGACAGAAGAGAGUGAGCAC	UUCCUCACUCUCUUUUGUCU	Cleavage
miR156i-5p	T_00024233	Morus notabilis GTP-binding nuclear protein Ran-3 partial mRNA	2.5	-1	1	20	5344	5363	UGACAGAAGAGAGUGAGCAC	UUCCUCACUCUCUUUUGUCU	Cleavage
miR156i-5p	T_00066474	Morus notabilis Histone-lysine N-methyltransferase, H3 lysine-9 specific SUVH6 partial mRNA	3	-1	1	20	66	85	UGACAGAAGAGAGUGAGCAC	UUUCUUUCUUUCUUCUGUCA	Cleavage
miR156i-5p	T_00066473	Morus notabilis Histone-lysine N-methyltransferase, H3 lysine-9 specific SUVH6 partial mRNA	3	-1	1	20	66	85	UGACAGAAGAGAGUGAGCAC	UUUCUUUCUUUCUUCUGUCA	Cleavage
miR156i-5p	T_00089574	Morus notabilis hypothetical protein partial mRNA	3	-1	1	20	749	768	UGACAGAAGAGAGUGAGCAC	AUUUUAACUUUCUUCUGUCA	Cleavage
miR156i-5p	T_00066636	Morus notabilis Splicing regulatory glutamine/lysine-rich protein 1 partial mRNA	3	-1	1	20	2161	2180	UGACAGAAGAGAGUGAGCAC	AUCCUCGUUUUCUUCUGUUA	Cleavage
miR156i-5p	T_00066635	Morus notabilis Splicing regulatory glutamine/lysine-rich protein 1 partial mRNA	3	-1	1	20	2028	2047	UGACAGAAGAGAGUGAGCAC	AUCCUCGUUUUCUUCUGUUA	Cleavage
miR156i-5p	T_00052737	Morus notabilis Squamosa promoter-binding-like protein 12 partial mRNA	1	-1	1	20	2103	2122	UGACAGAAGAGAGUGAGCAC	GUGCUCUCUCUCUUCUGUCA	Cleavage
miR156i-5p	T_00052738	Morus notabilis Squamosa promoter-binding-like protein 12 partial mRNA	1	-1	1	20	2095	2114	UGACAGAAGAGAGUGAGCAC	GUGCUCUCUCUCUUCUGUCA	Cleavage
miR156i-5p	T_00052739	Morus notabilis Squamosa promoter-binding-like protein 12 partial mRNA	1	-1	1	20	432	451	UGACAGAAGAGAGUGAGCAC	GUGCUCUCUCUCUUCUGUCA	Cleavage
miR156i-5p	T_00080612	Morus notabilis Squamosa promoter-binding-like protein 15 partial mRNA	1	-1	1	20	1240	1259	UGACAGAAGAGAGUGAGCAC	GUGCUCUCUCUCUUCUGUCA	Cleavage
miR156i-5p	T_00080614	Morus notabilis Squamosa promoter-binding-like protein 15 partial mRNA	1	-1	1	20	1185	1204	UGACAGAAGAGAGUGAGCAC	GUGCUCUCUCUCUUCUGUCA	Cleavage
miR156i-5p	T_00080615	Morus notabilis Squamosa promoter-binding-like protein 15 partial mRNA	1	-1	1	20	1114	1133	UGACAGAAGAGAGUGAGCAC	GUGCUCUCUCUCUUCUGUCA	Cleavage
miR156i-5p	T_00080616	Morus notabilis Squamosa promoter-binding-like protein 15 partial mRNA	1	-1	1	20	1090	1109	UGACAGAAGAGAGUGAGCAC	GUGCUCUCUCUCUUCUGUCA	Cleavage
miR156i-5p	T_00080613	Morus notabilis Squamosa promoter-binding-like protein 15 partial mRNA	1	-1	1	20	1240	1259	UGACAGAAGAGAGUGAGCAC	GUGCUCUCUCUCUUCUGUCA	Cleavage
miR156i-5p	T_00037358	Morus notabilis Sulfhydryl oxidase 2 partial mRNA	3	-1	1	20	45	64	UGACAGAAGAGAGUGAGCAC	AUUCUCAUUUUUUUUUGUCA	Cleavage
miR156i-5p	T_00037356	Morus notabilis Sulfhydryl oxidase 2 partial mRNA	3	-1	1	20	45	64	UGACAGAAGAGAGUGAGCAC	AUUCUCAUUUUUUUUUGUCA	Cleavage
miR156i-5p	T_00037357	Morus notabilis Sulfhydryl oxidase 2 partial mRNA	3	-1	1	20	45	64	UGACAGAAGAGAGUGAGCAC	AUUCUCAUUUUUUUUUGUCA	Cleavage
miR156i-5p	T_00037355	Morus notabilis Sulfhydryl oxidase 2 partial mRNA	3	-1	1	20	45	64	UGACAGAAGAGAGUGAGCAC	AUUCUCAUUUUUUUUUGUCA	Cleavage
miR156i-5p	T_00048574	Morus notabilis Zinc transport protein ZntB partial mRNA	2.5	-1	1	20	1524	1543	UGACAGAAGAGAGUGAGCAC	AUGUUCAUUCUCUUCUGUUC	Cleavage
miR156i-5p	T_00059648	PREDICTED: Cicer arietinum squamosa promoter-binding protein 1 (LOC101512968), transcript variant X2, misc_RNA	1	-1	1	20	1207	1226	UGACAGAAGAGAGUGAGCAC	AUGCUCUCUCUCUUCUGUCA	Cleavage
miR156i-5p	T_00071658	PREDICTED: Cucumis sativus squamosa promoter-binding-like protein 6 (LOC101221286), transcript variant X3, mRNA	1	-1	1	20	2518	2537	UGACAGAAGAGAGUGAGCAC	GUGCUCUCUCUCUUCUGUCA	Cleavage
miR156i-5p	T_00071659	PREDICTED: Cucumis sativus squamosa promoter-binding-like protein 6 (LOC101221286), transcript variant X3, mRNA	1	-1	1	20	2335	2354	UGACAGAAGAGAGUGAGCAC	GUGCUCUCUCUCUUCUGUCA	Cleavage
miR156i-5p	T_00071662	PREDICTED: Cucumis sativus squamosa promoter-binding-like protein 6 (LOC101221286), transcript variant X3, mRNA	1	-1	1	20	2207	2226	UGACAGAAGAGAGUGAGCAC	GUGCUCUCUCUCUUCUGUCA	Cleavage
miR156i-5p	T_00071656	PREDICTED: Cucumis sativus squamosa promoter-binding-like protein 6 (LOC101221286), transcript variant X3, mRNA	1	-1	1	20	2074	2093	UGACAGAAGAGAGUGAGCAC	GUGCUCUCUCUCUUCUGUCA	Cleavage
miR156i-5p	T_00071663	PREDICTED: Cucumis sativus squamosa promoter-binding-like protein 6 (LOC101221286), transcript variant X3, mRNA	1	-1	1	20	2002	2021	UGACAGAAGAGAGUGAGCAC	GUGCUCUCUCUCUUCUGUCA	Cleavage
miR156i-5p	T_00071660	PREDICTED: Cucumis sativus squamosa promoter-binding-like protein 6 (LOC101221286), transcript variant X3, mRNA	1	-1	1	20	1921	1940	UGACAGAAGAGAGUGAGCAC	GUGCUCUCUCUCUUCUGUCA	Cleavage
miR156i-5p	T_00071657	PREDICTED: Cucumis sativus squamosa promoter-binding-like protein 6 (LOC101221286), transcript variant X3, mRNA	1	-1	1	20	1891	1910	UGACAGAAGAGAGUGAGCAC	GUGCUCUCUCUCUUCUGUCA	Cleavage
miR156i-5p	T_00071661	PREDICTED: Cucumis sativus squamosa promoter-binding-like protein 6 (LOC101221286), transcript variant X3, mRNA	1	-1	1	20	1816	1835	UGACAGAAGAGAGUGAGCAC	GUGCUCUCUCUCUUCUGUCA	Cleavage
miR156i-5p	T_00071665	PREDICTED: Cucumis sativus squamosa promoter-binding-like protein 6 (LOC101221286), transcript variant X3, mRNA	1	-1	1	20	1447	1466	UGACAGAAGAGAGUGAGCAC	GUGCUCUCUCUCUUCUGUCA	Cleavage
miR156i-5p	T_00071664	PREDICTED: Cucumis sativus squamosa promoter-binding-like protein 6 (LOC101221286), transcript variant X3, mRNA	1	-1	1	20	1212	1231	UGACAGAAGAGAGUGAGCAC	GUGCUCUCUCUCUUCUGUCA	Cleavage
miR156i-5p	T_00071666	PREDICTED: Cucumis sativus squamosa promoter-binding-like protein 6 (LOC101221286), transcript variant X3, mRNA	1	-1	1	20	1151	1170	UGACAGAAGAGAGUGAGCAC	GUGCUCUCUCUCUUCUGUCA	Cleavage
miR156i-5p	T_00071667	PREDICTED: Cucumis sativus squamosa promoter-binding-like protein 6 (LOC101221286), transcript variant X3, mRNA	1	-1	1	20	1150	1169	UGACAGAAGAGAGUGAGCAC	GUGCUCUCUCUCUUCUGUCA	Cleavage
miR156i-5p	T_00068744	PREDICTED: Eucalyptus grandis protein NRT1/ PTR FAMILY 1.2-like (LOC104440338), mRNA	3	-1	1	20	1886	1905	UGACAGAAGAGAGUGAGCAC	CUGCUCACUCUCUUCGGUUU	Cleavage
miR156i-5p	T_00048405	PREDICTED: Gossypium raimondii ATP-dependent 6-phosphofructokinase 3-like (LOC105783109), mRNA	3	-1	1	20	397	416	UGACAGAAGAGAGUGAGCAC	CUUCUUAUUCUCUUCUGUUG	Cleavage
miR156i-5p	T_00059410	PREDICTED: Jatropha curcas chromatin modification-related protein MEAF6-like (LOC105644546), transcript variant X2, mRNA	3	-1	1	20	1132	1151	UGACAGAAGAGAGUGAGCAC	CUUCUCAUUGUCUUCUGUCA	Translation
miR156i-5p	T_00059411	PREDICTED: Jatropha curcas chromatin modification-related protein MEAF6-like (LOC105644546), transcript variant X2, mRNA	3	-1	1	20	1132	1151	UGACAGAAGAGAGUGAGCAC	CUUCUCAUUGUCUUCUGUCA	Translation
miR156i-5p	T_00059413	PREDICTED: Jatropha curcas chromatin modification-related protein MEAF6-like (LOC105644546), transcript variant X2, mRNA	3	-1	1	20	430	449	UGACAGAAGAGAGUGAGCAC	CUUCUCAUUGUCUUCUGUCA	Translation
miR156i-5p	T_00059412	PREDICTED: Jatropha curcas chromatin modification-related protein MEAF6-like (LOC105644546), transcript variant X2, mRNA	3	-1	1	20	440	459	UGACAGAAGAGAGUGAGCAC	CUUCUCAUUGUCUUCUGUCA	Translation
miR156i-5p	T_00059414	PREDICTED: Jatropha curcas chromatin modification-related protein MEAF6-like (LOC105644546), transcript variant X2, mRNA	3	-1	1	20	355	374	UGACAGAAGAGAGUGAGCAC	CUUCUCAUUGUCUUCUGUCA	Translation
miR156i-5p	T_00087759	PREDICTED: Jatropha curcas protein SCO1 homolog 2, mitochondrial (LOC105650330), mRNA	3	-1	1	20	1104	1123	UGACAGAAGAGAGUGAGCAC	UUGUUUACUCUUUUCUUUCA	Cleavage
miR156i-5p	T_00087760	PREDICTED: Jatropha curcas protein SCO1 homolog 2, mitochondrial (LOC105650330), mRNA	3	-1	1	20	1090	1109	UGACAGAAGAGAGUGAGCAC	UUGUUUACUCUUUUCUUUCA	Cleavage
miR156i-5p	T_00087757	PREDICTED: Jatropha curcas protein SCO1 homolog 2, mitochondrial (LOC105650330), mRNA	3	-1	1	20	983	1002	UGACAGAAGAGAGUGAGCAC	UUGUUUACUCUUUUCUUUCA	Cleavage
miR156i-5p	T_00087758	PREDICTED: Jatropha curcas protein SCO1 homolog 2, mitochondrial (LOC105650330), mRNA	3	-1	1	20	938	957	UGACAGAAGAGAGUGAGCAC	UUGUUUACUCUUUUCUUUCA	Cleavage
miR156i-5p	T_00087755	PREDICTED: Jatropha curcas protein SCO1 homolog 2, mitochondrial (LOC105650330), mRNA	3	-1	1	20	661	680	UGACAGAAGAGAGUGAGCAC	UUGUUUACUCUUUUCUUUCA	Cleavage
miR156i-5p	T_00046313	PREDICTED: Jatropha curcas squamosa promoter-binding-like protein 16 (LOC105644836), mRNA	1	-1	1	20	1408	1427	UGACAGAAGAGAGUGAGCAC	GUGCUCUCUCUCUUCUGUCA	Cleavage
miR156i-5p	T_00021690	PREDICTED: Malus x domestica E3 SUMO-protein ligase SIZ1 (LOC103447861), transcript variant X2, mRNA	3	-1	1	20	816	835	UGACAGAAGAGAGUGAGCAC	AUGAUCACUCUUUUCAGUCA	Cleavage
miR156i-5p	T_00021691	PREDICTED: Malus x domestica E3 SUMO-protein ligase SIZ1 (LOC103447861), transcript variant X2, mRNA	3	-1	1	20	817	836	UGACAGAAGAGAGUGAGCAC	AUGAUCACUCUUUUCAGUCA	Cleavage
miR156i-5p	T_00021693	PREDICTED: Malus x domestica E3 SUMO-protein ligase SIZ1 (LOC103447861), transcript variant X2, mRNA	3	-1	1	20	620	639	UGACAGAAGAGAGUGAGCAC	AUGAUCACUCUUUUCAGUCA	Cleavage
miR156i-5p	T_00021692	PREDICTED: Malus x domestica E3 SUMO-protein ligase SIZ1 (LOC103447861), transcript variant X2, mRNA	3	-1	1	20	633	652	UGACAGAAGAGAGUGAGCAC	AUGAUCACUCUUUUCAGUCA	Cleavage
miR156i-5p	T_00090333	PREDICTED: Phoenix dactylifera squamosa promoter-binding-like protein 16 (LOC103715860), mRNA	2.5	-1	1	20	1160	1179	UGACAGAAGAGAGUGAGCAC	GUGCUCUCUAUCUUCUGUCA	Translation
miR156i-5p	T_00090331	PREDICTED: Phoenix dactylifera squamosa promoter-binding-like protein 16 (LOC103715860), mRNA	2.5	-1	1	20	1118	1137	UGACAGAAGAGAGUGAGCAC	GUGCUCUCUAUCUUCUGUCA	Translation
miR156i-5p	T_00090336	PREDICTED: Phoenix dactylifera squamosa promoter-binding-like protein 16 (LOC103715860), mRNA	2.5	-1	1	20	1077	1096	UGACAGAAGAGAGUGAGCAC	GUGCUCUCUAUCUUCUGUCA	Translation
miR156i-5p	T_00090332	PREDICTED: Phoenix dactylifera squamosa promoter-binding-like protein 16 (LOC103715860), mRNA	2.5	-1	1	20	1006	1025	UGACAGAAGAGAGUGAGCAC	GUGCUCUCUAUCUUCUGUCA	Translation
miR156i-5p	T_00090335	PREDICTED: Phoenix dactylifera squamosa promoter-binding-like protein 16 (LOC103715860), mRNA	2.5	-1	1	20	947	966	UGACAGAAGAGAGUGAGCAC	GUGCUCUCUAUCUUCUGUCA	Translation
miR156i-5p	T_00090334	PREDICTED: Phoenix dactylifera squamosa promoter-binding-like protein 16 (LOC103715860), mRNA	2.5	-1	1	20	930	949	UGACAGAAGAGAGUGAGCAC	GUGCUCUCUAUCUUCUGUCA	Translation
miR156i-5p	T_00091781	PREDICTED: Populus euphratica squamosa promoter-binding-like protein 6 (LOC105121818), transcript variant X4, mRNA	1	-1	1	20	2812	2831	UGACAGAAGAGAGUGAGCAC	GUGCUCUCUCUCUUCUGUCA	Cleavage
miR156i-5p	T_00091779	PREDICTED: Populus euphratica squamosa promoter-binding-like protein 6 (LOC105121818), transcript variant X4, mRNA	1	-1	1	20	1657	1676	UGACAGAAGAGAGUGAGCAC	GUGCUCUCUCUCUUCUGUCA	Cleavage
miR156i-5p	T_00091780	PREDICTED: Populus euphratica squamosa promoter-binding-like protein 6 (LOC105121818), transcript variant X4, mRNA	1	-1	1	20	1485	1504	UGACAGAAGAGAGUGAGCAC	GUGCUCUCUCUCUUCUGUCA	Cleavage
miR156i-5p	T_00091782	PREDICTED: Populus euphratica squamosa promoter-binding-like protein 6 (LOC105121818), transcript variant X4, mRNA	1	-1	1	20	1459	1478	UGACAGAAGAGAGUGAGCAC	GUGCUCUCUCUCUUCUGUCA	Cleavage
miR156i-5p	T_00091783	PREDICTED: Populus euphratica squamosa promoter-binding-like protein 6 (LOC105121818), transcript variant X4, mRNA	1	-1	1	20	1300	1319	UGACAGAAGAGAGUGAGCAC	GUGCUCUCUCUCUUCUGUCA	Cleavage
miR156i-5p	T_00091784	PREDICTED: Populus euphratica squamosa promoter-binding-like protein 6 (LOC105121818), transcript variant X4, mRNA	1	-1	1	20	1188	1207	UGACAGAAGAGAGUGAGCAC	GUGCUCUCUCUCUUCUGUCA	Cleavage
miR156i-5p	T_00068974	PREDICTED: Prunus mume bifunctional phosphatase IMPL2, chloroplastic (LOC103335696), mRNA	2.5	-1	1	20	633	652	UGACAGAAGAGAGUGAGCAC	AUGCUUAUGCUCUUCUGUCA	Cleavage
miR156i-5p	T_00068977	PREDICTED: Prunus mume bifunctional phosphatase IMPL2, chloroplastic (LOC103335696), mRNA	2.5	-1	1	20	622	641	UGACAGAAGAGAGUGAGCAC	AUGCUUAUGCUCUUCUGUCA	Cleavage
miR156i-5p	T_00058437	PREDICTED: Pyrus x bretschneideri inactive tetrahydrocannabinolic acid synthase-like (LOC103945219), mRNA	3	-1	1	20	755	774	UGACAGAAGAGAGUGAGCAC	AGGCUCAUUCUCUUCUUUCA	Cleavage
miR156i-5p	T_00058436	PREDICTED: Pyrus x bretschneideri inactive tetrahydrocannabinolic acid synthase-like (LOC103945219), mRNA	3	-1	1	20	755	774	UGACAGAAGAGAGUGAGCAC	AGGCUCAUUCUCUUCUUUCA	Cleavage
miR156i-5p	T_00047829	PREDICTED: Vitis vinifera bifunctional phosphatase IMPL2, chloroplastic (LOC100260677), mRNA	2.5	-1	1	20	826	845	UGACAGAAGAGAGUGAGCAC	AUGCUUAUGCUCUUCUGUCA	Cleavage
miR156i-5p	T_00073265	Prunus persica hypothetical protein (PRUPE_ppa022739mg) mRNA, complete cds	1	-1	1	20	807	826	UGACAGAAGAGAGUGAGCAC	AUGCUCCCUCUCUUCUGUCA	Cleavage
miR156i-5p	T_00073265	Prunus persica hypothetical protein (PRUPE_ppa022739mg) mRNA, complete cds	1	-1	1	20	955	974	UGACAGAAGAGAGUGAGCAC	CUGCUCCCUCUCUUCUGUCA	Cleavage
miR156i-5p	T_00047823	Ricinus communis myo inositol monophosphatase, putative, mRNA	2.5	-1	1	20	1193	1212	UGACAGAAGAGAGUGAGCAC	AUGCUUAUGCUCUUCUGUCA	Cleavage
miR156i-5p	T_00047822	Ricinus communis myo inositol monophosphatase, putative, mRNA	2.5	-1	1	20	1146	1165	UGACAGAAGAGAGUGAGCAC	AUGCUUAUGCUCUUCUGUCA	Cleavage
miR156i-5p	T_00047821	Ricinus communis myo inositol monophosphatase, putative, mRNA	2.5	-1	1	20	1126	1145	UGACAGAAGAGAGUGAGCAC	AUGCUUAUGCUCUUCUGUCA	Cleavage
miR156i-5p	T_00047826	Ricinus communis myo inositol monophosphatase, putative, mRNA	2.5	-1	1	20	928	947	UGACAGAAGAGAGUGAGCAC	AUGCUUAUGCUCUUCUGUCA	Cleavage
miR156i-5p	T_00047825	Ricinus communis myo inositol monophosphatase, putative, mRNA	2.5	-1	1	20	900	919	UGACAGAAGAGAGUGAGCAC	AUGCUUAUGCUCUUCUGUCA	Cleavage
miR156i-5p	T_00047824	Ricinus communis myo inositol monophosphatase, putative, mRNA	2.5	-1	1	20	875	894	UGACAGAAGAGAGUGAGCAC	AUGCUUAUGCUCUUCUGUCA	Cleavage
miR156i-5p	T_00047827	Ricinus communis myo inositol monophosphatase, putative, mRNA	2.5	-1	1	20	770	789	UGACAGAAGAGAGUGAGCAC	AUGCUUAUGCUCUUCUGUCA	Cleavage
miR156i-5p	T_00047828	Ricinus communis myo inositol monophosphatase, putative, mRNA	2.5	-1	1	20	754	773	UGACAGAAGAGAGUGAGCAC	AUGCUUAUGCUCUUCUGUCA	Cleavage
miR159a	T_00072876	Manihot esculenta precursor microRNA miR319e gene, complete sequence	3	-1	1	20	1152	1171	UUGGGGUGAAGGGAGCUCUC	AAGAGCUUCCUUCAGCCCAC	Cleavage
miR159a	T_00073169	Morus notabilis Heme oxygenase 1 partial mRNA	3	-1	1	20	451	470	UUGGGGUGAAGGGAGCUCUC	UAUGGCUUCCUUCAUUCCAA	Cleavage
miR159a	T_00042637	Morus notabilis hypothetical protein partial mRNA	2	-1	1	20	280	299	UUGGGGUGAAGGGAGCUCUC	CAGAGCUCCCUUCAUCUCAU	Cleavage
miR159a	T_00042638	Morus notabilis hypothetical protein partial mRNA	2	-1	1	20	587	606	UUGGGGUGAAGGGAGCUCUC	CAGAGCUCCCUUCAUCUCAU	Cleavage
miR159a	T_00060710	Morus notabilis Malate dehydrogenase [NADP] partial mRNA	2.5	-1	1	20	5510	5529	UUGGGGUGAAGGGAGCUCUC	AAGGGUUUUCUUCAUCCCAA	Cleavage
miR159a	T_00060711	Morus notabilis Malate dehydrogenase [NADP] partial mRNA	2.5	-1	1	20	5513	5532	UUGGGGUGAAGGGAGCUCUC	AAGGGUUUUCUUCAUCCCAA	Cleavage
miR159a	T_00060709	Morus notabilis Malate dehydrogenase [NADP] partial mRNA	2.5	-1	1	20	5633	5652	UUGGGGUGAAGGGAGCUCUC	AAGGGUUUUCUUCAUCCCAA	Cleavage
miR159a	T_00023574	Morus notabilis Serine--tRNA ligase partial mRNA	3	-1	1	20	3559	3578	UUGGGGUGAAGGGAGCUCUC	AAGAGCACCCUUCGUUUCAA	Cleavage
miR159a	T_00023575	Morus notabilis Serine--tRNA ligase partial mRNA	3	-1	1	20	3559	3578	UUGGGGUGAAGGGAGCUCUC	AAGAGCACCCUUCGUUUCAA	Cleavage
miR159a	T_00082447	Morus notabilis Transcription factor GAMYB partial mRNA	1	-1	1	20	1145	1164	UUGGGGUGAAGGGAGCUCUC	UGGAGCUCCCUUCACUCCAA	Cleavage
miR159a	T_00082450	Morus notabilis Transcription factor GAMYB partial mRNA	1	-1	1	20	1202	1221	UUGGGGUGAAGGGAGCUCUC	UGGAGCUCCCUUCACUCCAA	Cleavage
miR159a	T_00082446	Morus notabilis Transcription factor GAMYB partial mRNA	1	-1	1	20	1307	1326	UUGGGGUGAAGGGAGCUCUC	UGGAGCUCCCUUCACUCCAA	Cleavage
miR159a	T_00082448	Morus notabilis Transcription factor GAMYB partial mRNA	1	-1	1	20	1539	1558	UUGGGGUGAAGGGAGCUCUC	UGGAGCUCCCUUCACUCCAA	Cleavage
miR159a	T_00082449	Morus notabilis Transcription factor GAMYB partial mRNA	1	-1	1	20	1573	1592	UUGGGGUGAAGGGAGCUCUC	UGGAGCUCCCUUCACUCCAA	Cleavage
miR159a	T_00051926	Populus trichocarpa kinase family protein (POPTR_0007s12230g) mRNA, complete cds	3	-1	1	20	47	66	UUGGGGUGAAGGGAGCUCUC	AAGUGCUUCCUUCAUCCCAU	Cleavage
miR159a	T_00040206	PREDICTED: Citrus sinensis uncharacterized LOC102627154 (LOC102627154), transcript variant X1, misc_RNA	3	-1	1	20	3285	3304	UUGGGGUGAAGGGAGCUCUC	GGGAGCUUCCUUCGCACCAA	Cleavage
miR159a	T_00040207	PREDICTED: Citrus sinensis uncharacterized LOC102627154 (LOC102627154), transcript variant X1, misc_RNA	3	-1	1	20	3358	3377	UUGGGGUGAAGGGAGCUCUC	GGGAGCUUCCUUCGCACCAA	Cleavage
miR159a	T_00040209	PREDICTED: Citrus sinensis uncharacterized LOC102627154 (LOC102627154), transcript variant X1, misc_RNA	3	-1	1	20	3215	3234	UUGGGGUGAAGGGAGCUCUC	GGGAGCUUCCUUCGCACCAA	Cleavage
miR159a	T_00040208	PREDICTED: Citrus sinensis uncharacterized LOC102627154 (LOC102627154), transcript variant X1, misc_RNA	3	-1	1	20	3450	3469	UUGGGGUGAAGGGAGCUCUC	GGGAGCUUCCUUCGCACCAA	Cleavage
miR159a	T_00069196	PREDICTED: Fragaria vesca subsp. vesca probable beta-D-xylosidase 6 (LOC101306273), transcript variant X2, mRNA	3	-1	1	20	809	828	UUGGGGUGAAGGGAGCUCUC	CAAAGCUCUCUUCUCCCCAA	Cleavage
miR159a	T_00069195	PREDICTED: Fragaria vesca subsp. vesca probable beta-D-xylosidase 6 (LOC101306273), transcript variant X2, mRNA	3	-1	1	20	2649	2668	UUGGGGUGAAGGGAGCUCUC	CAAAGCUCUCUUCUCCCCAA	Cleavage
miR159a	T_00018969	Prunus persica hypothetical protein (PRUPE_ppa006864mg) mRNA, complete cds	3	-1	1	20	858	877	UUGGGGUGAAGGGAGCUCUC	UGGAGCUCCUUUCACCUUGG	Cleavage
miR159a	T_00049333	Vitis vinifera contig VV78X270553.11, whole genome shotgun sequence	2.5	-1	1	20	3118	3137	UUGGGGUGAAGGGAGCUCUC	GGGAGCUCCCUUCAGUCCAA	Cleavage
miR159b.1	T_00072876	Manihot esculenta precursor microRNA miR319e gene, complete sequence	3	-1	1	20	1152	1171	UUGGGGUGAAGGGAGCUCUC	AAGAGCUUCCUUCAGCCCAC	Cleavage
miR159b.1	T_00073169	Morus notabilis Heme oxygenase 1 partial mRNA	3	-1	1	20	451	470	UUGGGGUGAAGGGAGCUCUC	UAUGGCUUCCUUCAUUCCAA	Cleavage
miR159b.1	T_00042637	Morus notabilis hypothetical protein partial mRNA	2	-1	1	20	280	299	UUGGGGUGAAGGGAGCUCUC	CAGAGCUCCCUUCAUCUCAU	Cleavage
miR159b.1	T_00042638	Morus notabilis hypothetical protein partial mRNA	2	-1	1	20	587	606	UUGGGGUGAAGGGAGCUCUC	CAGAGCUCCCUUCAUCUCAU	Cleavage
miR159b.1	T_00060710	Morus notabilis Malate dehydrogenase [NADP] partial mRNA	2.5	-1	1	20	5510	5529	UUGGGGUGAAGGGAGCUCUC	AAGGGUUUUCUUCAUCCCAA	Cleavage
miR159b.1	T_00060711	Morus notabilis Malate dehydrogenase [NADP] partial mRNA	2.5	-1	1	20	5513	5532	UUGGGGUGAAGGGAGCUCUC	AAGGGUUUUCUUCAUCCCAA	Cleavage
miR159b.1	T_00060709	Morus notabilis Malate dehydrogenase [NADP] partial mRNA	2.5	-1	1	20	5633	5652	UUGGGGUGAAGGGAGCUCUC	AAGGGUUUUCUUCAUCCCAA	Cleavage
miR159b.1	T_00023574	Morus notabilis Serine--tRNA ligase partial mRNA	3	-1	1	20	3559	3578	UUGGGGUGAAGGGAGCUCUC	AAGAGCACCCUUCGUUUCAA	Cleavage
miR159b.1	T_00023575	Morus notabilis Serine--tRNA ligase partial mRNA	3	-1	1	20	3559	3578	UUGGGGUGAAGGGAGCUCUC	AAGAGCACCCUUCGUUUCAA	Cleavage
miR159b.1	T_00082447	Morus notabilis Transcription factor GAMYB partial mRNA	1	-1	1	20	1145	1164	UUGGGGUGAAGGGAGCUCUC	UGGAGCUCCCUUCACUCCAA	Cleavage
miR159b.1	T_00082450	Morus notabilis Transcription factor GAMYB partial mRNA	1	-1	1	20	1202	1221	UUGGGGUGAAGGGAGCUCUC	UGGAGCUCCCUUCACUCCAA	Cleavage
miR159b.1	T_00082446	Morus notabilis Transcription factor GAMYB partial mRNA	1	-1	1	20	1307	1326	UUGGGGUGAAGGGAGCUCUC	UGGAGCUCCCUUCACUCCAA	Cleavage
miR159b.1	T_00082448	Morus notabilis Transcription factor GAMYB partial mRNA	1	-1	1	20	1539	1558	UUGGGGUGAAGGGAGCUCUC	UGGAGCUCCCUUCACUCCAA	Cleavage
miR159b.1	T_00082449	Morus notabilis Transcription factor GAMYB partial mRNA	1	-1	1	20	1573	1592	UUGGGGUGAAGGGAGCUCUC	UGGAGCUCCCUUCACUCCAA	Cleavage
miR159b.1	T_00051926	Populus trichocarpa kinase family protein (POPTR_0007s12230g) mRNA, complete cds	3	-1	1	20	47	66	UUGGGGUGAAGGGAGCUCUC	AAGUGCUUCCUUCAUCCCAU	Cleavage
miR159b.1	T_00040206	PREDICTED: Citrus sinensis uncharacterized LOC102627154 (LOC102627154), transcript variant X1, misc_RNA	3	-1	1	20	3285	3304	UUGGGGUGAAGGGAGCUCUC	GGGAGCUUCCUUCGCACCAA	Cleavage
miR159b.1	T_00040207	PREDICTED: Citrus sinensis uncharacterized LOC102627154 (LOC102627154), transcript variant X1, misc_RNA	3	-1	1	20	3358	3377	UUGGGGUGAAGGGAGCUCUC	GGGAGCUUCCUUCGCACCAA	Cleavage
miR159b.1	T_00040209	PREDICTED: Citrus sinensis uncharacterized LOC102627154 (LOC102627154), transcript variant X1, misc_RNA	3	-1	1	20	3215	3234	UUGGGGUGAAGGGAGCUCUC	GGGAGCUUCCUUCGCACCAA	Cleavage
miR159b.1	T_00040208	PREDICTED: Citrus sinensis uncharacterized LOC102627154 (LOC102627154), transcript variant X1, misc_RNA	3	-1	1	20	3450	3469	UUGGGGUGAAGGGAGCUCUC	GGGAGCUUCCUUCGCACCAA	Cleavage
miR159b.1	T_00069196	PREDICTED: Fragaria vesca subsp. vesca probable beta-D-xylosidase 6 (LOC101306273), transcript variant X2, mRNA	3	-1	1	20	809	828	UUGGGGUGAAGGGAGCUCUC	CAAAGCUCUCUUCUCCCCAA	Cleavage
miR159b.1	T_00069195	PREDICTED: Fragaria vesca subsp. vesca probable beta-D-xylosidase 6 (LOC101306273), transcript variant X2, mRNA	3	-1	1	20	2649	2668	UUGGGGUGAAGGGAGCUCUC	CAAAGCUCUCUUCUCCCCAA	Cleavage
miR159b.1	T_00018969	Prunus persica hypothetical protein (PRUPE_ppa006864mg) mRNA, complete cds	3	-1	1	20	858	877	UUGGGGUGAAGGGAGCUCUC	UGGAGCUCCUUUCACCUUGG	Cleavage
miR159b.1	T_00049333	Vitis vinifera contig VV78X270553.11, whole genome shotgun sequence	2.5	-1	1	20	3118	3137	UUGGGGUGAAGGGAGCUCUC	GGGAGCUCCCUUCAGUCCAA	Cleavage
miR159b.2	T_00072876	Manihot esculenta precursor microRNA miR319e gene, complete sequence	3	-1	1	20	1152	1171	UUGGGGUGAAGGGAGCUCUC	AAGAGCUUCCUUCAGCCCAC	Cleavage
miR159b.2	T_00073169	Morus notabilis Heme oxygenase 1 partial mRNA	3	-1	1	20	451	470	UUGGGGUGAAGGGAGCUCUC	UAUGGCUUCCUUCAUUCCAA	Cleavage
miR159b.2	T_00042637	Morus notabilis hypothetical protein partial mRNA	2	-1	1	20	280	299	UUGGGGUGAAGGGAGCUCUC	CAGAGCUCCCUUCAUCUCAU	Cleavage
miR159b.2	T_00042638	Morus notabilis hypothetical protein partial mRNA	2	-1	1	20	587	606	UUGGGGUGAAGGGAGCUCUC	CAGAGCUCCCUUCAUCUCAU	Cleavage
miR159b.2	T_00060710	Morus notabilis Malate dehydrogenase [NADP] partial mRNA	2.5	-1	1	20	5510	5529	UUGGGGUGAAGGGAGCUCUC	AAGGGUUUUCUUCAUCCCAA	Cleavage
miR159b.2	T_00060711	Morus notabilis Malate dehydrogenase [NADP] partial mRNA	2.5	-1	1	20	5513	5532	UUGGGGUGAAGGGAGCUCUC	AAGGGUUUUCUUCAUCCCAA	Cleavage
miR159b.2	T_00060709	Morus notabilis Malate dehydrogenase [NADP] partial mRNA	2.5	-1	1	20	5633	5652	UUGGGGUGAAGGGAGCUCUC	AAGGGUUUUCUUCAUCCCAA	Cleavage
miR159b.2	T_00023574	Morus notabilis Serine--tRNA ligase partial mRNA	3	-1	1	20	3559	3578	UUGGGGUGAAGGGAGCUCUC	AAGAGCACCCUUCGUUUCAA	Cleavage
miR159b.2	T_00023575	Morus notabilis Serine--tRNA ligase partial mRNA	3	-1	1	20	3559	3578	UUGGGGUGAAGGGAGCUCUC	AAGAGCACCCUUCGUUUCAA	Cleavage
miR159b.2	T_00082447	Morus notabilis Transcription factor GAMYB partial mRNA	1	-1	1	20	1145	1164	UUGGGGUGAAGGGAGCUCUC	UGGAGCUCCCUUCACUCCAA	Cleavage
miR159b.2	T_00082450	Morus notabilis Transcription factor GAMYB partial mRNA	1	-1	1	20	1202	1221	UUGGGGUGAAGGGAGCUCUC	UGGAGCUCCCUUCACUCCAA	Cleavage
miR159b.2	T_00082446	Morus notabilis Transcription factor GAMYB partial mRNA	1	-1	1	20	1307	1326	UUGGGGUGAAGGGAGCUCUC	UGGAGCUCCCUUCACUCCAA	Cleavage
miR159b.2	T_00082448	Morus notabilis Transcription factor GAMYB partial mRNA	1	-1	1	20	1539	1558	UUGGGGUGAAGGGAGCUCUC	UGGAGCUCCCUUCACUCCAA	Cleavage
miR159b.2	T_00082449	Morus notabilis Transcription factor GAMYB partial mRNA	1	-1	1	20	1573	1592	UUGGGGUGAAGGGAGCUCUC	UGGAGCUCCCUUCACUCCAA	Cleavage
miR159b.2	T_00051926	Populus trichocarpa kinase family protein (POPTR_0007s12230g) mRNA, complete cds	3	-1	1	20	47	66	UUGGGGUGAAGGGAGCUCUC	AAGUGCUUCCUUCAUCCCAU	Cleavage
miR159b.2	T_00040206	PREDICTED: Citrus sinensis uncharacterized LOC102627154 (LOC102627154), transcript variant X1, misc_RNA	3	-1	1	20	3285	3304	UUGGGGUGAAGGGAGCUCUC	GGGAGCUUCCUUCGCACCAA	Cleavage
miR159b.2	T_00040207	PREDICTED: Citrus sinensis uncharacterized LOC102627154 (LOC102627154), transcript variant X1, misc_RNA	3	-1	1	20	3358	3377	UUGGGGUGAAGGGAGCUCUC	GGGAGCUUCCUUCGCACCAA	Cleavage
miR159b.2	T_00040209	PREDICTED: Citrus sinensis uncharacterized LOC102627154 (LOC102627154), transcript variant X1, misc_RNA	3	-1	1	20	3215	3234	UUGGGGUGAAGGGAGCUCUC	GGGAGCUUCCUUCGCACCAA	Cleavage
miR159b.2	T_00040208	PREDICTED: Citrus sinensis uncharacterized LOC102627154 (LOC102627154), transcript variant X1, misc_RNA	3	-1	1	20	3450	3469	UUGGGGUGAAGGGAGCUCUC	GGGAGCUUCCUUCGCACCAA	Cleavage
miR159b.2	T_00069196	PREDICTED: Fragaria vesca subsp. vesca probable beta-D-xylosidase 6 (LOC101306273), transcript variant X2, mRNA	3	-1	1	20	809	828	UUGGGGUGAAGGGAGCUCUC	CAAAGCUCUCUUCUCCCCAA	Cleavage
miR159b.2	T_00069195	PREDICTED: Fragaria vesca subsp. vesca probable beta-D-xylosidase 6 (LOC101306273), transcript variant X2, mRNA	3	-1	1	20	2649	2668	UUGGGGUGAAGGGAGCUCUC	CAAAGCUCUCUUCUCCCCAA	Cleavage
miR159b.2	T_00018969	Prunus persica hypothetical protein (PRUPE_ppa006864mg) mRNA, complete cds	3	-1	1	20	858	877	UUGGGGUGAAGGGAGCUCUC	UGGAGCUCCUUUCACCUUGG	Cleavage
miR159b.2	T_00049333	Vitis vinifera contig VV78X270553.11, whole genome shotgun sequence	2.5	-1	1	20	3118	3137	UUGGGGUGAAGGGAGCUCUC	GGGAGCUCCCUUCAGUCCAA	Cleavage
miR160a-5P	T_00028018	Morus notabilis Auxin response factor 18 partial mRNA	0.5	-1	1	21	589	609	UGCCUGGCUCCCUGUAUGCCA	UGGCAUGCAGGGAGCCAGGCA	Cleavage
miR160a-5P	T_00032303	Morus notabilis hypothetical protein partial mRNA	3	-1	1	21	775	795	UGCCUGGCUCCCUGUAUGCCA	UGGCGUACAGGGAGCAAGGUG	Cleavage
miR160a-5P	T_00032302	Morus notabilis hypothetical protein partial mRNA	3	-1	1	21	872	892	UGCCUGGCUCCCUGUAUGCCA	UGGCGUACAGGGAGCAAGGUG	Cleavage
miR160a-5P	T_00057634	PREDICTED: Jatropha curcas auxin response factor 16 (LOC105650910), mRNA	0	-1	1	21	1524	1544	UGCCUGGCUCCCUGUAUGCCA	AGGCAUACAGGGAGCCAGGCA	Cleavage
miR160a-5P	T_00057635	PREDICTED: Jatropha curcas auxin response factor 16 (LOC105650910), mRNA	0	-1	1	21	1565	1585	UGCCUGGCUCCCUGUAUGCCA	AGGCAUACAGGGAGCCAGGCA	Cleavage
miR160a-5P	T_00057636	PREDICTED: Jatropha curcas auxin response factor 16 (LOC105650910), mRNA	0	-1	1	21	1819	1839	UGCCUGGCUCCCUGUAUGCCA	AGGCAUACAGGGAGCCAGGCA	Cleavage
miR160a-5P	T_00029441	Theobroma cacao Subtilase family protein, putative (TCM_030468) mRNA, complete cds	1	-1	1	21	1086	1106	UGCCUGGCUCCCUGUAUGCCA	UGGCAUUCAGGGAGCCAGGCA	Cleavage
miR160b-3p	T_00025239	Morus notabilis hypothetical protein partial mRNA	2	-1	1	21	3347	3367	GCAUUGAGGGAGUCAUGCAGG	CUUGUAUGACUCCCGCAAUGC	Cleavage
miR160b-3p	T_00016953	Morus notabilis hypothetical protein partial mRNA	2.5	-1	1	21	1473	1493	GCAUUGAGGGAGUCAUGCAGG	CAUGCCUGGCUCCUUUAAUGC	Cleavage
miR160b-3p	T_00016957	Morus notabilis hypothetical protein partial mRNA	2.5	-1	1	21	2147	2167	GCAUUGAGGGAGUCAUGCAGG	CAUGCCUGGCUCCUUUAAUGC	Cleavage
miR160b-3p	T_00016958	Morus notabilis hypothetical protein partial mRNA	2.5	-1	1	21	2237	2257	GCAUUGAGGGAGUCAUGCAGG	CAUGCCUGGCUCCUUUAAUGC	Cleavage
miR160b-3p	T_00016954	Morus notabilis hypothetical protein partial mRNA	2.5	-1	1	21	2239	2259	GCAUUGAGGGAGUCAUGCAGG	CAUGCCUGGCUCCUUUAAUGC	Cleavage
miR160b-3p	T_00016960	Morus notabilis hypothetical protein partial mRNA	2.5	-1	1	21	2245	2265	GCAUUGAGGGAGUCAUGCAGG	CAUGCCUGGCUCCUUUAAUGC	Cleavage
miR160b-3p	T_00016955	Morus notabilis hypothetical protein partial mRNA	2.5	-1	1	21	2246	2266	GCAUUGAGGGAGUCAUGCAGG	CAUGCCUGGCUCCUUUAAUGC	Cleavage
miR160b-3p	T_00016959	Morus notabilis hypothetical protein partial mRNA	2.5	-1	1	21	2257	2277	GCAUUGAGGGAGUCAUGCAGG	CAUGCCUGGCUCCUUUAAUGC	Cleavage
miR160b-3p	T_00016961	Morus notabilis hypothetical protein partial mRNA	2.5	-1	1	21	2258	2278	GCAUUGAGGGAGUCAUGCAGG	CAUGCCUGGCUCCUUUAAUGC	Cleavage
miR160b-3p	T_00016956	Morus notabilis hypothetical protein partial mRNA	2.5	-1	1	21	2259	2279	GCAUUGAGGGAGUCAUGCAGG	CAUGCCUGGCUCCUUUAAUGC	Cleavage
miR160b-3p	T_00054683	PREDICTED: Prunus mume E3 ubiquitin-protein ligase RNF181 (LOC103329124), mRNA	2.5	-1	1	21	824	844	GCAUUGAGGGAGUCAUGCAGG	UUUGCAGGACUCCUUUAAUGU	Cleavage
miR160b-3p	T_00054684	PREDICTED: Prunus mume E3 ubiquitin-protein ligase RNF181 (LOC103329124), mRNA	2.5	-1	1	21	961	981	GCAUUGAGGGAGUCAUGCAGG	UUUGCAGGACUCCUUUAAUGU	Cleavage
miR160b-3p	T_00054682	PREDICTED: Prunus mume E3 ubiquitin-protein ligase RNF181 (LOC103329124), mRNA	2.5	-1	1	21	1107	1127	GCAUUGAGGGAGUCAUGCAGG	UUUGCAGGACUCCUUUAAUGU	Cleavage
miR160b-3p	T_00052877	PREDICTED: Prunus mume pentatricopeptide repeat-containing protein At4g01030, mitochondrial (LOC103332253), mRNA	3	-1	1	21	2379	2399	GCAUUGAGGGAGUCAUGCAGG	CUUGCUUGGCUUUUUCAAUGC	Cleavage
miR160b-3p	T_00029441	Theobroma cacao Subtilase family protein, putative (TCM_030468) mRNA, complete cds	0	-1	1	21	1023	1043	GCAUUGAGGGAGUCAUGCAGG	CCUGCAUGACUCCCUCAAUGC	Cleavage
miR160b-5P	T_00028018	Morus notabilis Auxin response factor 18 partial mRNA	0.5	-1	1	21	589	609	UGCCUGGCUCCCUGUAUGCCA	UGGCAUGCAGGGAGCCAGGCA	Cleavage
miR160b-5P	T_00032303	Morus notabilis hypothetical protein partial mRNA	3	-1	1	21	775	795	UGCCUGGCUCCCUGUAUGCCA	UGGCGUACAGGGAGCAAGGUG	Cleavage
miR160b-5P	T_00032302	Morus notabilis hypothetical protein partial mRNA	3	-1	1	21	872	892	UGCCUGGCUCCCUGUAUGCCA	UGGCGUACAGGGAGCAAGGUG	Cleavage
miR160b-5P	T_00057634	PREDICTED: Jatropha curcas auxin response factor 16 (LOC105650910), mRNA	0	-1	1	21	1524	1544	UGCCUGGCUCCCUGUAUGCCA	AGGCAUACAGGGAGCCAGGCA	Cleavage
miR160b-5P	T_00057635	PREDICTED: Jatropha curcas auxin response factor 16 (LOC105650910), mRNA	0	-1	1	21	1565	1585	UGCCUGGCUCCCUGUAUGCCA	AGGCAUACAGGGAGCCAGGCA	Cleavage
miR160b-5P	T_00057636	PREDICTED: Jatropha curcas auxin response factor 16 (LOC105650910), mRNA	0	-1	1	21	1819	1839	UGCCUGGCUCCCUGUAUGCCA	AGGCAUACAGGGAGCCAGGCA	Cleavage
miR160b-5P	T_00029441	Theobroma cacao Subtilase family protein, putative (TCM_030468) mRNA, complete cds	1	-1	1	21	1086	1106	UGCCUGGCUCCCUGUAUGCCA	UGGCAUUCAGGGAGCCAGGCA	Cleavage
miR162-3p	T_00010092	Morus notabilis Endoribonuclease Dicer-1-like protein partial mRNA	3	-1	1	21	150	171	UCGAUAA-ACCUCUGCAUCCAG	CUGGAUGCAGAGGUGUUAUCGA	Cleavage
miR162-3p	T_00010093	Morus notabilis Endoribonuclease Dicer-1-like protein partial mRNA	3	-1	1	21	150	171	UCGAUAA-ACCUCUGCAUCCAG	CUGGAUGCAGAGGUGUUAUCGA	Cleavage
miR162-3p	T_00066840	Morus notabilis hypothetical protein partial mRNA	3	-1	1	21	1469	1488	UCGAUAAACCUCUGCAUCCAG	GAGGAUGCAG-GGUUUAUCGA	Translation
miR162-3p	T_00046803	Morus notabilis hypothetical protein partial mRNA	3	-1	1	21	1229	1249	UCGAUAAACCUCUGCAUCCAG	UCGGAUGGAGAGGUGUAUCGG	Cleavage
miR162-3p	T_00046804	Morus notabilis hypothetical protein partial mRNA	3	-1	1	21	1286	1306	UCGAUAAACCUCUGCAUCCAG	UCGGAUGGAGAGGUGUAUCGG	Cleavage
miR162-3p	T_00046805	Morus notabilis hypothetical protein partial mRNA	3	-1	1	21	1286	1306	UCGAUAAACCUCUGCAUCCAG	UCGGAUGGAGAGGUGUAUCGG	Cleavage
miR162-3p	T_00066842	PREDICTED: Nelumbo nucifera transcription factor PCL1 (LOC104589668), transcript variant X3, mRNA	3	-1	1	21	1086	1105	UCGAUAAACCUCUGCAUCCAG	GAGGAUGCAG-GGUUUAUCGA	Translation
miR162-3p	T_00066841	PREDICTED: Nelumbo nucifera transcription factor PCL1 (LOC104589668), transcript variant X3, mRNA	3	-1	1	21	1086	1105	UCGAUAAACCUCUGCAUCCAG	GAGGAUGCAG-GGUUUAUCGA	Translation
miR162-3p	T_00053866	PREDICTED: Prunus mume pentatricopeptide repeat-containing protein At3g22150, chloroplastic (LOC103328984), mRNA	3	-1	1	21	54	74	UCGAUAAACCUCUGCAUCCAG	CCGGAAGCAGAGGUUGAUCGG	Cleavage
miR162-3p	T_00053865	PREDICTED: Prunus mume pentatricopeptide repeat-containing protein At3g22150, chloroplastic (LOC103328984), mRNA	3	-1	1	21	57	77	UCGAUAAACCUCUGCAUCCAG	CCGGAAGCAGAGGUUGAUCGG	Cleavage
miR162-3p	T_00010091	Prunus persica hypothetical protein (PRUPE_ppa000070mg) mRNA, complete cds	3	-1	1	21	151	172	UCGAUAA-ACCUCUGCAUCCAG	CUGGAUGCAGAGGUGUUAUCGA	Cleavage
miR162-3p	T_00071963	Prunus persica hypothetical protein (PRUPE_ppa025105mg) mRNA, complete cds	3	-1	1	21	330	350	UCGAUAAACCUCUGCAUCCAG	UUGGGAGCAGAGGUUUAUAGA	Cleavage
miR162-5p	T_00095151	Morus notabilis hypothetical protein partial mRNA	3	-1	1	22	213	234	UGGAGGCAGCGGUUCAUCGAUC	UCCAGAUGAACCUUUGCCUCCA	Translation
miR162-5p	T_00095150	Morus notabilis hypothetical protein partial mRNA	3	-1	1	22	215	236	UGGAGGCAGCGGUUCAUCGAUC	UCCAGAUGAACCUUUGCCUCCA	Translation
miR162-5p	T_00072928	PREDICTED: Prunus mume pleiotropic drug resistance protein 1-like (LOC103328050), mRNA	3	-1	1	22	258	279	UGGAGGCAGCGGUUCAUCGAUC	CCGCGAAGAACUGCUGCCUACA	Cleavage
miR164a-5p	T_00075963	Betula platyphylla delta-pyrroline-5-carboxylate dehydrogenase 2 (P5CDH2) mRNA, complete cds	3	-1	1	21	2	22	UGGAGAAGCAGGGCACGUGCA	UUUGCGUGUUUUGUUUCUCCA	Cleavage
miR164a-5p	T_00075964	Betula platyphylla delta-pyrroline-5-carboxylate dehydrogenase 2 (P5CDH2) mRNA, complete cds	3	-1	1	21	29	49	UGGAGAAGCAGGGCACGUGCA	UUUGCGUGUUUUGUUUCUCCA	Cleavage
miR164a-5p	T_00050016	Castanea sativa dual protein phosphatase 4 (DSP4) mRNA, complete cds	3	-1	1	21	157	177	UGGAGAAGCAGGGCACGUGCA	AUCACCAGCUUUGCUUCUCCA	Cleavage
miR164a-5p	T_00050014	Castanea sativa dual protein phosphatase 4 (DSP4) mRNA, complete cds	3	-1	1	21	519	539	UGGAGAAGCAGGGCACGUGCA	AUCACCAGCUUUGCUUCUCCA	Cleavage
miR164a-5p	T_00050015	Castanea sativa dual protein phosphatase 4 (DSP4) mRNA, complete cds	3	-1	1	21	519	539	UGGAGAAGCAGGGCACGUGCA	AUCACCAGCUUUGCUUCUCCA	Cleavage
miR164a-5p	T_00073807	Manihot esculenta NAC transcription factors 79 mRNA, complete cds	1	-1	1	21	944	964	UGGAGAAGCAGGGCACGUGCA	AGCAAGUGCCCUGCUUCUCCA	Cleavage
miR164a-5p	T_00073806	Manihot esculenta NAC transcription factors 79 mRNA, complete cds	1	-1	1	21	973	993	UGGAGAAGCAGGGCACGUGCA	AGCAAGUGCCCUGCUUCUCCA	Cleavage
miR164a-5p	T_00054534	Morus notabilis Chaperone protein DnaJ partial mRNA	3	-1	1	21	710	730	UGGAGAAGCAGGGCACGUGCA	UCCCCAUGUCCUGCUUCUCUA	Cleavage
miR164a-5p	T_00054533	Morus notabilis Chaperone protein DnaJ partial mRNA	3	-1	1	21	1381	1401	UGGAGAAGCAGGGCACGUGCA	UCCCCAUGUCCUGCUUCUCUA	Cleavage
miR164a-5p	T_00009940	Morus notabilis GDSL esterase/lipase partial mRNA	2.5	-1	1	21	268	288	UGGAGAAGCAGGGCACGUGCA	GUCAAGUGCCCUGUUUUUUCA	Cleavage
miR164a-5p	T_00064041	Morus notabilis hypothetical protein partial mRNA	3	-1	1	21	308	328	UGGAGAAGCAGGGCACGUGCA	CUCAUCUUCUCUGCUUCUCCA	Cleavage
miR164a-5p	T_00065272	Morus notabilis hypothetical protein partial mRNA	3	-1	1	21	1561	1581	UGGAGAAGCAGGGCACGUGCA	AUCACUUUCCUUGCUUCUUCA	Cleavage
miR164a-5p	T_00065269	Morus notabilis hypothetical protein partial mRNA	3	-1	1	21	1856	1876	UGGAGAAGCAGGGCACGUGCA	AUCACUUUCCUUGCUUCUUCA	Cleavage
miR164a-5p	T_00045379	Morus notabilis hypothetical protein partial mRNA	3	-1	1	21	3382	3402	UGGAGAAGCAGGGCACGUGCA	AACAGUUGCCCUGCUUUUUCA	Cleavage
miR164a-5p	T_00045378	Morus notabilis hypothetical protein partial mRNA	3	-1	1	21	3386	3406	UGGAGAAGCAGGGCACGUGCA	AACAGUUGCCCUGCUUUUUCA	Cleavage
miR164a-5p	T_00045380	Morus notabilis hypothetical protein partial mRNA	3	-1	1	21	2958	2978	UGGAGAAGCAGGGCACGUGCA	AACAGUUGCCCUGCUUUUUCA	Cleavage
miR164a-5p	T_00052644	Morus notabilis NAC domain-containing protein 100 partial mRNA	1	-1	1	21	999	1019	UGGAGAAGCAGGGCACGUGCA	UGAACGUGCCCUGCUUCUCCA	Cleavage
miR164a-5p	T_00076055	Morus notabilis putative LRR receptor-like serine/threonine-protein kinase partial mRNA	3	-1	1	21	1538	1558	UGGAGAAGCAGGGCACGUGCA	AACAAGGGUUCUGCUUCUCCA	Cleavage
miR164a-5p	T_00059786	PREDICTED: Gossypium raimondii protein CUP-SHAPED COTYLEDON 2-like (LOC105761288), mRNA	1	-1	1	21	802	822	UGGAGAAGCAGGGCACGUGCA	AGCACGUGUCCUGUUUCUCCA	Cleavage
miR164a-5p	T_00059787	PREDICTED: Gossypium raimondii protein CUP-SHAPED COTYLEDON 2-like (LOC105761288), mRNA	1	-1	1	21	821	841	UGGAGAAGCAGGGCACGUGCA	AGCACGUGUCCUGUUUCUCCA	Cleavage
miR164a-5p	T_00065274	PREDICTED: Prunus mume importin-11 (LOC103324293), transcript variant X2, mRNA	3	-1	1	21	1742	1762	UGGAGAAGCAGGGCACGUGCA	AUCACUUUCCUUGCUUCUUCA	Cleavage
miR164a-5p	T_00065273	PREDICTED: Prunus mume importin-11 (LOC103324293), transcript variant X2, mRNA	3	-1	1	21	1856	1876	UGGAGAAGCAGGGCACGUGCA	AUCACUUUCCUUGCUUCUUCA	Cleavage
miR164a-5p	T_00065271	PREDICTED: Prunus mume importin-11 (LOC103324293), transcript variant X2, mRNA	3	-1	1	21	1856	1876	UGGAGAAGCAGGGCACGUGCA	AUCACUUUCCUUGCUUCUUCA	Cleavage
miR164a-5p	T_00065270	PREDICTED: Prunus mume importin-11 (LOC103324293), transcript variant X2, mRNA	3	-1	1	21	1856	1876	UGGAGAAGCAGGGCACGUGCA	AUCACUUUCCUUGCUUCUUCA	Cleavage
miR164a-5p	T_00079376	Rosa hybrid cultivar NAC domain protein 100 (NAC100) mRNA, complete cds	2	-1	1	21	917	937	UGGAGAAGCAGGGCACGUGCA	CUCACGUGACCUGCUUCUCCG	Cleavage
miR164b-3p	T_00011338	PREDICTED: Malus x domestica protein TIC 55, chloroplastic-like (LOC103442385), mRNA	3	-1	1	21	855	875	CACGCGCUCCACUUCUCCACC	GUUGGAAAAGUUGGGCGCGUG	Translation
miR164b-3p	T_00011337	PREDICTED: Malus x domestica protein TIC 55, chloroplastic-like (LOC103442385), mRNA	3	-1	1	21	920	940	CACGCGCUCCACUUCUCCACC	GUUGGAAAAGUUGGGCGCGUG	Translation
miR164b-3p	T_00011339	PREDICTED: Malus x domestica protein TIC 55, chloroplastic-like (LOC103442385), mRNA	3	-1	1	21	1431	1451	CACGCGCUCCACUUCUCCACC	GUUGGAAAAGUUGGGCGCGUG	Translation
miR164b-3p	T_00011341	PREDICTED: Malus x domestica protein TIC 55, chloroplastic-like (LOC103442385), mRNA	3	-1	1	21	1840	1860	CACGCGCUCCACUUCUCCACC	GUUGGAAAAGUUGGGCGCGUG	Translation
miR164b-3p	T_00011342	PREDICTED: Malus x domestica protein TIC 55, chloroplastic-like (LOC103442385), mRNA	3	-1	1	21	1840	1860	CACGCGCUCCACUUCUCCACC	GUUGGAAAAGUUGGGCGCGUG	Translation
miR164b-3p	T_00011340	PREDICTED: Malus x domestica protein TIC 55, chloroplastic-like (LOC103442385), mRNA	3	-1	1	21	1908	1928	CACGCGCUCCACUUCUCCACC	GUUGGAAAAGUUGGGCGCGUG	Translation
miR164b-5p	T_00075963	Betula platyphylla delta-pyrroline-5-carboxylate dehydrogenase 2 (P5CDH2) mRNA, complete cds	3	-1	1	21	2	22	UGGAGAAGCAGGGCACGUGCA	UUUGCGUGUUUUGUUUCUCCA	Cleavage
miR164b-5p	T_00075964	Betula platyphylla delta-pyrroline-5-carboxylate dehydrogenase 2 (P5CDH2) mRNA, complete cds	3	-1	1	21	29	49	UGGAGAAGCAGGGCACGUGCA	UUUGCGUGUUUUGUUUCUCCA	Cleavage
miR164b-5p	T_00050016	Castanea sativa dual protein phosphatase 4 (DSP4) mRNA, complete cds	3	-1	1	21	157	177	UGGAGAAGCAGGGCACGUGCA	AUCACCAGCUUUGCUUCUCCA	Cleavage
miR164b-5p	T_00050014	Castanea sativa dual protein phosphatase 4 (DSP4) mRNA, complete cds	3	-1	1	21	519	539	UGGAGAAGCAGGGCACGUGCA	AUCACCAGCUUUGCUUCUCCA	Cleavage
miR164b-5p	T_00050015	Castanea sativa dual protein phosphatase 4 (DSP4) mRNA, complete cds	3	-1	1	21	519	539	UGGAGAAGCAGGGCACGUGCA	AUCACCAGCUUUGCUUCUCCA	Cleavage
miR164b-5p	T_00073807	Manihot esculenta NAC transcription factors 79 mRNA, complete cds	1	-1	1	21	944	964	UGGAGAAGCAGGGCACGUGCA	AGCAAGUGCCCUGCUUCUCCA	Cleavage
miR164b-5p	T_00073806	Manihot esculenta NAC transcription factors 79 mRNA, complete cds	1	-1	1	21	973	993	UGGAGAAGCAGGGCACGUGCA	AGCAAGUGCCCUGCUUCUCCA	Cleavage
miR164b-5p	T_00054534	Morus notabilis Chaperone protein DnaJ partial mRNA	3	-1	1	21	710	730	UGGAGAAGCAGGGCACGUGCA	UCCCCAUGUCCUGCUUCUCUA	Cleavage
miR164b-5p	T_00054533	Morus notabilis Chaperone protein DnaJ partial mRNA	3	-1	1	21	1381	1401	UGGAGAAGCAGGGCACGUGCA	UCCCCAUGUCCUGCUUCUCUA	Cleavage
miR164b-5p	T_00009940	Morus notabilis GDSL esterase/lipase partial mRNA	2.5	-1	1	21	268	288	UGGAGAAGCAGGGCACGUGCA	GUCAAGUGCCCUGUUUUUUCA	Cleavage
miR164b-5p	T_00064041	Morus notabilis hypothetical protein partial mRNA	3	-1	1	21	308	328	UGGAGAAGCAGGGCACGUGCA	CUCAUCUUCUCUGCUUCUCCA	Cleavage
miR164b-5p	T_00065272	Morus notabilis hypothetical protein partial mRNA	3	-1	1	21	1561	1581	UGGAGAAGCAGGGCACGUGCA	AUCACUUUCCUUGCUUCUUCA	Cleavage
miR164b-5p	T_00045379	Morus notabilis hypothetical protein partial mRNA	3	-1	1	21	3382	3402	UGGAGAAGCAGGGCACGUGCA	AACAGUUGCCCUGCUUUUUCA	Cleavage
miR164b-5p	T_00045378	Morus notabilis hypothetical protein partial mRNA	3	-1	1	21	3386	3406	UGGAGAAGCAGGGCACGUGCA	AACAGUUGCCCUGCUUUUUCA	Cleavage
miR164b-5p	T_00065269	Morus notabilis hypothetical protein partial mRNA	3	-1	1	21	1856	1876	UGGAGAAGCAGGGCACGUGCA	AUCACUUUCCUUGCUUCUUCA	Cleavage
miR164b-5p	T_00045380	Morus notabilis hypothetical protein partial mRNA	3	-1	1	21	2958	2978	UGGAGAAGCAGGGCACGUGCA	AACAGUUGCCCUGCUUUUUCA	Cleavage
miR164b-5p	T_00052644	Morus notabilis NAC domain-containing protein 100 partial mRNA	1	-1	1	21	999	1019	UGGAGAAGCAGGGCACGUGCA	UGAACGUGCCCUGCUUCUCCA	Cleavage
miR164b-5p	T_00076055	Morus notabilis putative LRR receptor-like serine/threonine-protein kinase partial mRNA	3	-1	1	21	1538	1558	UGGAGAAGCAGGGCACGUGCA	AACAAGGGUUCUGCUUCUCCA	Cleavage
miR164b-5p	T_00059786	PREDICTED: Gossypium raimondii protein CUP-SHAPED COTYLEDON 2-like (LOC105761288), mRNA	1	-1	1	21	802	822	UGGAGAAGCAGGGCACGUGCA	AGCACGUGUCCUGUUUCUCCA	Cleavage
miR164b-5p	T_00059787	PREDICTED: Gossypium raimondii protein CUP-SHAPED COTYLEDON 2-like (LOC105761288), mRNA	1	-1	1	21	821	841	UGGAGAAGCAGGGCACGUGCA	AGCACGUGUCCUGUUUCUCCA	Cleavage
miR164b-5p	T_00065274	PREDICTED: Prunus mume importin-11 (LOC103324293), transcript variant X2, mRNA	3	-1	1	21	1742	1762	UGGAGAAGCAGGGCACGUGCA	AUCACUUUCCUUGCUUCUUCA	Cleavage
miR164b-5p	T_00065273	PREDICTED: Prunus mume importin-11 (LOC103324293), transcript variant X2, mRNA	3	-1	1	21	1856	1876	UGGAGAAGCAGGGCACGUGCA	AUCACUUUCCUUGCUUCUUCA	Cleavage
miR164b-5p	T_00065271	PREDICTED: Prunus mume importin-11 (LOC103324293), transcript variant X2, mRNA	3	-1	1	21	1856	1876	UGGAGAAGCAGGGCACGUGCA	AUCACUUUCCUUGCUUCUUCA	Cleavage
miR164b-5p	T_00065270	PREDICTED: Prunus mume importin-11 (LOC103324293), transcript variant X2, mRNA	3	-1	1	21	1856	1876	UGGAGAAGCAGGGCACGUGCA	AUCACUUUCCUUGCUUCUUCA	Cleavage
miR164b-5p	T_00079376	Rosa hybrid cultivar NAC domain protein 100 (NAC100) mRNA, complete cds	2	-1	1	21	917	937	UGGAGAAGCAGGGCACGUGCA	CUCACGUGACCUGCUUCUCCG	Cleavage
miR164c-3p	T_00011338	PREDICTED: Malus x domestica protein TIC 55, chloroplastic-like (LOC103442385), mRNA	3	-1	1	21	855	875	CACGCGCUCCACUUCUCCACC	GUUGGAAAAGUUGGGCGCGUG	Translation
miR164c-3p	T_00011337	PREDICTED: Malus x domestica protein TIC 55, chloroplastic-like (LOC103442385), mRNA	3	-1	1	21	920	940	CACGCGCUCCACUUCUCCACC	GUUGGAAAAGUUGGGCGCGUG	Translation
miR164c-3p	T_00011339	PREDICTED: Malus x domestica protein TIC 55, chloroplastic-like (LOC103442385), mRNA	3	-1	1	21	1431	1451	CACGCGCUCCACUUCUCCACC	GUUGGAAAAGUUGGGCGCGUG	Translation
miR164c-3p	T_00011341	PREDICTED: Malus x domestica protein TIC 55, chloroplastic-like (LOC103442385), mRNA	3	-1	1	21	1840	1860	CACGCGCUCCACUUCUCCACC	GUUGGAAAAGUUGGGCGCGUG	Translation
miR164c-3p	T_00011342	PREDICTED: Malus x domestica protein TIC 55, chloroplastic-like (LOC103442385), mRNA	3	-1	1	21	1840	1860	CACGCGCUCCACUUCUCCACC	GUUGGAAAAGUUGGGCGCGUG	Translation
miR164c-3p	T_00011340	PREDICTED: Malus x domestica protein TIC 55, chloroplastic-like (LOC103442385), mRNA	3	-1	1	21	1908	1928	CACGCGCUCCACUUCUCCACC	GUUGGAAAAGUUGGGCGCGUG	Translation
miR164c-5p	T_00075963	Betula platyphylla delta-pyrroline-5-carboxylate dehydrogenase 2 (P5CDH2) mRNA, complete cds	3	-1	1	21	2	22	UGGAGAAGCAGGGCACGUGCA	UUUGCGUGUUUUGUUUCUCCA	Cleavage
miR164c-5p	T_00075964	Betula platyphylla delta-pyrroline-5-carboxylate dehydrogenase 2 (P5CDH2) mRNA, complete cds	3	-1	1	21	29	49	UGGAGAAGCAGGGCACGUGCA	UUUGCGUGUUUUGUUUCUCCA	Cleavage
miR164c-5p	T_00050016	Castanea sativa dual protein phosphatase 4 (DSP4) mRNA, complete cds	3	-1	1	21	157	177	UGGAGAAGCAGGGCACGUGCA	AUCACCAGCUUUGCUUCUCCA	Cleavage
miR164c-5p	T_00050014	Castanea sativa dual protein phosphatase 4 (DSP4) mRNA, complete cds	3	-1	1	21	519	539	UGGAGAAGCAGGGCACGUGCA	AUCACCAGCUUUGCUUCUCCA	Cleavage
miR164c-5p	T_00050015	Castanea sativa dual protein phosphatase 4 (DSP4) mRNA, complete cds	3	-1	1	21	519	539	UGGAGAAGCAGGGCACGUGCA	AUCACCAGCUUUGCUUCUCCA	Cleavage
miR164c-5p	T_00073807	Manihot esculenta NAC transcription factors 79 mRNA, complete cds	1	-1	1	21	944	964	UGGAGAAGCAGGGCACGUGCA	AGCAAGUGCCCUGCUUCUCCA	Cleavage
miR164c-5p	T_00073806	Manihot esculenta NAC transcription factors 79 mRNA, complete cds	1	-1	1	21	973	993	UGGAGAAGCAGGGCACGUGCA	AGCAAGUGCCCUGCUUCUCCA	Cleavage
miR164c-5p	T_00054534	Morus notabilis Chaperone protein DnaJ partial mRNA	3	-1	1	21	710	730	UGGAGAAGCAGGGCACGUGCA	UCCCCAUGUCCUGCUUCUCUA	Cleavage
miR164c-5p	T_00054533	Morus notabilis Chaperone protein DnaJ partial mRNA	3	-1	1	21	1381	1401	UGGAGAAGCAGGGCACGUGCA	UCCCCAUGUCCUGCUUCUCUA	Cleavage
miR164c-5p	T_00009940	Morus notabilis GDSL esterase/lipase partial mRNA	2.5	-1	1	21	268	288	UGGAGAAGCAGGGCACGUGCA	GUCAAGUGCCCUGUUUUUUCA	Cleavage
miR164c-5p	T_00064041	Morus notabilis hypothetical protein partial mRNA	3	-1	1	21	308	328	UGGAGAAGCAGGGCACGUGCA	CUCAUCUUCUCUGCUUCUCCA	Cleavage
miR164c-5p	T_00045380	Morus notabilis hypothetical protein partial mRNA	3	-1	1	21	2958	2978	UGGAGAAGCAGGGCACGUGCA	AACAGUUGCCCUGCUUUUUCA	Cleavage
miR164c-5p	T_00045379	Morus notabilis hypothetical protein partial mRNA	3	-1	1	21	3382	3402	UGGAGAAGCAGGGCACGUGCA	AACAGUUGCCCUGCUUUUUCA	Cleavage
miR164c-5p	T_00045378	Morus notabilis hypothetical protein partial mRNA	3	-1	1	21	3386	3406	UGGAGAAGCAGGGCACGUGCA	AACAGUUGCCCUGCUUUUUCA	Cleavage
miR164c-5p	T_00065272	Morus notabilis hypothetical protein partial mRNA	3	-1	1	21	1561	1581	UGGAGAAGCAGGGCACGUGCA	AUCACUUUCCUUGCUUCUUCA	Cleavage
miR164c-5p	T_00065269	Morus notabilis hypothetical protein partial mRNA	3	-1	1	21	1856	1876	UGGAGAAGCAGGGCACGUGCA	AUCACUUUCCUUGCUUCUUCA	Cleavage
miR164c-5p	T_00052644	Morus notabilis NAC domain-containing protein 100 partial mRNA	1	-1	1	21	999	1019	UGGAGAAGCAGGGCACGUGCA	UGAACGUGCCCUGCUUCUCCA	Cleavage
miR164c-5p	T_00076055	Morus notabilis putative LRR receptor-like serine/threonine-protein kinase partial mRNA	3	-1	1	21	1538	1558	UGGAGAAGCAGGGCACGUGCA	AACAAGGGUUCUGCUUCUCCA	Cleavage
miR164c-5p	T_00059786	PREDICTED: Gossypium raimondii protein CUP-SHAPED COTYLEDON 2-like (LOC105761288), mRNA	1	-1	1	21	802	822	UGGAGAAGCAGGGCACGUGCA	AGCACGUGUCCUGUUUCUCCA	Cleavage
miR164c-5p	T_00059787	PREDICTED: Gossypium raimondii protein CUP-SHAPED COTYLEDON 2-like (LOC105761288), mRNA	1	-1	1	21	821	841	UGGAGAAGCAGGGCACGUGCA	AGCACGUGUCCUGUUUCUCCA	Cleavage
miR164c-5p	T_00065274	PREDICTED: Prunus mume importin-11 (LOC103324293), transcript variant X2, mRNA	3	-1	1	21	1742	1762	UGGAGAAGCAGGGCACGUGCA	AUCACUUUCCUUGCUUCUUCA	Cleavage
miR164c-5p	T_00065273	PREDICTED: Prunus mume importin-11 (LOC103324293), transcript variant X2, mRNA	3	-1	1	21	1856	1876	UGGAGAAGCAGGGCACGUGCA	AUCACUUUCCUUGCUUCUUCA	Cleavage
miR164c-5p	T_00065271	PREDICTED: Prunus mume importin-11 (LOC103324293), transcript variant X2, mRNA	3	-1	1	21	1856	1876	UGGAGAAGCAGGGCACGUGCA	AUCACUUUCCUUGCUUCUUCA	Cleavage
miR164c-5p	T_00065270	PREDICTED: Prunus mume importin-11 (LOC103324293), transcript variant X2, mRNA	3	-1	1	21	1856	1876	UGGAGAAGCAGGGCACGUGCA	AUCACUUUCCUUGCUUCUUCA	Cleavage
miR164c-5p	T_00079376	Rosa hybrid cultivar NAC domain protein 100 (NAC100) mRNA, complete cds	2	-1	1	21	917	937	UGGAGAAGCAGGGCACGUGCA	CUCACGUGACCUGCUUCUCCG	Cleavage
miR164d-3p	T_00011338	PREDICTED: Malus x domestica protein TIC 55, chloroplastic-like (LOC103442385), mRNA	3	-1	1	21	855	875	CACGCGCUCCACUUCUCCACC	GUUGGAAAAGUUGGGCGCGUG	Translation
miR164d-3p	T_00011337	PREDICTED: Malus x domestica protein TIC 55, chloroplastic-like (LOC103442385), mRNA	3	-1	1	21	920	940	CACGCGCUCCACUUCUCCACC	GUUGGAAAAGUUGGGCGCGUG	Translation
miR164d-3p	T_00011339	PREDICTED: Malus x domestica protein TIC 55, chloroplastic-like (LOC103442385), mRNA	3	-1	1	21	1431	1451	CACGCGCUCCACUUCUCCACC	GUUGGAAAAGUUGGGCGCGUG	Translation
miR164d-3p	T_00011341	PREDICTED: Malus x domestica protein TIC 55, chloroplastic-like (LOC103442385), mRNA	3	-1	1	21	1840	1860	CACGCGCUCCACUUCUCCACC	GUUGGAAAAGUUGGGCGCGUG	Translation
miR164d-3p	T_00011342	PREDICTED: Malus x domestica protein TIC 55, chloroplastic-like (LOC103442385), mRNA	3	-1	1	21	1840	1860	CACGCGCUCCACUUCUCCACC	GUUGGAAAAGUUGGGCGCGUG	Translation
miR164d-3p	T_00011340	PREDICTED: Malus x domestica protein TIC 55, chloroplastic-like (LOC103442385), mRNA	3	-1	1	21	1908	1928	CACGCGCUCCACUUCUCCACC	GUUGGAAAAGUUGGGCGCGUG	Translation
miR164d-5p	T_00075963	Betula platyphylla delta-pyrroline-5-carboxylate dehydrogenase 2 (P5CDH2) mRNA, complete cds	3	-1	1	21	2	22	UGGAGAAGCAGGGCACGUGCA	UUUGCGUGUUUUGUUUCUCCA	Cleavage
miR164d-5p	T_00075964	Betula platyphylla delta-pyrroline-5-carboxylate dehydrogenase 2 (P5CDH2) mRNA, complete cds	3	-1	1	21	29	49	UGGAGAAGCAGGGCACGUGCA	UUUGCGUGUUUUGUUUCUCCA	Cleavage
miR164d-5p	T_00050016	Castanea sativa dual protein phosphatase 4 (DSP4) mRNA, complete cds	3	-1	1	21	157	177	UGGAGAAGCAGGGCACGUGCA	AUCACCAGCUUUGCUUCUCCA	Cleavage
miR164d-5p	T_00050015	Castanea sativa dual protein phosphatase 4 (DSP4) mRNA, complete cds	3	-1	1	21	519	539	UGGAGAAGCAGGGCACGUGCA	AUCACCAGCUUUGCUUCUCCA	Cleavage
miR164d-5p	T_00050014	Castanea sativa dual protein phosphatase 4 (DSP4) mRNA, complete cds	3	-1	1	21	519	539	UGGAGAAGCAGGGCACGUGCA	AUCACCAGCUUUGCUUCUCCA	Cleavage
miR164d-5p	T_00073807	Manihot esculenta NAC transcription factors 79 mRNA, complete cds	1	-1	1	21	944	964	UGGAGAAGCAGGGCACGUGCA	AGCAAGUGCCCUGCUUCUCCA	Cleavage
miR164d-5p	T_00073806	Manihot esculenta NAC transcription factors 79 mRNA, complete cds	1	-1	1	21	973	993	UGGAGAAGCAGGGCACGUGCA	AGCAAGUGCCCUGCUUCUCCA	Cleavage
miR164d-5p	T_00054534	Morus notabilis Chaperone protein DnaJ partial mRNA	3	-1	1	21	710	730	UGGAGAAGCAGGGCACGUGCA	UCCCCAUGUCCUGCUUCUCUA	Cleavage
miR164d-5p	T_00054533	Morus notabilis Chaperone protein DnaJ partial mRNA	3	-1	1	21	1381	1401	UGGAGAAGCAGGGCACGUGCA	UCCCCAUGUCCUGCUUCUCUA	Cleavage
miR164d-5p	T_00009940	Morus notabilis GDSL esterase/lipase partial mRNA	2.5	-1	1	21	268	288	UGGAGAAGCAGGGCACGUGCA	GUCAAGUGCCCUGUUUUUUCA	Cleavage
miR164d-5p	T_00064041	Morus notabilis hypothetical protein partial mRNA	3	-1	1	21	308	328	UGGAGAAGCAGGGCACGUGCA	CUCAUCUUCUCUGCUUCUCCA	Cleavage
miR164d-5p	T_00045380	Morus notabilis hypothetical protein partial mRNA	3	-1	1	21	2958	2978	UGGAGAAGCAGGGCACGUGCA	AACAGUUGCCCUGCUUUUUCA	Cleavage
miR164d-5p	T_00065272	Morus notabilis hypothetical protein partial mRNA	3	-1	1	21	1561	1581	UGGAGAAGCAGGGCACGUGCA	AUCACUUUCCUUGCUUCUUCA	Cleavage
miR164d-5p	T_00045379	Morus notabilis hypothetical protein partial mRNA	3	-1	1	21	3382	3402	UGGAGAAGCAGGGCACGUGCA	AACAGUUGCCCUGCUUUUUCA	Cleavage
miR164d-5p	T_00045378	Morus notabilis hypothetical protein partial mRNA	3	-1	1	21	3386	3406	UGGAGAAGCAGGGCACGUGCA	AACAGUUGCCCUGCUUUUUCA	Cleavage
miR164d-5p	T_00065269	Morus notabilis hypothetical protein partial mRNA	3	-1	1	21	1856	1876	UGGAGAAGCAGGGCACGUGCA	AUCACUUUCCUUGCUUCUUCA	Cleavage
miR164d-5p	T_00052644	Morus notabilis NAC domain-containing protein 100 partial mRNA	1	-1	1	21	999	1019	UGGAGAAGCAGGGCACGUGCA	UGAACGUGCCCUGCUUCUCCA	Cleavage
miR164d-5p	T_00076055	Morus notabilis putative LRR receptor-like serine/threonine-protein kinase partial mRNA	3	-1	1	21	1538	1558	UGGAGAAGCAGGGCACGUGCA	AACAAGGGUUCUGCUUCUCCA	Cleavage
miR164d-5p	T_00059786	PREDICTED: Gossypium raimondii protein CUP-SHAPED COTYLEDON 2-like (LOC105761288), mRNA	1	-1	1	21	802	822	UGGAGAAGCAGGGCACGUGCA	AGCACGUGUCCUGUUUCUCCA	Cleavage
miR164d-5p	T_00059787	PREDICTED: Gossypium raimondii protein CUP-SHAPED COTYLEDON 2-like (LOC105761288), mRNA	1	-1	1	21	821	841	UGGAGAAGCAGGGCACGUGCA	AGCACGUGUCCUGUUUCUCCA	Cleavage
miR164d-5p	T_00065274	PREDICTED: Prunus mume importin-11 (LOC103324293), transcript variant X2, mRNA	3	-1	1	21	1742	1762	UGGAGAAGCAGGGCACGUGCA	AUCACUUUCCUUGCUUCUUCA	Cleavage
miR164d-5p	T_00065273	PREDICTED: Prunus mume importin-11 (LOC103324293), transcript variant X2, mRNA	3	-1	1	21	1856	1876	UGGAGAAGCAGGGCACGUGCA	AUCACUUUCCUUGCUUCUUCA	Cleavage
miR164d-5p	T_00065271	PREDICTED: Prunus mume importin-11 (LOC103324293), transcript variant X2, mRNA	3	-1	1	21	1856	1876	UGGAGAAGCAGGGCACGUGCA	AUCACUUUCCUUGCUUCUUCA	Cleavage
miR164d-5p	T_00065270	PREDICTED: Prunus mume importin-11 (LOC103324293), transcript variant X2, mRNA	3	-1	1	21	1856	1876	UGGAGAAGCAGGGCACGUGCA	AUCACUUUCCUUGCUUCUUCA	Cleavage
miR164d-5p	T_00079376	Rosa hybrid cultivar NAC domain protein 100 (NAC100) mRNA, complete cds	2	-1	1	21	917	937	UGGAGAAGCAGGGCACGUGCA	CUCACGUGACCUGCUUCUCCG	Cleavage
miR164e-3p	T_00011338	PREDICTED: Malus x domestica protein TIC 55, chloroplastic-like (LOC103442385), mRNA	3	-1	1	21	855	875	CACGCGCUCCACUUCUCCACC	GUUGGAAAAGUUGGGCGCGUG	Translation
miR164e-3p	T_00011337	PREDICTED: Malus x domestica protein TIC 55, chloroplastic-like (LOC103442385), mRNA	3	-1	1	21	920	940	CACGCGCUCCACUUCUCCACC	GUUGGAAAAGUUGGGCGCGUG	Translation
miR164e-3p	T_00011339	PREDICTED: Malus x domestica protein TIC 55, chloroplastic-like (LOC103442385), mRNA	3	-1	1	21	1431	1451	CACGCGCUCCACUUCUCCACC	GUUGGAAAAGUUGGGCGCGUG	Translation
miR164e-3p	T_00011341	PREDICTED: Malus x domestica protein TIC 55, chloroplastic-like (LOC103442385), mRNA	3	-1	1	21	1840	1860	CACGCGCUCCACUUCUCCACC	GUUGGAAAAGUUGGGCGCGUG	Translation
miR164e-3p	T_00011342	PREDICTED: Malus x domestica protein TIC 55, chloroplastic-like (LOC103442385), mRNA	3	-1	1	21	1840	1860	CACGCGCUCCACUUCUCCACC	GUUGGAAAAGUUGGGCGCGUG	Translation
miR164e-3p	T_00011340	PREDICTED: Malus x domestica protein TIC 55, chloroplastic-like (LOC103442385), mRNA	3	-1	1	21	1908	1928	CACGCGCUCCACUUCUCCACC	GUUGGAAAAGUUGGGCGCGUG	Translation
miR164e-5p	T_00075963	Betula platyphylla delta-pyrroline-5-carboxylate dehydrogenase 2 (P5CDH2) mRNA, complete cds	3	-1	1	21	2	22	UGGAGAAGCAGGGCACGUGCA	UUUGCGUGUUUUGUUUCUCCA	Cleavage
miR164e-5p	T_00075964	Betula platyphylla delta-pyrroline-5-carboxylate dehydrogenase 2 (P5CDH2) mRNA, complete cds	3	-1	1	21	29	49	UGGAGAAGCAGGGCACGUGCA	UUUGCGUGUUUUGUUUCUCCA	Cleavage
miR164e-5p	T_00050016	Castanea sativa dual protein phosphatase 4 (DSP4) mRNA, complete cds	3	-1	1	21	157	177	UGGAGAAGCAGGGCACGUGCA	AUCACCAGCUUUGCUUCUCCA	Cleavage
miR164e-5p	T_00050014	Castanea sativa dual protein phosphatase 4 (DSP4) mRNA, complete cds	3	-1	1	21	519	539	UGGAGAAGCAGGGCACGUGCA	AUCACCAGCUUUGCUUCUCCA	Cleavage
miR164e-5p	T_00050015	Castanea sativa dual protein phosphatase 4 (DSP4) mRNA, complete cds	3	-1	1	21	519	539	UGGAGAAGCAGGGCACGUGCA	AUCACCAGCUUUGCUUCUCCA	Cleavage
miR164e-5p	T_00073807	Manihot esculenta NAC transcription factors 79 mRNA, complete cds	1	-1	1	21	944	964	UGGAGAAGCAGGGCACGUGCA	AGCAAGUGCCCUGCUUCUCCA	Cleavage
miR164e-5p	T_00073806	Manihot esculenta NAC transcription factors 79 mRNA, complete cds	1	-1	1	21	973	993	UGGAGAAGCAGGGCACGUGCA	AGCAAGUGCCCUGCUUCUCCA	Cleavage
miR164e-5p	T_00054534	Morus notabilis Chaperone protein DnaJ partial mRNA	3	-1	1	21	710	730	UGGAGAAGCAGGGCACGUGCA	UCCCCAUGUCCUGCUUCUCUA	Cleavage
miR164e-5p	T_00054533	Morus notabilis Chaperone protein DnaJ partial mRNA	3	-1	1	21	1381	1401	UGGAGAAGCAGGGCACGUGCA	UCCCCAUGUCCUGCUUCUCUA	Cleavage
miR164e-5p	T_00009940	Morus notabilis GDSL esterase/lipase partial mRNA	2.5	-1	1	21	268	288	UGGAGAAGCAGGGCACGUGCA	GUCAAGUGCCCUGUUUUUUCA	Cleavage
miR164e-5p	T_00064041	Morus notabilis hypothetical protein partial mRNA	3	-1	1	21	308	328	UGGAGAAGCAGGGCACGUGCA	CUCAUCUUCUCUGCUUCUCCA	Cleavage
miR164e-5p	T_00065272	Morus notabilis hypothetical protein partial mRNA	3	-1	1	21	1561	1581	UGGAGAAGCAGGGCACGUGCA	AUCACUUUCCUUGCUUCUUCA	Cleavage
miR164e-5p	T_00045380	Morus notabilis hypothetical protein partial mRNA	3	-1	1	21	2958	2978	UGGAGAAGCAGGGCACGUGCA	AACAGUUGCCCUGCUUUUUCA	Cleavage
miR164e-5p	T_00045379	Morus notabilis hypothetical protein partial mRNA	3	-1	1	21	3382	3402	UGGAGAAGCAGGGCACGUGCA	AACAGUUGCCCUGCUUUUUCA	Cleavage
miR164e-5p	T_00045378	Morus notabilis hypothetical protein partial mRNA	3	-1	1	21	3386	3406	UGGAGAAGCAGGGCACGUGCA	AACAGUUGCCCUGCUUUUUCA	Cleavage
miR164e-5p	T_00065269	Morus notabilis hypothetical protein partial mRNA	3	-1	1	21	1856	1876	UGGAGAAGCAGGGCACGUGCA	AUCACUUUCCUUGCUUCUUCA	Cleavage
miR164e-5p	T_00052644	Morus notabilis NAC domain-containing protein 100 partial mRNA	1	-1	1	21	999	1019	UGGAGAAGCAGGGCACGUGCA	UGAACGUGCCCUGCUUCUCCA	Cleavage
miR164e-5p	T_00076055	Morus notabilis putative LRR receptor-like serine/threonine-protein kinase partial mRNA	3	-1	1	21	1538	1558	UGGAGAAGCAGGGCACGUGCA	AACAAGGGUUCUGCUUCUCCA	Cleavage
miR164e-5p	T_00059786	PREDICTED: Gossypium raimondii protein CUP-SHAPED COTYLEDON 2-like (LOC105761288), mRNA	1	-1	1	21	802	822	UGGAGAAGCAGGGCACGUGCA	AGCACGUGUCCUGUUUCUCCA	Cleavage
miR164e-5p	T_00059787	PREDICTED: Gossypium raimondii protein CUP-SHAPED COTYLEDON 2-like (LOC105761288), mRNA	1	-1	1	21	821	841	UGGAGAAGCAGGGCACGUGCA	AGCACGUGUCCUGUUUCUCCA	Cleavage
miR164e-5p	T_00065274	PREDICTED: Prunus mume importin-11 (LOC103324293), transcript variant X2, mRNA	3	-1	1	21	1742	1762	UGGAGAAGCAGGGCACGUGCA	AUCACUUUCCUUGCUUCUUCA	Cleavage
miR164e-5p	T_00065273	PREDICTED: Prunus mume importin-11 (LOC103324293), transcript variant X2, mRNA	3	-1	1	21	1856	1876	UGGAGAAGCAGGGCACGUGCA	AUCACUUUCCUUGCUUCUUCA	Cleavage
miR164e-5p	T_00065271	PREDICTED: Prunus mume importin-11 (LOC103324293), transcript variant X2, mRNA	3	-1	1	21	1856	1876	UGGAGAAGCAGGGCACGUGCA	AUCACUUUCCUUGCUUCUUCA	Cleavage
miR164e-5p	T_00065270	PREDICTED: Prunus mume importin-11 (LOC103324293), transcript variant X2, mRNA	3	-1	1	21	1856	1876	UGGAGAAGCAGGGCACGUGCA	AUCACUUUCCUUGCUUCUUCA	Cleavage
miR164e-5p	T_00079376	Rosa hybrid cultivar NAC domain protein 100 (NAC100) mRNA, complete cds	2	-1	1	21	917	937	UGGAGAAGCAGGGCACGUGCA	CUCACGUGACCUGCUUCUCCG	Cleavage
miR166a-3p	T_00007610	Morus notabilis Beta-galactosidase 3 partial mRNA	3	-1	1	21	230	250	UCGGACCAGGCUUCAUUCCCC	UUGGACUGAGGCUUGGUCUGG	Cleavage
miR166a-3p	T_00088110	Morus notabilis Homeobox-leucine zipper protein ATHB-8 partial mRNA	1	-1	1	21	1223	1243	UCGGACCAGGCUUCAUUCCCC	CUGGGAUGAAGCCUGGUCCGG	Cleavage
miR166a-3p	T_00088111	Morus notabilis Homeobox-leucine zipper protein ATHB-8 partial mRNA	1	-1	1	21	1329	1349	UCGGACCAGGCUUCAUUCCCC	CUGGGAUGAAGCCUGGUCCGG	Cleavage
miR166a-3p	T_00088109	Morus notabilis Homeobox-leucine zipper protein ATHB-8 partial mRNA	1	-1	1	21	1200	1220	UCGGACCAGGCUUCAUUCCCC	CUGGGAUGAAGCCUGGUCCGG	Cleavage
miR166a-3p	T_00058149	Morus notabilis Homeobox-leucine zipper protein HOX32 partial mRNA	1	-1	1	21	393	413	UCGGACCAGGCUUCAUUCCCC	UUGGGAUGAAGCCUGGUCCGG	Cleavage
miR166a-3p	T_00058150	Morus notabilis Homeobox-leucine zipper protein HOX32 partial mRNA	1	-1	1	21	393	413	UCGGACCAGGCUUCAUUCCCC	UUGGGAUGAAGCCUGGUCCGG	Cleavage
miR166a-3p	T_00058153	Morus notabilis Homeobox-leucine zipper protein HOX32 partial mRNA	1	-1	1	21	519	539	UCGGACCAGGCUUCAUUCCCC	UUGGGAUGAAGCCUGGUCCGG	Cleavage
miR166a-3p	T_00058154	Morus notabilis Homeobox-leucine zipper protein HOX32 partial mRNA	1	-1	1	21	519	539	UCGGACCAGGCUUCAUUCCCC	UUGGGAUGAAGCCUGGUCCGG	Cleavage
miR166a-3p	T_00058151	Morus notabilis Homeobox-leucine zipper protein HOX32 partial mRNA	1	-1	1	21	558	578	UCGGACCAGGCUUCAUUCCCC	UUGGGAUGAAGCCUGGUCCGG	Cleavage
miR166a-3p	T_00058152	Morus notabilis Homeobox-leucine zipper protein HOX32 partial mRNA	1	-1	1	21	558	578	UCGGACCAGGCUUCAUUCCCC	UUGGGAUGAAGCCUGGUCCGG	Cleavage
miR166a-3p	T_00069033	Morus notabilis hypothetical protein partial mRNA	1	-1	1	21	1446	1466	UCGGACCAGGCUUCAUUCCCC	CUGGGAUGAAGCCUGGUCCGG	Cleavage
miR166a-3p	T_00069032	Morus notabilis hypothetical protein partial mRNA	1	-1	1	21	1452	1472	UCGGACCAGGCUUCAUUCCCC	CUGGGAUGAAGCCUGGUCCGG	Cleavage
miR166a-3p	T_00044593	Morus notabilis hypothetical protein partial mRNA	3	-1	1	21	270	290	UCGGACCAGGCUUCAUUCCCC	CUGGAGUGAAGCGUGGUUUGA	Cleavage
miR166a-3p	T_00044592	Morus notabilis hypothetical protein partial mRNA	3	-1	1	21	317	337	UCGGACCAGGCUUCAUUCCCC	CUGGAGUGAAGCGUGGUUUGA	Cleavage
miR166a-3p	T_00082112	PREDICTED: Jatropha curcas beta-galactosidase 3-like (LOC105630116), mRNA	3	-1	1	21	94	114	UCGGACCAGGCUUCAUUCCCC	UUGGACUGAGGCUUGGUCUGG	Cleavage
miR166a-3p	T_00022283	TPA: Arabidopsis lyrata microRNA aly-MIR166d precursor	0	-1	1	21	188	208	UCGGACCAGGCUUCAUUCCCC	GGGGAAUGAAGCCUGGUCCGA	Cleavage
miR166a-3p	T_00022283	TPA: Arabidopsis lyrata microRNA aly-MIR166d precursor	0	-1	1	21	448	468	UCGGACCAGGCUUCAUUCCCC	GGGGAAUGAAGCCUGGUCCGA	Cleavage
miR166b-3p	T_00007610	Morus notabilis Beta-galactosidase 3 partial mRNA	3	-1	1	21	230	250	UCGGACCAGGCUUCAUUCCCC	UUGGACUGAGGCUUGGUCUGG	Cleavage
miR166b-3p	T_00088110	Morus notabilis Homeobox-leucine zipper protein ATHB-8 partial mRNA	1	-1	1	21	1223	1243	UCGGACCAGGCUUCAUUCCCC	CUGGGAUGAAGCCUGGUCCGG	Cleavage
miR166b-3p	T_00088111	Morus notabilis Homeobox-leucine zipper protein ATHB-8 partial mRNA	1	-1	1	21	1329	1349	UCGGACCAGGCUUCAUUCCCC	CUGGGAUGAAGCCUGGUCCGG	Cleavage
miR166b-3p	T_00088109	Morus notabilis Homeobox-leucine zipper protein ATHB-8 partial mRNA	1	-1	1	21	1200	1220	UCGGACCAGGCUUCAUUCCCC	CUGGGAUGAAGCCUGGUCCGG	Cleavage
miR166b-3p	T_00058149	Morus notabilis Homeobox-leucine zipper protein HOX32 partial mRNA	1	-1	1	21	393	413	UCGGACCAGGCUUCAUUCCCC	UUGGGAUGAAGCCUGGUCCGG	Cleavage
miR166b-3p	T_00058150	Morus notabilis Homeobox-leucine zipper protein HOX32 partial mRNA	1	-1	1	21	393	413	UCGGACCAGGCUUCAUUCCCC	UUGGGAUGAAGCCUGGUCCGG	Cleavage
miR166b-3p	T_00058153	Morus notabilis Homeobox-leucine zipper protein HOX32 partial mRNA	1	-1	1	21	519	539	UCGGACCAGGCUUCAUUCCCC	UUGGGAUGAAGCCUGGUCCGG	Cleavage
miR166b-3p	T_00058154	Morus notabilis Homeobox-leucine zipper protein HOX32 partial mRNA	1	-1	1	21	519	539	UCGGACCAGGCUUCAUUCCCC	UUGGGAUGAAGCCUGGUCCGG	Cleavage
miR166b-3p	T_00058151	Morus notabilis Homeobox-leucine zipper protein HOX32 partial mRNA	1	-1	1	21	558	578	UCGGACCAGGCUUCAUUCCCC	UUGGGAUGAAGCCUGGUCCGG	Cleavage
miR166b-3p	T_00058152	Morus notabilis Homeobox-leucine zipper protein HOX32 partial mRNA	1	-1	1	21	558	578	UCGGACCAGGCUUCAUUCCCC	UUGGGAUGAAGCCUGGUCCGG	Cleavage
miR166b-3p	T_00069033	Morus notabilis hypothetical protein partial mRNA	1	-1	1	21	1446	1466	UCGGACCAGGCUUCAUUCCCC	CUGGGAUGAAGCCUGGUCCGG	Cleavage
miR166b-3p	T_00069032	Morus notabilis hypothetical protein partial mRNA	1	-1	1	21	1452	1472	UCGGACCAGGCUUCAUUCCCC	CUGGGAUGAAGCCUGGUCCGG	Cleavage
miR166b-3p	T_00044593	Morus notabilis hypothetical protein partial mRNA	3	-1	1	21	270	290	UCGGACCAGGCUUCAUUCCCC	CUGGAGUGAAGCGUGGUUUGA	Cleavage
miR166b-3p	T_00044592	Morus notabilis hypothetical protein partial mRNA	3	-1	1	21	317	337	UCGGACCAGGCUUCAUUCCCC	CUGGAGUGAAGCGUGGUUUGA	Cleavage
miR166b-3p	T_00082112	PREDICTED: Jatropha curcas beta-galactosidase 3-like (LOC105630116), mRNA	3	-1	1	21	94	114	UCGGACCAGGCUUCAUUCCCC	UUGGACUGAGGCUUGGUCUGG	Cleavage
miR166b-3p	T_00022283	TPA: Arabidopsis lyrata microRNA aly-MIR166d precursor	0	-1	1	21	188	208	UCGGACCAGGCUUCAUUCCCC	GGGGAAUGAAGCCUGGUCCGA	Cleavage
miR166b-3p	T_00022283	TPA: Arabidopsis lyrata microRNA aly-MIR166d precursor	0	-1	1	21	448	468	UCGGACCAGGCUUCAUUCCCC	GGGGAAUGAAGCCUGGUCCGA	Cleavage
miR166b-5p	T_00093505	Humulus lupulus clone ACA1-K9-3 microsatellite sequence	2.5	-1	1	21	241	261	GGAAUGUUGUCUGGUUCGAGA	CGUCCGGCCAGACAACAUUCU	Cleavage
miR166b-5p	T_00066510	Manihot esculenta cell wall invertase (CWINV5) mRNA, complete cds	3	-1	1	21	738	758	GGAAUGUUGUCUGGUUCGAGA	GAUCAAGCCAGACAACAAUCC	Cleavage
miR166b-5p	T_00066509	Morus notabilis Beta-fructofuranosidase, insoluble isoenzyme 1 partial mRNA	3	-1	1	21	660	680	GGAAUGUUGUCUGGUUCGAGA	GAUCAAGCCAGACAACAAUCC	Cleavage
miR166b-5p	T_00047164	Morus notabilis hypothetical protein partial mRNA	3	-1	1	21	1880	1900	GGAAUGUUGUCUGGUUCGAGA	UGACGAACUAGACAACAGUCC	Cleavage
miR166b-5p	T_00047166	Morus notabilis hypothetical protein partial mRNA	3	-1	1	21	2288	2308	GGAAUGUUGUCUGGUUCGAGA	UGACGAACUAGACAACAGUCC	Cleavage
miR166b-5p	T_00047165	Morus notabilis hypothetical protein partial mRNA	3	-1	1	21	2294	2314	GGAAUGUUGUCUGGUUCGAGA	UGACGAACUAGACAACAGUCC	Cleavage
miR166b-5p	T_00047167	Morus notabilis hypothetical protein partial mRNA	3	-1	1	21	2318	2338	GGAAUGUUGUCUGGUUCGAGA	UGACGAACUAGACAACAGUCC	Cleavage
miR166b-5p	T_00080161	PREDICTED: Fragaria vesca subsp. vesca caffeoylshikimate esterase (LOC101313960), partial mRNA	2.5	-1	1	21	2408	2428	GGAAUGUUGUCUGGUUCGAGA	GAUGGACCCAGACAACAUUUC	Cleavage
miR166b-5p	T_00066657	PREDICTED: Malus x domestica lysophospholipid acyltransferase LPEAT2-like (LOC103420645), mRNA	2.5	-1	1	21	1631	1651	GGAAUGUUGUCUGGUUCGAGA	UCUUGAACCAGCCAAUAUUCC	Translation
miR166b-5p	T_00066658	PREDICTED: Malus x domestica lysophospholipid acyltransferase LPEAT2-like (LOC103420645), mRNA	2.5	-1	1	21	1644	1664	GGAAUGUUGUCUGGUUCGAGA	UCUUGAACCAGCCAAUAUUCC	Translation
miR166b-5p	T_00047163	PREDICTED: Phoenix dactylifera uncharacterized LOC103714689 (LOC103714689), mRNA	3	-1	1	21	605	625	GGAAUGUUGUCUGGUUCGAGA	UGACGAACUAGACAACAGUCC	Cleavage
miR166b-5p	T_00034381	PREDICTED: Prunus mume lysine histidine transporter-like 8 (LOC103321162), mRNA	2.5	-1	1	21	1945	1965	GGAAUGUUGUCUGGUUCGAGA	UCUCCAAUUAGAUAACAUUCC	Cleavage
miR166b-5p	T_00022283	TPA: Arabidopsis lyrata microRNA aly-MIR166d precursor	2	-1	1	21	266	286	GGAAUGUUGUCUGGUUCGAGA	CCUCGAGCCAGACAACAUACC	Cleavage
miR166b-5p	T_00022283	TPA: Arabidopsis lyrata microRNA aly-MIR166d precursor	2	-1	1	21	531	551	GGAAUGUUGUCUGGUUCGAGA	CCUCGAGCCAGCCAACAUUCC	Translation
miR166c-3p	T_00007610	Morus notabilis Beta-galactosidase 3 partial mRNA	3	-1	1	21	230	250	UCGGACCAGGCUUCAUUCCCC	UUGGACUGAGGCUUGGUCUGG	Cleavage
miR166c-3p	T_00088110	Morus notabilis Homeobox-leucine zipper protein ATHB-8 partial mRNA	1	-1	1	21	1223	1243	UCGGACCAGGCUUCAUUCCCC	CUGGGAUGAAGCCUGGUCCGG	Cleavage
miR166c-3p	T_00088111	Morus notabilis Homeobox-leucine zipper protein ATHB-8 partial mRNA	1	-1	1	21	1329	1349	UCGGACCAGGCUUCAUUCCCC	CUGGGAUGAAGCCUGGUCCGG	Cleavage
miR166c-3p	T_00088109	Morus notabilis Homeobox-leucine zipper protein ATHB-8 partial mRNA	1	-1	1	21	1200	1220	UCGGACCAGGCUUCAUUCCCC	CUGGGAUGAAGCCUGGUCCGG	Cleavage
miR166c-3p	T_00058149	Morus notabilis Homeobox-leucine zipper protein HOX32 partial mRNA	1	-1	1	21	393	413	UCGGACCAGGCUUCAUUCCCC	UUGGGAUGAAGCCUGGUCCGG	Cleavage
miR166c-3p	T_00058150	Morus notabilis Homeobox-leucine zipper protein HOX32 partial mRNA	1	-1	1	21	393	413	UCGGACCAGGCUUCAUUCCCC	UUGGGAUGAAGCCUGGUCCGG	Cleavage
miR166c-3p	T_00058153	Morus notabilis Homeobox-leucine zipper protein HOX32 partial mRNA	1	-1	1	21	519	539	UCGGACCAGGCUUCAUUCCCC	UUGGGAUGAAGCCUGGUCCGG	Cleavage
miR166c-3p	T_00058154	Morus notabilis Homeobox-leucine zipper protein HOX32 partial mRNA	1	-1	1	21	519	539	UCGGACCAGGCUUCAUUCCCC	UUGGGAUGAAGCCUGGUCCGG	Cleavage
miR166c-3p	T_00058151	Morus notabilis Homeobox-leucine zipper protein HOX32 partial mRNA	1	-1	1	21	558	578	UCGGACCAGGCUUCAUUCCCC	UUGGGAUGAAGCCUGGUCCGG	Cleavage
miR166c-3p	T_00058152	Morus notabilis Homeobox-leucine zipper protein HOX32 partial mRNA	1	-1	1	21	558	578	UCGGACCAGGCUUCAUUCCCC	UUGGGAUGAAGCCUGGUCCGG	Cleavage
miR166c-3p	T_00069033	Morus notabilis hypothetical protein partial mRNA	1	-1	1	21	1446	1466	UCGGACCAGGCUUCAUUCCCC	CUGGGAUGAAGCCUGGUCCGG	Cleavage
miR166c-3p	T_00069032	Morus notabilis hypothetical protein partial mRNA	1	-1	1	21	1452	1472	UCGGACCAGGCUUCAUUCCCC	CUGGGAUGAAGCCUGGUCCGG	Cleavage
miR166c-3p	T_00044593	Morus notabilis hypothetical protein partial mRNA	3	-1	1	21	270	290	UCGGACCAGGCUUCAUUCCCC	CUGGAGUGAAGCGUGGUUUGA	Cleavage
miR166c-3p	T_00044592	Morus notabilis hypothetical protein partial mRNA	3	-1	1	21	317	337	UCGGACCAGGCUUCAUUCCCC	CUGGAGUGAAGCGUGGUUUGA	Cleavage
miR166c-3p	T_00082112	PREDICTED: Jatropha curcas beta-galactosidase 3-like (LOC105630116), mRNA	3	-1	1	21	94	114	UCGGACCAGGCUUCAUUCCCC	UUGGACUGAGGCUUGGUCUGG	Cleavage
miR166c-3p	T_00022283	TPA: Arabidopsis lyrata microRNA aly-MIR166d precursor	0	-1	1	21	188	208	UCGGACCAGGCUUCAUUCCCC	GGGGAAUGAAGCCUGGUCCGA	Cleavage
miR166c-3p	T_00022283	TPA: Arabidopsis lyrata microRNA aly-MIR166d precursor	0	-1	1	21	448	468	UCGGACCAGGCUUCAUUCCCC	GGGGAAUGAAGCCUGGUCCGA	Cleavage
miR167a-3p	T_00030150	Morus notabilis Lysosomal Pro-X carboxypeptidase partial mRNA	3	-1	1	20	968	987	GAUCAUGUGGCAGUUUCACC	AGUGGAACUGCCACGUGUUU	Cleavage
miR167a-3p	T_00015930	Morus notabilis RNA-binding protein 39 partial mRNA	3	-1	1	20	370	389	GAUCAUGUGGCAGUUUCACC	UGUGCAAUUGCCACUUGAUC	Cleavage
miR167a-3p	T_00015931	Morus notabilis RNA-binding protein 39 partial mRNA	3	-1	1	20	744	763	GAUCAUGUGGCAGUUUCACC	UGUGCAAUUGCCACUUGAUC	Cleavage
miR167a-3p	T_00015929	Morus notabilis RNA-binding protein 39 partial mRNA	3	-1	1	20	861	880	GAUCAUGUGGCAGUUUCACC	UGUGCAAUUGCCACUUGAUC	Cleavage
miR167a-3p	T_00015928	Morus notabilis RNA-binding protein 39 partial mRNA	3	-1	1	20	1300	1319	GAUCAUGUGGCAGUUUCACC	UGUGCAAUUGCCACUUGAUC	Cleavage
miR167a-3p	T_00011087	Morus notabilis RNA-binding protein 39 partial mRNA	3	-1	1	20	1918	1937	GAUCAUGUGGCAGUUUCACC	UGUGCAAUUGCCACUUGAUC	Cleavage
miR167a-3p	T_00082267	Populus trichocarpa subtilase family protein (POPTR_0011s15440g) mRNA, complete cds	3	-1	1	20	1332	1351	GAUCAUGUGGCAGUUUCACC	UGUGAGAGUGUCACAUGAUU	Cleavage
miR167a-3p	T_00021658	PREDICTED: Malus x domestica beta-glucosidase 47-like (LOC103446691), mRNA	3	-1	1	20	1426	1445	GAUCAUGUGGCAGUUUCACC	UUUGGAACUGCCCCAUGAUC	Cleavage
miR167a-3p	T_00030149	PREDICTED: Prunus mume lysosomal Pro-X carboxypeptidase (LOC103341730), mRNA	3	-1	1	20	1181	1200	GAUCAUGUGGCAGUUUCACC	AGUGGAACUGCCACGUGUUU	Cleavage
miR167a-3p	T_00030151	PREDICTED: Prunus mume lysosomal Pro-X carboxypeptidase (LOC103341730), mRNA	3	-1	1	20	1075	1094	GAUCAUGUGGCAGUUUCACC	AGUGGAACUGCCACGUGUUU	Cleavage
miR167a-3p	T_00030148	PREDICTED: Prunus mume lysosomal Pro-X carboxypeptidase (LOC103341730), mRNA	3	-1	1	20	1181	1200	GAUCAUGUGGCAGUUUCACC	AGUGGAACUGCCACGUGUUU	Cleavage
miR167a-5p	T_00066642	Morus notabilis Gibberellin 20 oxidase 1 partial mRNA	2.5	-1	1	22	968	989	UGAAGCUGCCAGCAUGAUCUAC	UGUGGUUAUGCUAGCAGCUUCA	Translation
miR167b-3p	T_00030150	Morus notabilis Lysosomal Pro-X carboxypeptidase partial mRNA	3	-1	1	20	968	987	GAUCAUGUGGCAGUUUCACC	AGUGGAACUGCCACGUGUUU	Cleavage
miR167b-3p	T_00015930	Morus notabilis RNA-binding protein 39 partial mRNA	3	-1	1	20	370	389	GAUCAUGUGGCAGUUUCACC	UGUGCAAUUGCCACUUGAUC	Cleavage
miR167b-3p	T_00015931	Morus notabilis RNA-binding protein 39 partial mRNA	3	-1	1	20	744	763	GAUCAUGUGGCAGUUUCACC	UGUGCAAUUGCCACUUGAUC	Cleavage
miR167b-3p	T_00015929	Morus notabilis RNA-binding protein 39 partial mRNA	3	-1	1	20	861	880	GAUCAUGUGGCAGUUUCACC	UGUGCAAUUGCCACUUGAUC	Cleavage
miR167b-3p	T_00015928	Morus notabilis RNA-binding protein 39 partial mRNA	3	-1	1	20	1300	1319	GAUCAUGUGGCAGUUUCACC	UGUGCAAUUGCCACUUGAUC	Cleavage
miR167b-3p	T_00011087	Morus notabilis RNA-binding protein 39 partial mRNA	3	-1	1	20	1918	1937	GAUCAUGUGGCAGUUUCACC	UGUGCAAUUGCCACUUGAUC	Cleavage
miR167b-3p	T_00082267	Populus trichocarpa subtilase family protein (POPTR_0011s15440g) mRNA, complete cds	3	-1	1	20	1332	1351	GAUCAUGUGGCAGUUUCACC	UGUGAGAGUGUCACAUGAUU	Cleavage
miR167b-3p	T_00021658	PREDICTED: Malus x domestica beta-glucosidase 47-like (LOC103446691), mRNA	3	-1	1	20	1426	1445	GAUCAUGUGGCAGUUUCACC	UUUGGAACUGCCCCAUGAUC	Cleavage
miR167b-3p	T_00030149	PREDICTED: Prunus mume lysosomal Pro-X carboxypeptidase (LOC103341730), mRNA	3	-1	1	20	1181	1200	GAUCAUGUGGCAGUUUCACC	AGUGGAACUGCCACGUGUUU	Cleavage
miR167b-3p	T_00030151	PREDICTED: Prunus mume lysosomal Pro-X carboxypeptidase (LOC103341730), mRNA	3	-1	1	20	1075	1094	GAUCAUGUGGCAGUUUCACC	AGUGGAACUGCCACGUGUUU	Cleavage
miR167b-3p	T_00030148	PREDICTED: Prunus mume lysosomal Pro-X carboxypeptidase (LOC103341730), mRNA	3	-1	1	20	1181	1200	GAUCAUGUGGCAGUUUCACC	AGUGGAACUGCCACGUGUUU	Cleavage
miR167b-5p	T_00066642	Morus notabilis Gibberellin 20 oxidase 1 partial mRNA	2.5	-1	1	21	969	989	UGAAGCUGCCAGCAUGAUCUU	GUGGUUAUGCUAGCAGCUUCA	Translation
miR167c-3p	T_00030150	Morus notabilis Lysosomal Pro-X carboxypeptidase partial mRNA	3	-1	1	20	968	987	GAUCAUGUGGCAGUUUCACC	AGUGGAACUGCCACGUGUUU	Cleavage
miR167c-3p	T_00015930	Morus notabilis RNA-binding protein 39 partial mRNA	3	-1	1	20	370	389	GAUCAUGUGGCAGUUUCACC	UGUGCAAUUGCCACUUGAUC	Cleavage
miR167c-3p	T_00015931	Morus notabilis RNA-binding protein 39 partial mRNA	3	-1	1	20	744	763	GAUCAUGUGGCAGUUUCACC	UGUGCAAUUGCCACUUGAUC	Cleavage
miR167c-3p	T_00015929	Morus notabilis RNA-binding protein 39 partial mRNA	3	-1	1	20	861	880	GAUCAUGUGGCAGUUUCACC	UGUGCAAUUGCCACUUGAUC	Cleavage
miR167c-3p	T_00015928	Morus notabilis RNA-binding protein 39 partial mRNA	3	-1	1	20	1300	1319	GAUCAUGUGGCAGUUUCACC	UGUGCAAUUGCCACUUGAUC	Cleavage
miR167c-3p	T_00011087	Morus notabilis RNA-binding protein 39 partial mRNA	3	-1	1	20	1918	1937	GAUCAUGUGGCAGUUUCACC	UGUGCAAUUGCCACUUGAUC	Cleavage
miR167c-3p	T_00082267	Populus trichocarpa subtilase family protein (POPTR_0011s15440g) mRNA, complete cds	3	-1	1	20	1332	1351	GAUCAUGUGGCAGUUUCACC	UGUGAGAGUGUCACAUGAUU	Cleavage
miR167c-3p	T_00021658	PREDICTED: Malus x domestica beta-glucosidase 47-like (LOC103446691), mRNA	3	-1	1	20	1426	1445	GAUCAUGUGGCAGUUUCACC	UUUGGAACUGCCCCAUGAUC	Cleavage
miR167c-3p	T_00030149	PREDICTED: Prunus mume lysosomal Pro-X carboxypeptidase (LOC103341730), mRNA	3	-1	1	20	1181	1200	GAUCAUGUGGCAGUUUCACC	AGUGGAACUGCCACGUGUUU	Cleavage
miR167c-3p	T_00030151	PREDICTED: Prunus mume lysosomal Pro-X carboxypeptidase (LOC103341730), mRNA	3	-1	1	20	1075	1094	GAUCAUGUGGCAGUUUCACC	AGUGGAACUGCCACGUGUUU	Cleavage
miR167c-3p	T_00030148	PREDICTED: Prunus mume lysosomal Pro-X carboxypeptidase (LOC103341730), mRNA	3	-1	1	20	1181	1200	GAUCAUGUGGCAGUUUCACC	AGUGGAACUGCCACGUGUUU	Cleavage
miR167c-5p	T_00066642	Morus notabilis Gibberellin 20 oxidase 1 partial mRNA	2.5	-1	1	21	969	989	UGAAGCUGCCAGCAUGAUCUA	GUGGUUAUGCUAGCAGCUUCA	Translation
miR167d-3p	T_00033451	Morus notabilis Lactation elevated protein 1 partial mRNA	2.5	-1	1	20	230	249	GAUCAUGUGGUAGCUUCACC	AGGGAAGCUACAACAUGAUC	Cleavage
miR167d-3p	T_00033454	Morus notabilis Lactation elevated protein 1 partial mRNA	2.5	-1	1	20	242	261	GAUCAUGUGGUAGCUUCACC	AGGGAAGCUACAACAUGAUC	Cleavage
miR167d-3p	T_00033452	Morus notabilis Lactation elevated protein 1 partial mRNA	2.5	-1	1	20	228	247	GAUCAUGUGGUAGCUUCACC	AGGGAAGCUACAACAUGAUC	Cleavage
miR167d-3p	T_00033453	Morus notabilis Lactation elevated protein 1 partial mRNA	2.5	-1	1	20	261	280	GAUCAUGUGGUAGCUUCACC	AGGGAAGCUACAACAUGAUC	Cleavage
miR167d-5p	T_00066642	Morus notabilis Gibberellin 20 oxidase 1 partial mRNA	2.5	-1	1	21	969	989	UGAAGCUGCCAGCAUGAUCUA	GUGGUUAUGCUAGCAGCUUCA	Translation
miR167e-3p	T_00033451	Morus notabilis Lactation elevated protein 1 partial mRNA	2.5	-1	1	21	229	249	GAUCAUGUGGUAGCUUCACCR	AAGGGAAGCUACAACAUGAUC	Cleavage
miR167e-3p	T_00033454	Morus notabilis Lactation elevated protein 1 partial mRNA	2.5	-1	1	21	241	261	GAUCAUGUGGUAGCUUCACCR	AAGGGAAGCUACAACAUGAUC	Cleavage
miR167e-3p	T_00033452	Morus notabilis Lactation elevated protein 1 partial mRNA	2.5	-1	1	21	227	247	GAUCAUGUGGUAGCUUCACCR	AAGGGAAGCUACAACAUGAUC	Cleavage
miR167e-3p	T_00033453	Morus notabilis Lactation elevated protein 1 partial mRNA	2.5	-1	1	21	260	280	GAUCAUGUGGUAGCUUCACCR	AAGGGAAGCUACAACAUGAUC	Cleavage
miR167e-5p	T_00076883	Morus notabilis K(+) efflux antiporter 6 partial mRNA	3	-1	1	20	588	607	UUGAAGCUGCCAGCAUGAUC	AAUGAUGCUGGGAGCUUUAA	Cleavage
miR167e-5p	T_00076878	Morus notabilis K(+) efflux antiporter 6 partial mRNA	3	-1	1	20	722	741	UUGAAGCUGCCAGCAUGAUC	AAUGAUGCUGGGAGCUUUAA	Cleavage
miR167e-5p	T_00076880	Morus notabilis K(+) efflux antiporter 6 partial mRNA	3	-1	1	20	633	652	UUGAAGCUGCCAGCAUGAUC	AAUGAUGCUGGGAGCUUUAA	Cleavage
miR167e-5p	T_00076881	Morus notabilis K(+) efflux antiporter 6 partial mRNA	3	-1	1	20	633	652	UUGAAGCUGCCAGCAUGAUC	AAUGAUGCUGGGAGCUUUAA	Cleavage
miR167e-5p	T_00076882	Morus notabilis K(+) efflux antiporter 6 partial mRNA	3	-1	1	20	633	652	UUGAAGCUGCCAGCAUGAUC	AAUGAUGCUGGGAGCUUUAA	Cleavage
miR167e-5p	T_00076879	Morus notabilis K(+) efflux antiporter 6 partial mRNA	3	-1	1	20	722	741	UUGAAGCUGCCAGCAUGAUC	AAUGAUGCUGGGAGCUUUAA	Cleavage
miR167e-5p	T_00087642	PREDICTED: Prunus mume protein trichome biringence-like 42 (LOC103325952), mRNA	3	-1	1	20	682	701	UUGAAGCUGCCAGCAUGAUC	ACUCAUACUGGUAGCUUUAA	Cleavage
miR167e-5p	T_00001012	PREDICTED: Vitis vinifera GPI transamidase component PIG-S (LOC100262163), mRNA	3	-1	1	20	177	196	UUGAAGCUGCCAGCAUGAUC	UGUUAUCUUGGCAGCUUUAA	Cleavage
miR167f	T_00045649	Morus notabilis hypothetical protein partial mRNA	2.5	-1	1	21	694	714	GUAGAUCAUGUGGCAGUUUCA	CAAAACUGCCAUAUGAUUCAC	Cleavage
miR167f	T_00085887	Morus notabilis hypothetical protein partial mRNA	3	-1	1	21	868	888	GUAGAUCAUGUGGCAGUUUCA	UGGAAUUGCCACAGGAUCUAU	Cleavage
miR167f	T_00017875	PREDICTED: Malus x domestica uncharacterized protein At4g15545 (LOC103445803), transcript variant X1, mRNA	2.5	-1	1	21	694	714	GUAGAUCAUGUGGCAGUUUCA	CAAAACUGCCAUAUGAUUCAC	Cleavage
miR167f	T_00088327	PREDICTED: Prunus mume protein RRP45A-like (LOC103326742), transcript variant X2, misc_RNA	3	-1	1	20	1	20	GUAGAUCAUGUGGCAGUUUC	AAAACUACCAUAUGAUUUAG	Cleavage
miR167f	T_00088326	PREDICTED: Prunus mume protein RRP45A-like (LOC103326742), transcript variant X2, misc_RNA	3	-1	1	21	3	23	GUAGAUCAUGUGGCAGUUUCA	GAAAACUACCAUAUGAUUUAG	Cleavage
miR167f	T_00034055	Ricinus communis Corticosteroid 11-beta-dehydrogenase, putative, mRNA	3	-1	1	21	761	781	GUAGAUCAUGUGGCAGUUUCA	CCAAAUUGUCACGUGAUCUGG	Cleavage
miR167f	T_00034059	Ricinus communis Corticosteroid 11-beta-dehydrogenase, putative, mRNA	3	-1	1	21	871	891	GUAGAUCAUGUGGCAGUUUCA	CCAAAUUGUCACGUGAUCUGG	Cleavage
miR167f	T_00034058	Ricinus communis Corticosteroid 11-beta-dehydrogenase, putative, mRNA	3	-1	1	21	871	891	GUAGAUCAUGUGGCAGUUUCA	CCAAAUUGUCACGUGAUCUGG	Cleavage
miR167g	T_00066642	Morus notabilis Gibberellin 20 oxidase 1 partial mRNA	2.5	-1	1	22	968	989	UGAAGCUGCCAGCAUGAUCUAC	UGUGGUUAUGCUAGCAGCUUCA	Translation
miR169a-3p	T_00061136	Morus notabilis ADP-ribosylation factor 2 partial mRNA	3	-1	1	21	410	430	GCAAGUCAUCUCUGGCUACAC	UUGAAGCCAGGGAUGAGUUGC	Cleavage
miR169a-3p	T_00061137	Morus notabilis ADP-ribosylation factor 2 partial mRNA	3	-1	1	21	475	495	GCAAGUCAUCUCUGGCUACAC	UUGAAGCCAGGGAUGAGUUGC	Cleavage
miR169a-3p	T_00032071	Morus notabilis Homeobox-leucine zipper protein ANTHOCYANINLESS 2 partial mRNA	3	-1	1	21	1563	1583	GCAAGUCAUCUCUGGCUACAC	UGGUGCACAGAGAUGGCUUGC	Cleavage
miR169a-3p	T_00032077	Morus notabilis Homeobox-leucine zipper protein ANTHOCYANINLESS 2 partial mRNA	3	-1	1	21	1597	1617	GCAAGUCAUCUCUGGCUACAC	UGGUGCACAGAGAUGGCUUGC	Cleavage
miR169a-3p	T_00032075	Morus notabilis Homeobox-leucine zipper protein ANTHOCYANINLESS 2 partial mRNA	3	-1	1	21	1427	1447	GCAAGUCAUCUCUGGCUACAC	UGGUGCACAGAGAUGGCUUGC	Cleavage
miR169a-3p	T_00032072	Morus notabilis Homeobox-leucine zipper protein ANTHOCYANINLESS 2 partial mRNA	3	-1	1	21	1454	1474	GCAAGUCAUCUCUGGCUACAC	UGGUGCACAGAGAUGGCUUGC	Cleavage
miR169a-3p	T_00032070	Morus notabilis Homeobox-leucine zipper protein ANTHOCYANINLESS 2 partial mRNA	3	-1	1	21	1459	1479	GCAAGUCAUCUCUGGCUACAC	UGGUGCACAGAGAUGGCUUGC	Cleavage
miR169a-3p	T_00032076	Morus notabilis Homeobox-leucine zipper protein ANTHOCYANINLESS 2 partial mRNA	3	-1	1	21	1597	1617	GCAAGUCAUCUCUGGCUACAC	UGGUGCACAGAGAUGGCUUGC	Cleavage
miR169a-3p	T_00032074	Morus notabilis Homeobox-leucine zipper protein ANTHOCYANINLESS 2 partial mRNA	3	-1	1	21	2097	2117	GCAAGUCAUCUCUGGCUACAC	UGGUGCACAGAGAUGGCUUGC	Cleavage
miR169a-3p	T_00032073	Morus notabilis Homeobox-leucine zipper protein ANTHOCYANINLESS 2 partial mRNA	3	-1	1	21	2097	2117	GCAAGUCAUCUCUGGCUACAC	UGGUGCACAGAGAUGGCUUGC	Cleavage
miR169a-3p	T_00092663	Morus notabilis Nitrate transporter 1.4 partial mRNA	3	-1	1	21	1876	1896	GCAAGUCAUCUCUGGCUACAC	CAGUAGCCAAGGGUGGCUUGC	Cleavage
miR169a-5p	T_00030170	Morus notabilis Nuclear transcription factor Y subunit A-10 partial mRNA	2.5	-1	1	21	1355	1375	CAGCCAAGGAUGACUUGCCGG	ACGGCAACUCAUUCUUGGCUC	Cleavage
miR169a-5p	T_00030171	Morus notabilis Nuclear transcription factor Y subunit A-10 partial mRNA	2.5	-1	1	21	1382	1402	CAGCCAAGGAUGACUUGCCGG	ACGGCAACUCAUUCUUGGCUC	Cleavage
miR169a-5p	T_00065068	Populus trichocarpa hypothetical protein (POPTR_0009s06540g) mRNA, complete cds	2.5	-1	1	21	1465	1485	CAGCCAAGGAUGACUUGCCGG	CAGGCAAUUCAUUCUUGGCUU	Cleavage
miR169a-5p	T_00083342	PREDICTED: Elaeis guineensis nuclear transcription factor Y subunit A-3-like (LOC105056468), transcript variant X2, mRNA	2	-1	1	21	1150	1170	CAGCCAAGGAUGACUUGCCGG	AUGGGAAGUCAUCCUUGGCUC	Cleavage
miR169a-5p	T_00083346	PREDICTED: Elaeis guineensis nuclear transcription factor Y subunit A-3-like (LOC105056468), transcript variant X2, mRNA	2	-1	1	21	1512	1532	CAGCCAAGGAUGACUUGCCGG	AUGGGAAGUCAUCCUUGGCUC	Cleavage
miR169a-5p	T_00083344	PREDICTED: Elaeis guineensis nuclear transcription factor Y subunit A-3-like (LOC105056468), transcript variant X2, mRNA	2	-1	1	21	1527	1547	CAGCCAAGGAUGACUUGCCGG	AUGGGAAGUCAUCCUUGGCUC	Cleavage
miR169a-5p	T_00083343	PREDICTED: Elaeis guineensis nuclear transcription factor Y subunit A-3-like (LOC105056468), transcript variant X2, mRNA	2	-1	1	21	1533	1553	CAGCCAAGGAUGACUUGCCGG	AUGGGAAGUCAUCCUUGGCUC	Cleavage
miR169a-5p	T_00083347	PREDICTED: Elaeis guineensis nuclear transcription factor Y subunit A-3-like (LOC105056468), transcript variant X2, mRNA	2	-1	1	21	1566	1586	CAGCCAAGGAUGACUUGCCGG	AUGGGAAGUCAUCCUUGGCUC	Cleavage
miR169a-5p	T_00083345	PREDICTED: Elaeis guineensis nuclear transcription factor Y subunit A-3-like (LOC105056468), transcript variant X2, mRNA	2	-1	1	21	1582	1602	CAGCCAAGGAUGACUUGCCGG	AUGGGAAGUCAUCCUUGGCUC	Cleavage
miR169a-5p	T_00030169	PREDICTED: Fragaria vesca subsp. vesca nuclear transcription factor Y subunit A-10-like (LOC101306067), mRNA	2.5	-1	1	21	1098	1118	CAGCCAAGGAUGACUUGCCGG	ACGGCAACUCAUUCUUGGCUC	Cleavage
miR169a-5p	T_00065067	PREDICTED: Pyrus x bretschneideri nuclear transcription factor Y subunit A-4-like (LOC103954851), mRNA	2.5	-1	1	21	1891	1911	CAGCCAAGGAUGACUUGCCGG	CAGGCAAUUCAUUCUUGGCUU	Cleavage
miR169b-3p	T_00045712	Morus notabilis hypothetical protein partial mRNA	3	-1	1	21	2301	2321	CGGCAAGUUGUCUUUGGCUAC	AUAGGCAAAGGCAAUUUGCCU	Cleavage
miR169b-3p	T_00092663	Morus notabilis Nitrate transporter 1.4 partial mRNA	2.5	-1	1	21	1878	1898	CGGCAAGUUGUCUUUGGCUAC	GUAGCCAAGGGUGGCUUGCCG	Cleavage
miR169b-3p	T_00015331	Morus notabilis TATA-box-binding protein partial mRNA	3	-1	1	21	2131	2151	CGGCAAGUUGUCUUUGGCUAC	GCAACCAAAGACAAUUUGCUU	Cleavage
miR169b-3p	T_00015329	Morus notabilis TATA-box-binding protein partial mRNA	3	-1	1	21	2522	2542	CGGCAAGUUGUCUUUGGCUAC	GCAACCAAAGACAAUUUGCUU	Cleavage
miR169b-3p	T_00015330	PREDICTED: Eucalyptus grandis TATA-box-binding protein (LOC104422271), transcript variant X2, mRNA	3	-1	1	21	1422	1442	CGGCAAGUUGUCUUUGGCUAC	GCAACCAAAGACAAUUUGCUU	Cleavage
miR169b-3p	T_00015328	PREDICTED: Eucalyptus grandis TATA-box-binding protein (LOC104422271), transcript variant X2, mRNA	3	-1	1	21	1427	1447	CGGCAAGUUGUCUUUGGCUAC	GCAACCAAAGACAAUUUGCUU	Cleavage
miR169b-3p	T_00009021	Ricinus communis oligopeptidase, putative, mRNA	3	-1	1	21	319	339	CGGCAAGUUGUCUUUGGCUAC	GCAGCCAAAGAUAAUUUUCUG	Cleavage
miR169b-5p	T_00030170	Morus notabilis Nuclear transcription factor Y subunit A-10 partial mRNA	2.5	-1	1	21	1355	1375	CAGCCAAGGAUGACUUGCCGG	ACGGCAACUCAUUCUUGGCUC	Cleavage
miR169b-5p	T_00030171	Morus notabilis Nuclear transcription factor Y subunit A-10 partial mRNA	2.5	-1	1	21	1382	1402	CAGCCAAGGAUGACUUGCCGG	ACGGCAACUCAUUCUUGGCUC	Cleavage
miR169b-5p	T_00065068	Populus trichocarpa hypothetical protein (POPTR_0009s06540g) mRNA, complete cds	2.5	-1	1	21	1465	1485	CAGCCAAGGAUGACUUGCCGG	CAGGCAAUUCAUUCUUGGCUU	Cleavage
miR169b-5p	T_00083342	PREDICTED: Elaeis guineensis nuclear transcription factor Y subunit A-3-like (LOC105056468), transcript variant X2, mRNA	2	-1	1	21	1150	1170	CAGCCAAGGAUGACUUGCCGG	AUGGGAAGUCAUCCUUGGCUC	Cleavage
miR169b-5p	T_00083346	PREDICTED: Elaeis guineensis nuclear transcription factor Y subunit A-3-like (LOC105056468), transcript variant X2, mRNA	2	-1	1	21	1512	1532	CAGCCAAGGAUGACUUGCCGG	AUGGGAAGUCAUCCUUGGCUC	Cleavage
miR169b-5p	T_00083344	PREDICTED: Elaeis guineensis nuclear transcription factor Y subunit A-3-like (LOC105056468), transcript variant X2, mRNA	2	-1	1	21	1527	1547	CAGCCAAGGAUGACUUGCCGG	AUGGGAAGUCAUCCUUGGCUC	Cleavage
miR169b-5p	T_00083343	PREDICTED: Elaeis guineensis nuclear transcription factor Y subunit A-3-like (LOC105056468), transcript variant X2, mRNA	2	-1	1	21	1533	1553	CAGCCAAGGAUGACUUGCCGG	AUGGGAAGUCAUCCUUGGCUC	Cleavage
miR169b-5p	T_00083347	PREDICTED: Elaeis guineensis nuclear transcription factor Y subunit A-3-like (LOC105056468), transcript variant X2, mRNA	2	-1	1	21	1566	1586	CAGCCAAGGAUGACUUGCCGG	AUGGGAAGUCAUCCUUGGCUC	Cleavage
miR169b-5p	T_00083345	PREDICTED: Elaeis guineensis nuclear transcription factor Y subunit A-3-like (LOC105056468), transcript variant X2, mRNA	2	-1	1	21	1582	1602	CAGCCAAGGAUGACUUGCCGG	AUGGGAAGUCAUCCUUGGCUC	Cleavage
miR169b-5p	T_00030169	PREDICTED: Fragaria vesca subsp. vesca nuclear transcription factor Y subunit A-10-like (LOC101306067), mRNA	2.5	-1	1	21	1098	1118	CAGCCAAGGAUGACUUGCCGG	ACGGCAACUCAUUCUUGGCUC	Cleavage
miR169b-5p	T_00065067	PREDICTED: Pyrus x bretschneideri nuclear transcription factor Y subunit A-4-like (LOC103954851), mRNA	2.5	-1	1	21	1891	1911	CAGCCAAGGAUGACUUGCCGG	CAGGCAAUUCAUUCUUGGCUU	Cleavage
miR169c	T_00013637	Morus notabilis hypothetical protein partial mRNA	3	-1	1	21	83	103	UAGCCAAGGAUGACUUGCCUG	AUGACAAAUCAUCUUUGGUUA	Cleavage
miR169c	T_00030170	Morus notabilis Nuclear transcription factor Y subunit A-10 partial mRNA	2.5	-1	1	21	1355	1375	UAGCCAAGGAUGACUUGCCUG	ACGGCAACUCAUUCUUGGCUC	Cleavage
miR169c	T_00030171	Morus notabilis Nuclear transcription factor Y subunit A-10 partial mRNA	2.5	-1	1	21	1382	1402	UAGCCAAGGAUGACUUGCCUG	ACGGCAACUCAUUCUUGGCUC	Cleavage
miR169c	T_00065068	Populus trichocarpa hypothetical protein (POPTR_0009s06540g) mRNA, complete cds	2.5	-1	1	21	1465	1485	UAGCCAAGGAUGACUUGCCUG	CAGGCAAUUCAUUCUUGGCUU	Cleavage
miR169c	T_00083342	PREDICTED: Elaeis guineensis nuclear transcription factor Y subunit A-3-like (LOC105056468), transcript variant X2, mRNA	2	-1	1	21	1150	1170	UAGCCAAGGAUGACUUGCCUG	AUGGGAAGUCAUCCUUGGCUC	Cleavage
miR169c	T_00083346	PREDICTED: Elaeis guineensis nuclear transcription factor Y subunit A-3-like (LOC105056468), transcript variant X2, mRNA	2	-1	1	21	1512	1532	UAGCCAAGGAUGACUUGCCUG	AUGGGAAGUCAUCCUUGGCUC	Cleavage
miR169c	T_00083344	PREDICTED: Elaeis guineensis nuclear transcription factor Y subunit A-3-like (LOC105056468), transcript variant X2, mRNA	2	-1	1	21	1527	1547	UAGCCAAGGAUGACUUGCCUG	AUGGGAAGUCAUCCUUGGCUC	Cleavage
miR169c	T_00083343	PREDICTED: Elaeis guineensis nuclear transcription factor Y subunit A-3-like (LOC105056468), transcript variant X2, mRNA	2	-1	1	21	1533	1553	UAGCCAAGGAUGACUUGCCUG	AUGGGAAGUCAUCCUUGGCUC	Cleavage
miR169c	T_00083347	PREDICTED: Elaeis guineensis nuclear transcription factor Y subunit A-3-like (LOC105056468), transcript variant X2, mRNA	2	-1	1	21	1566	1586	UAGCCAAGGAUGACUUGCCUG	AUGGGAAGUCAUCCUUGGCUC	Cleavage
miR169c	T_00083345	PREDICTED: Elaeis guineensis nuclear transcription factor Y subunit A-3-like (LOC105056468), transcript variant X2, mRNA	2	-1	1	21	1582	1602	UAGCCAAGGAUGACUUGCCUG	AUGGGAAGUCAUCCUUGGCUC	Cleavage
miR169c	T_00030169	PREDICTED: Fragaria vesca subsp. vesca nuclear transcription factor Y subunit A-10-like (LOC101306067), mRNA	2.5	-1	1	21	1098	1118	UAGCCAAGGAUGACUUGCCUG	ACGGCAACUCAUUCUUGGCUC	Cleavage
miR169c	T_00065067	PREDICTED: Pyrus x bretschneideri nuclear transcription factor Y subunit A-4-like (LOC103954851), mRNA	2.5	-1	1	21	1891	1911	UAGCCAAGGAUGACUUGCCUG	CAGGCAAUUCAUUCUUGGCUU	Cleavage
miR169c	T_00038664	PREDICTED: Vitis vinifera replication protein A 70 kDa DNA-binding subunit A (LOC100263039), mRNA	3	-1	1	21	2487	2507	UAGCCAAGGAUGACUUGCCUG	CAGGUGCGUCAUUUUUGGCUA	Cleavage
miR169c	T_00038665	PREDICTED: Vitis vinifera replication protein A 70 kDa DNA-binding subunit A (LOC100263039), mRNA	3	-1	1	21	2693	2713	UAGCCAAGGAUGACUUGCCUG	CAGGUGCGUCAUUUUUGGCUA	Cleavage
miR169c	T_00038663	PREDICTED: Vitis vinifera replication protein A 70 kDa DNA-binding subunit A (LOC100263039), mRNA	3	-1	1	21	2726	2746	UAGCCAAGGAUGACUUGCCUG	CAGGUGCGUCAUUUUUGGCUA	Cleavage
miR169d	T_00013637	Morus notabilis hypothetical protein partial mRNA	3	-1	1	21	83	103	UAGCCAAGGAUGACUUGCCUG	AUGACAAAUCAUCUUUGGUUA	Cleavage
miR169d	T_00030170	Morus notabilis Nuclear transcription factor Y subunit A-10 partial mRNA	2.5	-1	1	21	1355	1375	UAGCCAAGGAUGACUUGCCUG	ACGGCAACUCAUUCUUGGCUC	Cleavage
miR169d	T_00030171	Morus notabilis Nuclear transcription factor Y subunit A-10 partial mRNA	2.5	-1	1	21	1382	1402	UAGCCAAGGAUGACUUGCCUG	ACGGCAACUCAUUCUUGGCUC	Cleavage
miR169d	T_00065068	Populus trichocarpa hypothetical protein (POPTR_0009s06540g) mRNA, complete cds	2.5	-1	1	21	1465	1485	UAGCCAAGGAUGACUUGCCUG	CAGGCAAUUCAUUCUUGGCUU	Cleavage
miR169d	T_00083342	PREDICTED: Elaeis guineensis nuclear transcription factor Y subunit A-3-like (LOC105056468), transcript variant X2, mRNA	2	-1	1	21	1150	1170	UAGCCAAGGAUGACUUGCCUG	AUGGGAAGUCAUCCUUGGCUC	Cleavage
miR169d	T_00083346	PREDICTED: Elaeis guineensis nuclear transcription factor Y subunit A-3-like (LOC105056468), transcript variant X2, mRNA	2	-1	1	21	1512	1532	UAGCCAAGGAUGACUUGCCUG	AUGGGAAGUCAUCCUUGGCUC	Cleavage
miR169d	T_00083344	PREDICTED: Elaeis guineensis nuclear transcription factor Y subunit A-3-like (LOC105056468), transcript variant X2, mRNA	2	-1	1	21	1527	1547	UAGCCAAGGAUGACUUGCCUG	AUGGGAAGUCAUCCUUGGCUC	Cleavage
miR169d	T_00083343	PREDICTED: Elaeis guineensis nuclear transcription factor Y subunit A-3-like (LOC105056468), transcript variant X2, mRNA	2	-1	1	21	1533	1553	UAGCCAAGGAUGACUUGCCUG	AUGGGAAGUCAUCCUUGGCUC	Cleavage
miR169d	T_00083347	PREDICTED: Elaeis guineensis nuclear transcription factor Y subunit A-3-like (LOC105056468), transcript variant X2, mRNA	2	-1	1	21	1566	1586	UAGCCAAGGAUGACUUGCCUG	AUGGGAAGUCAUCCUUGGCUC	Cleavage
miR169d	T_00083345	PREDICTED: Elaeis guineensis nuclear transcription factor Y subunit A-3-like (LOC105056468), transcript variant X2, mRNA	2	-1	1	21	1582	1602	UAGCCAAGGAUGACUUGCCUG	AUGGGAAGUCAUCCUUGGCUC	Cleavage
miR169d	T_00030169	PREDICTED: Fragaria vesca subsp. vesca nuclear transcription factor Y subunit A-10-like (LOC101306067), mRNA	2.5	-1	1	21	1098	1118	UAGCCAAGGAUGACUUGCCUG	ACGGCAACUCAUUCUUGGCUC	Cleavage
miR169d	T_00065067	PREDICTED: Pyrus x bretschneideri nuclear transcription factor Y subunit A-4-like (LOC103954851), mRNA	2.5	-1	1	21	1891	1911	UAGCCAAGGAUGACUUGCCUG	CAGGCAAUUCAUUCUUGGCUU	Cleavage
miR169d	T_00038664	PREDICTED: Vitis vinifera replication protein A 70 kDa DNA-binding subunit A (LOC100263039), mRNA	3	-1	1	21	2487	2507	UAGCCAAGGAUGACUUGCCUG	CAGGUGCGUCAUUUUUGGCUA	Cleavage
miR169d	T_00038665	PREDICTED: Vitis vinifera replication protein A 70 kDa DNA-binding subunit A (LOC100263039), mRNA	3	-1	1	21	2693	2713	UAGCCAAGGAUGACUUGCCUG	CAGGUGCGUCAUUUUUGGCUA	Cleavage
miR169d	T_00038663	PREDICTED: Vitis vinifera replication protein A 70 kDa DNA-binding subunit A (LOC100263039), mRNA	3	-1	1	21	2726	2746	UAGCCAAGGAUGACUUGCCUG	CAGGUGCGUCAUUUUUGGCUA	Cleavage
miR171a-3p	T_00040408	Morus notabilis hypothetical protein partial mRNA	2.5	-1	1	21	38	58	UGAUUGAGCCGUGCCAAUAUC	CCUAUUGGCAUGGCUCUAUUA	Cleavage
miR171a-3p	T_00040407	Morus notabilis hypothetical protein partial mRNA	2.5	-1	1	21	38	58	UGAUUGAGCCGUGCCAAUAUC	CCUAUUGGCAUGGCUCUAUUA	Cleavage
miR171a-3p	T_00040405	Morus notabilis hypothetical protein partial mRNA	2.5	-1	1	21	2	22	UGAUUGAGCCGUGCCAAUAUC	CCUAUUGGCAUGGCUCUAUUA	Cleavage
miR171a-3p	T_00036844	Morus notabilis hypothetical protein partial mRNA	3	-1	1	21	581	601	UGAUUGAGCCGUGCCAAUAUC	AAUAUUGGAAUGGCUCAAUCC	Cleavage
miR171a-3p	T_00049025	Morus notabilis hypothetical protein partial mRNA	3	-1	1	21	4478	4498	UGAUUGAGCCGUGCCAAUAUC	AAUAUUGGAAUGGCUCAAUCC	Cleavage
miR171a-3p	T_00049026	Morus notabilis hypothetical protein partial mRNA	3	-1	1	21	4828	4848	UGAUUGAGCCGUGCCAAUAUC	AAUAUUGGAAUGGCUCAAUCC	Cleavage
miR171a-3p	T_00049027	Morus notabilis hypothetical protein partial mRNA	3	-1	1	21	4987	5007	UGAUUGAGCCGUGCCAAUAUC	AAUAUUGGAAUGGCUCAAUCC	Cleavage
miR171a-3p	T_00049023	Morus notabilis hypothetical protein partial mRNA	3	-1	1	21	4990	5010	UGAUUGAGCCGUGCCAAUAUC	AAUAUUGGAAUGGCUCAAUCC	Cleavage
miR171a-3p	T_00049022	Morus notabilis hypothetical protein partial mRNA	3	-1	1	21	5070	5090	UGAUUGAGCCGUGCCAAUAUC	AAUAUUGGAAUGGCUCAAUCC	Cleavage
miR171a-3p	T_00049021	Morus notabilis hypothetical protein partial mRNA	3	-1	1	21	5604	5624	UGAUUGAGCCGUGCCAAUAUC	AAUAUUGGAAUGGCUCAAUCC	Cleavage
miR171a-3p	T_00049024	Morus notabilis hypothetical protein partial mRNA	3	-1	1	21	5665	5685	UGAUUGAGCCGUGCCAAUAUC	AAUAUUGGAAUGGCUCAAUCC	Cleavage
miR171a-3p	T_00061468	Morus notabilis putative iron/ascorbate oxidoreductase partial mRNA	3	-1	1	21	3	23	UGAUUGAGCCGUGCCAAUAUC	UUUAUUGACACUGCUUAAUCA	Translation
miR171a-3p	T_00061467	Morus notabilis putative iron/ascorbate oxidoreductase partial mRNA	3	-1	1	21	176	196	UGAUUGAGCCGUGCCAAUAUC	UUUAUUGACACUGCUUAAUCA	Translation
miR171a-3p	T_00048337	Morus notabilis putative iron/ascorbate oxidoreductase partial mRNA	3	-1	1	21	4	24	UGAUUGAGCCGUGCCAAUAUC	UUUAUUGACACUGCUUAAUCA	Translation
miR171a-3p	T_00048338	Morus notabilis putative iron/ascorbate oxidoreductase partial mRNA	3	-1	1	21	33	53	UGAUUGAGCCGUGCCAAUAUC	UUUAUUGACACUGCUUAAUCA	Translation
miR171a-3p	T_00048340	Morus notabilis putative iron/ascorbate oxidoreductase partial mRNA	3	-1	1	21	335	355	UGAUUGAGCCGUGCCAAUAUC	UUUAUUGACACUGCUUAAUCA	Translation
miR171a-3p	T_00048339	Morus notabilis putative iron/ascorbate oxidoreductase partial mRNA	3	-1	1	21	340	360	UGAUUGAGCCGUGCCAAUAUC	UUUAUUGACACUGCUUAAUCA	Translation
miR171a-3p	T_00048341	Morus notabilis putative iron/ascorbate oxidoreductase partial mRNA	3	-1	1	21	342	362	UGAUUGAGCCGUGCCAAUAUC	UUUAUUGACACUGCUUAAUCA	Translation
miR171a-3p	T_00048333	Morus notabilis putative iron/ascorbate oxidoreductase partial mRNA	3	-1	1	21	394	414	UGAUUGAGCCGUGCCAAUAUC	UUUAUUGACACUGCUUAAUCA	Translation
miR171a-3p	T_00060987	PREDICTED: Prunus mume scarecrow-like protein 27 (LOC103337183), mRNA	0.5	-1	1	21	409	429	UGAUUGAGCCGUGCCAAUAUC	GAUAUUGGCGCGGCUCAAUCA	Cleavage
miR171a-3p	T_00010373	PREDICTED: Pyrus x bretschneideri scarecrow-like protein 6 (LOC103934411), mRNA	0.5	-1	1	21	473	493	UGAUUGAGCCGUGCCAAUAUC	GAUAUUGGCGCGGCUCAAUCA	Cleavage
miR171a-3p	T_00040406	PREDICTED: Vitis vinifera protein N-lysine methyltransferase METTL21A (LOC100258529), transcript variant X2, mRNA	2.5	-1	1	21	21	41	UGAUUGAGCCGUGCCAAUAUC	CCUAUUGGCAUGGCUCUAUUA	Cleavage
miR171a-3p	T_00048343	Prunus persica hypothetical protein (PRUPE_ppa008462mg) mRNA, complete cds	3	-1	1	21	367	387	UGAUUGAGCCGUGCCAAUAUC	UUUAUUGACACUGCUUAAUCA	Translation
miR171a-3p	T_00048342	Prunus persica hypothetical protein (PRUPE_ppa008462mg) mRNA, complete cds	3	-1	1	21	367	387	UGAUUGAGCCGUGCCAAUAUC	UUUAUUGACACUGCUUAAUCA	Translation
miR171a-3p	T_00048334	Prunus persica hypothetical protein (PRUPE_ppa008462mg) mRNA, complete cds	3	-1	1	21	429	449	UGAUUGAGCCGUGCCAAUAUC	UUUAUUGACACUGCUUAAUCA	Translation
miR171a-3p	T_00048335	Prunus persica hypothetical protein (PRUPE_ppa008462mg) mRNA, complete cds	3	-1	1	21	453	473	UGAUUGAGCCGUGCCAAUAUC	UUUAUUGACACUGCUUAAUCA	Translation
miR171a-5p	T_00016898	Citrus clementina hypothetical protein (CICLE_v10028015mg) mRNA, complete cds	3	-1	1	21	509	529	UAUUGGAAUGGUUCAAUCAAA	GCUGUUUGGAUCAUUUUAAUA	Cleavage
miR171a-5p	T_00041188	Morus notabilis hypothetical protein partial mRNA	2.5	-1	1	21	920	940	UAUUGGAAUGGUUCAAUCAAA	GUUCAUUGGACCAUUUCAGUA	Cleavage
miR171a-5p	T_00049092	Morus notabilis Indole-3-glycerol phosphate lyase partial mRNA	3	-1	1	21	510	530	UAUUGGAAUGGUUCAAUCAAA	UUUGAUUCAAUUAUUUCAAUG	Cleavage
miR171a-5p	T_00049091	Morus notabilis Indole-3-glycerol phosphate lyase partial mRNA	3	-1	1	21	518	538	UAUUGGAAUGGUUCAAUCAAA	UUUGAUUCAAUUAUUUCAAUG	Cleavage
miR171a-5p	T_00061328	Morus notabilis Vacuolar-sorting receptor 3 partial mRNA	3	-1	1	21	465	485	UAUUGGAAUGGUUCAAUCAAA	GCUGUUUGGAUCAUUUUAAUA	Cleavage
miR171a-5p	T_00051923	Parasponia andersonii isolate WU1 Nod factor perception protein gene, complete cds	3	-1	1	21	391	411	UAUUGGAAUGGUUCAAUCAAA	UUUGAUUAAACUAUUCCACUA	Cleavage
miR171a-5p	T_00054706	PREDICTED: Cicer arietinum probable nucleoside diphosphate kinase 5 (LOC101499746), transcript variant X5, mRNA	3	-1	1	21	894	914	UAUUGGAAUGGUUCAAUCAAA	AUUGAUUGAGAUAUUCCAAUG	Translation
miR171a-5p	T_00071022	PREDICTED: Cucumis sativus pentatricopeptide repeat-containing protein At3g24000, mitochondrial-like (LOC105436186), transcript variant X6, mRNA	2.5	-1	1	21	175	195	UAUUGGAAUGGUUCAAUCAAA	AGUGAUUGAAUCAUUCCAGGA	Cleavage
miR171a-5p	T_00021321	PREDICTED: Cucumis sativus UDP-galactose transporter 2-like (LOC101215671), mRNA	3	-1	1	21	1760	1780	UAUUGGAAUGGUUCAAUCAAA	UAUGAUUCAAUCAUUCAAAUA	Cleavage
miR171a-5p	T_00071021	PREDICTED: Eucalyptus grandis pentatricopeptide repeat-containing protein At2g03880, mitochondrial-like (LOC104431508), transcript variant X1, mRNA	2.5	-1	1	21	131	151	UAUUGGAAUGGUUCAAUCAAA	AGUGAUUGAAUCAUUCCAGGA	Cleavage
miR171a-5p	T_00045273	Prunus persica hypothetical protein (PRUPE_ppa002862mg) mRNA, complete cds	2.5	-1	1	21	1271	1291	UAUUGGAAUGGUUCAAUCAAA	UUUGAUUGAACCAAUUCAGUA	Cleavage
miR171a-5p	T_00045271	Prunus persica hypothetical protein (PRUPE_ppa002862mg) mRNA, complete cds	2.5	-1	1	21	1337	1357	UAUUGGAAUGGUUCAAUCAAA	UUUGAUUGAACCAAUUCAGUA	Cleavage
miR171a-5p	T_00045269	Prunus persica hypothetical protein (PRUPE_ppa002862mg) mRNA, complete cds	2.5	-1	1	21	1342	1362	UAUUGGAAUGGUUCAAUCAAA	UUUGAUUGAACCAAUUCAGUA	Cleavage
miR171a-5p	T_00041190	Prunus persica hypothetical protein (PRUPE_ppa018518mg) mRNA, complete cds	2.5	-1	1	21	920	940	UAUUGGAAUGGUUCAAUCAAA	GUUCAUUGGACCAUUUCAGUA	Cleavage
miR171a-5p	T_00041189	Prunus persica hypothetical protein (PRUPE_ppa018518mg) mRNA, complete cds	2.5	-1	1	21	920	940	UAUUGGAAUGGUUCAAUCAAA	GUUCAUUGGACCAUUUCAGUA	Cleavage
miR171a-5p	T_00031629	Ricinus communis mgatp-enerzed glutathione s-conjugate pump, putative, mRNA	2.5	-1	1	21	1507	1527	UAUUGGAAUGGUUCAAUCAAA	GUUGAUAGAAUCAUUCUAGUA	Cleavage
miR171b-3p	T_00040408	Morus notabilis hypothetical protein partial mRNA	2.5	-1	1	21	38	58	UGAUUGAGCCGUGCCAAUAUC	CCUAUUGGCAUGGCUCUAUUA	Cleavage
miR171b-3p	T_00040407	Morus notabilis hypothetical protein partial mRNA	2.5	-1	1	21	38	58	UGAUUGAGCCGUGCCAAUAUC	CCUAUUGGCAUGGCUCUAUUA	Cleavage
miR171b-3p	T_00040405	Morus notabilis hypothetical protein partial mRNA	2.5	-1	1	21	2	22	UGAUUGAGCCGUGCCAAUAUC	CCUAUUGGCAUGGCUCUAUUA	Cleavage
miR171b-3p	T_00036844	Morus notabilis hypothetical protein partial mRNA	3	-1	1	21	581	601	UGAUUGAGCCGUGCCAAUAUC	AAUAUUGGAAUGGCUCAAUCC	Cleavage
miR171b-3p	T_00049025	Morus notabilis hypothetical protein partial mRNA	3	-1	1	21	4478	4498	UGAUUGAGCCGUGCCAAUAUC	AAUAUUGGAAUGGCUCAAUCC	Cleavage
miR171b-3p	T_00049026	Morus notabilis hypothetical protein partial mRNA	3	-1	1	21	4828	4848	UGAUUGAGCCGUGCCAAUAUC	AAUAUUGGAAUGGCUCAAUCC	Cleavage
miR171b-3p	T_00049027	Morus notabilis hypothetical protein partial mRNA	3	-1	1	21	4987	5007	UGAUUGAGCCGUGCCAAUAUC	AAUAUUGGAAUGGCUCAAUCC	Cleavage
miR171b-3p	T_00049023	Morus notabilis hypothetical protein partial mRNA	3	-1	1	21	4990	5010	UGAUUGAGCCGUGCCAAUAUC	AAUAUUGGAAUGGCUCAAUCC	Cleavage
miR171b-3p	T_00049022	Morus notabilis hypothetical protein partial mRNA	3	-1	1	21	5070	5090	UGAUUGAGCCGUGCCAAUAUC	AAUAUUGGAAUGGCUCAAUCC	Cleavage
miR171b-3p	T_00049021	Morus notabilis hypothetical protein partial mRNA	3	-1	1	21	5604	5624	UGAUUGAGCCGUGCCAAUAUC	AAUAUUGGAAUGGCUCAAUCC	Cleavage
miR171b-3p	T_00049024	Morus notabilis hypothetical protein partial mRNA	3	-1	1	21	5665	5685	UGAUUGAGCCGUGCCAAUAUC	AAUAUUGGAAUGGCUCAAUCC	Cleavage
miR171b-3p	T_00061468	Morus notabilis putative iron/ascorbate oxidoreductase partial mRNA	3	-1	1	21	3	23	UGAUUGAGCCGUGCCAAUAUC	UUUAUUGACACUGCUUAAUCA	Translation
miR171b-3p	T_00061467	Morus notabilis putative iron/ascorbate oxidoreductase partial mRNA	3	-1	1	21	176	196	UGAUUGAGCCGUGCCAAUAUC	UUUAUUGACACUGCUUAAUCA	Translation
miR171b-3p	T_00048337	Morus notabilis putative iron/ascorbate oxidoreductase partial mRNA	3	-1	1	21	4	24	UGAUUGAGCCGUGCCAAUAUC	UUUAUUGACACUGCUUAAUCA	Translation
miR171b-3p	T_00048338	Morus notabilis putative iron/ascorbate oxidoreductase partial mRNA	3	-1	1	21	33	53	UGAUUGAGCCGUGCCAAUAUC	UUUAUUGACACUGCUUAAUCA	Translation
miR171b-3p	T_00048340	Morus notabilis putative iron/ascorbate oxidoreductase partial mRNA	3	-1	1	21	335	355	UGAUUGAGCCGUGCCAAUAUC	UUUAUUGACACUGCUUAAUCA	Translation
miR171b-3p	T_00048339	Morus notabilis putative iron/ascorbate oxidoreductase partial mRNA	3	-1	1	21	340	360	UGAUUGAGCCGUGCCAAUAUC	UUUAUUGACACUGCUUAAUCA	Translation
miR171b-3p	T_00048341	Morus notabilis putative iron/ascorbate oxidoreductase partial mRNA	3	-1	1	21	342	362	UGAUUGAGCCGUGCCAAUAUC	UUUAUUGACACUGCUUAAUCA	Translation
miR171b-3p	T_00048333	Morus notabilis putative iron/ascorbate oxidoreductase partial mRNA	3	-1	1	21	394	414	UGAUUGAGCCGUGCCAAUAUC	UUUAUUGACACUGCUUAAUCA	Translation
miR171b-3p	T_00060987	PREDICTED: Prunus mume scarecrow-like protein 27 (LOC103337183), mRNA	0.5	-1	1	21	409	429	UGAUUGAGCCGUGCCAAUAUC	GAUAUUGGCGCGGCUCAAUCA	Cleavage
miR171b-3p	T_00010373	PREDICTED: Pyrus x bretschneideri scarecrow-like protein 6 (LOC103934411), mRNA	0.5	-1	1	21	473	493	UGAUUGAGCCGUGCCAAUAUC	GAUAUUGGCGCGGCUCAAUCA	Cleavage
miR171b-3p	T_00040406	PREDICTED: Vitis vinifera protein N-lysine methyltransferase METTL21A (LOC100258529), transcript variant X2, mRNA	2.5	-1	1	21	21	41	UGAUUGAGCCGUGCCAAUAUC	CCUAUUGGCAUGGCUCUAUUA	Cleavage
miR171b-3p	T_00048343	Prunus persica hypothetical protein (PRUPE_ppa008462mg) mRNA, complete cds	3	-1	1	21	367	387	UGAUUGAGCCGUGCCAAUAUC	UUUAUUGACACUGCUUAAUCA	Translation
miR171b-3p	T_00048342	Prunus persica hypothetical protein (PRUPE_ppa008462mg) mRNA, complete cds	3	-1	1	21	367	387	UGAUUGAGCCGUGCCAAUAUC	UUUAUUGACACUGCUUAAUCA	Translation
miR171b-3p	T_00048334	Prunus persica hypothetical protein (PRUPE_ppa008462mg) mRNA, complete cds	3	-1	1	21	429	449	UGAUUGAGCCGUGCCAAUAUC	UUUAUUGACACUGCUUAAUCA	Translation
miR171b-3p	T_00048335	Prunus persica hypothetical protein (PRUPE_ppa008462mg) mRNA, complete cds	3	-1	1	21	453	473	UGAUUGAGCCGUGCCAAUAUC	UUUAUUGACACUGCUUAAUCA	Translation
miR171b-5p	T_00016898	Citrus clementina hypothetical protein (CICLE_v10028015mg) mRNA, complete cds	3	-1	1	21	509	529	UAUUGGAAUGGUUCAAUCAAA	GCUGUUUGGAUCAUUUUAAUA	Cleavage
miR171b-5p	T_00041188	Morus notabilis hypothetical protein partial mRNA	2.5	-1	1	21	920	940	UAUUGGAAUGGUUCAAUCAAA	GUUCAUUGGACCAUUUCAGUA	Cleavage
miR171b-5p	T_00049092	Morus notabilis Indole-3-glycerol phosphate lyase partial mRNA	3	-1	1	21	510	530	UAUUGGAAUGGUUCAAUCAAA	UUUGAUUCAAUUAUUUCAAUG	Cleavage
miR171b-5p	T_00049091	Morus notabilis Indole-3-glycerol phosphate lyase partial mRNA	3	-1	1	21	518	538	UAUUGGAAUGGUUCAAUCAAA	UUUGAUUCAAUUAUUUCAAUG	Cleavage
miR171b-5p	T_00061328	Morus notabilis Vacuolar-sorting receptor 3 partial mRNA	3	-1	1	21	465	485	UAUUGGAAUGGUUCAAUCAAA	GCUGUUUGGAUCAUUUUAAUA	Cleavage
miR171b-5p	T_00051923	Parasponia andersonii isolate WU1 Nod factor perception protein gene, complete cds	3	-1	1	21	391	411	UAUUGGAAUGGUUCAAUCAAA	UUUGAUUAAACUAUUCCACUA	Cleavage
miR171b-5p	T_00054706	PREDICTED: Cicer arietinum probable nucleoside diphosphate kinase 5 (LOC101499746), transcript variant X5, mRNA	3	-1	1	21	894	914	UAUUGGAAUGGUUCAAUCAAA	AUUGAUUGAGAUAUUCCAAUG	Translation
miR171b-5p	T_00071022	PREDICTED: Cucumis sativus pentatricopeptide repeat-containing protein At3g24000, mitochondrial-like (LOC105436186), transcript variant X6, mRNA	2.5	-1	1	21	175	195	UAUUGGAAUGGUUCAAUCAAA	AGUGAUUGAAUCAUUCCAGGA	Cleavage
miR171b-5p	T_00021321	PREDICTED: Cucumis sativus UDP-galactose transporter 2-like (LOC101215671), mRNA	3	-1	1	21	1760	1780	UAUUGGAAUGGUUCAAUCAAA	UAUGAUUCAAUCAUUCAAAUA	Cleavage
miR171b-5p	T_00071021	PREDICTED: Eucalyptus grandis pentatricopeptide repeat-containing protein At2g03880, mitochondrial-like (LOC104431508), transcript variant X1, mRNA	2.5	-1	1	21	131	151	UAUUGGAAUGGUUCAAUCAAA	AGUGAUUGAAUCAUUCCAGGA	Cleavage
miR171b-5p	T_00045273	Prunus persica hypothetical protein (PRUPE_ppa002862mg) mRNA, complete cds	2.5	-1	1	21	1271	1291	UAUUGGAAUGGUUCAAUCAAA	UUUGAUUGAACCAAUUCAGUA	Cleavage
miR171b-5p	T_00045271	Prunus persica hypothetical protein (PRUPE_ppa002862mg) mRNA, complete cds	2.5	-1	1	21	1337	1357	UAUUGGAAUGGUUCAAUCAAA	UUUGAUUGAACCAAUUCAGUA	Cleavage
miR171b-5p	T_00045269	Prunus persica hypothetical protein (PRUPE_ppa002862mg) mRNA, complete cds	2.5	-1	1	21	1342	1362	UAUUGGAAUGGUUCAAUCAAA	UUUGAUUGAACCAAUUCAGUA	Cleavage
miR171b-5p	T_00041190	Prunus persica hypothetical protein (PRUPE_ppa018518mg) mRNA, complete cds	2.5	-1	1	21	920	940	UAUUGGAAUGGUUCAAUCAAA	GUUCAUUGGACCAUUUCAGUA	Cleavage
miR171b-5p	T_00041189	Prunus persica hypothetical protein (PRUPE_ppa018518mg) mRNA, complete cds	2.5	-1	1	21	920	940	UAUUGGAAUGGUUCAAUCAAA	GUUCAUUGGACCAUUUCAGUA	Cleavage
miR171b-5p	T_00031629	Ricinus communis mgatp-enerzed glutathione s-conjugate pump, putative, mRNA	2.5	-1	1	21	1507	1527	UAUUGGAAUGGUUCAAUCAAA	GUUGAUAGAAUCAUUCUAGUA	Cleavage
miR171c-3p	T_00040408	Morus notabilis hypothetical protein partial mRNA	2.5	-1	1	21	38	58	UGAUUGAGCCGUGCCAAUAUC	CCUAUUGGCAUGGCUCUAUUA	Cleavage
miR171c-3p	T_00040407	Morus notabilis hypothetical protein partial mRNA	2.5	-1	1	21	38	58	UGAUUGAGCCGUGCCAAUAUC	CCUAUUGGCAUGGCUCUAUUA	Cleavage
miR171c-3p	T_00040405	Morus notabilis hypothetical protein partial mRNA	2.5	-1	1	21	2	22	UGAUUGAGCCGUGCCAAUAUC	CCUAUUGGCAUGGCUCUAUUA	Cleavage
miR171c-3p	T_00036844	Morus notabilis hypothetical protein partial mRNA	3	-1	1	21	581	601	UGAUUGAGCCGUGCCAAUAUC	AAUAUUGGAAUGGCUCAAUCC	Cleavage
miR171c-3p	T_00049025	Morus notabilis hypothetical protein partial mRNA	3	-1	1	21	4478	4498	UGAUUGAGCCGUGCCAAUAUC	AAUAUUGGAAUGGCUCAAUCC	Cleavage
miR171c-3p	T_00049026	Morus notabilis hypothetical protein partial mRNA	3	-1	1	21	4828	4848	UGAUUGAGCCGUGCCAAUAUC	AAUAUUGGAAUGGCUCAAUCC	Cleavage
miR171c-3p	T_00049027	Morus notabilis hypothetical protein partial mRNA	3	-1	1	21	4987	5007	UGAUUGAGCCGUGCCAAUAUC	AAUAUUGGAAUGGCUCAAUCC	Cleavage
miR171c-3p	T_00049023	Morus notabilis hypothetical protein partial mRNA	3	-1	1	21	4990	5010	UGAUUGAGCCGUGCCAAUAUC	AAUAUUGGAAUGGCUCAAUCC	Cleavage
miR171c-3p	T_00049022	Morus notabilis hypothetical protein partial mRNA	3	-1	1	21	5070	5090	UGAUUGAGCCGUGCCAAUAUC	AAUAUUGGAAUGGCUCAAUCC	Cleavage
miR171c-3p	T_00049021	Morus notabilis hypothetical protein partial mRNA	3	-1	1	21	5604	5624	UGAUUGAGCCGUGCCAAUAUC	AAUAUUGGAAUGGCUCAAUCC	Cleavage
miR171c-3p	T_00049024	Morus notabilis hypothetical protein partial mRNA	3	-1	1	21	5665	5685	UGAUUGAGCCGUGCCAAUAUC	AAUAUUGGAAUGGCUCAAUCC	Cleavage
miR171c-3p	T_00061468	Morus notabilis putative iron/ascorbate oxidoreductase partial mRNA	3	-1	1	21	3	23	UGAUUGAGCCGUGCCAAUAUC	UUUAUUGACACUGCUUAAUCA	Translation
miR171c-3p	T_00061467	Morus notabilis putative iron/ascorbate oxidoreductase partial mRNA	3	-1	1	21	176	196	UGAUUGAGCCGUGCCAAUAUC	UUUAUUGACACUGCUUAAUCA	Translation
miR171c-3p	T_00048337	Morus notabilis putative iron/ascorbate oxidoreductase partial mRNA	3	-1	1	21	4	24	UGAUUGAGCCGUGCCAAUAUC	UUUAUUGACACUGCUUAAUCA	Translation
miR171c-3p	T_00048338	Morus notabilis putative iron/ascorbate oxidoreductase partial mRNA	3	-1	1	21	33	53	UGAUUGAGCCGUGCCAAUAUC	UUUAUUGACACUGCUUAAUCA	Translation
miR171c-3p	T_00048340	Morus notabilis putative iron/ascorbate oxidoreductase partial mRNA	3	-1	1	21	335	355	UGAUUGAGCCGUGCCAAUAUC	UUUAUUGACACUGCUUAAUCA	Translation
miR171c-3p	T_00048339	Morus notabilis putative iron/ascorbate oxidoreductase partial mRNA	3	-1	1	21	340	360	UGAUUGAGCCGUGCCAAUAUC	UUUAUUGACACUGCUUAAUCA	Translation
miR171c-3p	T_00048341	Morus notabilis putative iron/ascorbate oxidoreductase partial mRNA	3	-1	1	21	342	362	UGAUUGAGCCGUGCCAAUAUC	UUUAUUGACACUGCUUAAUCA	Translation
miR171c-3p	T_00048333	Morus notabilis putative iron/ascorbate oxidoreductase partial mRNA	3	-1	1	21	394	414	UGAUUGAGCCGUGCCAAUAUC	UUUAUUGACACUGCUUAAUCA	Translation
miR171c-3p	T_00060987	PREDICTED: Prunus mume scarecrow-like protein 27 (LOC103337183), mRNA	0.5	-1	1	21	409	429	UGAUUGAGCCGUGCCAAUAUC	GAUAUUGGCGCGGCUCAAUCA	Cleavage
miR171c-3p	T_00010373	PREDICTED: Pyrus x bretschneideri scarecrow-like protein 6 (LOC103934411), mRNA	0.5	-1	1	21	473	493	UGAUUGAGCCGUGCCAAUAUC	GAUAUUGGCGCGGCUCAAUCA	Cleavage
miR171c-3p	T_00040406	PREDICTED: Vitis vinifera protein N-lysine methyltransferase METTL21A (LOC100258529), transcript variant X2, mRNA	2.5	-1	1	21	21	41	UGAUUGAGCCGUGCCAAUAUC	CCUAUUGGCAUGGCUCUAUUA	Cleavage
miR171c-3p	T_00048343	Prunus persica hypothetical protein (PRUPE_ppa008462mg) mRNA, complete cds	3	-1	1	21	367	387	UGAUUGAGCCGUGCCAAUAUC	UUUAUUGACACUGCUUAAUCA	Translation
miR171c-3p	T_00048342	Prunus persica hypothetical protein (PRUPE_ppa008462mg) mRNA, complete cds	3	-1	1	21	367	387	UGAUUGAGCCGUGCCAAUAUC	UUUAUUGACACUGCUUAAUCA	Translation
miR171c-3p	T_00048334	Prunus persica hypothetical protein (PRUPE_ppa008462mg) mRNA, complete cds	3	-1	1	21	429	449	UGAUUGAGCCGUGCCAAUAUC	UUUAUUGACACUGCUUAAUCA	Translation
miR171c-3p	T_00048335	Prunus persica hypothetical protein (PRUPE_ppa008462mg) mRNA, complete cds	3	-1	1	21	453	473	UGAUUGAGCCGUGCCAAUAUC	UUUAUUGACACUGCUUAAUCA	Translation
miR171c-5p	T_00016898	Citrus clementina hypothetical protein (CICLE_v10028015mg) mRNA, complete cds	3	-1	1	21	509	529	UAUUGGAAUGGUUCAAUCAAA	GCUGUUUGGAUCAUUUUAAUA	Cleavage
miR171c-5p	T_00041188	Morus notabilis hypothetical protein partial mRNA	2.5	-1	1	21	920	940	UAUUGGAAUGGUUCAAUCAAA	GUUCAUUGGACCAUUUCAGUA	Cleavage
miR171c-5p	T_00049092	Morus notabilis Indole-3-glycerol phosphate lyase partial mRNA	3	-1	1	21	510	530	UAUUGGAAUGGUUCAAUCAAA	UUUGAUUCAAUUAUUUCAAUG	Cleavage
miR171c-5p	T_00049091	Morus notabilis Indole-3-glycerol phosphate lyase partial mRNA	3	-1	1	21	518	538	UAUUGGAAUGGUUCAAUCAAA	UUUGAUUCAAUUAUUUCAAUG	Cleavage
miR171c-5p	T_00061328	Morus notabilis Vacuolar-sorting receptor 3 partial mRNA	3	-1	1	21	465	485	UAUUGGAAUGGUUCAAUCAAA	GCUGUUUGGAUCAUUUUAAUA	Cleavage
miR171c-5p	T_00051923	Parasponia andersonii isolate WU1 Nod factor perception protein gene, complete cds	3	-1	1	21	391	411	UAUUGGAAUGGUUCAAUCAAA	UUUGAUUAAACUAUUCCACUA	Cleavage
miR171c-5p	T_00054706	PREDICTED: Cicer arietinum probable nucleoside diphosphate kinase 5 (LOC101499746), transcript variant X5, mRNA	3	-1	1	21	894	914	UAUUGGAAUGGUUCAAUCAAA	AUUGAUUGAGAUAUUCCAAUG	Translation
miR171c-5p	T_00071022	PREDICTED: Cucumis sativus pentatricopeptide repeat-containing protein At3g24000, mitochondrial-like (LOC105436186), transcript variant X6, mRNA	2.5	-1	1	21	175	195	UAUUGGAAUGGUUCAAUCAAA	AGUGAUUGAAUCAUUCCAGGA	Cleavage
miR171c-5p	T_00021321	PREDICTED: Cucumis sativus UDP-galactose transporter 2-like (LOC101215671), mRNA	3	-1	1	21	1760	1780	UAUUGGAAUGGUUCAAUCAAA	UAUGAUUCAAUCAUUCAAAUA	Cleavage
miR171c-5p	T_00071021	PREDICTED: Eucalyptus grandis pentatricopeptide repeat-containing protein At2g03880, mitochondrial-like (LOC104431508), transcript variant X1, mRNA	2.5	-1	1	21	131	151	UAUUGGAAUGGUUCAAUCAAA	AGUGAUUGAAUCAUUCCAGGA	Cleavage
miR171c-5p	T_00045273	Prunus persica hypothetical protein (PRUPE_ppa002862mg) mRNA, complete cds	2.5	-1	1	21	1271	1291	UAUUGGAAUGGUUCAAUCAAA	UUUGAUUGAACCAAUUCAGUA	Cleavage
miR171c-5p	T_00045271	Prunus persica hypothetical protein (PRUPE_ppa002862mg) mRNA, complete cds	2.5	-1	1	21	1337	1357	UAUUGGAAUGGUUCAAUCAAA	UUUGAUUGAACCAAUUCAGUA	Cleavage
miR171c-5p	T_00045269	Prunus persica hypothetical protein (PRUPE_ppa002862mg) mRNA, complete cds	2.5	-1	1	21	1342	1362	UAUUGGAAUGGUUCAAUCAAA	UUUGAUUGAACCAAUUCAGUA	Cleavage
miR171c-5p	T_00041190	Prunus persica hypothetical protein (PRUPE_ppa018518mg) mRNA, complete cds	2.5	-1	1	21	920	940	UAUUGGAAUGGUUCAAUCAAA	GUUCAUUGGACCAUUUCAGUA	Cleavage
miR171c-5p	T_00041189	Prunus persica hypothetical protein (PRUPE_ppa018518mg) mRNA, complete cds	2.5	-1	1	21	920	940	UAUUGGAAUGGUUCAAUCAAA	GUUCAUUGGACCAUUUCAGUA	Cleavage
miR171c-5p	T_00031629	Ricinus communis mgatp-enerzed glutathione s-conjugate pump, putative, mRNA	2.5	-1	1	21	1507	1527	UAUUGGAAUGGUUCAAUCAAA	GUUGAUAGAAUCAUUCUAGUA	Cleavage
miR171d-3P	T_00040408	Morus notabilis hypothetical protein partial mRNA	2.5	-1	1	21	38	58	UGAUUGAGCCGUGCCAAUAUC	CCUAUUGGCAUGGCUCUAUUA	Cleavage
miR171d-3P	T_00040407	Morus notabilis hypothetical protein partial mRNA	2.5	-1	1	21	38	58	UGAUUGAGCCGUGCCAAUAUC	CCUAUUGGCAUGGCUCUAUUA	Cleavage
miR171d-3P	T_00040405	Morus notabilis hypothetical protein partial mRNA	2.5	-1	1	21	2	22	UGAUUGAGCCGUGCCAAUAUC	CCUAUUGGCAUGGCUCUAUUA	Cleavage
miR171d-3P	T_00036844	Morus notabilis hypothetical protein partial mRNA	3	-1	1	21	581	601	UGAUUGAGCCGUGCCAAUAUC	AAUAUUGGAAUGGCUCAAUCC	Cleavage
miR171d-3P	T_00049025	Morus notabilis hypothetical protein partial mRNA	3	-1	1	21	4478	4498	UGAUUGAGCCGUGCCAAUAUC	AAUAUUGGAAUGGCUCAAUCC	Cleavage
miR171d-3P	T_00049026	Morus notabilis hypothetical protein partial mRNA	3	-1	1	21	4828	4848	UGAUUGAGCCGUGCCAAUAUC	AAUAUUGGAAUGGCUCAAUCC	Cleavage
miR171d-3P	T_00049027	Morus notabilis hypothetical protein partial mRNA	3	-1	1	21	4987	5007	UGAUUGAGCCGUGCCAAUAUC	AAUAUUGGAAUGGCUCAAUCC	Cleavage
miR171d-3P	T_00049023	Morus notabilis hypothetical protein partial mRNA	3	-1	1	21	4990	5010	UGAUUGAGCCGUGCCAAUAUC	AAUAUUGGAAUGGCUCAAUCC	Cleavage
miR171d-3P	T_00049022	Morus notabilis hypothetical protein partial mRNA	3	-1	1	21	5070	5090	UGAUUGAGCCGUGCCAAUAUC	AAUAUUGGAAUGGCUCAAUCC	Cleavage
miR171d-3P	T_00049021	Morus notabilis hypothetical protein partial mRNA	3	-1	1	21	5604	5624	UGAUUGAGCCGUGCCAAUAUC	AAUAUUGGAAUGGCUCAAUCC	Cleavage
miR171d-3P	T_00049024	Morus notabilis hypothetical protein partial mRNA	3	-1	1	21	5665	5685	UGAUUGAGCCGUGCCAAUAUC	AAUAUUGGAAUGGCUCAAUCC	Cleavage
miR171d-3P	T_00061468	Morus notabilis putative iron/ascorbate oxidoreductase partial mRNA	3	-1	1	21	3	23	UGAUUGAGCCGUGCCAAUAUC	UUUAUUGACACUGCUUAAUCA	Translation
miR171d-3P	T_00061467	Morus notabilis putative iron/ascorbate oxidoreductase partial mRNA	3	-1	1	21	176	196	UGAUUGAGCCGUGCCAAUAUC	UUUAUUGACACUGCUUAAUCA	Translation
miR171d-3P	T_00048337	Morus notabilis putative iron/ascorbate oxidoreductase partial mRNA	3	-1	1	21	4	24	UGAUUGAGCCGUGCCAAUAUC	UUUAUUGACACUGCUUAAUCA	Translation
miR171d-3P	T_00048338	Morus notabilis putative iron/ascorbate oxidoreductase partial mRNA	3	-1	1	21	33	53	UGAUUGAGCCGUGCCAAUAUC	UUUAUUGACACUGCUUAAUCA	Translation
miR171d-3P	T_00048340	Morus notabilis putative iron/ascorbate oxidoreductase partial mRNA	3	-1	1	21	335	355	UGAUUGAGCCGUGCCAAUAUC	UUUAUUGACACUGCUUAAUCA	Translation
miR171d-3P	T_00048339	Morus notabilis putative iron/ascorbate oxidoreductase partial mRNA	3	-1	1	21	340	360	UGAUUGAGCCGUGCCAAUAUC	UUUAUUGACACUGCUUAAUCA	Translation
miR171d-3P	T_00048341	Morus notabilis putative iron/ascorbate oxidoreductase partial mRNA	3	-1	1	21	342	362	UGAUUGAGCCGUGCCAAUAUC	UUUAUUGACACUGCUUAAUCA	Translation
miR171d-3P	T_00048333	Morus notabilis putative iron/ascorbate oxidoreductase partial mRNA	3	-1	1	21	394	414	UGAUUGAGCCGUGCCAAUAUC	UUUAUUGACACUGCUUAAUCA	Translation
miR171d-3P	T_00060987	PREDICTED: Prunus mume scarecrow-like protein 27 (LOC103337183), mRNA	0.5	-1	1	21	409	429	UGAUUGAGCCGUGCCAAUAUC	GAUAUUGGCGCGGCUCAAUCA	Cleavage
miR171d-3P	T_00010373	PREDICTED: Pyrus x bretschneideri scarecrow-like protein 6 (LOC103934411), mRNA	0.5	-1	1	21	473	493	UGAUUGAGCCGUGCCAAUAUC	GAUAUUGGCGCGGCUCAAUCA	Cleavage
miR171d-3P	T_00040406	PREDICTED: Vitis vinifera protein N-lysine methyltransferase METTL21A (LOC100258529), transcript variant X2, mRNA	2.5	-1	1	21	21	41	UGAUUGAGCCGUGCCAAUAUC	CCUAUUGGCAUGGCUCUAUUA	Cleavage
miR171d-3P	T_00048343	Prunus persica hypothetical protein (PRUPE_ppa008462mg) mRNA, complete cds	3	-1	1	21	367	387	UGAUUGAGCCGUGCCAAUAUC	UUUAUUGACACUGCUUAAUCA	Translation
miR171d-3P	T_00048342	Prunus persica hypothetical protein (PRUPE_ppa008462mg) mRNA, complete cds	3	-1	1	21	367	387	UGAUUGAGCCGUGCCAAUAUC	UUUAUUGACACUGCUUAAUCA	Translation
miR171d-3P	T_00048334	Prunus persica hypothetical protein (PRUPE_ppa008462mg) mRNA, complete cds	3	-1	1	21	429	449	UGAUUGAGCCGUGCCAAUAUC	UUUAUUGACACUGCUUAAUCA	Translation
miR171d-3P	T_00048335	Prunus persica hypothetical protein (PRUPE_ppa008462mg) mRNA, complete cds	3	-1	1	21	453	473	UGAUUGAGCCGUGCCAAUAUC	UUUAUUGACACUGCUUAAUCA	Translation
miR171d-5P	T_00062971	Morus notabilis DNA mismatch repair protein Msh2 partial mRNA	2.5	-1	1	21	214	234	UAUUGGUCCGGUUCAAUAAGA	UAUUAUUUAGUUGGACCAAUA	Cleavage
miR171d-5P	T_00062970	Morus notabilis DNA mismatch repair protein Msh2 partial mRNA	2.5	-1	1	21	85	105	UAUUGGUCCGGUUCAAUAAGA	UAUUAUUUAGUUGGACCAAUA	Cleavage
miR171d-5P	T_00081968	Morus notabilis ERI1 exoribonuclease 2 partial mRNA	3	-1	1	21	1979	1999	UAUUGGUCCGGUUCAAUAAGA	UUUUUUUGAAACGGAUCAAUA	Translation
miR171d-5P	T_00080288	Morus notabilis hypothetical protein partial mRNA	1.5	-1	1	21	2140	2160	UAUUGGUCCGGUUCAAUAAGA	AUUUAUUGAACUGGGCUAAUA	Cleavage
miR171d-5P	T_00080284	Morus notabilis hypothetical protein partial mRNA	1.5	-1	1	21	1838	1858	UAUUGGUCCGGUUCAAUAAGA	AUUUAUUGAACUGGGCUAAUA	Cleavage
miR171d-5P	T_00080286	Morus notabilis hypothetical protein partial mRNA	1.5	-1	1	21	2118	2138	UAUUGGUCCGGUUCAAUAAGA	AUUUAUUGAACUGGGCUAAUA	Cleavage
miR171d-5P	T_00080287	Morus notabilis hypothetical protein partial mRNA	1.5	-1	1	21	2436	2456	UAUUGGUCCGGUUCAAUAAGA	AUUUAUUGAACUGGGCUAAUA	Cleavage
miR171d-5P	T_00016102	PREDICTED: Malus x domestica ribulose bisphosphate carboxylase/oxygenase activase, chloroplastic (LOC103444042), transcript variant X2, misc_RNA	3	-1	1	21	37	57	UAUUGGUCCGGUUCAAUAAGA	UGUUAUUGAAUUGGAUCGAUU	Cleavage
miR171e-3p	T_00040408	Morus notabilis hypothetical protein partial mRNA	2.5	-1	1	21	38	58	UGAUUGAGCCGUGCCAAUAUC	CCUAUUGGCAUGGCUCUAUUA	Cleavage
miR171e-3p	T_00040407	Morus notabilis hypothetical protein partial mRNA	2.5	-1	1	21	38	58	UGAUUGAGCCGUGCCAAUAUC	CCUAUUGGCAUGGCUCUAUUA	Cleavage
miR171e-3p	T_00040405	Morus notabilis hypothetical protein partial mRNA	2.5	-1	1	21	2	22	UGAUUGAGCCGUGCCAAUAUC	CCUAUUGGCAUGGCUCUAUUA	Cleavage
miR171e-3p	T_00036844	Morus notabilis hypothetical protein partial mRNA	3	-1	1	21	581	601	UGAUUGAGCCGUGCCAAUAUC	AAUAUUGGAAUGGCUCAAUCC	Cleavage
miR171e-3p	T_00049025	Morus notabilis hypothetical protein partial mRNA	3	-1	1	21	4478	4498	UGAUUGAGCCGUGCCAAUAUC	AAUAUUGGAAUGGCUCAAUCC	Cleavage
miR171e-3p	T_00049026	Morus notabilis hypothetical protein partial mRNA	3	-1	1	21	4828	4848	UGAUUGAGCCGUGCCAAUAUC	AAUAUUGGAAUGGCUCAAUCC	Cleavage
miR171e-3p	T_00049027	Morus notabilis hypothetical protein partial mRNA	3	-1	1	21	4987	5007	UGAUUGAGCCGUGCCAAUAUC	AAUAUUGGAAUGGCUCAAUCC	Cleavage
miR171e-3p	T_00049023	Morus notabilis hypothetical protein partial mRNA	3	-1	1	21	4990	5010	UGAUUGAGCCGUGCCAAUAUC	AAUAUUGGAAUGGCUCAAUCC	Cleavage
miR171e-3p	T_00049022	Morus notabilis hypothetical protein partial mRNA	3	-1	1	21	5070	5090	UGAUUGAGCCGUGCCAAUAUC	AAUAUUGGAAUGGCUCAAUCC	Cleavage
miR171e-3p	T_00049021	Morus notabilis hypothetical protein partial mRNA	3	-1	1	21	5604	5624	UGAUUGAGCCGUGCCAAUAUC	AAUAUUGGAAUGGCUCAAUCC	Cleavage
miR171e-3p	T_00049024	Morus notabilis hypothetical protein partial mRNA	3	-1	1	21	5665	5685	UGAUUGAGCCGUGCCAAUAUC	AAUAUUGGAAUGGCUCAAUCC	Cleavage
miR171e-3p	T_00061468	Morus notabilis putative iron/ascorbate oxidoreductase partial mRNA	3	-1	1	21	3	23	UGAUUGAGCCGUGCCAAUAUC	UUUAUUGACACUGCUUAAUCA	Translation
miR171e-3p	T_00061467	Morus notabilis putative iron/ascorbate oxidoreductase partial mRNA	3	-1	1	21	176	196	UGAUUGAGCCGUGCCAAUAUC	UUUAUUGACACUGCUUAAUCA	Translation
miR171e-3p	T_00048337	Morus notabilis putative iron/ascorbate oxidoreductase partial mRNA	3	-1	1	21	4	24	UGAUUGAGCCGUGCCAAUAUC	UUUAUUGACACUGCUUAAUCA	Translation
miR171e-3p	T_00048338	Morus notabilis putative iron/ascorbate oxidoreductase partial mRNA	3	-1	1	21	33	53	UGAUUGAGCCGUGCCAAUAUC	UUUAUUGACACUGCUUAAUCA	Translation
miR171e-3p	T_00048340	Morus notabilis putative iron/ascorbate oxidoreductase partial mRNA	3	-1	1	21	335	355	UGAUUGAGCCGUGCCAAUAUC	UUUAUUGACACUGCUUAAUCA	Translation
miR171e-3p	T_00048339	Morus notabilis putative iron/ascorbate oxidoreductase partial mRNA	3	-1	1	21	340	360	UGAUUGAGCCGUGCCAAUAUC	UUUAUUGACACUGCUUAAUCA	Translation
miR171e-3p	T_00048341	Morus notabilis putative iron/ascorbate oxidoreductase partial mRNA	3	-1	1	21	342	362	UGAUUGAGCCGUGCCAAUAUC	UUUAUUGACACUGCUUAAUCA	Translation
miR171e-3p	T_00048333	Morus notabilis putative iron/ascorbate oxidoreductase partial mRNA	3	-1	1	21	394	414	UGAUUGAGCCGUGCCAAUAUC	UUUAUUGACACUGCUUAAUCA	Translation
miR171e-3p	T_00060987	PREDICTED: Prunus mume scarecrow-like protein 27 (LOC103337183), mRNA	0.5	-1	1	21	409	429	UGAUUGAGCCGUGCCAAUAUC	GAUAUUGGCGCGGCUCAAUCA	Cleavage
miR171e-3p	T_00010373	PREDICTED: Pyrus x bretschneideri scarecrow-like protein 6 (LOC103934411), mRNA	0.5	-1	1	21	473	493	UGAUUGAGCCGUGCCAAUAUC	GAUAUUGGCGCGGCUCAAUCA	Cleavage
miR171e-3p	T_00040406	PREDICTED: Vitis vinifera protein N-lysine methyltransferase METTL21A (LOC100258529), transcript variant X2, mRNA	2.5	-1	1	21	21	41	UGAUUGAGCCGUGCCAAUAUC	CCUAUUGGCAUGGCUCUAUUA	Cleavage
miR171e-3p	T_00048343	Prunus persica hypothetical protein (PRUPE_ppa008462mg) mRNA, complete cds	3	-1	1	21	367	387	UGAUUGAGCCGUGCCAAUAUC	UUUAUUGACACUGCUUAAUCA	Translation
miR171e-3p	T_00048342	Prunus persica hypothetical protein (PRUPE_ppa008462mg) mRNA, complete cds	3	-1	1	21	367	387	UGAUUGAGCCGUGCCAAUAUC	UUUAUUGACACUGCUUAAUCA	Translation
miR171e-3p	T_00048334	Prunus persica hypothetical protein (PRUPE_ppa008462mg) mRNA, complete cds	3	-1	1	21	429	449	UGAUUGAGCCGUGCCAAUAUC	UUUAUUGACACUGCUUAAUCA	Translation
miR171e-3p	T_00048335	Prunus persica hypothetical protein (PRUPE_ppa008462mg) mRNA, complete cds	3	-1	1	21	453	473	UGAUUGAGCCGUGCCAAUAUC	UUUAUUGACACUGCUUAAUCA	Translation
miR171e-5p	T_00062971	Morus notabilis DNA mismatch repair protein Msh2 partial mRNA	2.5	-1	1	21	214	234	UAUUGGUCCGGUUCAAUAAGA	UAUUAUUUAGUUGGACCAAUA	Cleavage
miR171e-5p	T_00062970	Morus notabilis DNA mismatch repair protein Msh2 partial mRNA	2.5	-1	1	21	85	105	UAUUGGUCCGGUUCAAUAAGA	UAUUAUUUAGUUGGACCAAUA	Cleavage
miR171e-5p	T_00081968	Morus notabilis ERI1 exoribonuclease 2 partial mRNA	3	-1	1	21	1979	1999	UAUUGGUCCGGUUCAAUAAGA	UUUUUUUGAAACGGAUCAAUA	Translation
miR171e-5p	T_00080288	Morus notabilis hypothetical protein partial mRNA	1.5	-1	1	21	2140	2160	UAUUGGUCCGGUUCAAUAAGA	AUUUAUUGAACUGGGCUAAUA	Cleavage
miR171e-5p	T_00080284	Morus notabilis hypothetical protein partial mRNA	1.5	-1	1	21	1838	1858	UAUUGGUCCGGUUCAAUAAGA	AUUUAUUGAACUGGGCUAAUA	Cleavage
miR171e-5p	T_00080286	Morus notabilis hypothetical protein partial mRNA	1.5	-1	1	21	2118	2138	UAUUGGUCCGGUUCAAUAAGA	AUUUAUUGAACUGGGCUAAUA	Cleavage
miR171e-5p	T_00080287	Morus notabilis hypothetical protein partial mRNA	1.5	-1	1	21	2436	2456	UAUUGGUCCGGUUCAAUAAGA	AUUUAUUGAACUGGGCUAAUA	Cleavage
miR171e-5p	T_00016102	PREDICTED: Malus x domestica ribulose bisphosphate carboxylase/oxygenase activase, chloroplastic (LOC103444042), transcript variant X2, misc_RNA	3	-1	1	21	37	57	UAUUGGUCCGGUUCAAUAAGA	UGUUAUUGAAUUGGAUCGAUU	Cleavage
miR171f-3p	T_00040408	Morus notabilis hypothetical protein partial mRNA	2.5	-1	1	21	38	58	UGAUUGAGCCGUGCCAAUAUC	CCUAUUGGCAUGGCUCUAUUA	Cleavage
miR171f-3p	T_00040407	Morus notabilis hypothetical protein partial mRNA	2.5	-1	1	21	38	58	UGAUUGAGCCGUGCCAAUAUC	CCUAUUGGCAUGGCUCUAUUA	Cleavage
miR171f-3p	T_00040405	Morus notabilis hypothetical protein partial mRNA	2.5	-1	1	21	2	22	UGAUUGAGCCGUGCCAAUAUC	CCUAUUGGCAUGGCUCUAUUA	Cleavage
miR171f-3p	T_00036844	Morus notabilis hypothetical protein partial mRNA	3	-1	1	21	581	601	UGAUUGAGCCGUGCCAAUAUC	AAUAUUGGAAUGGCUCAAUCC	Cleavage
miR171f-3p	T_00049025	Morus notabilis hypothetical protein partial mRNA	3	-1	1	21	4478	4498	UGAUUGAGCCGUGCCAAUAUC	AAUAUUGGAAUGGCUCAAUCC	Cleavage
miR171f-3p	T_00049026	Morus notabilis hypothetical protein partial mRNA	3	-1	1	21	4828	4848	UGAUUGAGCCGUGCCAAUAUC	AAUAUUGGAAUGGCUCAAUCC	Cleavage
miR171f-3p	T_00049027	Morus notabilis hypothetical protein partial mRNA	3	-1	1	21	4987	5007	UGAUUGAGCCGUGCCAAUAUC	AAUAUUGGAAUGGCUCAAUCC	Cleavage
miR171f-3p	T_00049023	Morus notabilis hypothetical protein partial mRNA	3	-1	1	21	4990	5010	UGAUUGAGCCGUGCCAAUAUC	AAUAUUGGAAUGGCUCAAUCC	Cleavage
miR171f-3p	T_00049022	Morus notabilis hypothetical protein partial mRNA	3	-1	1	21	5070	5090	UGAUUGAGCCGUGCCAAUAUC	AAUAUUGGAAUGGCUCAAUCC	Cleavage
miR171f-3p	T_00049021	Morus notabilis hypothetical protein partial mRNA	3	-1	1	21	5604	5624	UGAUUGAGCCGUGCCAAUAUC	AAUAUUGGAAUGGCUCAAUCC	Cleavage
miR171f-3p	T_00049024	Morus notabilis hypothetical protein partial mRNA	3	-1	1	21	5665	5685	UGAUUGAGCCGUGCCAAUAUC	AAUAUUGGAAUGGCUCAAUCC	Cleavage
miR171f-3p	T_00061468	Morus notabilis putative iron/ascorbate oxidoreductase partial mRNA	3	-1	1	21	3	23	UGAUUGAGCCGUGCCAAUAUC	UUUAUUGACACUGCUUAAUCA	Translation
miR171f-3p	T_00061467	Morus notabilis putative iron/ascorbate oxidoreductase partial mRNA	3	-1	1	21	176	196	UGAUUGAGCCGUGCCAAUAUC	UUUAUUGACACUGCUUAAUCA	Translation
miR171f-3p	T_00048337	Morus notabilis putative iron/ascorbate oxidoreductase partial mRNA	3	-1	1	21	4	24	UGAUUGAGCCGUGCCAAUAUC	UUUAUUGACACUGCUUAAUCA	Translation
miR171f-3p	T_00048338	Morus notabilis putative iron/ascorbate oxidoreductase partial mRNA	3	-1	1	21	33	53	UGAUUGAGCCGUGCCAAUAUC	UUUAUUGACACUGCUUAAUCA	Translation
miR171f-3p	T_00048340	Morus notabilis putative iron/ascorbate oxidoreductase partial mRNA	3	-1	1	21	335	355	UGAUUGAGCCGUGCCAAUAUC	UUUAUUGACACUGCUUAAUCA	Translation
miR171f-3p	T_00048339	Morus notabilis putative iron/ascorbate oxidoreductase partial mRNA	3	-1	1	21	340	360	UGAUUGAGCCGUGCCAAUAUC	UUUAUUGACACUGCUUAAUCA	Translation
miR171f-3p	T_00048341	Morus notabilis putative iron/ascorbate oxidoreductase partial mRNA	3	-1	1	21	342	362	UGAUUGAGCCGUGCCAAUAUC	UUUAUUGACACUGCUUAAUCA	Translation
miR171f-3p	T_00048333	Morus notabilis putative iron/ascorbate oxidoreductase partial mRNA	3	-1	1	21	394	414	UGAUUGAGCCGUGCCAAUAUC	UUUAUUGACACUGCUUAAUCA	Translation
miR171f-3p	T_00060987	PREDICTED: Prunus mume scarecrow-like protein 27 (LOC103337183), mRNA	0.5	-1	1	21	409	429	UGAUUGAGCCGUGCCAAUAUC	GAUAUUGGCGCGGCUCAAUCA	Cleavage
miR171f-3p	T_00010373	PREDICTED: Pyrus x bretschneideri scarecrow-like protein 6 (LOC103934411), mRNA	0.5	-1	1	21	473	493	UGAUUGAGCCGUGCCAAUAUC	GAUAUUGGCGCGGCUCAAUCA	Cleavage
miR171f-3p	T_00040406	PREDICTED: Vitis vinifera protein N-lysine methyltransferase METTL21A (LOC100258529), transcript variant X2, mRNA	2.5	-1	1	21	21	41	UGAUUGAGCCGUGCCAAUAUC	CCUAUUGGCAUGGCUCUAUUA	Cleavage
miR171f-3p	T_00048343	Prunus persica hypothetical protein (PRUPE_ppa008462mg) mRNA, complete cds	3	-1	1	21	367	387	UGAUUGAGCCGUGCCAAUAUC	UUUAUUGACACUGCUUAAUCA	Translation
miR171f-3p	T_00048342	Prunus persica hypothetical protein (PRUPE_ppa008462mg) mRNA, complete cds	3	-1	1	21	367	387	UGAUUGAGCCGUGCCAAUAUC	UUUAUUGACACUGCUUAAUCA	Translation
miR171f-3p	T_00048334	Prunus persica hypothetical protein (PRUPE_ppa008462mg) mRNA, complete cds	3	-1	1	21	429	449	UGAUUGAGCCGUGCCAAUAUC	UUUAUUGACACUGCUUAAUCA	Translation
miR171f-3p	T_00048335	Prunus persica hypothetical protein (PRUPE_ppa008462mg) mRNA, complete cds	3	-1	1	21	453	473	UGAUUGAGCCGUGCCAAUAUC	UUUAUUGACACUGCUUAAUCA	Translation
miR171f-5p	T_00070153	Morus notabilis BEL1-like homeodomain protein 11 partial mRNA	2.5	-1	1	21	2148	2168	UGUUGGCAUGGUUCAAUCAAA	UAUGAUAGGACCAUGCCAAUG	Cleavage
miR171f-5p	T_00057853	Morus notabilis Endoglucanase 6 partial mRNA	2.5	-1	1	21	412	432	UGUUGGCAUGGUUCAAUCAAA	CAUGAUUGGACCAUGCUAAUU	Cleavage
miR171f-5p	T_00057852	Morus notabilis Endoglucanase 6 partial mRNA	2.5	-1	1	21	450	470	UGUUGGCAUGGUUCAAUCAAA	CAUGAUUGGACCAUGCUAAUU	Cleavage
miR171f-5p	T_00057851	Morus notabilis Endoglucanase 6 partial mRNA	2.5	-1	1	21	596	616	UGUUGGCAUGGUUCAAUCAAA	CAUGAUUGGACCAUGCUAAUU	Cleavage
miR171f-5p	T_00057850	Morus notabilis Endoglucanase 6 partial mRNA	2.5	-1	1	21	596	616	UGUUGGCAUGGUUCAAUCAAA	CAUGAUUGGACCAUGCUAAUU	Cleavage
miR171f-5p	T_00008476	PREDICTED: Nelumbo nucifera calreticulin (LOC104605095), mRNA	3	-1	1	21	142	162	UGUUGGCAUGGUUCAAUCAAA	UUUGAUUGGACCACGUCAAUA	Cleavage
miR171f-5p	T_00071959	PREDICTED: Prunus mume proteasome subunit beta type-4-like (LOC103327181), transcript variant X2, mRNA	3	-1	1	21	392	412	UGUUGGCAUGGUUCAAUCAAA	UGGAAUUGAACCAUGCCAACC	Cleavage
miR171f-5p	T_00058299	PREDICTED: Tarenaya hassleriana putative ATP-dependent RNA helicase DHX33 (LOC104822003), mRNA	3	-1	1	21	152	172	UGUUGGCAUGGUUCAAUCAAA	CGAGGUUGAGUUAUGCCAACA	Cleavage
miR172a-3p	T_00087822	Morus notabilis Ethylene-responsive transcription factor partial mRNA	0.5	-1	1	21	723	743	AGAAUCUUGAUGAUGCUGCAU	CUGCAGCAUCAUCAGGAUUCU	Cleavage
miR172a-3p	T_00087826	Morus notabilis Ethylene-responsive transcription factor partial mRNA	0.5	-1	1	21	1699	1719	AGAAUCUUGAUGAUGCUGCAU	CUGCAGCAUCAUCAGGAUUCU	Cleavage
miR172a-3p	T_00087824	Morus notabilis Ethylene-responsive transcription factor partial mRNA	0.5	-1	1	21	1840	1860	AGAAUCUUGAUGAUGCUGCAU	CUGCAGCAUCAUCAGGAUUCU	Cleavage
miR172a-3p	T_00087827	Morus notabilis Ethylene-responsive transcription factor partial mRNA	0.5	-1	1	21	2208	2228	AGAAUCUUGAUGAUGCUGCAU	CUGCAGCAUCAUCAGGAUUCU	Cleavage
miR172a-3p	T_00081649	Morus notabilis Floral homeotic protein APETALA 2 partial mRNA	0.5	-1	1	21	550	570	AGAAUCUUGAUGAUGCUGCAU	UUGCAGCAUCAUCAGGAUUCU	Cleavage
miR172a-3p	T_00059075	Morus notabilis Floral homeotic protein APETALA 2 partial mRNA	0.5	-1	1	21	737	757	AGAAUCUUGAUGAUGCUGCAU	UUGCAGCAUCAUCAGGAUUCU	Cleavage
miR172a-3p	T_00059076	Morus notabilis Floral homeotic protein APETALA 2 partial mRNA	0.5	-1	1	21	781	801	AGAAUCUUGAUGAUGCUGCAU	UUGCAGCAUCAUCAGGAUUCU	Cleavage
miR172a-3p	T_00093034	Morus notabilis Floral homeotic protein APETALA 2 partial mRNA	1.5	-1	1	21	755	775	AGAAUCUUGAUGAUGCUGCAU	CUGCAGCAUCAUCAGGAUUCC	Cleavage
miR172a-3p	T_00093032	Morus notabilis Floral homeotic protein APETALA 2 partial mRNA	1.5	-1	1	21	822	842	AGAAUCUUGAUGAUGCUGCAU	CUGCAGCAUCAUCAGGAUUCC	Cleavage
miR172a-3p	T_00093030	Morus notabilis Floral homeotic protein APETALA 2 partial mRNA	1.5	-1	1	21	837	857	AGAAUCUUGAUGAUGCUGCAU	CUGCAGCAUCAUCAGGAUUCC	Cleavage
miR172a-3p	T_00031922	Morus notabilis hypothetical protein partial mRNA	2.5	-1	1	21	259	279	AGAAUCUUGAUGAUGCUGCAU	CCUCAUCAUCAUCAAGAUUUU	Cleavage
miR172a-3p	T_00031923	Morus notabilis hypothetical protein partial mRNA	2.5	-1	1	21	259	279	AGAAUCUUGAUGAUGCUGCAU	CCUCAUCAUCAUCAAGAUUUU	Cleavage
miR172a-3p	T_00063299	Morus notabilis Putative RNA methyltransferase partial mRNA	3	-1	1	21	582	602	AGAAUCUUGAUGAUGCUGCAU	AAGUACCAUCAUUAGGAUUUU	Cleavage
miR172a-3p	T_00063282	Morus notabilis Putative RNA methyltransferase partial mRNA	3	-1	1	21	663	683	AGAAUCUUGAUGAUGCUGCAU	AAGUACCAUCAUUAGGAUUUU	Cleavage
miR172a-3p	T_00063298	Morus notabilis Putative RNA methyltransferase partial mRNA	3	-1	1	21	624	644	AGAAUCUUGAUGAUGCUGCAU	AAGUACCAUCAUUAGGAUUUU	Cleavage
miR172a-3p	T_00063294	Morus notabilis Putative RNA methyltransferase partial mRNA	3	-1	1	21	913	933	AGAAUCUUGAUGAUGCUGCAU	AAGUACCAUCAUUAGGAUUUU	Cleavage
miR172a-3p	T_00063293	Morus notabilis Putative RNA methyltransferase partial mRNA	3	-1	1	21	1170	1190	AGAAUCUUGAUGAUGCUGCAU	AAGUACCAUCAUUAGGAUUUU	Cleavage
miR172a-3p	T_00063287	Morus notabilis Putative RNA methyltransferase partial mRNA	3	-1	1	21	1197	1217	AGAAUCUUGAUGAUGCUGCAU	AAGUACCAUCAUUAGGAUUUU	Cleavage
miR172a-3p	T_00063284	Morus notabilis Putative RNA methyltransferase partial mRNA	3	-1	1	21	1291	1311	AGAAUCUUGAUGAUGCUGCAU	AAGUACCAUCAUUAGGAUUUU	Cleavage
miR172a-3p	T_00063281	Morus notabilis Putative RNA methyltransferase partial mRNA	3	-1	1	21	1213	1233	AGAAUCUUGAUGAUGCUGCAU	AAGUACCAUCAUUAGGAUUUU	Cleavage
miR172a-3p	T_00063285	Morus notabilis Putative RNA methyltransferase partial mRNA	3	-1	1	21	1549	1569	AGAAUCUUGAUGAUGCUGCAU	AAGUACCAUCAUUAGGAUUUU	Cleavage
miR172a-3p	T_00063290	Morus notabilis Putative RNA methyltransferase partial mRNA	3	-1	1	21	1562	1582	AGAAUCUUGAUGAUGCUGCAU	AAGUACCAUCAUUAGGAUUUU	Cleavage
miR172a-3p	T_00063291	Morus notabilis Putative RNA methyltransferase partial mRNA	3	-1	1	21	1787	1807	AGAAUCUUGAUGAUGCUGCAU	AAGUACCAUCAUUAGGAUUUU	Cleavage
miR172a-3p	T_00063295	Morus notabilis Putative RNA methyltransferase partial mRNA	3	-1	1	21	1674	1694	AGAAUCUUGAUGAUGCUGCAU	AAGUACCAUCAUUAGGAUUUU	Cleavage
miR172a-3p	T_00063286	Morus notabilis Putative RNA methyltransferase partial mRNA	3	-1	1	21	2029	2049	AGAAUCUUGAUGAUGCUGCAU	AAGUACCAUCAUUAGGAUUUU	Cleavage
miR172a-3p	T_00063289	Morus notabilis Putative RNA methyltransferase partial mRNA	3	-1	1	21	2167	2187	AGAAUCUUGAUGAUGCUGCAU	AAGUACCAUCAUUAGGAUUUU	Cleavage
miR172a-3p	T_00014177	Paeonia lactiflora cultivar XiangYangQiHua AP2 protein (AP2) mRNA, complete cds	1.5	-1	1	21	2148	2168	AGAAUCUUGAUGAUGCUGCAU	CUGCAGCAUCAUCAGGAUUCC	Cleavage
miR172a-3p	T_00014180	Paeonia lactiflora cultivar XiangYangQiHua AP2 protein (AP2) mRNA, complete cds	1.5	-1	1	21	2224	2244	AGAAUCUUGAUGAUGCUGCAU	CUGCAGCAUCAUCAGGAUUCC	Cleavage
miR172a-3p	T_00014181	Paeonia lactiflora cultivar XiangYangQiHua AP2 protein (AP2) mRNA, complete cds	1.5	-1	1	21	2229	2249	AGAAUCUUGAUGAUGCUGCAU	CUGCAGCAUCAUCAGGAUUCC	Cleavage
miR172a-3p	T_00014185	Paeonia lactiflora cultivar XiangYangQiHua AP2 protein (AP2) mRNA, complete cds	1.5	-1	1	21	2404	2424	AGAAUCUUGAUGAUGCUGCAU	CUGCAGCAUCAUCAGGAUUCC	Cleavage
miR172a-3p	T_00014184	Paeonia lactiflora cultivar XiangYangQiHua AP2 protein (AP2) mRNA, complete cds	1.5	-1	1	21	2407	2427	AGAAUCUUGAUGAUGCUGCAU	CUGCAGCAUCAUCAGGAUUCC	Cleavage
miR172a-3p	T_00014182	Paeonia lactiflora cultivar XiangYangQiHua AP2 protein (AP2) mRNA, complete cds	1.5	-1	1	21	2409	2429	AGAAUCUUGAUGAUGCUGCAU	CUGCAGCAUCAUCAGGAUUCC	Cleavage
miR172a-3p	T_00014186	Paeonia lactiflora cultivar XiangYangQiHua AP2 protein (AP2) mRNA, complete cds	1.5	-1	1	21	2474	2494	AGAAUCUUGAUGAUGCUGCAU	CUGCAGCAUCAUCAGGAUUCC	Cleavage
miR172a-3p	T_00014175	Paeonia suffruticosa apetala 2 (AP2) mRNA, complete cds	1.5	-1	1	21	1338	1358	AGAAUCUUGAUGAUGCUGCAU	CUGCAGCAUCAUCAGGAUUCC	Cleavage
miR172a-3p	T_00014176	Paeonia suffruticosa apetala 2 (AP2) mRNA, complete cds	1.5	-1	1	21	1338	1358	AGAAUCUUGAUGAUGCUGCAU	CUGCAGCAUCAUCAGGAUUCC	Cleavage
miR172a-3p	T_00014174	Paeonia suffruticosa apetala 2 (AP2) mRNA, complete cds	1.5	-1	1	21	1341	1361	AGAAUCUUGAUGAUGCUGCAU	CUGCAGCAUCAUCAGGAUUCC	Cleavage
miR172a-3p	T_00014178	Paeonia suffruticosa apetala 2 (AP2) mRNA, complete cds	1.5	-1	1	21	2094	2114	AGAAUCUUGAUGAUGCUGCAU	CUGCAGCAUCAUCAGGAUUCC	Cleavage
miR172a-3p	T_00014179	Paeonia suffruticosa apetala 2 (AP2) mRNA, complete cds	1.5	-1	1	21	2178	2198	AGAAUCUUGAUGAUGCUGCAU	CUGCAGCAUCAUCAGGAUUCC	Cleavage
miR172a-3p	T_00014183	Paeonia suffruticosa apetala 2 (AP2) mRNA, complete cds	1.5	-1	1	21	2381	2401	AGAAUCUUGAUGAUGCUGCAU	CUGCAGCAUCAUCAGGAUUCC	Cleavage
miR172a-3p	T_00050481	PREDICTED: Cicer arietinum uncharacterized LOC101508272 (LOC101508272), transcript variant X2, mRNA	3	-1	1	21	364	384	AGAAUCUUGAUGAUGCUGCAU	UAUCAUCAUCAUCAAGGUUUU	Cleavage
miR172a-3p	T_00063288	PREDICTED: Fragaria vesca subsp. vesca putative RNA methyltransferase At5g10620 (LOC101295543), transcript variant X1, mRNA	3	-1	1	21	579	599	AGAAUCUUGAUGAUGCUGCAU	AAGUACCAUCAUUAGGAUUUU	Cleavage
miR172a-3p	T_00063300	PREDICTED: Fragaria vesca subsp. vesca putative RNA methyltransferase At5g10620 (LOC101295543), transcript variant X1, mRNA	3	-1	1	21	617	637	AGAAUCUUGAUGAUGCUGCAU	AAGUACCAUCAUUAGGAUUUU	Cleavage
miR172a-3p	T_00063297	PREDICTED: Fragaria vesca subsp. vesca putative RNA methyltransferase At5g10620 (LOC101295543), transcript variant X1, mRNA	3	-1	1	21	559	579	AGAAUCUUGAUGAUGCUGCAU	AAGUACCAUCAUUAGGAUUUU	Cleavage
miR172a-3p	T_00063301	PREDICTED: Fragaria vesca subsp. vesca putative RNA methyltransferase At5g10620 (LOC101295543), transcript variant X1, mRNA	3	-1	1	21	801	821	AGAAUCUUGAUGAUGCUGCAU	AAGUACCAUCAUUAGGAUUUU	Cleavage
miR172a-3p	T_00063283	PREDICTED: Fragaria vesca subsp. vesca putative RNA methyltransferase At5g10620 (LOC101295543), transcript variant X1, mRNA	3	-1	1	21	1001	1021	AGAAUCUUGAUGAUGCUGCAU	AAGUACCAUCAUUAGGAUUUU	Cleavage
miR172a-3p	T_00063296	PREDICTED: Fragaria vesca subsp. vesca putative RNA methyltransferase At5g10620 (LOC101295543), transcript variant X1, mRNA	3	-1	1	21	970	990	AGAAUCUUGAUGAUGCUGCAU	AAGUACCAUCAUUAGGAUUUU	Cleavage
miR172a-3p	T_00038998	PREDICTED: Malus x domestica UPF0554 protein C2orf43 homolog (LOC103449513), mRNA	2.5	-1	1	21	255	275	AGAAUCUUGAUGAUGCUGCAU	UUGUAGCUUCAUUAGGAUUCU	Cleavage
miR172a-3p	T_00038995	PREDICTED: Malus x domestica UPF0554 protein C2orf43 homolog (LOC103449513), mRNA	2.5	-1	1	21	267	287	AGAAUCUUGAUGAUGCUGCAU	UUGUAGCUUCAUUAGGAUUCU	Cleavage
miR172a-3p	T_00093033	PREDICTED: Populus euphratica ethylene-responsive transcription factor RAP2-7-like (LOC105110715), transcript variant X2, mRNA	1.5	-1	1	21	732	752	AGAAUCUUGAUGAUGCUGCAU	CUGCAGCAUCAUCAGGAUUCC	Cleavage
miR172a-3p	T_00093031	PREDICTED: Populus euphratica ethylene-responsive transcription factor RAP2-7-like (LOC105110715), transcript variant X2, mRNA	1.5	-1	1	21	792	812	AGAAUCUUGAUGAUGCUGCAU	CUGCAGCAUCAUCAGGAUUCC	Cleavage
miR172a-3p	T_00087825	PREDICTED: Prunus mume ethylene-responsive transcription factor RAP2-7 (LOC103324655), transcript variant X2, mRNA	0.5	-1	1	21	1797	1817	AGAAUCUUGAUGAUGCUGCAU	CUGCAGCAUCAUCAGGAUUCU	Cleavage
miR172a-3p	T_00087828	PREDICTED: Prunus mume ethylene-responsive transcription factor RAP2-7 (LOC103324655), transcript variant X2, mRNA	0.5	-1	1	21	2119	2139	AGAAUCUUGAUGAUGCUGCAU	CUGCAGCAUCAUCAGGAUUCU	Cleavage
miR172a-3p	T_00087823	PREDICTED: Prunus mume ethylene-responsive transcription factor RAP2-7 (LOC103324655), transcript variant X2, mRNA	0.5	-1	1	21	2158	2178	AGAAUCUUGAUGAUGCUGCAU	CUGCAGCAUCAUCAGGAUUCU	Cleavage
miR172a-3p	T_00038997	PREDICTED: Pyrus x bretschneideri UPF0554 protein C2orf43 homolog (LOC103961701), transcript variant X2, mRNA	2.5	-1	1	21	267	287	AGAAUCUUGAUGAUGCUGCAU	UUGUAGCUUCAUUAGGAUUCU	Cleavage
miR172a-3p	T_00038996	PREDICTED: Pyrus x bretschneideri UPF0554 protein C2orf43 homolog (LOC103961701), transcript variant X2, mRNA	2.5	-1	1	21	267	287	AGAAUCUUGAUGAUGCUGCAU	UUGUAGCUUCAUUAGGAUUCU	Cleavage
miR172a-3p	T_00043247	Prunus persica hypothetical protein (PRUPE_ppa006192mg) mRNA, complete cds	3	-1	1	21	360	380	AGAAUCUUGAUGAUGCUGCAU	GGGCAACAUCGUUGAGAUUUU	Cleavage
miR172a-3p	T_00049815	Prunus persica hypothetical protein (PRUPE_ppa006192mg) mRNA, complete cds	3	-1	1	21	374	394	AGAAUCUUGAUGAUGCUGCAU	GGGCAACAUCGUUGAGAUUUU	Cleavage
miR172a-3p	T_00062735	Theobroma cacao Type I inositol polyphosphate 5-phosphatase, putative isoform 3 (TCM_015776) mRNA, complete cds	3	-1	1	21	368	388	AGAAUCUUGAUGAUGCUGCAU	CUGCAGCAUCAUGAAGAUUAU	Cleavage
miR172a-3p	T_00062736	Theobroma cacao Type I inositol polyphosphate 5-phosphatase, putative isoform 3 (TCM_015776) mRNA, complete cds	3	-1	1	21	368	388	AGAAUCUUGAUGAUGCUGCAU	CUGCAGCAUCAUGAAGAUUAU	Cleavage
miR172a-3p	T_00047421	Vitis vinifera contig VV79X002445.3, whole genome shotgun sequence	3	-1	1	21	363	383	AGAAUCUUGAUGAUGCUGCAU	AUGCGGCAUCUUCAAGAUUCA	Translation
miR172a-3p	T_00047422	Vitis vinifera contig VV79X002445.3, whole genome shotgun sequence	3	-1	1	21	363	383	AGAAUCUUGAUGAUGCUGCAU	AUGCGGCAUCUUCAAGAUUCA	Translation
miR172a-3p	T_00047420	Vitis vinifera contig VV79X002445.3, whole genome shotgun sequence	3	-1	1	21	363	383	AGAAUCUUGAUGAUGCUGCAU	AUGCGGCAUCUUCAAGAUUCA	Translation
miR172a-3p	T_00047423	Vitis vinifera contig VV79X002445.3, whole genome shotgun sequence	3	-1	1	21	363	383	AGAAUCUUGAUGAUGCUGCAU	AUGCGGCAUCUUCAAGAUUCA	Translation
miR172a-5p	T_00078941	Camellia sinensis cultivar UPASI-10 4-coumaroyl CoA ligase mRNA, complete cds	3	-1	1	21	1289	1309	AGAGCAUCAUCAAGAUUCACA	UAUGGAGCUUGAAGAUGCUCU	Cleavage
miR172a-5p	T_00091436	Morus notabilis 40S ribosomal protein SA partial mRNA	2.5	-1	1	21	1430	1450	AGAGCAUCAUCAAGAUUCACA	UGUGUAUCUUGAUGGUGCUCA	Cleavage
miR172a-5p	T_00091435	Morus notabilis 40S ribosomal protein SA partial mRNA	2.5	-1	1	21	1458	1478	AGAGCAUCAUCAAGAUUCACA	UGUGUAUCUUGAUGGUGCUCA	Cleavage
miR172a-5p	T_00014782	Morus notabilis F-box protein partial mRNA	3	-1	1	21	2124	2144	AGAGCAUCAUCAAGAUUCACA	GGUGAAUGUUGAUGAUGUUUC	Cleavage
miR172a-5p	T_00014781	Morus notabilis F-box protein partial mRNA	3	-1	1	21	2124	2144	AGAGCAUCAUCAAGAUUCACA	GGUGAAUGUUGAUGAUGUUUC	Cleavage
miR172a-5p	T_00065967	Morus notabilis Glycerol-3-phosphate acyltransferase 1 partial mRNA	2.5	-1	1	21	667	687	AGAGCAUCAUCAAGAUUCACA	UUUGAGUGUUGAUGAUGUUUU	Cleavage
miR172a-5p	T_00065966	Morus notabilis Glycerol-3-phosphate acyltransferase 1 partial mRNA	2.5	-1	1	21	668	688	AGAGCAUCAUCAAGAUUCACA	UUUGAGUGUUGAUGAUGUUUU	Cleavage
miR172a-5p	T_00027027	Morus notabilis hypothetical protein partial mRNA	2	-1	1	21	842	862	AGAGCAUCAUCAAGAUUCACA	CGUGAAGCUUGAUGAUGCUCA	Cleavage
miR172a-5p	T_00027026	Morus notabilis hypothetical protein partial mRNA	2	-1	1	21	857	877	AGAGCAUCAUCAAGAUUCACA	CGUGAAGCUUGAUGAUGCUCA	Cleavage
miR172a-5p	T_00027030	Morus notabilis hypothetical protein partial mRNA	2	-1	1	21	879	899	AGAGCAUCAUCAAGAUUCACA	CGUGAAGCUUGAUGAUGCUCA	Cleavage
miR172a-5p	T_00027028	Morus notabilis hypothetical protein partial mRNA	2	-1	1	21	901	921	AGAGCAUCAUCAAGAUUCACA	CGUGAAGCUUGAUGAUGCUCA	Cleavage
miR172a-5p	T_00027029	Morus notabilis hypothetical protein partial mRNA	2	-1	1	21	901	921	AGAGCAUCAUCAAGAUUCACA	CGUGAAGCUUGAUGAUGCUCA	Cleavage
miR172a-5p	T_00021249	Morus notabilis hypothetical protein partial mRNA	2.5	-1	1	21	702	722	AGAGCAUCAUCAAGAUUCACA	UGUGGGUCUUGAUGGUGUUUU	Cleavage
miR172a-5p	T_00089366	Morus notabilis hypothetical protein partial mRNA	2.5	-1	1	21	428	448	AGAGCAUCAUCAAGAUUCACA	AGUGAUUCUUGGUGGUGCUUU	Cleavage
miR172a-5p	T_00089365	Morus notabilis hypothetical protein partial mRNA	2.5	-1	1	21	432	452	AGAGCAUCAUCAAGAUUCACA	AGUGAUUCUUGGUGGUGCUUU	Cleavage
miR172a-5p	T_00089364	Morus notabilis hypothetical protein partial mRNA	2.5	-1	1	21	449	469	AGAGCAUCAUCAAGAUUCACA	AGUGAUUCUUGGUGGUGCUUU	Cleavage
miR172a-5p	T_00089368	Morus notabilis hypothetical protein partial mRNA	2.5	-1	1	21	451	471	AGAGCAUCAUCAAGAUUCACA	AGUGAUUCUUGGUGGUGCUUU	Cleavage
miR172a-5p	T_00089367	Morus notabilis hypothetical protein partial mRNA	2.5	-1	1	21	429	449	AGAGCAUCAUCAAGAUUCACA	AGUGAUUCUUGGUGGUGCUUU	Cleavage
miR172a-5p	T_00012536	Morus notabilis hypothetical protein partial mRNA	2.5	-1	1	21	351	371	AGAGCAUCAUCAAGAUUCACA	AUUGGAUCUUGGUGAUGCUUA	Cleavage
miR172a-5p	T_00012535	Morus notabilis hypothetical protein partial mRNA	2.5	-1	1	21	1978	1998	AGAGCAUCAUCAAGAUUCACA	AUUGGAUCUUGGUGAUGCUUA	Cleavage
miR172a-5p	T_00064081	Morus notabilis hypothetical protein partial mRNA	2.5	-1	1	21	1208	1228	AGAGCAUCAUCAAGAUUCACA	AUUGGAUCUUGGUGAUGCUUA	Cleavage
miR172a-5p	T_00059739	Morus notabilis hypothetical protein partial mRNA	2.5	-1	1	21	50	70	AGAGCAUCAUCAAGAUUCACA	CUUGCAUUUUGGUGAUGUUCU	Cleavage
miR172a-5p	T_00090958	Morus notabilis putative E3 ubiquitin-protein ligase BAH1-like 1 partial mRNA	2.5	-1	1	21	522	542	AGAGCAUCAUCAAGAUUCACA	AUUGGAUAUUGAUGGUGCUUU	Cleavage
miR172a-5p	T_00067909	Morus notabilis putative E3 ubiquitin-protein ligase BAH1-like 1 partial mRNA	2.5	-1	1	21	522	542	AGAGCAUCAUCAAGAUUCACA	AUUGGAUAUUGAUGGUGCUUU	Cleavage
miR172a-5p	T_00087994	Morus notabilis Ribulose bisphosphate carboxylase/oxygenase activase 1 partial mRNA	3	-1	1	21	2340	2360	AGAGCAUCAUCAAGAUUCACA	UGUGAAGCUUGUUGAUGCUUU	Translation
miR172a-5p	T_00087995	Morus notabilis Ribulose bisphosphate carboxylase/oxygenase activase 1 partial mRNA	3	-1	1	21	2340	2360	AGAGCAUCAUCAAGAUUCACA	UGUGAAGCUUGUUGAUGCUUU	Translation
miR172a-5p	T_00048177	Morus notabilis Survival of motor neuron-related-splicing factor 30 partial mRNA	1.5	-1	1	21	4628	4648	AGAGCAUCAUCAAGAUUCACA	UGUGCAUCUUGAUGAUGUUCU	Cleavage
miR172a-5p	T_00084017	PREDICTED: Gossypium raimondii pentatricopeptide repeat-containing protein At4g31850, chloroplastic (LOC105768834), transcript variant X2, mRNA	3	-1	1	21	2430	2450	AGAGCAUCAUCAAGAUUCACA	GGGGAAAUUUGAUGAUGCUUU	Cleavage
miR172a-5p	T_00084020	PREDICTED: Gossypium raimondii pentatricopeptide repeat-containing protein At4g31850, chloroplastic (LOC105768834), transcript variant X2, mRNA	3	-1	1	21	2397	2417	AGAGCAUCAUCAAGAUUCACA	GGGGAAAUUUGAUGAUGCUUU	Cleavage
miR172a-5p	T_00084018	PREDICTED: Gossypium raimondii pentatricopeptide repeat-containing protein At4g31850, chloroplastic (LOC105768834), transcript variant X2, mRNA	3	-1	1	21	2430	2450	AGAGCAUCAUCAAGAUUCACA	GGGGAAAUUUGAUGAUGCUUU	Cleavage
miR172a-5p	T_00084016	PREDICTED: Gossypium raimondii pentatricopeptide repeat-containing protein At4g31850, chloroplastic (LOC105768834), transcript variant X2, mRNA	3	-1	1	21	2430	2450	AGAGCAUCAUCAAGAUUCACA	GGGGAAAUUUGAUGAUGCUUU	Cleavage
miR172a-5p	T_00084027	PREDICTED: Jatropha curcas pentatricopeptide repeat-containing protein At4g31850, chloroplastic (LOC105637543), transcript variant X2, mRNA	3	-1	1	21	1962	1982	AGAGCAUCAUCAAGAUUCACA	GGGGAAAUUUGAUGAUGCUUU	Cleavage
miR172a-5p	T_00084024	PREDICTED: Jatropha curcas pentatricopeptide repeat-containing protein At4g31850, chloroplastic (LOC105637543), transcript variant X2, mRNA	3	-1	1	21	1923	1943	AGAGCAUCAUCAAGAUUCACA	GGGGAAAUUUGAUGAUGCUUU	Cleavage
miR172a-5p	T_00086564	PREDICTED: Jatropha curcas pentatricopeptide repeat-containing protein At4g31850, chloroplastic (LOC105637543), transcript variant X2, mRNA	3	-1	1	21	1985	2005	AGAGCAUCAUCAAGAUUCACA	GGGGAAAUUUGAUGAUGCUUU	Cleavage
miR172a-5p	T_00086567	PREDICTED: Jatropha curcas pentatricopeptide repeat-containing protein At4g31850, chloroplastic (LOC105637543), transcript variant X2, mRNA	3	-1	1	21	1978	1998	AGAGCAUCAUCAAGAUUCACA	GGGGAAAUUUGAUGAUGCUUU	Cleavage
miR172a-5p	T_00084026	PREDICTED: Jatropha curcas pentatricopeptide repeat-containing protein At4g31850, chloroplastic (LOC105637543), transcript variant X2, mRNA	3	-1	1	21	1923	1943	AGAGCAUCAUCAAGAUUCACA	GGGGAAAUUUGAUGAUGCUUU	Cleavage
miR172a-5p	T_00084019	PREDICTED: Jatropha curcas pentatricopeptide repeat-containing protein At4g31850, chloroplastic (LOC105637543), transcript variant X2, mRNA	3	-1	1	21	2030	2050	AGAGCAUCAUCAAGAUUCACA	GGGGAAAUUUGAUGAUGCUUU	Cleavage
miR172a-5p	T_00084022	PREDICTED: Jatropha curcas pentatricopeptide repeat-containing protein At4g31850, chloroplastic (LOC105637543), transcript variant X2, mRNA	3	-1	1	21	1981	2001	AGAGCAUCAUCAAGAUUCACA	GGGGAAAUUUGAUGAUGCUUU	Cleavage
miR172a-5p	T_00084025	PREDICTED: Jatropha curcas pentatricopeptide repeat-containing protein At4g31850, chloroplastic (LOC105637543), transcript variant X2, mRNA	3	-1	1	21	1923	1943	AGAGCAUCAUCAAGAUUCACA	GGGGAAAUUUGAUGAUGCUUU	Cleavage
miR172a-5p	T_00084023	PREDICTED: Jatropha curcas pentatricopeptide repeat-containing protein At4g31850, chloroplastic (LOC105637543), transcript variant X2, mRNA	3	-1	1	21	1981	2001	AGAGCAUCAUCAAGAUUCACA	GGGGAAAUUUGAUGAUGCUUU	Cleavage
miR172a-5p	T_00086566	PREDICTED: Jatropha curcas pentatricopeptide repeat-containing protein At4g31850, chloroplastic (LOC105637543), transcript variant X2, mRNA	3	-1	1	21	1978	1998	AGAGCAUCAUCAAGAUUCACA	GGGGAAAUUUGAUGAUGCUUU	Cleavage
miR172a-5p	T_00086569	PREDICTED: Jatropha curcas pentatricopeptide repeat-containing protein At4g31850, chloroplastic (LOC105637543), transcript variant X2, mRNA	3	-1	1	21	1978	1998	AGAGCAUCAUCAAGAUUCACA	GGGGAAAUUUGAUGAUGCUUU	Cleavage
miR172a-5p	T_00084021	PREDICTED: Jatropha curcas pentatricopeptide repeat-containing protein At4g31850, chloroplastic (LOC105637543), transcript variant X2, mRNA	3	-1	1	21	1981	2001	AGAGCAUCAUCAAGAUUCACA	GGGGAAAUUUGAUGAUGCUUU	Cleavage
miR172a-5p	T_00084014	PREDICTED: Jatropha curcas pentatricopeptide repeat-containing protein At4g31850, chloroplastic (LOC105637543), transcript variant X2, mRNA	3	-1	1	21	2365	2385	AGAGCAUCAUCAAGAUUCACA	GGGGAAAUUUGAUGAUGCUUU	Cleavage
miR172a-5p	T_00084015	PREDICTED: Jatropha curcas pentatricopeptide repeat-containing protein At4g31850, chloroplastic (LOC105637543), transcript variant X2, mRNA	3	-1	1	21	2365	2385	AGAGCAUCAUCAAGAUUCACA	GGGGAAAUUUGAUGAUGCUUU	Cleavage
miR172a-5p	T_00086568	PREDICTED: Jatropha curcas pentatricopeptide repeat-containing protein At4g31850, chloroplastic (LOC105637543), transcript variant X2, mRNA	3	-1	1	21	2378	2398	AGAGCAUCAUCAAGAUUCACA	GGGGAAAUUUGAUGAUGCUUU	Cleavage
miR172a-5p	T_00084013	PREDICTED: Jatropha curcas pentatricopeptide repeat-containing protein At4g31850, chloroplastic (LOC105637543), transcript variant X2, mRNA	3	-1	1	21	2365	2385	AGAGCAUCAUCAAGAUUCACA	GGGGAAAUUUGAUGAUGCUUU	Cleavage
miR172a-5p	T_00086565	PREDICTED: Jatropha curcas pentatricopeptide repeat-containing protein At4g31850, chloroplastic (LOC105637543), transcript variant X2, mRNA	3	-1	1	21	2385	2405	AGAGCAUCAUCAAGAUUCACA	GGGGAAAUUUGAUGAUGCUUU	Cleavage
miR172a-5p	T_00045339	PREDICTED: Populus euphratica aspartate aminotransferase, mitochondrial-like (LOC105121872), transcript variant X3, mRNA	3	-1	1	21	666	686	AGAGCAUCAUCAAGAUUCACA	UGUGUAUUUUGAUCAUGCUCU	Cleavage
miR172a-5p	T_00059863	PREDICTED: Populus euphratica protein ROOT PRIMORDIUM DEFECTIVE 1 (LOC105111262), mRNA	2.5	-1	1	21	737	757	AGAGCAUCAUCAAGAUUCACA	UUUGAGUUUUGAUGAUGCUUC	Cleavage
miR172a-5p	T_00084609	PREDICTED: Prunus mume ADP-ribosylation factor-like protein 2 (LOC103319072), mRNA	3	-1	1	21	693	713	AGAGCAUCAUCAAGAUUCACA	UGUGGAUGUUGAUGAUGCUUC	Cleavage
miR172a-5p	T_00084612	PREDICTED: Prunus mume ADP-ribosylation factor-like protein 2 (LOC103319072), mRNA	3	-1	1	21	693	713	AGAGCAUCAUCAAGAUUCACA	UGUGGAUGUUGAUGAUGCUUC	Cleavage
miR172a-5p	T_00084610	PREDICTED: Prunus mume ADP-ribosylation factor-like protein 2 (LOC103319072), mRNA	3	-1	1	21	731	751	AGAGCAUCAUCAAGAUUCACA	UGUGGAUGUUGAUGAUGCUUC	Cleavage
miR172a-5p	T_00084611	PREDICTED: Prunus mume ADP-ribosylation factor-like protein 2 (LOC103319072), mRNA	3	-1	1	21	735	755	AGAGCAUCAUCAAGAUUCACA	UGUGGAUGUUGAUGAUGCUUC	Cleavage
miR172a-5p	T_00080380	PREDICTED: Prunus mume pentatricopeptide repeat-containing protein PNM1, mitochondrial (LOC103338645), mRNA	3	-1	1	21	1766	1786	AGAGCAUCAUCAAGAUUCACA	GGUAUGUUUUGAUGAUGCUCU	Cleavage
miR172a-5p	T_00070113	PREDICTED: Prunus mume proteasome subunit alpha type-2-B (LOC103325446), mRNA	3	-1	1	21	711	731	AGAGCAUCAUCAAGAUUCACA	CAUGGAGCUUGAUGAUGCUGU	Cleavage
miR172a-5p	T_00008096	PREDICTED: Prunus mume putative serine/threonine-protein kinase (LOC103323679), mRNA	3	-1	1	21	1082	1102	AGAGCAUCAUCAAGAUUCACA	AGGGAAACUUGAUGAUGUUUU	Cleavage
miR172a-5p	T_00082864	PREDICTED: Prunus mume uncharacterized LOC103328390 (LOC103328390), mRNA	2.5	-1	1	21	1887	1907	AGAGCAUCAUCAAGAUUCACA	UUCUAAUCUUGAUGAUGUUCU	Cleavage
miR172a-5p	T_00006899	PREDICTED: Vitis vinifera acyl-CoA-binding domain-containing protein 4 (LOC100254622), mRNA	2.5	-1	1	21	631	651	AGAGCAUCAUCAAGAUUCACA	CUUGCAUUUUGGUGAUGUUCU	Cleavage
miR172a-5p	T_00080176	PREDICTED: Vitis vinifera proteasome subunit alpha type-2-B (LOC100262851), mRNA	3	-1	1	21	226	246	AGAGCAUCAUCAAGAUUCACA	CAUGGAGCUUGAUGAUGCUGU	Cleavage
miR172a-5p	T_00084276	Ricinus communis nucleic acid binding protein, putative, mRNA	3	-1	1	21	338	358	AGAGCAUCAUCAAGAUUCACA	UAUGAAUCUUGAAGCUGCUCU	Cleavage
miR172a-5p	T_00084274	Ricinus communis nucleic acid binding protein, putative, mRNA	3	-1	1	21	338	358	AGAGCAUCAUCAAGAUUCACA	UAUGAAUCUUGAAGCUGCUCU	Cleavage
miR172a-5p	T_00084272	Ricinus communis nucleic acid binding protein, putative, mRNA	3	-1	1	21	309	329	AGAGCAUCAUCAAGAUUCACA	UAUGAAUCUUGAAGCUGCUCU	Cleavage
miR172a-5p	T_00084278	Ricinus communis nucleic acid binding protein, putative, mRNA	3	-1	1	21	338	358	AGAGCAUCAUCAAGAUUCACA	UAUGAAUCUUGAAGCUGCUCU	Cleavage
miR172b-3p	T_00011594	Humulus lupulus clone HLVe1-2.3 verticillium wilt resistance-like protein gene, complete cds	2.5	-1	1	21	2323	2343	AGAAUCUUGAUGAUGCUGUAG	UCACGAUAUUAUCAAGAUUCU	Cleavage
miR172b-3p	T_00011593	Humulus lupulus clone HLVe1-2.3 verticillium wilt resistance-like protein gene, complete cds	2.5	-1	1	21	2323	2343	AGAAUCUUGAUGAUGCUGUAG	UCACGAUAUUAUCAAGAUUCU	Cleavage
miR172b-3p	T_00068081	Morus notabilis Alpha-amylase isozyme 3A partial mRNA	3	-1	1	21	3100	3120	AGAAUCUUGAUGAUGCUGUAG	GCAGAGCAUUAUCAAGAUUUG	Cleavage
miR172b-3p	T_00087822	Morus notabilis Ethylene-responsive transcription factor partial mRNA	1	-1	1	21	723	743	AGAAUCUUGAUGAUGCUGUAG	CUGCAGCAUCAUCAGGAUUCU	Cleavage
miR172b-3p	T_00087826	Morus notabilis Ethylene-responsive transcription factor partial mRNA	1	-1	1	21	1699	1719	AGAAUCUUGAUGAUGCUGUAG	CUGCAGCAUCAUCAGGAUUCU	Cleavage
miR172b-3p	T_00087824	Morus notabilis Ethylene-responsive transcription factor partial mRNA	1	-1	1	21	1840	1860	AGAAUCUUGAUGAUGCUGUAG	CUGCAGCAUCAUCAGGAUUCU	Cleavage
miR172b-3p	T_00087827	Morus notabilis Ethylene-responsive transcription factor partial mRNA	1	-1	1	21	2208	2228	AGAAUCUUGAUGAUGCUGUAG	CUGCAGCAUCAUCAGGAUUCU	Cleavage
miR172b-3p	T_00081649	Morus notabilis Floral homeotic protein APETALA 2 partial mRNA	1	-1	1	21	550	570	AGAAUCUUGAUGAUGCUGUAG	UUGCAGCAUCAUCAGGAUUCU	Cleavage
miR172b-3p	T_00059075	Morus notabilis Floral homeotic protein APETALA 2 partial mRNA	1	-1	1	21	737	757	AGAAUCUUGAUGAUGCUGUAG	UUGCAGCAUCAUCAGGAUUCU	Cleavage
miR172b-3p	T_00059076	Morus notabilis Floral homeotic protein APETALA 2 partial mRNA	1	-1	1	21	781	801	AGAAUCUUGAUGAUGCUGUAG	UUGCAGCAUCAUCAGGAUUCU	Cleavage
miR172b-3p	T_00093034	Morus notabilis Floral homeotic protein APETALA 2 partial mRNA	2	-1	1	21	755	775	AGAAUCUUGAUGAUGCUGUAG	CUGCAGCAUCAUCAGGAUUCC	Cleavage
miR172b-3p	T_00093032	Morus notabilis Floral homeotic protein APETALA 2 partial mRNA	2	-1	1	21	822	842	AGAAUCUUGAUGAUGCUGUAG	CUGCAGCAUCAUCAGGAUUCC	Cleavage
miR172b-3p	T_00093030	Morus notabilis Floral homeotic protein APETALA 2 partial mRNA	2	-1	1	21	837	857	AGAAUCUUGAUGAUGCUGUAG	CUGCAGCAUCAUCAGGAUUCC	Cleavage
miR172b-3p	T_00025147	Morus notabilis Heat shock 70 kDa protein partial mRNA	3	-1	1	21	1199	1219	AGAAUCUUGAUGAUGCUGUAG	CUACAGCUUCAUCAGGAUUUA	Cleavage
miR172b-3p	T_00031922	Morus notabilis hypothetical protein partial mRNA	2.5	-1	1	21	259	279	AGAAUCUUGAUGAUGCUGUAG	CCUCAUCAUCAUCAAGAUUUU	Cleavage
miR172b-3p	T_00031923	Morus notabilis hypothetical protein partial mRNA	2.5	-1	1	21	259	279	AGAAUCUUGAUGAUGCUGUAG	CCUCAUCAUCAUCAAGAUUUU	Cleavage
miR172b-3p	T_00021636	Morus notabilis putative protein phosphatase 2C 4 partial mRNA	2.5	-1	1	21	750	770	AGAAUCUUGAUGAUGCUGUAG	GCAGAGCUUUAUCAAGAUUCU	Cleavage
miR172b-3p	T_00057551	Morus notabilis putative serine/threonine-protein kinase dyrk2 partial mRNA	2.5	-1	1	21	2009	2029	AGAAUCUUGAUGAUGCUGUAG	AGAAAGCAUCAUCAUGAUUCU	Cleavage
miR172b-3p	T_00057550	Morus notabilis putative serine/threonine-protein kinase dyrk2 partial mRNA	2.5	-1	1	21	2010	2030	AGAAUCUUGAUGAUGCUGUAG	AGAAAGCAUCAUCAUGAUUCU	Cleavage
miR172b-3p	T_00057548	Morus notabilis putative serine/threonine-protein kinase dyrk2 partial mRNA	2.5	-1	1	21	2185	2205	AGAAUCUUGAUGAUGCUGUAG	AGAAAGCAUCAUCAUGAUUCU	Cleavage
miR172b-3p	T_00057549	Morus notabilis putative serine/threonine-protein kinase dyrk2 partial mRNA	2.5	-1	1	21	2207	2227	AGAAUCUUGAUGAUGCUGUAG	AGAAAGCAUCAUCAUGAUUCU	Cleavage
miR172b-3p	T_00057554	Morus notabilis putative serine/threonine-protein kinase dyrk2 partial mRNA	2.5	-1	1	21	2304	2324	AGAAUCUUGAUGAUGCUGUAG	AGAAAGCAUCAUCAUGAUUCU	Cleavage
miR172b-3p	T_00057552	Morus notabilis putative serine/threonine-protein kinase dyrk2 partial mRNA	2.5	-1	1	21	2360	2380	AGAAUCUUGAUGAUGCUGUAG	AGAAAGCAUCAUCAUGAUUCU	Cleavage
miR172b-3p	T_00057553	Morus notabilis putative serine/threonine-protein kinase dyrk2 partial mRNA	2.5	-1	1	21	2380	2400	AGAAUCUUGAUGAUGCUGUAG	AGAAAGCAUCAUCAUGAUUCU	Cleavage
miR172b-3p	T_00057555	Morus notabilis putative serine/threonine-protein kinase dyrk2 partial mRNA	2.5	-1	1	21	2408	2428	AGAAUCUUGAUGAUGCUGUAG	AGAAAGCAUCAUCAUGAUUCU	Cleavage
miR172b-3p	T_00065827	Morus notabilis Quinone oxidoreductase-like protein partial mRNA	2.5	-1	1	21	2870	2890	AGAAUCUUGAUGAUGCUGUAG	CAACGGCAUCGUUGAGAUUUU	Cleavage
miR172b-3p	T_00014177	Paeonia lactiflora cultivar XiangYangQiHua AP2 protein (AP2) mRNA, complete cds	2	-1	1	21	2148	2168	AGAAUCUUGAUGAUGCUGUAG	CUGCAGCAUCAUCAGGAUUCC	Cleavage
miR172b-3p	T_00014180	Paeonia lactiflora cultivar XiangYangQiHua AP2 protein (AP2) mRNA, complete cds	2	-1	1	21	2224	2244	AGAAUCUUGAUGAUGCUGUAG	CUGCAGCAUCAUCAGGAUUCC	Cleavage
miR172b-3p	T_00014181	Paeonia lactiflora cultivar XiangYangQiHua AP2 protein (AP2) mRNA, complete cds	2	-1	1	21	2229	2249	AGAAUCUUGAUGAUGCUGUAG	CUGCAGCAUCAUCAGGAUUCC	Cleavage
miR172b-3p	T_00014185	Paeonia lactiflora cultivar XiangYangQiHua AP2 protein (AP2) mRNA, complete cds	2	-1	1	21	2404	2424	AGAAUCUUGAUGAUGCUGUAG	CUGCAGCAUCAUCAGGAUUCC	Cleavage
miR172b-3p	T_00014184	Paeonia lactiflora cultivar XiangYangQiHua AP2 protein (AP2) mRNA, complete cds	2	-1	1	21	2407	2427	AGAAUCUUGAUGAUGCUGUAG	CUGCAGCAUCAUCAGGAUUCC	Cleavage
miR172b-3p	T_00014182	Paeonia lactiflora cultivar XiangYangQiHua AP2 protein (AP2) mRNA, complete cds	2	-1	1	21	2409	2429	AGAAUCUUGAUGAUGCUGUAG	CUGCAGCAUCAUCAGGAUUCC	Cleavage
miR172b-3p	T_00014186	Paeonia lactiflora cultivar XiangYangQiHua AP2 protein (AP2) mRNA, complete cds	2	-1	1	21	2474	2494	AGAAUCUUGAUGAUGCUGUAG	CUGCAGCAUCAUCAGGAUUCC	Cleavage
miR172b-3p	T_00014175	Paeonia suffruticosa apetala 2 (AP2) mRNA, complete cds	2	-1	1	21	1338	1358	AGAAUCUUGAUGAUGCUGUAG	CUGCAGCAUCAUCAGGAUUCC	Cleavage
miR172b-3p	T_00014176	Paeonia suffruticosa apetala 2 (AP2) mRNA, complete cds	2	-1	1	21	1338	1358	AGAAUCUUGAUGAUGCUGUAG	CUGCAGCAUCAUCAGGAUUCC	Cleavage
miR172b-3p	T_00014174	Paeonia suffruticosa apetala 2 (AP2) mRNA, complete cds	2	-1	1	21	1341	1361	AGAAUCUUGAUGAUGCUGUAG	CUGCAGCAUCAUCAGGAUUCC	Cleavage
miR172b-3p	T_00014178	Paeonia suffruticosa apetala 2 (AP2) mRNA, complete cds	2	-1	1	21	2094	2114	AGAAUCUUGAUGAUGCUGUAG	CUGCAGCAUCAUCAGGAUUCC	Cleavage
miR172b-3p	T_00014179	Paeonia suffruticosa apetala 2 (AP2) mRNA, complete cds	2	-1	1	21	2178	2198	AGAAUCUUGAUGAUGCUGUAG	CUGCAGCAUCAUCAGGAUUCC	Cleavage
miR172b-3p	T_00014183	Paeonia suffruticosa apetala 2 (AP2) mRNA, complete cds	2	-1	1	21	2381	2401	AGAAUCUUGAUGAUGCUGUAG	CUGCAGCAUCAUCAGGAUUCC	Cleavage
miR172b-3p	T_00049325	Populus trichocarpa hypothetical protein (POPTR_0016s14800g) mRNA, complete cds	2.5	-1	1	21	1043	1063	AGAAUCUUGAUGAUGCUGUAG	AGACAACAUUAUCAAGGUUUU	Cleavage
miR172b-3p	T_00049323	Populus trichocarpa hypothetical protein (POPTR_0016s14800g) mRNA, complete cds	2.5	-1	1	21	1143	1163	AGAAUCUUGAUGAUGCUGUAG	AGACAACAUUAUCAAGGUUUU	Cleavage
miR172b-3p	T_00050481	PREDICTED: Cicer arietinum uncharacterized LOC101508272 (LOC101508272), transcript variant X2, mRNA	3	-1	1	21	364	384	AGAAUCUUGAUGAUGCUGUAG	UAUCAUCAUCAUCAAGGUUUU	Cleavage
miR172b-3p	T_00090337	PREDICTED: Cucumis sativus probable WRKY transcription factor 75 (LOC101219926), mRNA	3	-1	1	21	174	194	AGAAUCUUGAUGAUGCUGUAG	CAACAUCAUCAUCAAGCUUUU	Cleavage
miR172b-3p	T_00070819	PREDICTED: Malus x domestica myosin-15-like (LOC103440948), mRNA	3	-1	1	21	1869	1889	AGAAUCUUGAUGAUGCUGUAG	GGACAAUAUCAUCAAGUUUCU	Cleavage
miR172b-3p	T_00069423	PREDICTED: Malus x domestica U-box domain-containing protein 16-like (LOC103430443), mRNA	3	-1	1	21	1384	1404	AGAAUCUUGAUGAUGCUGUAG	AAACGGCGUCGUUGAGGUUCU	Cleavage
miR172b-3p	T_00069422	PREDICTED: Malus x domestica U-box domain-containing protein 16-like (LOC103430443), mRNA	3	-1	1	21	1717	1737	AGAAUCUUGAUGAUGCUGUAG	AAACGGCGUCGUUGAGGUUCU	Cleavage
miR172b-3p	T_00038998	PREDICTED: Malus x domestica UPF0554 protein C2orf43 homolog (LOC103449513), mRNA	3	-1	1	21	255	275	AGAAUCUUGAUGAUGCUGUAG	UUGUAGCUUCAUUAGGAUUCU	Cleavage
miR172b-3p	T_00038995	PREDICTED: Malus x domestica UPF0554 protein C2orf43 homolog (LOC103449513), mRNA	3	-1	1	21	267	287	AGAAUCUUGAUGAUGCUGUAG	UUGUAGCUUCAUUAGGAUUCU	Cleavage
miR172b-3p	T_00093033	PREDICTED: Populus euphratica ethylene-responsive transcription factor RAP2-7-like (LOC105110715), transcript variant X2, mRNA	2	-1	1	21	732	752	AGAAUCUUGAUGAUGCUGUAG	CUGCAGCAUCAUCAGGAUUCC	Cleavage
miR172b-3p	T_00093031	PREDICTED: Populus euphratica ethylene-responsive transcription factor RAP2-7-like (LOC105110715), transcript variant X2, mRNA	2	-1	1	21	792	812	AGAAUCUUGAUGAUGCUGUAG	CUGCAGCAUCAUCAGGAUUCC	Cleavage
miR172b-3p	T_00049324	PREDICTED: Populus euphratica RING finger and transmembrane domain-containing protein 2-like (LOC105121827), mRNA	2.5	-1	1	21	1043	1063	AGAAUCUUGAUGAUGCUGUAG	AGACAACAUUAUCAAGGUUUU	Cleavage
miR172b-3p	T_00087825	PREDICTED: Prunus mume ethylene-responsive transcription factor RAP2-7 (LOC103324655), transcript variant X2, mRNA	1	-1	1	21	1797	1817	AGAAUCUUGAUGAUGCUGUAG	CUGCAGCAUCAUCAGGAUUCU	Cleavage
miR172b-3p	T_00087828	PREDICTED: Prunus mume ethylene-responsive transcription factor RAP2-7 (LOC103324655), transcript variant X2, mRNA	1	-1	1	21	2119	2139	AGAAUCUUGAUGAUGCUGUAG	CUGCAGCAUCAUCAGGAUUCU	Cleavage
miR172b-3p	T_00087823	PREDICTED: Prunus mume ethylene-responsive transcription factor RAP2-7 (LOC103324655), transcript variant X2, mRNA	1	-1	1	21	2158	2178	AGAAUCUUGAUGAUGCUGUAG	CUGCAGCAUCAUCAGGAUUCU	Cleavage
miR172b-3p	T_00038997	PREDICTED: Pyrus x bretschneideri UPF0554 protein C2orf43 homolog (LOC103961701), transcript variant X2, mRNA	3	-1	1	21	267	287	AGAAUCUUGAUGAUGCUGUAG	UUGUAGCUUCAUUAGGAUUCU	Cleavage
miR172b-3p	T_00038996	PREDICTED: Pyrus x bretschneideri UPF0554 protein C2orf43 homolog (LOC103961701), transcript variant X2, mRNA	3	-1	1	21	267	287	AGAAUCUUGAUGAUGCUGUAG	UUGUAGCUUCAUUAGGAUUCU	Cleavage
miR172b-5p	T_00078941	Camellia sinensis cultivar UPASI-10 4-coumaroyl CoA ligase mRNA, complete cds	3	-1	1	21	1289	1309	AGAGCAUCAUCAAGAUUCACA	UAUGGAGCUUGAAGAUGCUCU	Cleavage
miR172b-5p	T_00091436	Morus notabilis 40S ribosomal protein SA partial mRNA	2.5	-1	1	21	1430	1450	AGAGCAUCAUCAAGAUUCACA	UGUGUAUCUUGAUGGUGCUCA	Cleavage
miR172b-5p	T_00091435	Morus notabilis 40S ribosomal protein SA partial mRNA	2.5	-1	1	21	1458	1478	AGAGCAUCAUCAAGAUUCACA	UGUGUAUCUUGAUGGUGCUCA	Cleavage
miR172b-5p	T_00014782	Morus notabilis F-box protein partial mRNA	3	-1	1	21	2124	2144	AGAGCAUCAUCAAGAUUCACA	GGUGAAUGUUGAUGAUGUUUC	Cleavage
miR172b-5p	T_00014781	Morus notabilis F-box protein partial mRNA	3	-1	1	21	2124	2144	AGAGCAUCAUCAAGAUUCACA	GGUGAAUGUUGAUGAUGUUUC	Cleavage
miR172b-5p	T_00065967	Morus notabilis Glycerol-3-phosphate acyltransferase 1 partial mRNA	2.5	-1	1	21	667	687	AGAGCAUCAUCAAGAUUCACA	UUUGAGUGUUGAUGAUGUUUU	Cleavage
miR172b-5p	T_00065966	Morus notabilis Glycerol-3-phosphate acyltransferase 1 partial mRNA	2.5	-1	1	21	668	688	AGAGCAUCAUCAAGAUUCACA	UUUGAGUGUUGAUGAUGUUUU	Cleavage
miR172b-5p	T_00027027	Morus notabilis hypothetical protein partial mRNA	2	-1	1	21	842	862	AGAGCAUCAUCAAGAUUCACA	CGUGAAGCUUGAUGAUGCUCA	Cleavage
miR172b-5p	T_00027026	Morus notabilis hypothetical protein partial mRNA	2	-1	1	21	857	877	AGAGCAUCAUCAAGAUUCACA	CGUGAAGCUUGAUGAUGCUCA	Cleavage
miR172b-5p	T_00027030	Morus notabilis hypothetical protein partial mRNA	2	-1	1	21	879	899	AGAGCAUCAUCAAGAUUCACA	CGUGAAGCUUGAUGAUGCUCA	Cleavage
miR172b-5p	T_00027029	Morus notabilis hypothetical protein partial mRNA	2	-1	1	21	901	921	AGAGCAUCAUCAAGAUUCACA	CGUGAAGCUUGAUGAUGCUCA	Cleavage
miR172b-5p	T_00027028	Morus notabilis hypothetical protein partial mRNA	2	-1	1	21	901	921	AGAGCAUCAUCAAGAUUCACA	CGUGAAGCUUGAUGAUGCUCA	Cleavage
miR172b-5p	T_00021249	Morus notabilis hypothetical protein partial mRNA	2.5	-1	1	21	702	722	AGAGCAUCAUCAAGAUUCACA	UGUGGGUCUUGAUGGUGUUUU	Cleavage
miR172b-5p	T_00089366	Morus notabilis hypothetical protein partial mRNA	2.5	-1	1	21	428	448	AGAGCAUCAUCAAGAUUCACA	AGUGAUUCUUGGUGGUGCUUU	Cleavage
miR172b-5p	T_00089365	Morus notabilis hypothetical protein partial mRNA	2.5	-1	1	21	432	452	AGAGCAUCAUCAAGAUUCACA	AGUGAUUCUUGGUGGUGCUUU	Cleavage
miR172b-5p	T_00089364	Morus notabilis hypothetical protein partial mRNA	2.5	-1	1	21	449	469	AGAGCAUCAUCAAGAUUCACA	AGUGAUUCUUGGUGGUGCUUU	Cleavage
miR172b-5p	T_00089368	Morus notabilis hypothetical protein partial mRNA	2.5	-1	1	21	451	471	AGAGCAUCAUCAAGAUUCACA	AGUGAUUCUUGGUGGUGCUUU	Cleavage
miR172b-5p	T_00089367	Morus notabilis hypothetical protein partial mRNA	2.5	-1	1	21	429	449	AGAGCAUCAUCAAGAUUCACA	AGUGAUUCUUGGUGGUGCUUU	Cleavage
miR172b-5p	T_00012536	Morus notabilis hypothetical protein partial mRNA	2.5	-1	1	21	351	371	AGAGCAUCAUCAAGAUUCACA	AUUGGAUCUUGGUGAUGCUUA	Cleavage
miR172b-5p	T_00012535	Morus notabilis hypothetical protein partial mRNA	2.5	-1	1	21	1978	1998	AGAGCAUCAUCAAGAUUCACA	AUUGGAUCUUGGUGAUGCUUA	Cleavage
miR172b-5p	T_00064081	Morus notabilis hypothetical protein partial mRNA	2.5	-1	1	21	1208	1228	AGAGCAUCAUCAAGAUUCACA	AUUGGAUCUUGGUGAUGCUUA	Cleavage
miR172b-5p	T_00059739	Morus notabilis hypothetical protein partial mRNA	2.5	-1	1	21	50	70	AGAGCAUCAUCAAGAUUCACA	CUUGCAUUUUGGUGAUGUUCU	Cleavage
miR172b-5p	T_00090958	Morus notabilis putative E3 ubiquitin-protein ligase BAH1-like 1 partial mRNA	2.5	-1	1	21	522	542	AGAGCAUCAUCAAGAUUCACA	AUUGGAUAUUGAUGGUGCUUU	Cleavage
miR172b-5p	T_00067909	Morus notabilis putative E3 ubiquitin-protein ligase BAH1-like 1 partial mRNA	2.5	-1	1	21	522	542	AGAGCAUCAUCAAGAUUCACA	AUUGGAUAUUGAUGGUGCUUU	Cleavage
miR172b-5p	T_00087994	Morus notabilis Ribulose bisphosphate carboxylase/oxygenase activase 1 partial mRNA	3	-1	1	21	2340	2360	AGAGCAUCAUCAAGAUUCACA	UGUGAAGCUUGUUGAUGCUUU	Translation
miR172b-5p	T_00087995	Morus notabilis Ribulose bisphosphate carboxylase/oxygenase activase 1 partial mRNA	3	-1	1	21	2340	2360	AGAGCAUCAUCAAGAUUCACA	UGUGAAGCUUGUUGAUGCUUU	Translation
miR172b-5p	T_00048177	Morus notabilis Survival of motor neuron-related-splicing factor 30 partial mRNA	1.5	-1	1	21	4628	4648	AGAGCAUCAUCAAGAUUCACA	UGUGCAUCUUGAUGAUGUUCU	Cleavage
miR172b-5p	T_00084020	PREDICTED: Gossypium raimondii pentatricopeptide repeat-containing protein At4g31850, chloroplastic (LOC105768834), transcript variant X2, mRNA	3	-1	1	21	2397	2417	AGAGCAUCAUCAAGAUUCACA	GGGGAAAUUUGAUGAUGCUUU	Cleavage
miR172b-5p	T_00084017	PREDICTED: Gossypium raimondii pentatricopeptide repeat-containing protein At4g31850, chloroplastic (LOC105768834), transcript variant X2, mRNA	3	-1	1	21	2430	2450	AGAGCAUCAUCAAGAUUCACA	GGGGAAAUUUGAUGAUGCUUU	Cleavage
miR172b-5p	T_00084018	PREDICTED: Gossypium raimondii pentatricopeptide repeat-containing protein At4g31850, chloroplastic (LOC105768834), transcript variant X2, mRNA	3	-1	1	21	2430	2450	AGAGCAUCAUCAAGAUUCACA	GGGGAAAUUUGAUGAUGCUUU	Cleavage
miR172b-5p	T_00084016	PREDICTED: Gossypium raimondii pentatricopeptide repeat-containing protein At4g31850, chloroplastic (LOC105768834), transcript variant X2, mRNA	3	-1	1	21	2430	2450	AGAGCAUCAUCAAGAUUCACA	GGGGAAAUUUGAUGAUGCUUU	Cleavage
miR172b-5p	T_00084027	PREDICTED: Jatropha curcas pentatricopeptide repeat-containing protein At4g31850, chloroplastic (LOC105637543), transcript variant X2, mRNA	3	-1	1	21	1962	1982	AGAGCAUCAUCAAGAUUCACA	GGGGAAAUUUGAUGAUGCUUU	Cleavage
miR172b-5p	T_00084024	PREDICTED: Jatropha curcas pentatricopeptide repeat-containing protein At4g31850, chloroplastic (LOC105637543), transcript variant X2, mRNA	3	-1	1	21	1923	1943	AGAGCAUCAUCAAGAUUCACA	GGGGAAAUUUGAUGAUGCUUU	Cleavage
miR172b-5p	T_00086564	PREDICTED: Jatropha curcas pentatricopeptide repeat-containing protein At4g31850, chloroplastic (LOC105637543), transcript variant X2, mRNA	3	-1	1	21	1985	2005	AGAGCAUCAUCAAGAUUCACA	GGGGAAAUUUGAUGAUGCUUU	Cleavage
miR172b-5p	T_00086567	PREDICTED: Jatropha curcas pentatricopeptide repeat-containing protein At4g31850, chloroplastic (LOC105637543), transcript variant X2, mRNA	3	-1	1	21	1978	1998	AGAGCAUCAUCAAGAUUCACA	GGGGAAAUUUGAUGAUGCUUU	Cleavage
miR172b-5p	T_00084026	PREDICTED: Jatropha curcas pentatricopeptide repeat-containing protein At4g31850, chloroplastic (LOC105637543), transcript variant X2, mRNA	3	-1	1	21	1923	1943	AGAGCAUCAUCAAGAUUCACA	GGGGAAAUUUGAUGAUGCUUU	Cleavage
miR172b-5p	T_00084019	PREDICTED: Jatropha curcas pentatricopeptide repeat-containing protein At4g31850, chloroplastic (LOC105637543), transcript variant X2, mRNA	3	-1	1	21	2030	2050	AGAGCAUCAUCAAGAUUCACA	GGGGAAAUUUGAUGAUGCUUU	Cleavage
miR172b-5p	T_00084022	PREDICTED: Jatropha curcas pentatricopeptide repeat-containing protein At4g31850, chloroplastic (LOC105637543), transcript variant X2, mRNA	3	-1	1	21	1981	2001	AGAGCAUCAUCAAGAUUCACA	GGGGAAAUUUGAUGAUGCUUU	Cleavage
miR172b-5p	T_00084025	PREDICTED: Jatropha curcas pentatricopeptide repeat-containing protein At4g31850, chloroplastic (LOC105637543), transcript variant X2, mRNA	3	-1	1	21	1923	1943	AGAGCAUCAUCAAGAUUCACA	GGGGAAAUUUGAUGAUGCUUU	Cleavage
miR172b-5p	T_00084023	PREDICTED: Jatropha curcas pentatricopeptide repeat-containing protein At4g31850, chloroplastic (LOC105637543), transcript variant X2, mRNA	3	-1	1	21	1981	2001	AGAGCAUCAUCAAGAUUCACA	GGGGAAAUUUGAUGAUGCUUU	Cleavage
miR172b-5p	T_00086566	PREDICTED: Jatropha curcas pentatricopeptide repeat-containing protein At4g31850, chloroplastic (LOC105637543), transcript variant X2, mRNA	3	-1	1	21	1978	1998	AGAGCAUCAUCAAGAUUCACA	GGGGAAAUUUGAUGAUGCUUU	Cleavage
miR172b-5p	T_00086569	PREDICTED: Jatropha curcas pentatricopeptide repeat-containing protein At4g31850, chloroplastic (LOC105637543), transcript variant X2, mRNA	3	-1	1	21	1978	1998	AGAGCAUCAUCAAGAUUCACA	GGGGAAAUUUGAUGAUGCUUU	Cleavage
miR172b-5p	T_00084021	PREDICTED: Jatropha curcas pentatricopeptide repeat-containing protein At4g31850, chloroplastic (LOC105637543), transcript variant X2, mRNA	3	-1	1	21	1981	2001	AGAGCAUCAUCAAGAUUCACA	GGGGAAAUUUGAUGAUGCUUU	Cleavage
miR172b-5p	T_00084014	PREDICTED: Jatropha curcas pentatricopeptide repeat-containing protein At4g31850, chloroplastic (LOC105637543), transcript variant X2, mRNA	3	-1	1	21	2365	2385	AGAGCAUCAUCAAGAUUCACA	GGGGAAAUUUGAUGAUGCUUU	Cleavage
miR172b-5p	T_00084015	PREDICTED: Jatropha curcas pentatricopeptide repeat-containing protein At4g31850, chloroplastic (LOC105637543), transcript variant X2, mRNA	3	-1	1	21	2365	2385	AGAGCAUCAUCAAGAUUCACA	GGGGAAAUUUGAUGAUGCUUU	Cleavage
miR172b-5p	T_00086568	PREDICTED: Jatropha curcas pentatricopeptide repeat-containing protein At4g31850, chloroplastic (LOC105637543), transcript variant X2, mRNA	3	-1	1	21	2378	2398	AGAGCAUCAUCAAGAUUCACA	GGGGAAAUUUGAUGAUGCUUU	Cleavage
miR172b-5p	T_00086565	PREDICTED: Jatropha curcas pentatricopeptide repeat-containing protein At4g31850, chloroplastic (LOC105637543), transcript variant X2, mRNA	3	-1	1	21	2385	2405	AGAGCAUCAUCAAGAUUCACA	GGGGAAAUUUGAUGAUGCUUU	Cleavage
miR172b-5p	T_00084013	PREDICTED: Jatropha curcas pentatricopeptide repeat-containing protein At4g31850, chloroplastic (LOC105637543), transcript variant X2, mRNA	3	-1	1	21	2365	2385	AGAGCAUCAUCAAGAUUCACA	GGGGAAAUUUGAUGAUGCUUU	Cleavage
miR172b-5p	T_00045339	PREDICTED: Populus euphratica aspartate aminotransferase, mitochondrial-like (LOC105121872), transcript variant X3, mRNA	3	-1	1	21	666	686	AGAGCAUCAUCAAGAUUCACA	UGUGUAUUUUGAUCAUGCUCU	Cleavage
miR172b-5p	T_00059863	PREDICTED: Populus euphratica protein ROOT PRIMORDIUM DEFECTIVE 1 (LOC105111262), mRNA	2.5	-1	1	21	737	757	AGAGCAUCAUCAAGAUUCACA	UUUGAGUUUUGAUGAUGCUUC	Cleavage
miR172b-5p	T_00084609	PREDICTED: Prunus mume ADP-ribosylation factor-like protein 2 (LOC103319072), mRNA	3	-1	1	21	693	713	AGAGCAUCAUCAAGAUUCACA	UGUGGAUGUUGAUGAUGCUUC	Cleavage
miR172b-5p	T_00084612	PREDICTED: Prunus mume ADP-ribosylation factor-like protein 2 (LOC103319072), mRNA	3	-1	1	21	693	713	AGAGCAUCAUCAAGAUUCACA	UGUGGAUGUUGAUGAUGCUUC	Cleavage
miR172b-5p	T_00084610	PREDICTED: Prunus mume ADP-ribosylation factor-like protein 2 (LOC103319072), mRNA	3	-1	1	21	731	751	AGAGCAUCAUCAAGAUUCACA	UGUGGAUGUUGAUGAUGCUUC	Cleavage
miR172b-5p	T_00084611	PREDICTED: Prunus mume ADP-ribosylation factor-like protein 2 (LOC103319072), mRNA	3	-1	1	21	735	755	AGAGCAUCAUCAAGAUUCACA	UGUGGAUGUUGAUGAUGCUUC	Cleavage
miR172b-5p	T_00080380	PREDICTED: Prunus mume pentatricopeptide repeat-containing protein PNM1, mitochondrial (LOC103338645), mRNA	3	-1	1	21	1766	1786	AGAGCAUCAUCAAGAUUCACA	GGUAUGUUUUGAUGAUGCUCU	Cleavage
miR172b-5p	T_00070113	PREDICTED: Prunus mume proteasome subunit alpha type-2-B (LOC103325446), mRNA	3	-1	1	21	711	731	AGAGCAUCAUCAAGAUUCACA	CAUGGAGCUUGAUGAUGCUGU	Cleavage
miR172b-5p	T_00008096	PREDICTED: Prunus mume putative serine/threonine-protein kinase (LOC103323679), mRNA	3	-1	1	21	1082	1102	AGAGCAUCAUCAAGAUUCACA	AGGGAAACUUGAUGAUGUUUU	Cleavage
miR172b-5p	T_00082864	PREDICTED: Prunus mume uncharacterized LOC103328390 (LOC103328390), mRNA	2.5	-1	1	21	1887	1907	AGAGCAUCAUCAAGAUUCACA	UUCUAAUCUUGAUGAUGUUCU	Cleavage
miR172b-5p	T_00006899	PREDICTED: Vitis vinifera acyl-CoA-binding domain-containing protein 4 (LOC100254622), mRNA	2.5	-1	1	21	631	651	AGAGCAUCAUCAAGAUUCACA	CUUGCAUUUUGGUGAUGUUCU	Cleavage
miR172b-5p	T_00080176	PREDICTED: Vitis vinifera proteasome subunit alpha type-2-B (LOC100262851), mRNA	3	-1	1	21	226	246	AGAGCAUCAUCAAGAUUCACA	CAUGGAGCUUGAUGAUGCUGU	Cleavage
miR172b-5p	T_00084276	Ricinus communis nucleic acid binding protein, putative, mRNA	3	-1	1	21	338	358	AGAGCAUCAUCAAGAUUCACA	UAUGAAUCUUGAAGCUGCUCU	Cleavage
miR172b-5p	T_00084274	Ricinus communis nucleic acid binding protein, putative, mRNA	3	-1	1	21	338	358	AGAGCAUCAUCAAGAUUCACA	UAUGAAUCUUGAAGCUGCUCU	Cleavage
miR172b-5p	T_00084272	Ricinus communis nucleic acid binding protein, putative, mRNA	3	-1	1	21	309	329	AGAGCAUCAUCAAGAUUCACA	UAUGAAUCUUGAAGCUGCUCU	Cleavage
miR172b-5p	T_00084278	Ricinus communis nucleic acid binding protein, putative, mRNA	3	-1	1	21	338	358	AGAGCAUCAUCAAGAUUCACA	UAUGAAUCUUGAAGCUGCUCU	Cleavage
miR2111a-3p	T_00079725	Morus notabilis hypothetical protein partial mRNA	3	-1	1	21	997	1017	GACCUUGGGAUGCAGAUUAUC	UUUACUCUCCAUUCCAAGGUC	Cleavage
miR2111a-3p	T_00079726	Morus notabilis hypothetical protein partial mRNA	3	-1	1	21	1983	2003	GACCUUGGGAUGCAGAUUAUC	UUUACUCUCCAUUCCAAGGUC	Cleavage
miR2111a-3p	T_00079727	Morus notabilis hypothetical protein partial mRNA	3	-1	1	21	1987	2007	GACCUUGGGAUGCAGAUUAUC	UUUACUCUCCAUUCCAAGGUC	Cleavage
miR2111a-3p	T_00038451	Morus notabilis putative LRR receptor-like serine/threonine-protein kinase partial mRNA	3	-1	1	21	310	330	GACCUUGGGAUGCAGAUUAUC	ACUAAACUGUAUCCCAAAGUC	Cleavage
miR2111a-3p	T_00038449	Morus notabilis putative LRR receptor-like serine/threonine-protein kinase partial mRNA	3	-1	1	21	345	365	GACCUUGGGAUGCAGAUUAUC	ACUAAACUGUAUCCCAAAGUC	Cleavage
miR2111a-3p	T_00038447	Morus notabilis putative LRR receptor-like serine/threonine-protein kinase partial mRNA	3	-1	1	21	345	365	GACCUUGGGAUGCAGAUUAUC	ACUAAACUGUAUCCCAAAGUC	Cleavage
miR2111a-3p	T_00038450	Morus notabilis putative LRR receptor-like serine/threonine-protein kinase partial mRNA	3	-1	1	21	334	354	GACCUUGGGAUGCAGAUUAUC	ACUAAACUGUAUCCCAAAGUC	Cleavage
miR2111a-5p	T_00038072	Morus notabilis hypothetical protein partial mRNA	3	-1	1	21	1460	1480	UAAUCUGCAUCCUGAGGUUUA	AGAAUCUCAGGAUUCAGAUUC	Cleavage
miR2111a-5p	T_00058319	PREDICTED: Vigna radiata var. radiata transcription factor bHLH30-like (LOC106780621), mRNA	3	-1	1	21	815	835	UAAUCUGCAUCCUGAGGUUUA	GCAACCUUAGGAUGUAGAAUG	Cleavage
miR2111a-5p	T_00073113	Prunus persica hypothetical protein (PRUPE_ppa000805mg) mRNA, complete cds	3	-1	1	21	1429	1449	UAAUCUGCAUCCUGAGGUUUA	GACAACUAAGGAUGCAGAUUA	Cleavage
miR2111a-5p	T_00073114	Prunus persica hypothetical protein (PRUPE_ppa000805mg) mRNA, complete cds	3	-1	1	21	1441	1461	UAAUCUGCAUCCUGAGGUUUA	GACAACUAAGGAUGCAGAUUA	Cleavage
miR2111a-5p	T_00038071	Ricinus communis conserved hypothetical protein, mRNA	3	-1	1	21	208	228	UAAUCUGCAUCCUGAGGUUUA	AGAAUCUCAGGAUUCAGAUUC	Cleavage
miR2111b-3p	T_00079725	Morus notabilis hypothetical protein partial mRNA	3	-1	1	21	997	1017	GACCUUGGGAUGCAGAUUAUC	UUUACUCUCCAUUCCAAGGUC	Cleavage
miR2111b-3p	T_00079726	Morus notabilis hypothetical protein partial mRNA	3	-1	1	21	1983	2003	GACCUUGGGAUGCAGAUUAUC	UUUACUCUCCAUUCCAAGGUC	Cleavage
miR2111b-3p	T_00079727	Morus notabilis hypothetical protein partial mRNA	3	-1	1	21	1987	2007	GACCUUGGGAUGCAGAUUAUC	UUUACUCUCCAUUCCAAGGUC	Cleavage
miR2111b-3p	T_00038451	Morus notabilis putative LRR receptor-like serine/threonine-protein kinase partial mRNA	3	-1	1	21	310	330	GACCUUGGGAUGCAGAUUAUC	ACUAAACUGUAUCCCAAAGUC	Cleavage
miR2111b-3p	T_00038449	Morus notabilis putative LRR receptor-like serine/threonine-protein kinase partial mRNA	3	-1	1	21	345	365	GACCUUGGGAUGCAGAUUAUC	ACUAAACUGUAUCCCAAAGUC	Cleavage
miR2111b-3p	T_00038447	Morus notabilis putative LRR receptor-like serine/threonine-protein kinase partial mRNA	3	-1	1	21	345	365	GACCUUGGGAUGCAGAUUAUC	ACUAAACUGUAUCCCAAAGUC	Cleavage
miR2111b-3p	T_00038450	Morus notabilis putative LRR receptor-like serine/threonine-protein kinase partial mRNA	3	-1	1	21	334	354	GACCUUGGGAUGCAGAUUAUC	ACUAAACUGUAUCCCAAAGUC	Cleavage
miR2111b-5p	T_00038072	Morus notabilis hypothetical protein partial mRNA	3	-1	1	21	1460	1480	UAAUCUGCAUCCUGAGGUUUA	AGAAUCUCAGGAUUCAGAUUC	Cleavage
miR2111b-5p	T_00058319	PREDICTED: Vigna radiata var. radiata transcription factor bHLH30-like (LOC106780621), mRNA	3	-1	1	21	815	835	UAAUCUGCAUCCUGAGGUUUA	GCAACCUUAGGAUGUAGAAUG	Cleavage
miR2111b-5p	T_00073113	Prunus persica hypothetical protein (PRUPE_ppa000805mg) mRNA, complete cds	3	-1	1	21	1429	1449	UAAUCUGCAUCCUGAGGUUUA	GACAACUAAGGAUGCAGAUUA	Cleavage
miR2111b-5p	T_00073114	Prunus persica hypothetical protein (PRUPE_ppa000805mg) mRNA, complete cds	3	-1	1	21	1441	1461	UAAUCUGCAUCCUGAGGUUUA	GACAACUAAGGAUGCAGAUUA	Cleavage
miR2111b-5p	T_00038071	Ricinus communis conserved hypothetical protein, mRNA	3	-1	1	21	208	228	UAAUCUGCAUCCUGAGGUUUA	AGAAUCUCAGGAUUCAGAUUC	Cleavage
miR2111c-3p	T_00060577	Morus notabilis hypothetical protein partial mRNA	3	-1	1	21	1054	1074	GACCUUAGGUUGCAGAUUACC	GCAAAUCUGCCAUCUAAGGUC	Translation
miR2111c-3p	T_00023598	Morus notabilis hypothetical protein partial mRNA	3	-1	1	21	2403	2423	GACCUUAGGUUGCAGAUUACC	CCAAUUCUGCAACCUGGGGUC	Cleavage
miR2111c-3p	T_00076311	Morus notabilis Proteasome subunit beta type-7-B partial mRNA	3	-1	1	21	81	101	GACCUUAGGUUGCAGAUUACC	UUUGAUUUGUAGCCUAGGGUU	Cleavage
miR2111c-3p	T_00011724	PREDICTED: Prunus mume developmentally-regulated G-protein 2 (LOC103327650), mRNA	2	-1	1	21	182	202	GACCUUAGGUUGCAGAUUACC	UAUAAGCUGCAACCUGAGGUU	Cleavage
miR2111c-3p	T_00037260	PREDICTED: Prunus mume developmentally-regulated G-protein 2 (LOC103327650), mRNA	2	-1	1	21	927	947	GACCUUAGGUUGCAGAUUACC	UAUAAGCUGCAACCUGAGGUU	Cleavage
miR2111c-3p	T_00037258	PREDICTED: Prunus mume developmentally-regulated G-protein 2 (LOC103327650), mRNA	2	-1	1	21	927	947	GACCUUAGGUUGCAGAUUACC	UAUAAGCUGCAACCUGAGGUU	Cleavage
miR2111c-3p	T_00037259	PREDICTED: Prunus mume developmentally-regulated G-protein 2 (LOC103327650), mRNA	2	-1	1	21	927	947	GACCUUAGGUUGCAGAUUACC	UAUAAGCUGCAACCUGAGGUU	Cleavage
miR2111c-3p	T_00037256	PREDICTED: Prunus mume developmentally-regulated G-protein 2 (LOC103327650), mRNA	2	-1	1	21	938	958	GACCUUAGGUUGCAGAUUACC	UAUAAGCUGCAACCUGAGGUU	Cleavage
miR2111c-3p	T_00037263	PREDICTED: Prunus mume developmentally-regulated G-protein 2 (LOC103327650), mRNA	2	-1	1	21	945	965	GACCUUAGGUUGCAGAUUACC	UAUAAGCUGCAACCUGAGGUU	Cleavage
miR2111c-3p	T_00037261	PREDICTED: Prunus mume developmentally-regulated G-protein 2 (LOC103327650), mRNA	2	-1	1	21	945	965	GACCUUAGGUUGCAGAUUACC	UAUAAGCUGCAACCUGAGGUU	Cleavage
miR2111c-3p	T_00037262	PREDICTED: Prunus mume developmentally-regulated G-protein 2 (LOC103327650), mRNA	2	-1	1	21	945	965	GACCUUAGGUUGCAGAUUACC	UAUAAGCUGCAACCUGAGGUU	Cleavage
miR2111c-3p	T_00037257	PREDICTED: Prunus mume developmentally-regulated G-protein 2 (LOC103327650), mRNA	2	-1	1	21	951	971	GACCUUAGGUUGCAGAUUACC	UAUAAGCUGCAACCUGAGGUU	Cleavage
miR2111c-3p	T_00037265	PREDICTED: Prunus mume developmentally-regulated G-protein 2 (LOC103327650), mRNA	2	-1	1	21	952	972	GACCUUAGGUUGCAGAUUACC	UAUAAGCUGCAACCUGAGGUU	Cleavage
miR2111c-3p	T_00037264	PREDICTED: Prunus mume developmentally-regulated G-protein 2 (LOC103327650), mRNA	2	-1	1	21	961	981	GACCUUAGGUUGCAGAUUACC	UAUAAGCUGCAACCUGAGGUU	Cleavage
miR2111c-3p	T_00037266	PREDICTED: Prunus mume developmentally-regulated G-protein 2 (LOC103327650), mRNA	2	-1	1	21	961	981	GACCUUAGGUUGCAGAUUACC	UAUAAGCUGCAACCUGAGGUU	Cleavage
miR2111c-3p	T_00037267	PREDICTED: Prunus mume developmentally-regulated G-protein 2 (LOC103327650), mRNA	2	-1	1	21	968	988	GACCUUAGGUUGCAGAUUACC	UAUAAGCUGCAACCUGAGGUU	Cleavage
miR2111c-3p	T_00037268	PREDICTED: Prunus mume developmentally-regulated G-protein 2 (LOC103327650), mRNA	2	-1	1	21	968	988	GACCUUAGGUUGCAGAUUACC	UAUAAGCUGCAACCUGAGGUU	Cleavage
miR2111c-3p	T_00037274	PREDICTED: Prunus mume developmentally-regulated G-protein 2 (LOC103327650), mRNA	2	-1	1	21	984	1004	GACCUUAGGUUGCAGAUUACC	UAUAAGCUGCAACCUGAGGUU	Cleavage
miR2111c-3p	T_00037271	PREDICTED: Prunus mume developmentally-regulated G-protein 2 (LOC103327650), mRNA	2	-1	1	21	984	1004	GACCUUAGGUUGCAGAUUACC	UAUAAGCUGCAACCUGAGGUU	Cleavage
miR2111c-3p	T_00037272	PREDICTED: Prunus mume developmentally-regulated G-protein 2 (LOC103327650), mRNA	2	-1	1	21	984	1004	GACCUUAGGUUGCAGAUUACC	UAUAAGCUGCAACCUGAGGUU	Cleavage
miR2111c-3p	T_00037269	PREDICTED: Prunus mume developmentally-regulated G-protein 2 (LOC103327650), mRNA	2	-1	1	21	984	1004	GACCUUAGGUUGCAGAUUACC	UAUAAGCUGCAACCUGAGGUU	Cleavage
miR2111c-3p	T_00037270	PREDICTED: Prunus mume developmentally-regulated G-protein 2 (LOC103327650), mRNA	2	-1	1	21	984	1004	GACCUUAGGUUGCAGAUUACC	UAUAAGCUGCAACCUGAGGUU	Cleavage
miR2111c-3p	T_00037273	PREDICTED: Prunus mume developmentally-regulated G-protein 2 (LOC103327650), mRNA	2	-1	1	21	984	1004	GACCUUAGGUUGCAGAUUACC	UAUAAGCUGCAACCUGAGGUU	Cleavage
miR2111c-3p	T_00060573	Prunus persica hypothetical protein (PRUPE_ppa002977mg) mRNA, complete cds	3	-1	1	21	2333	2353	GACCUUAGGUUGCAGAUUACC	GCAAAUCUGCCAUCUAAGGUC	Translation
miR2111c-3p	T_00060575	Prunus persica hypothetical protein (PRUPE_ppa002977mg) mRNA, complete cds	3	-1	1	21	2029	2049	GACCUUAGGUUGCAGAUUACC	GCAAAUCUGCCAUCUAAGGUC	Translation
miR2111c-3p	T_00060576	Prunus persica hypothetical protein (PRUPE_ppa002977mg) mRNA, complete cds	3	-1	1	21	2029	2049	GACCUUAGGUUGCAGAUUACC	GCAAAUCUGCCAUCUAAGGUC	Translation
miR2111c-3p	T_00060574	Prunus persica hypothetical protein (PRUPE_ppa002977mg) mRNA, complete cds	3	-1	1	21	2333	2353	GACCUUAGGUUGCAGAUUACC	GCAAAUCUGCCAUCUAAGGUC	Translation
miR2111c-3p	T_00031536	Ricinus communis Ribonuclease III, putative, mRNA	3	-1	1	21	109	129	GACCUUAGGUUGCAGAUUACC	GUUAAUCAGCAAUUUGAGGUU	Cleavage
miR2111c-5p	T_00038072	Morus notabilis hypothetical protein partial mRNA	3	-1	1	21	1460	1480	UAAUCUGCAUCCUGAGGUUUA	AGAAUCUCAGGAUUCAGAUUC	Cleavage
miR2111c-5p	T_00058319	PREDICTED: Vigna radiata var. radiata transcription factor bHLH30-like (LOC106780621), mRNA	3	-1	1	21	815	835	UAAUCUGCAUCCUGAGGUUUA	GCAACCUUAGGAUGUAGAAUG	Cleavage
miR2111c-5p	T_00073113	Prunus persica hypothetical protein (PRUPE_ppa000805mg) mRNA, complete cds	3	-1	1	21	1429	1449	UAAUCUGCAUCCUGAGGUUUA	GACAACUAAGGAUGCAGAUUA	Cleavage
miR2111c-5p	T_00073114	Prunus persica hypothetical protein (PRUPE_ppa000805mg) mRNA, complete cds	3	-1	1	21	1441	1461	UAAUCUGCAUCCUGAGGUUUA	GACAACUAAGGAUGCAGAUUA	Cleavage
miR2111c-5p	T_00038071	Ricinus communis conserved hypothetical protein, mRNA	3	-1	1	21	208	228	UAAUCUGCAUCCUGAGGUUUA	AGAAUCUCAGGAUUCAGAUUC	Cleavage
miR2646a-3p	T_00058453	Morus notabilis Histone-lysine N-methyltransferase ATX5 partial mRNA	2.5	-1	1	21	42	62	UUAUCAUCAUUAAAACUCAUU	CAUGAGUGUUGGUGAUGAUGA	Cleavage
miR2646a-3p	T_00058454	Morus notabilis Histone-lysine N-methyltransferase ATX5 partial mRNA	2.5	-1	1	21	48	68	UUAUCAUCAUUAAAACUCAUU	CAUGAGUGUUGGUGAUGAUGA	Cleavage
miR2646a-3p	T_00012467	Morus notabilis Histone-lysine N-methyltransferase ATX5 partial mRNA	2.5	-1	1	21	339	359	UUAUCAUCAUUAAAACUCAUU	CAUGAGUGUUGGUGAUGAUGA	Cleavage
miR2646a-3p	T_00033089	Morus notabilis hypothetical protein partial mRNA	0.5	-1	1	21	5544	5564	UUAUCAUCAUUAAAACUCAUU	AUUGAGUUUUAAUGAUGGUAA	Cleavage
miR2646a-3p	T_00033093	Morus notabilis hypothetical protein partial mRNA	0.5	-1	1	21	5284	5304	UUAUCAUCAUUAAAACUCAUU	AUUGAGUUUUAAUGAUGGUAA	Cleavage
miR2646a-3p	T_00033091	Morus notabilis hypothetical protein partial mRNA	0.5	-1	1	21	5344	5364	UUAUCAUCAUUAAAACUCAUU	AUUGAGUUUUAAUGAUGGUAA	Cleavage
miR2646a-3p	T_00033080	Morus notabilis hypothetical protein partial mRNA	0.5	-1	1	21	5353	5373	UUAUCAUCAUUAAAACUCAUU	AUUGAGUUUUAAUGAUGGUAA	Cleavage
miR2646a-3p	T_00033085	Morus notabilis hypothetical protein partial mRNA	0.5	-1	1	21	5430	5450	UUAUCAUCAUUAAAACUCAUU	AUUGAGUUUUAAUGAUGGUAA	Cleavage
miR2646a-3p	T_00033086	Morus notabilis hypothetical protein partial mRNA	0.5	-1	1	21	5440	5460	UUAUCAUCAUUAAAACUCAUU	AUUGAGUUUUAAUGAUGGUAA	Cleavage
miR2646a-3p	T_00033092	Morus notabilis hypothetical protein partial mRNA	0.5	-1	1	21	5485	5505	UUAUCAUCAUUAAAACUCAUU	AUUGAGUUUUAAUGAUGGUAA	Cleavage
miR2646a-3p	T_00033075	Morus notabilis hypothetical protein partial mRNA	0.5	-1	1	21	5494	5514	UUAUCAUCAUUAAAACUCAUU	AUUGAGUUUUAAUGAUGGUAA	Cleavage
miR2646a-3p	T_00033081	Morus notabilis hypothetical protein partial mRNA	0.5	-1	1	21	5497	5517	UUAUCAUCAUUAAAACUCAUU	AUUGAGUUUUAAUGAUGGUAA	Cleavage
miR2646a-3p	T_00033082	Morus notabilis hypothetical protein partial mRNA	0.5	-1	1	21	5497	5517	UUAUCAUCAUUAAAACUCAUU	AUUGAGUUUUAAUGAUGGUAA	Cleavage
miR2646a-3p	T_00033087	Morus notabilis hypothetical protein partial mRNA	0.5	-1	1	21	5557	5577	UUAUCAUCAUUAAAACUCAUU	AUUGAGUUUUAAUGAUGGUAA	Cleavage
miR2646a-3p	T_00033073	Morus notabilis hypothetical protein partial mRNA	0.5	-1	1	21	5683	5703	UUAUCAUCAUUAAAACUCAUU	AUUGAGUUUUAAUGAUGGUAA	Cleavage
miR2646a-3p	T_00033090	Morus notabilis hypothetical protein partial mRNA	0.5	-1	1	21	5493	5513	UUAUCAUCAUUAAAACUCAUU	AUUGAGUUUUAAUGAUGGUAA	Cleavage
miR2646a-3p	T_00033088	Morus notabilis hypothetical protein partial mRNA	0.5	-1	1	21	5584	5604	UUAUCAUCAUUAAAACUCAUU	AUUGAGUUUUAAUGAUGGUAA	Cleavage
miR2646a-3p	T_00033077	Morus notabilis hypothetical protein partial mRNA	0.5	-1	1	21	5592	5612	UUAUCAUCAUUAAAACUCAUU	AUUGAGUUUUAAUGAUGGUAA	Cleavage
miR2646a-3p	T_00033078	Morus notabilis hypothetical protein partial mRNA	0.5	-1	1	21	5592	5612	UUAUCAUCAUUAAAACUCAUU	AUUGAGUUUUAAUGAUGGUAA	Cleavage
miR2646a-3p	T_00033076	Morus notabilis hypothetical protein partial mRNA	0.5	-1	1	21	5625	5645	UUAUCAUCAUUAAAACUCAUU	AUUGAGUUUUAAUGAUGGUAA	Cleavage
miR2646a-3p	T_00033079	Morus notabilis hypothetical protein partial mRNA	0.5	-1	1	21	5541	5561	UUAUCAUCAUUAAAACUCAUU	AUUGAGUUUUAAUGAUGGUAA	Cleavage
[truncated: 2,078 more rows]

## Sheet: Sheet2
Supplemental Table S10
Predicted miRNAs target genes
Note: C.sativa-specific miRNAs target gene prediction.
miRNA	Target	NR_annotation	Expectation	UPE$	miRNA_start	miRNA_end	Target_start	Target_end	miRNA_aligned_fragment	Target_aligned_fragment	Inhibition
CsmiRNA-n10a-3p	T_00069888	Betula platyphylla 3-hydroxy-3-methyl glutaryl coenzyme a reductase mRNA, complete cds	2	-1	1	21	1649	1669	UAAUGCAGUGCGAACUCUCUA	UAGAGAGUUCGCAUUGCAUAA	Cleavage
CsmiRNA-n10a-5p	T_00085535	Morus notabilis hypothetical protein partial mRNA	2.5	-1	1	21	1490	1510	UAGAGAGUUCCCACUGCAUUA	UCGUGUAGUUGGAACUCUCUA	Cleavage
CsmiRNA-n10a-5p	T_00026234	Morus notabilis hypothetical protein partial mRNA	2.5	-1	1	21	2091	2111	UAGAGAGUUCCCACUGCAUUA	UCGUGUAGUUGGAACUCUCUA	Cleavage
CsmiRNA-n10a-5p	T_00090200	Morus notabilis Protein SUPPRESSOR OF PHYA-105 1 partial mRNA	3	-1	1	21	207	227	UAGAGAGUUCCCACUGCAUUA	AAGUUCAGUGGGAACUAUCUA	Cleavage
CsmiRNA-n10a-5p	T_00036253	Morus notabilis Protein SUPPRESSOR OF PHYA-105 1 partial mRNA	3	-1	1	21	2315	2335	UAGAGAGUUCCCACUGCAUUA	AAGUUCAGUGGGAACUAUCUA	Cleavage
CsmiRNA-n10a-5p	T_00036252	Morus notabilis Protein SUPPRESSOR OF PHYA-105 1 partial mRNA	3	-1	1	21	2324	2344	UAGAGAGUUCCCACUGCAUUA	AAGUUCAGUGGGAACUAUCUA	Cleavage
CsmiRNA-n10a-5p	T_00086221	Morus notabilis putative NADH dehydrogenase [ubiquinone] 1 alpha subcomplex subunit 12 partial mRNA	3	-1	1	21	684	704	UAGAGAGUUCCCACUGCAUUA	UUUUGCAUUGGGAACUUUCUG	Cleavage
CsmiRNA-n10b-3p	T_00069888	Betula platyphylla 3-hydroxy-3-methyl glutaryl coenzyme a reductase mRNA, complete cds	2	-1	1	21	1649	1669	UAAUGCAGUGCGAACUCUCUA	UAGAGAGUUCGCAUUGCAUAA	Cleavage
CsmiRNA-n10b-5p	T_00085535	Morus notabilis hypothetical protein partial mRNA	2.5	-1	1	21	1490	1510	UAGAGAGUUCCCACUGCAUUA	UCGUGUAGUUGGAACUCUCUA	Cleavage
CsmiRNA-n10b-5p	T_00026234	Morus notabilis hypothetical protein partial mRNA	2.5	-1	1	21	2091	2111	UAGAGAGUUCCCACUGCAUUA	UCGUGUAGUUGGAACUCUCUA	Cleavage
CsmiRNA-n10b-5p	T_00090200	Morus notabilis Protein SUPPRESSOR OF PHYA-105 1 partial mRNA	3	-1	1	21	207	227	UAGAGAGUUCCCACUGCAUUA	AAGUUCAGUGGGAACUAUCUA	Cleavage
CsmiRNA-n10b-5p	T_00036253	Morus notabilis Protein SUPPRESSOR OF PHYA-105 1 partial mRNA	3	-1	1	21	2315	2335	UAGAGAGUUCCCACUGCAUUA	AAGUUCAGUGGGAACUAUCUA	Cleavage
CsmiRNA-n10b-5p	T_00036252	Morus notabilis Protein SUPPRESSOR OF PHYA-105 1 partial mRNA	3	-1	1	21	2324	2344	UAGAGAGUUCCCACUGCAUUA	AAGUUCAGUGGGAACUAUCUA	Cleavage
CsmiRNA-n10b-5p	T_00086221	Morus notabilis putative NADH dehydrogenase [ubiquinone] 1 alpha subcomplex subunit 12 partial mRNA	3	-1	1	21	684	704	UAGAGAGUUCCCACUGCAUUA	UUUUGCAUUGGGAACUUUCUG	Cleavage
CsmiRNA-n10c-3p	T_00069888	Betula platyphylla 3-hydroxy-3-methyl glutaryl coenzyme a reductase mRNA, complete cds	2	-1	1	21	1649	1669	UAAUGCAGUGCGAACUCUCUA	UAGAGAGUUCGCAUUGCAUAA	Cleavage
CsmiRNA-n10d-3p	T_00069888	Betula platyphylla 3-hydroxy-3-methyl glutaryl coenzyme a reductase mRNA, complete cds	2	-1	1	21	1649	1669	UAAUGCAGUGCGAACUCUCUA	UAGAGAGUUCGCAUUGCAUAA	Cleavage
CsmiRNA-n10e	T_00085535	Morus notabilis hypothetical protein partial mRNA	2.5	-1	1	21	1490	1510	UAGAGAGUUCCCACUGCAUUA	UCGUGUAGUUGGAACUCUCUA	Cleavage
CsmiRNA-n10e	T_00026234	Morus notabilis hypothetical protein partial mRNA	2.5	-1	1	21	2091	2111	UAGAGAGUUCCCACUGCAUUA	UCGUGUAGUUGGAACUCUCUA	Cleavage
CsmiRNA-n10e	T_00090200	Morus notabilis Protein SUPPRESSOR OF PHYA-105 1 partial mRNA	3	-1	1	21	207	227	UAGAGAGUUCCCACUGCAUUA	AAGUUCAGUGGGAACUAUCUA	Cleavage
CsmiRNA-n10e	T_00036253	Morus notabilis Protein SUPPRESSOR OF PHYA-105 1 partial mRNA	3	-1	1	21	2315	2335	UAGAGAGUUCCCACUGCAUUA	AAGUUCAGUGGGAACUAUCUA	Cleavage
CsmiRNA-n10e	T_00036252	Morus notabilis Protein SUPPRESSOR OF PHYA-105 1 partial mRNA	3	-1	1	21	2324	2344	UAGAGAGUUCCCACUGCAUUA	AAGUUCAGUGGGAACUAUCUA	Cleavage
CsmiRNA-n10e	T_00086221	Morus notabilis putative NADH dehydrogenase [ubiquinone] 1 alpha subcomplex subunit 12 partial mRNA	3	-1	1	21	684	704	UAGAGAGUUCCCACUGCAUUA	UUUUGCAUUGGGAACUUUCUG	Cleavage
CsmiRNA-n11	T_00074232	Citrus clementina hypothetical protein (CICLE_v10018801mg) mRNA, complete cds	3	-1	1	20	1041	1060	CGAUAGGGACAAAAGUGAUG	UAUCACUUUUGUCCAUAUUA	Cleavage
CsmiRNA-n11	T_00038387	Morus notabilis hypothetical protein partial mRNA	2.5	-1	1	20	672	691	CGAUAGGGACAAAAGUGAUG	CAUCACUUUUGUUUUUGUUG	Cleavage
CsmiRNA-n11	T_00035247	PREDICTED: Gossypium raimondii uncharacterized LOC105768128 (LOC105768128), mRNA	2.5	-1	1	20	117	136	CGAUAGGGACAAAAGUGAUG	UAUAACUUUUGUCUCUAUCA	Cleavage
CsmiRNA-n11	T_00033903	PREDICTED: Malus x domestica 5'-nucleotidase domain-containing protein 4-like (LOC103423921), mRNA	2.5	-1	1	20	1587	1606	CGAUAGGGACAAAAGUGAUG	UAUCACUUUUGUUCCUACUG	Cleavage
CsmiRNA-n12-3p	T_00078470	Morus notabilis DEAD-box ATP-dependent RNA helicase 16 partial mRNA	2.5	-1	1	21	566	586	UCAUUAGUUGUGAUUAAUUAU	UUACUUAAUUGCAACUGAUGA	Cleavage
CsmiRNA-n12-3p	T_00040459	Morus notabilis DEAD-box ATP-dependent RNA helicase 16 partial mRNA	2.5	-1	1	21	1049	1069	UCAUUAGUUGUGAUUAAUUAU	UUACUUAAUUGCAACUGAUGA	Cleavage
CsmiRNA-n12-3p	T_00049171	Morus notabilis Dolichyl-diphosphooligosaccharide--protein glycosyltransferase subunit 1 partial mRNA	3	-1	1	21	38	58	UCAUUAGUUGUGAUUAAUUAU	GAAGUUAAUUGUAACUAAUGC	Cleavage
CsmiRNA-n12-3p	T_00065437	Morus notabilis Helicase protein MOM1 partial mRNA	2	-1	1	21	69	89	UCAUUAGUUGUGAUUAAUUAU	GGAAUUAAUUAUAAUUGAUGA	Cleavage
CsmiRNA-n12-3p	T_00065433	Morus notabilis Helicase protein MOM1 partial mRNA	2	-1	1	21	256	276	UCAUUAGUUGUGAUUAAUUAU	GGAAUUAAUUAUAAUUGAUGA	Cleavage
CsmiRNA-n12-3p	T_00065435	Morus notabilis Helicase protein MOM1 partial mRNA	2	-1	1	21	255	275	UCAUUAGUUGUGAUUAAUUAU	GGAAUUAAUUAUAAUUGAUGA	Cleavage
CsmiRNA-n12-3p	T_00065434	Morus notabilis Helicase protein MOM1 partial mRNA	2	-1	1	21	255	275	UCAUUAGUUGUGAUUAAUUAU	GGAAUUAAUUAUAAUUGAUGA	Cleavage
CsmiRNA-n12-3p	T_00065436	Morus notabilis Helicase protein MOM1 partial mRNA	2	-1	1	21	255	275	UCAUUAGUUGUGAUUAAUUAU	GGAAUUAAUUAUAAUUGAUGA	Cleavage
CsmiRNA-n12-3p	T_00072622	Morus notabilis hypothetical protein partial mRNA	3	-1	1	21	1584	1604	UCAUUAGUUGUGAUUAAUUAU	UUAAGUGAUCAUAAUUGAUGA	Cleavage
CsmiRNA-n12-3p	T_00072621	Morus notabilis hypothetical protein partial mRNA	3	-1	1	21	1584	1604	UCAUUAGUUGUGAUUAAUUAU	UUAAGUGAUCAUAAUUGAUGA	Cleavage
CsmiRNA-n12-3p	T_00072619	Morus notabilis hypothetical protein partial mRNA	3	-1	1	21	1621	1641	UCAUUAGUUGUGAUUAAUUAU	UUAAGUGAUCAUAAUUGAUGA	Cleavage
CsmiRNA-n12-3p	T_00072620	Morus notabilis hypothetical protein partial mRNA	3	-1	1	21	1621	1641	UCAUUAGUUGUGAUUAAUUAU	UUAAGUGAUCAUAAUUGAUGA	Cleavage
CsmiRNA-n12-3p	T_00085452	Morus notabilis hypothetical protein partial mRNA	3	-1	1	21	985	1005	UCAUUAGUUGUGAUUAAUUAU	GAAGUUAAUCAUAACUGCUGA	Cleavage
CsmiRNA-n12-3p	T_00036866	Morus notabilis hypothetical protein partial mRNA	3	-1	1	21	816	836	UCAUUAGUUGUGAUUAAUUAU	UUAGGUUAUCAUAACUAAUGA	Cleavage
CsmiRNA-n12-3p	T_00085140	Morus notabilis Kinetochore protein nuf2 partial mRNA	3	-1	1	21	872	892	UCAUUAGUUGUGAUUAAUUAU	UACUUUAAUCAUAAUUAAUGA	Cleavage
CsmiRNA-n12-3p	T_00025979	Morus notabilis putative sulfate transporter 3.4 partial mRNA	2.5	-1	1	21	186	206	UCAUUAGUUGUGAUUAAUUAU	UGAAUUAAUUGCAAUUAGUGG	Cleavage
CsmiRNA-n12-3p	T_00020950	PREDICTED: Fragaria vesca subsp. vesca linoleate 13S-lipoxygenase 2-1, chloroplastic-like (LOC101306996), mRNA	3	-1	1	21	57	77	UCAUUAGUUGUGAUUAAUUAU	UGAAUUAAUUAUAAUUAAUAA	Cleavage
CsmiRNA-n12-3p	T_00039384	PREDICTED: Malus x domestica WRKY transcription factor 44-like (LOC103413747), mRNA	0	-1	1	21	1743	1763	UCAUUAGUUGUGAUUAAUUAU	AUAAUUAAUCACAACUAAUGA	Cleavage
CsmiRNA-n12-3p	T_00039385	PREDICTED: Malus x domestica WRKY transcription factor 44-like (LOC103413747), mRNA	0	-1	1	21	1907	1927	UCAUUAGUUGUGAUUAAUUAU	AUAAUUAAUCACAACUAAUGA	Cleavage
CsmiRNA-n12-3p	T_00039383	PREDICTED: Malus x domestica WRKY transcription factor 44-like (LOC103413747), mRNA	0	-1	1	21	2008	2028	UCAUUAGUUGUGAUUAAUUAU	AUAAUUAAUCACAACUAAUGA	Cleavage
CsmiRNA-n12-3p	T_00085447	PREDICTED: Prunus mume uncharacterized LOC103331890 (LOC103331890), transcript variant X2, mRNA	3	-1	1	21	1615	1635	UCAUUAGUUGUGAUUAAUUAU	GAAGUUAAUCAUAACUGCUGA	Cleavage
CsmiRNA-n12-3p	T_00085450	PREDICTED: Prunus mume uncharacterized LOC103331890 (LOC103331890), transcript variant X2, mRNA	3	-1	1	21	1632	1652	UCAUUAGUUGUGAUUAAUUAU	GAAGUUAAUCAUAACUGCUGA	Cleavage
CsmiRNA-n12-3p	T_00085458	PREDICTED: Prunus mume uncharacterized LOC103331890 (LOC103331890), transcript variant X2, mRNA	3	-1	1	21	3326	3346	UCAUUAGUUGUGAUUAAUUAU	GAAGUUAAUCAUAACUGCUGA	Cleavage
CsmiRNA-n12-3p	T_00085455	PREDICTED: Prunus mume uncharacterized LOC103331890 (LOC103331890), transcript variant X2, mRNA	3	-1	1	21	3403	3423	UCAUUAGUUGUGAUUAAUUAU	GAAGUUAAUCAUAACUGCUGA	Cleavage
CsmiRNA-n12-3p	T_00085457	PREDICTED: Prunus mume uncharacterized LOC103331890 (LOC103331890), transcript variant X2, mRNA	3	-1	1	21	3560	3580	UCAUUAGUUGUGAUUAAUUAU	GAAGUUAAUCAUAACUGCUGA	Cleavage
CsmiRNA-n12-3p	T_00085456	PREDICTED: Prunus mume uncharacterized LOC103331890 (LOC103331890), transcript variant X2, mRNA	3	-1	1	21	3562	3582	UCAUUAGUUGUGAUUAAUUAU	GAAGUUAAUCAUAACUGCUGA	Cleavage
CsmiRNA-n12-3p	T_00085454	PREDICTED: Prunus mume uncharacterized LOC103331890 (LOC103331890), transcript variant X2, mRNA	3	-1	1	21	3972	3992	UCAUUAGUUGUGAUUAAUUAU	GAAGUUAAUCAUAACUGCUGA	Cleavage
CsmiRNA-n12-3p	T_00040460	PREDICTED: Pyrus x bretschneideri DEAD-box ATP-dependent RNA helicase 16 (LOC103952681), mRNA	2.5	-1	1	21	1047	1067	UCAUUAGUUGUGAUUAAUUAU	UUACUUAAUUGCAACUGAUGA	Cleavage
CsmiRNA-n12-3p	T_00040458	PREDICTED: Pyrus x bretschneideri DEAD-box ATP-dependent RNA helicase 16 (LOC103952681), mRNA	2.5	-1	1	21	1148	1168	UCAUUAGUUGUGAUUAAUUAU	UUACUUAAUUGCAACUGAUGA	Cleavage
CsmiRNA-n12-5p	T_00068293	Morus notabilis BEACH domain-containing protein lvsC partial mRNA	2.5	-1	1	21	3311	3331	CUAGUUAUAAUUAAUCACAAC	UUUGUUAUUAAUUGUAACUAU	Cleavage
CsmiRNA-n12-5p	T_00057220	Morus notabilis hypothetical protein partial mRNA	2.5	-1	1	21	1697	1717	CUAGUUAUAAUUAAUCACAAC	CUUGUCAUUGAUUGUAAUUAG	Cleavage
CsmiRNA-n12-5p	T_00057219	Morus notabilis hypothetical protein partial mRNA	2.5	-1	1	21	1560	1580	CUAGUUAUAAUUAAUCACAAC	CUUGUCAUUGAUUGUAAUUAG	Cleavage
CsmiRNA-n12-5p	T_00022332	Morus notabilis hypothetical protein partial mRNA	3	-1	1	21	74	94	CUAGUUAUAAUUAAUCACAAC	CUUGUGUUUACUUAUGACUAG	Translation
CsmiRNA-n12-5p	T_00015324	PREDICTED: Citrus sinensis protein trichome biringence-like 38 (LOC102617623), mRNA	3	-1	1	21	800	820	CUAGUUAUAAUUAAUCACAAC	AAAGUGAUUGAUUAUAAUUAA	Cleavage
CsmiRNA-n12-5p	T_00015323	PREDICTED: Citrus sinensis protein trichome biringence-like 38 (LOC102617623), mRNA	3	-1	1	21	800	820	CUAGUUAUAAUUAAUCACAAC	AAAGUGAUUGAUUAUAAUUAA	Cleavage
CsmiRNA-n12-5p	T_00039383	PREDICTED: Malus x domestica WRKY transcription factor 44-like (LOC103413747), mRNA	0	-1	1	21	2117	2137	CUAGUUAUAAUUAAUCACAAC	GUUGUGAUUAAUUAUAACUAG	Cleavage
CsmiRNA-n12-5p	T_00039385	PREDICTED: Malus x domestica WRKY transcription factor 44-like (LOC103413747), mRNA	0	-1	1	21	2016	2036	CUAGUUAUAAUUAAUCACAAC	GUUGUGAUUAAUUAUAACUAG	Cleavage
CsmiRNA-n12-5p	T_00039384	PREDICTED: Malus x domestica WRKY transcription factor 44-like (LOC103413747), mRNA	0	-1	1	21	1852	1872	CUAGUUAUAAUUAAUCACAAC	GUUGUGAUUAAUUAUAACUAG	Cleavage
CsmiRNA-n12-5p	T_00022037	PREDICTED: Vitis vinifera RNA pseudouridine synthase 7 (LOC100255954), mRNA	2.5	-1	1	21	2312	2332	CUAGUUAUAAUUAAUCACAAC	UAUGUGGUUAAUUAUAAUUGU	Cleavage
CsmiRNA-n12-5p	T_00022038	PREDICTED: Vitis vinifera RNA pseudouridine synthase 7 (LOC100255954), mRNA	2.5	-1	1	21	2110	2130	CUAGUUAUAAUUAAUCACAAC	UAUGUGGUUAAUUAUAAUUGU	Cleavage
CsmiRNA-n12-5p	T_00022039	PREDICTED: Vitis vinifera RNA pseudouridine synthase 7 (LOC100255954), mRNA	2.5	-1	1	21	692	712	CUAGUUAUAAUUAAUCACAAC	UAUGUGGUUAAUUAUAAUUGU	Cleavage
CsmiRNA-n13-3p	T_00054886	Cucumis melo genomic chromosome, chr_4	3	-1	1	22	1821	1842	UCACUGUGAUACUCCCAGCCGU	AUGGCUCGGCGUGUCACAGUGA	Cleavage
CsmiRNA-n13-3p	T_00018242	Humulus lupulus microsatellite DNA, clone EMFV034	3	-1	1	22	2861	2882	UCACUGUGAUACUCCCAGCCGU	AUUGUGGGGAGUAUGACAGUGA	Cleavage
CsmiRNA-n13-3p	T_00050081	Morus notabilis hypothetical protein partial mRNA	3	-1	1	22	455	476	UCACUGUGAUACUCCCAGCCGU	GAAGUUGGGAGUGUCGUGGUGG	Cleavage
CsmiRNA-n13-3p	T_00050082	Morus notabilis hypothetical protein partial mRNA	3	-1	1	22	455	476	UCACUGUGAUACUCCCAGCCGU	GAAGUUGGGAGUGUCGUGGUGG	Cleavage
CsmiRNA-n13-3p	T_00092092	Morus notabilis nuclease domain-containing protein 1 partial mRNA	3	-1	1	22	5673	5694	UCACUGUGAUACUCCCAGCCGU	UUGUUUGAGAGUAUUACAGUGA	Cleavage
CsmiRNA-n13-3p	T_00060938	Morus notabilis putative inorganic phosphate transporter 1-9 partial mRNA	3	-1	1	22	741	762	UCACUGUGAUACUCCCAGCCGU	AUUGCUUGGAGAAUCAUAGUGA	Translation
CsmiRNA-n13-3p	T_00077246	Morus notabilis T-complex protein 1 subunit gamma partial mRNA	3	-1	1	22	361	382	UCACUGUGAUACUCCCAGCCGU	GCUGCUGGAGGUAUCGUGGUGA	Cleavage
CsmiRNA-n13-3p	T_00054885	PREDICTED: Cucumis melo 60S ribosomal protein L4 (LOC103486445), mRNA	3	-1	1	22	1389	1410	UCACUGUGAUACUCCCAGCCGU	AUGGCUCGGCGUGUCACAGUGA	Cleavage
CsmiRNA-n13-3p	T_00018245	PREDICTED: Pyrus x bretschneideri uncharacterized LOC103931216 (LOC103931216), mRNA	3	-1	1	22	1665	1686	UCACUGUGAUACUCCCAGCCGU	AUUGUGGGGAGUAUGACAGUGA	Cleavage
CsmiRNA-n13-3p	T_00018241	PREDICTED: Pyrus x bretschneideri uncharacterized LOC103931216 (LOC103931216), mRNA	3	-1	1	22	2948	2969	UCACUGUGAUACUCCCAGCCGU	AUUGUGGGGAGUAUGACAGUGA	Cleavage
CsmiRNA-n13-3p	T_00018244	PREDICTED: Pyrus x bretschneideri uncharacterized LOC103931216 (LOC103931216), mRNA	3	-1	1	22	2952	2973	UCACUGUGAUACUCCCAGCCGU	AUUGUGGGGAGUAUGACAGUGA	Cleavage
CsmiRNA-n13-3p	T_00018243	PREDICTED: Pyrus x bretschneideri uncharacterized LOC103931216 (LOC103931216), mRNA	3	-1	1	22	2972	2993	UCACUGUGAUACUCCCAGCCGU	AUUGUGGGGAGUAUGACAGUGA	Cleavage
CsmiRNA-n13-5p	T_00043711	Morus notabilis hypothetical protein partial mRNA	3	-1	1	22	391	412	CGGUGGGUGUUUCCCAGUAACU	GGGAACUGGGGAACACCCACAG	Cleavage
CsmiRNA-n13-5p	T_00043712	Morus notabilis hypothetical protein partial mRNA	3	-1	1	22	391	412	CGGUGGGUGUUUCCCAGUAACU	GGGAACUGGGGAACACCCACAG	Cleavage
CsmiRNA-n13-5p	T_00067887	Populus trichocarpa nuclear RNA-binding family protein (POPTR_0001s15290g) mRNA, complete cds	3	-1	1	22	569	590	CGGUGGGUGUUUCCCAGUAACU	GGGAACUGGGGAACACCCACAG	Cleavage
CsmiRNA-n13-5p	T_00070415	PREDICTED: Pyrus x bretschneideri AP2-like ethylene-responsive transcription factor PLT2 (LOC103963467), mRNA	2.5	-1	1	22	13	34	CGGUGGGUGUUUCCCAGUAACU	AAGUACUGGGGAACAUCCACUA	Cleavage
CsmiRNA-n13-5p	T_00093652	Ricinus communis conserved hypothetical protein, mRNA	3	-1	1	22	1122	1143	CGGUGGGUGUUUCCCAGUAACU	GCUUGUUGGGAAACACUUACCU	Cleavage
CsmiRNA-n14	T_00077339	Humulus lupulus clone WT2-B9 putative RGA gene, partial cds	3	-1	1	21	4368	4388	UUAAUUUGCCUAAUUAAUAGA	UUGAUUGAUUAAGCAAAUUAA	Translation
CsmiRNA-n14	T_00061241	Morus notabilis hypothetical protein partial mRNA	3	-1	1	21	1918	1938	UUAAUUUGCCUAAUUAAUAGA	ACUAUUAGUUAGGAGAAUUAG	Cleavage
CsmiRNA-n14	T_00071418	Morus notabilis Protein unc-13-C-like protein partial mRNA	2	-1	1	21	3924	3944	UUAAUUUGCCUAAUUAAUAGA	GUUAUUAAUUAGGUGGAUUGA	Cleavage
CsmiRNA-n14	T_00010700	Morus notabilis putative sulfate transporter 3.5 partial mRNA	2.5	-1	1	21	1176	1196	UUAAUUUGCCUAAUUAAUAGA	AAUGUUAAUUAGAUAAAUUAA	Cleavage
CsmiRNA-n14	T_00063592	Morus notabilis putative sulfate transporter 3.5 partial mRNA	2.5	-1	1	21	1390	1410	UUAAUUUGCCUAAUUAAUAGA	AAUGUUAAUUAGAUAAAUUAA	Cleavage
CsmiRNA-n14	T_00048989	Morus notabilis Ribosomal RNA large subunit methyltransferase N partial mRNA	2	-1	1	21	1775	1795	UUAAUUUGCCUAAUUAAUAGA	UUUAUUAAUUGAGCAAAUUAA	Translation
CsmiRNA-n14	T_00028669	Morus notabilis Serine/threonine-protein phosphatase PP1 partial mRNA	3	-1	1	21	3342	3362	UUAAUUUGCCUAAUUAAUAGA	CUUAUUAAUUGGGUUAAUUGA	Cleavage
CsmiRNA-n14	T_00028668	Morus notabilis Serine/threonine-protein phosphatase PP1 partial mRNA	3	-1	1	21	3863	3883	UUAAUUUGCCUAAUUAAUAGA	CUUAUUAAUUGGGUUAAUUGA	Cleavage
CsmiRNA-n14	T_00052434	PREDICTED: Cicer arietinum BTB/POZ domain-containing protein At1g04390 (LOC101501643), transcript variant X1, mRNA	3	-1	1	21	1212	1232	UUAAUUUGCCUAAUUAAUAGA	CAUAUUAAUUAGGUGAUUUGA	Cleavage
CsmiRNA-n14	T_00052433	PREDICTED: Fragaria vesca subsp. vesca BTB/POZ domain-containing protein At1g04390 (LOC101302820), transcript variant X4, mRNA	3	-1	1	21	1860	1880	UUAAUUUGCCUAAUUAAUAGA	CAUAUUAAUUAGGUGAUUUGA	Cleavage
CsmiRNA-n14	T_00009898	PREDICTED: Pyrus x bretschneideri uncharacterized LOC103944405 (LOC103944405), mRNA	3	-1	1	21	705	725	UUAAUUUGCCUAAUUAAUAGA	UCUAUUACUUAGUCAAAUUAG	Cleavage
CsmiRNA-n14	T_00048990	Ricinus communis catalytic, putative, mRNA	2	-1	1	21	1955	1975	UUAAUUUGCCUAAUUAAUAGA	UUUAUUAAUUGAGCAAAUUAA	Translation
CsmiRNA-n15a	T_00067608	Morus notabilis 26S proteasome non-ATPase regulatory subunit 13 partial mRNA	3	-1	1	21	1029	1049	UAUCAAUUUGAUCUAUUUUGC	GCAUAAUCGAUCAAGUUGAUG	Cleavage
CsmiRNA-n15a	T_00084875	Morus notabilis Carboxyl-terminal-processing protease partial mRNA	3	-1	1	21	18	38	UAUCAAUUUGAUCUAUUUUGC	AAAAAAUAAAUAAAAUUGAUA	Translation
CsmiRNA-n15a	T_00084874	Morus notabilis Carboxyl-terminal-processing protease partial mRNA	3	-1	1	21	47	67	UAUCAAUUUGAUCUAUUUUGC	AAAAAAUAAAUAAAAUUGAUA	Translation
CsmiRNA-n15a	T_00084876	Morus notabilis Carboxyl-terminal-processing protease partial mRNA	3	-1	1	21	17	37	UAUCAAUUUGAUCUAUUUUGC	AAAAAAUAAAUAAAAUUGAUA	Translation
CsmiRNA-n15a	T_00068043	Morus notabilis Carboxyl-terminal-processing protease partial mRNA	3	-1	1	21	17	37	UAUCAAUUUGAUCUAUUUUGC	AAAAAAUAAAUAAAAUUGAUA	Translation
CsmiRNA-n15a	T_00068044	Morus notabilis Carboxyl-terminal-processing protease partial mRNA	3	-1	1	21	47	67	UAUCAAUUUGAUCUAUUUUGC	AAAAAAUAAAUAAAAUUGAUA	Translation
CsmiRNA-n15a	T_00068045	Morus notabilis Carboxyl-terminal-processing protease partial mRNA	3	-1	1	21	47	67	UAUCAAUUUGAUCUAUUUUGC	AAAAAAUAAAUAAAAUUGAUA	Translation
CsmiRNA-n15a	T_00063805	Morus notabilis DNA ligase 4 partial mRNA	3	-1	1	21	230	250	UAUCAAUUUGAUCUAUUUUGC	CUAAAGAAGAUGAAAUUGAUA	Translation
CsmiRNA-n15a	T_00015269	Morus notabilis DNA ligase 4 partial mRNA	3	-1	1	21	433	453	UAUCAAUUUGAUCUAUUUUGC	CUAAAGAAGAUGAAAUUGAUA	Translation
CsmiRNA-n15a	T_00066840	Morus notabilis hypothetical protein partial mRNA	2.5	-1	1	21	32	52	UAUCAAUUUGAUCUAUUUUGC	CGGAAAUGGAUCAACUUGAUA	Cleavage
CsmiRNA-n15a	T_00030279	Morus notabilis hypothetical protein partial mRNA	3	-1	1	21	576	596	UAUCAAUUUGAUCUAUUUUGC	GUAAAACUGGUCAGAUUGAUA	Cleavage
CsmiRNA-n15a	T_00015821	Morus notabilis hypothetical protein partial mRNA	3	-1	1	21	49	69	UAUCAAUUUGAUCUAUUUUGC	CAAAGGUAGAGCAAAUUGGUA	Translation
CsmiRNA-n15a	T_00015822	Morus notabilis hypothetical protein partial mRNA	3	-1	1	21	49	69	UAUCAAUUUGAUCUAUUUUGC	CAAAGGUAGAGCAAAUUGGUA	Translation
CsmiRNA-n15a	T_00011322	Morus notabilis Protein HIRA partial mRNA	3	-1	1	21	2335	2355	UAUCAAUUUGAUCUAUUUUGC	GAAAAACAGAUCGAGUUGAUU	Cleavage
CsmiRNA-n15a	T_00011321	Morus notabilis Protein HIRA partial mRNA	3	-1	1	21	3167	3187	UAUCAAUUUGAUCUAUUUUGC	GAAAAACAGAUCGAGUUGAUU	Cleavage
CsmiRNA-n15a	T_00011320	Morus notabilis Protein HIRA partial mRNA	3	-1	1	21	3170	3190	UAUCAAUUUGAUCUAUUUUGC	GAAAAACAGAUCGAGUUGAUU	Cleavage
CsmiRNA-n15a	T_00032340	Morus notabilis PsbP domain-containing protein 6 partial mRNA	2.5	-1	1	21	259	279	UAUCAAUUUGAUCUAUUUUGC	UGAAAGUAGUUCAAAUUGGUA	Cleavage
CsmiRNA-n15a	T_00022428	Morus notabilis putative methyltransferase PMT26 partial mRNA	2.5	-1	1	21	820	840	UAUCAAUUUGAUCUAUUUUGC	AGAAAGUGGAUCAAAAUGAUA	Cleavage
CsmiRNA-n15a	T_00022427	Morus notabilis putative methyltransferase PMT26 partial mRNA	2.5	-1	1	21	846	866	UAUCAAUUUGAUCUAUUUUGC	AGAAAGUGGAUCAAAAUGAUA	Cleavage
CsmiRNA-n15a	T_00019210	Morus notabilis putative ubiquitin conjugation factor E4 partial mRNA	3	-1	1	21	656	676	UAUCAAUUUGAUCUAUUUUGC	CAAAAAUGGAUAAAAUUGAUC	Translation
CsmiRNA-n15a	T_00072547	Morus notabilis Tetratricopeptide repeat protein 7B partial mRNA	3	-1	1	21	15	35	UAUCAAUUUGAUCUAUUUUGC	UGAAAAUGGAUGAAAUUGAUC	Translation
CsmiRNA-n15a	T_00066124	Morus notabilis Thymidylate kinase partial mRNA	0.5	-1	1	21	564	584	UAUCAAUUUGAUCUAUUUUGC	GUAAAAUAGAUCAAAUUGGUA	Cleavage
CsmiRNA-n15a	T_00068265	Morus notabilis Zinc finger protein partial mRNA	2	-1	1	21	584	604	UAUCAAUUUGAUCUAUUUUGC	CCAGAAUGGAUCGAAUUGAUG	Cleavage
CsmiRNA-n15a	T_00068264	Morus notabilis Zinc finger protein partial mRNA	2	-1	1	21	591	611	UAUCAAUUUGAUCUAUUUUGC	CCAGAAUGGAUCGAAUUGAUG	Cleavage
CsmiRNA-n15a	T_00068263	Morus notabilis Zinc finger protein partial mRNA	2	-1	1	21	595	615	UAUCAAUUUGAUCUAUUUUGC	CCAGAAUGGAUCGAAUUGAUG	Cleavage
CsmiRNA-n15a	T_00068262	Morus notabilis Zinc finger protein partial mRNA	2	-1	1	21	598	618	UAUCAAUUUGAUCUAUUUUGC	CCAGAAUGGAUCGAAUUGAUG	Cleavage
CsmiRNA-n15a	T_00068607	Populus trichocarpa transducin family protein (POPTR_0009s14710g) mRNA, complete cds	3	-1	1	21	3214	3234	UAUCAAUUUGAUCUAUUUUGC	GAAAAACAGAUCGAGUUGAUU	Cleavage
CsmiRNA-n15a	T_00068608	Populus trichocarpa transducin family protein (POPTR_0009s14710g) mRNA, complete cds	3	-1	1	21	3217	3237	UAUCAAUUUGAUCUAUUUUGC	GAAAAACAGAUCGAGUUGAUU	Cleavage
CsmiRNA-n15a	T_00042744	PREDICTED: Prunus mume chromodomain-helicase-DNA-binding protein 1 (LOC103326784), mRNA	2	-1	1	21	5203	5223	UAUCAAUUUGAUCUAUUUUGC	GGAAGAUAGAUCAAAUUGUUA	Cleavage
CsmiRNA-n15a	T_00042743	PREDICTED: Prunus mume chromodomain-helicase-DNA-binding protein 1 (LOC103326784), mRNA	2	-1	1	21	5207	5227	UAUCAAUUUGAUCUAUUUUGC	GGAAGAUAGAUCAAAUUGUUA	Cleavage
CsmiRNA-n15a	T_00042739	PREDICTED: Prunus mume chromodomain-helicase-DNA-binding protein 1 (LOC103326784), mRNA	2	-1	1	21	5255	5275	UAUCAAUUUGAUCUAUUUUGC	GGAAGAUAGAUCAAAUUGUUA	Cleavage
CsmiRNA-n15a	T_00042741	PREDICTED: Prunus mume chromodomain-helicase-DNA-binding protein 1 (LOC103326784), mRNA	2	-1	1	21	5255	5275	UAUCAAUUUGAUCUAUUUUGC	GGAAGAUAGAUCAAAUUGUUA	Cleavage
CsmiRNA-n15a	T_00042740	PREDICTED: Prunus mume chromodomain-helicase-DNA-binding protein 1 (LOC103326784), mRNA	2	-1	1	21	5255	5275	UAUCAAUUUGAUCUAUUUUGC	GGAAGAUAGAUCAAAUUGUUA	Cleavage
CsmiRNA-n15a	T_00042745	PREDICTED: Prunus mume chromodomain-helicase-DNA-binding protein 1 (LOC103326784), mRNA	2	-1	1	21	5271	5291	UAUCAAUUUGAUCUAUUUUGC	GGAAGAUAGAUCAAAUUGUUA	Cleavage
CsmiRNA-n15a	T_00042738	PREDICTED: Prunus mume chromodomain-helicase-DNA-binding protein 1 (LOC103326784), mRNA	2	-1	1	21	5314	5334	UAUCAAUUUGAUCUAUUUUGC	GGAAGAUAGAUCAAAUUGUUA	Cleavage
CsmiRNA-n15a	T_00042737	PREDICTED: Prunus mume chromodomain-helicase-DNA-binding protein 1 (LOC103326784), mRNA	2	-1	1	21	5333	5353	UAUCAAUUUGAUCUAUUUUGC	GGAAGAUAGAUCAAAUUGUUA	Cleavage
CsmiRNA-n15a	T_00084093	PREDICTED: Prunus mume deSI-like protein At4g17486 (LOC103341026), transcript variant X1, mRNA	3	-1	1	21	105	125	UAUCAAUUUGAUCUAUUUUGC	GAAAAAGAGGUAAAAUUGAUA	Translation
CsmiRNA-n15a	T_00019259	PREDICTED: Prunus mume deSI-like protein At4g17486 (LOC103341026), transcript variant X1, mRNA	3	-1	1	21	130	150	UAUCAAUUUGAUCUAUUUUGC	GAAAAAGAGGUAAAAUUGAUA	Translation
CsmiRNA-n15a	T_00084094	PREDICTED: Prunus mume deSI-like protein At4g17486 (LOC103341026), transcript variant X2, mRNA	3	-1	1	21	2	22	UAUCAAUUUGAUCUAUUUUGC	GAAAAAGAGGUAAAAUUGAUA	Translation
CsmiRNA-n15a	T_00084092	PREDICTED: Prunus mume deSI-like protein At4g17486 (LOC103341026), transcript variant X2, mRNA	3	-1	1	21	105	125	UAUCAAUUUGAUCUAUUUUGC	GAAAAAGAGGUAAAAUUGAUA	Translation
CsmiRNA-n15a	T_00019258	PREDICTED: Prunus mume deSI-like protein At4g17486 (LOC103341026), transcript variant X2, mRNA	3	-1	1	21	130	150	UAUCAAUUUGAUCUAUUUUGC	GAAAAAGAGGUAAAAUUGAUA	Translation
CsmiRNA-n15a	T_00057399	PREDICTED: Pyrus x bretschneideri peptidyl-tRNA hydrolase 2, mitochondrial-like (LOC103946528), transcript variant X1, mRNA	3	-1	1	21	1325	1345	UAUCAAUUUGAUCUAUUUUGC	CAAGAAUAUAUCAAAUUGAUU	Cleavage
CsmiRNA-n15a	T_00073494	PREDICTED: Vitis vinifera uncharacterized LOC100254040 (LOC100254040), transcript variant X3, mRNA	2	-1	1	21	106	126	UAUCAAUUUGAUCUAUUUUGC	GGAAAAUGGAUCAAUUUGAUA	Cleavage
CsmiRNA-n15a	T_00069854	Prunus persica hypothetical protein (PRUPE_ppa001596mg) mRNA, complete cds	3	-1	1	21	1812	1832	UAUCAAUUUGAUCUAUUUUGC	UCGAAAUGGAUCGAAUUUAUA	Cleavage
CsmiRNA-n15a	T_00067607	Prunus persica hypothetical protein (PRUPE_ppa007016mg) mRNA, complete cds	3	-1	1	21	1232	1252	UAUCAAUUUGAUCUAUUUUGC	GCAUAAUCGAUCAAGUUGAUG	Cleavage
CsmiRNA-n15b-3p	T_00067608	Morus notabilis 26S proteasome non-ATPase regulatory subunit 13 partial mRNA	3	-1	1	21	1029	1049	UAUCAAUUUGAUCUAUUUUGC	GCAUAAUCGAUCAAGUUGAUG	Cleavage
CsmiRNA-n15b-3p	T_00084875	Morus notabilis Carboxyl-terminal-processing protease partial mRNA	3	-1	1	21	18	38	UAUCAAUUUGAUCUAUUUUGC	AAAAAAUAAAUAAAAUUGAUA	Translation
CsmiRNA-n15b-3p	T_00084874	Morus notabilis Carboxyl-terminal-processing protease partial mRNA	3	-1	1	21	47	67	UAUCAAUUUGAUCUAUUUUGC	AAAAAAUAAAUAAAAUUGAUA	Translation
CsmiRNA-n15b-3p	T_00084876	Morus notabilis Carboxyl-terminal-processing protease partial mRNA	3	-1	1	21	17	37	UAUCAAUUUGAUCUAUUUUGC	AAAAAAUAAAUAAAAUUGAUA	Translation
CsmiRNA-n15b-3p	T_00068043	Morus notabilis Carboxyl-terminal-processing protease partial mRNA	3	-1	1	21	17	37	UAUCAAUUUGAUCUAUUUUGC	AAAAAAUAAAUAAAAUUGAUA	Translation
CsmiRNA-n15b-3p	T_00068044	Morus notabilis Carboxyl-terminal-processing protease partial mRNA	3	-1	1	21	47	67	UAUCAAUUUGAUCUAUUUUGC	AAAAAAUAAAUAAAAUUGAUA	Translation
CsmiRNA-n15b-3p	T_00068045	Morus notabilis Carboxyl-terminal-processing protease partial mRNA	3	-1	1	21	47	67	UAUCAAUUUGAUCUAUUUUGC	AAAAAAUAAAUAAAAUUGAUA	Translation
CsmiRNA-n15b-3p	T_00063805	Morus notabilis DNA ligase 4 partial mRNA	3	-1	1	21	230	250	UAUCAAUUUGAUCUAUUUUGC	CUAAAGAAGAUGAAAUUGAUA	Translation
CsmiRNA-n15b-3p	T_00015269	Morus notabilis DNA ligase 4 partial mRNA	3	-1	1	21	433	453	UAUCAAUUUGAUCUAUUUUGC	CUAAAGAAGAUGAAAUUGAUA	Translation
CsmiRNA-n15b-3p	T_00066840	Morus notabilis hypothetical protein partial mRNA	2.5	-1	1	21	32	52	UAUCAAUUUGAUCUAUUUUGC	CGGAAAUGGAUCAACUUGAUA	Cleavage
CsmiRNA-n15b-3p	T_00030279	Morus notabilis hypothetical protein partial mRNA	3	-1	1	21	576	596	UAUCAAUUUGAUCUAUUUUGC	GUAAAACUGGUCAGAUUGAUA	Cleavage
CsmiRNA-n15b-3p	T_00015821	Morus notabilis hypothetical protein partial mRNA	3	-1	1	21	49	69	UAUCAAUUUGAUCUAUUUUGC	CAAAGGUAGAGCAAAUUGGUA	Translation
CsmiRNA-n15b-3p	T_00015822	Morus notabilis hypothetical protein partial mRNA	3	-1	1	21	49	69	UAUCAAUUUGAUCUAUUUUGC	CAAAGGUAGAGCAAAUUGGUA	Translation
CsmiRNA-n15b-3p	T_00011322	Morus notabilis Protein HIRA partial mRNA	3	-1	1	21	2335	2355	UAUCAAUUUGAUCUAUUUUGC	GAAAAACAGAUCGAGUUGAUU	Cleavage
CsmiRNA-n15b-3p	T_00011321	Morus notabilis Protein HIRA partial mRNA	3	-1	1	21	3167	3187	UAUCAAUUUGAUCUAUUUUGC	GAAAAACAGAUCGAGUUGAUU	Cleavage
CsmiRNA-n15b-3p	T_00011320	Morus notabilis Protein HIRA partial mRNA	3	-1	1	21	3170	3190	UAUCAAUUUGAUCUAUUUUGC	GAAAAACAGAUCGAGUUGAUU	Cleavage
CsmiRNA-n15b-3p	T_00032340	Morus notabilis PsbP domain-containing protein 6 partial mRNA	2.5	-1	1	21	259	279	UAUCAAUUUGAUCUAUUUUGC	UGAAAGUAGUUCAAAUUGGUA	Cleavage
CsmiRNA-n15b-3p	T_00022428	Morus notabilis putative methyltransferase PMT26 partial mRNA	2.5	-1	1	21	820	840	UAUCAAUUUGAUCUAUUUUGC	AGAAAGUGGAUCAAAAUGAUA	Cleavage
CsmiRNA-n15b-3p	T_00022427	Morus notabilis putative methyltransferase PMT26 partial mRNA	2.5	-1	1	21	846	866	UAUCAAUUUGAUCUAUUUUGC	AGAAAGUGGAUCAAAAUGAUA	Cleavage
CsmiRNA-n15b-3p	T_00019210	Morus notabilis putative ubiquitin conjugation factor E4 partial mRNA	3	-1	1	21	656	676	UAUCAAUUUGAUCUAUUUUGC	CAAAAAUGGAUAAAAUUGAUC	Translation
CsmiRNA-n15b-3p	T_00072547	Morus notabilis Tetratricopeptide repeat protein 7B partial mRNA	3	-1	1	21	15	35	UAUCAAUUUGAUCUAUUUUGC	UGAAAAUGGAUGAAAUUGAUC	Translation
CsmiRNA-n15b-3p	T_00066124	Morus notabilis Thymidylate kinase partial mRNA	0.5	-1	1	21	564	584	UAUCAAUUUGAUCUAUUUUGC	GUAAAAUAGAUCAAAUUGGUA	Cleavage
CsmiRNA-n15b-3p	T_00068265	Morus notabilis Zinc finger protein partial mRNA	2	-1	1	21	584	604	UAUCAAUUUGAUCUAUUUUGC	CCAGAAUGGAUCGAAUUGAUG	Cleavage
CsmiRNA-n15b-3p	T_00068264	Morus notabilis Zinc finger protein partial mRNA	2	-1	1	21	591	611	UAUCAAUUUGAUCUAUUUUGC	CCAGAAUGGAUCGAAUUGAUG	Cleavage
CsmiRNA-n15b-3p	T_00068263	Morus notabilis Zinc finger protein partial mRNA	2	-1	1	21	595	615	UAUCAAUUUGAUCUAUUUUGC	CCAGAAUGGAUCGAAUUGAUG	Cleavage
CsmiRNA-n15b-3p	T_00068262	Morus notabilis Zinc finger protein partial mRNA	2	-1	1	21	598	618	UAUCAAUUUGAUCUAUUUUGC	CCAGAAUGGAUCGAAUUGAUG	Cleavage
CsmiRNA-n15b-3p	T_00068607	Populus trichocarpa transducin family protein (POPTR_0009s14710g) mRNA, complete cds	3	-1	1	21	3214	3234	UAUCAAUUUGAUCUAUUUUGC	GAAAAACAGAUCGAGUUGAUU	Cleavage
CsmiRNA-n15b-3p	T_00068608	Populus trichocarpa transducin family protein (POPTR_0009s14710g) mRNA, complete cds	3	-1	1	21	3217	3237	UAUCAAUUUGAUCUAUUUUGC	GAAAAACAGAUCGAGUUGAUU	Cleavage
CsmiRNA-n15b-3p	T_00042744	PREDICTED: Prunus mume chromodomain-helicase-DNA-binding protein 1 (LOC103326784), mRNA	2	-1	1	21	5203	5223	UAUCAAUUUGAUCUAUUUUGC	GGAAGAUAGAUCAAAUUGUUA	Cleavage
CsmiRNA-n15b-3p	T_00042743	PREDICTED: Prunus mume chromodomain-helicase-DNA-binding protein 1 (LOC103326784), mRNA	2	-1	1	21	5207	5227	UAUCAAUUUGAUCUAUUUUGC	GGAAGAUAGAUCAAAUUGUUA	Cleavage
CsmiRNA-n15b-3p	T_00042739	PREDICTED: Prunus mume chromodomain-helicase-DNA-binding protein 1 (LOC103326784), mRNA	2	-1	1	21	5255	5275	UAUCAAUUUGAUCUAUUUUGC	GGAAGAUAGAUCAAAUUGUUA	Cleavage
CsmiRNA-n15b-3p	T_00042741	PREDICTED: Prunus mume chromodomain-helicase-DNA-binding protein 1 (LOC103326784), mRNA	2	-1	1	21	5255	5275	UAUCAAUUUGAUCUAUUUUGC	GGAAGAUAGAUCAAAUUGUUA	Cleavage
CsmiRNA-n15b-3p	T_00042740	PREDICTED: Prunus mume chromodomain-helicase-DNA-binding protein 1 (LOC103326784), mRNA	2	-1	1	21	5255	5275	UAUCAAUUUGAUCUAUUUUGC	GGAAGAUAGAUCAAAUUGUUA	Cleavage
CsmiRNA-n15b-3p	T_00042745	PREDICTED: Prunus mume chromodomain-helicase-DNA-binding protein 1 (LOC103326784), mRNA	2	-1	1	21	5271	5291	UAUCAAUUUGAUCUAUUUUGC	GGAAGAUAGAUCAAAUUGUUA	Cleavage
CsmiRNA-n15b-3p	T_00042738	PREDICTED: Prunus mume chromodomain-helicase-DNA-binding protein 1 (LOC103326784), mRNA	2	-1	1	21	5314	5334	UAUCAAUUUGAUCUAUUUUGC	GGAAGAUAGAUCAAAUUGUUA	Cleavage
CsmiRNA-n15b-3p	T_00042737	PREDICTED: Prunus mume chromodomain-helicase-DNA-binding protein 1 (LOC103326784), mRNA	2	-1	1	21	5333	5353	UAUCAAUUUGAUCUAUUUUGC	GGAAGAUAGAUCAAAUUGUUA	Cleavage
CsmiRNA-n15b-3p	T_00084093	PREDICTED: Prunus mume deSI-like protein At4g17486 (LOC103341026), transcript variant X1, mRNA	3	-1	1	21	105	125	UAUCAAUUUGAUCUAUUUUGC	GAAAAAGAGGUAAAAUUGAUA	Translation
CsmiRNA-n15b-3p	T_00019259	PREDICTED: Prunus mume deSI-like protein At4g17486 (LOC103341026), transcript variant X1, mRNA	3	-1	1	21	130	150	UAUCAAUUUGAUCUAUUUUGC	GAAAAAGAGGUAAAAUUGAUA	Translation
CsmiRNA-n15b-3p	T_00084094	PREDICTED: Prunus mume deSI-like protein At4g17486 (LOC103341026), transcript variant X2, mRNA	3	-1	1	21	2	22	UAUCAAUUUGAUCUAUUUUGC	GAAAAAGAGGUAAAAUUGAUA	Translation
CsmiRNA-n15b-3p	T_00084092	PREDICTED: Prunus mume deSI-like protein At4g17486 (LOC103341026), transcript variant X2, mRNA	3	-1	1	21	105	125	UAUCAAUUUGAUCUAUUUUGC	GAAAAAGAGGUAAAAUUGAUA	Translation
CsmiRNA-n15b-3p	T_00019258	PREDICTED: Prunus mume deSI-like protein At4g17486 (LOC103341026), transcript variant X2, mRNA	3	-1	1	21	130	150	UAUCAAUUUGAUCUAUUUUGC	GAAAAAGAGGUAAAAUUGAUA	Translation
CsmiRNA-n15b-3p	T_00057399	PREDICTED: Pyrus x bretschneideri peptidyl-tRNA hydrolase 2, mitochondrial-like (LOC103946528), transcript variant X1, mRNA	3	-1	1	21	1325	1345	UAUCAAUUUGAUCUAUUUUGC	CAAGAAUAUAUCAAAUUGAUU	Cleavage
CsmiRNA-n15b-3p	T_00073494	PREDICTED: Vitis vinifera uncharacterized LOC100254040 (LOC100254040), transcript variant X3, mRNA	2	-1	1	21	106	126	UAUCAAUUUGAUCUAUUUUGC	GGAAAAUGGAUCAAUUUGAUA	Cleavage
CsmiRNA-n15b-3p	T_00069854	Prunus persica hypothetical protein (PRUPE_ppa001596mg) mRNA, complete cds	3	-1	1	21	1812	1832	UAUCAAUUUGAUCUAUUUUGC	UCGAAAUGGAUCGAAUUUAUA	Cleavage
CsmiRNA-n15b-3p	T_00067607	Prunus persica hypothetical protein (PRUPE_ppa007016mg) mRNA, complete cds	3	-1	1	21	1232	1252	UAUCAAUUUGAUCUAUUUUGC	GCAUAAUCGAUCAAGUUGAUG	Cleavage
CsmiRNA-n15b-5p	T_00015231	Cannabis sativa (-)-limonene synthase mRNA, complete cds	3	-1	1	20	815	834	UUUUGCAAAUUGGAUCAAAU	AUUUGUUCAAGUUUGCAAAA	Cleavage
CsmiRNA-n15b-5p	T_00015230	Cannabis sativa (-)-limonene synthase mRNA, complete cds	3	-1	1	20	1763	1782	UUUUGCAAAUUGGAUCAAAU	AUUUGUUCAAGUUUGCAAAA	Cleavage
CsmiRNA-n15b-5p	T_00015229	Cannabis sativa (-)-limonene synthase mRNA, complete cds	3	-1	1	20	1858	1877	UUUUGCAAAUUGGAUCAAAU	AUUUGUUCAAGUUUGCAAAA	Cleavage
CsmiRNA-n15b-5p	T_00020569	Morus notabilis Bromodomain and WD repeat-containing protein 1 partial mRNA	2.5	-1	1	20	1214	1233	UUUUGCAAAUUGGAUCAAAU	AUUUCAGUCAAUUUGCAAAA	Cleavage
CsmiRNA-n15b-5p	T_00020571	Morus notabilis Bromodomain and WD repeat-containing protein 1 partial mRNA	2.5	-1	1	20	2196	2215	UUUUGCAAAUUGGAUCAAAU	AUUUCAGUCAAUUUGCAAAA	Cleavage
CsmiRNA-n15b-5p	T_00020572	Morus notabilis Bromodomain and WD repeat-containing protein 1 partial mRNA	2.5	-1	1	20	2257	2276	UUUUGCAAAUUGGAUCAAAU	AUUUCAGUCAAUUUGCAAAA	Cleavage
CsmiRNA-n15b-5p	T_00020570	Morus notabilis Bromodomain and WD repeat-containing protein 1 partial mRNA	2.5	-1	1	20	2259	2278	UUUUGCAAAUUGGAUCAAAU	AUUUCAGUCAAUUUGCAAAA	Cleavage
CsmiRNA-n15b-5p	T_00007859	Morus notabilis Cysteine synthase 2 partial mRNA	2	-1	1	20	788	807	UUUUGCAAAUUGGAUCAAAU	UUUUGAUCCAAUUUGUAAUA	Cleavage
CsmiRNA-n15b-5p	T_00007858	Morus notabilis Cysteine synthase 2 partial mRNA	2	-1	1	20	869	888	UUUUGCAAAUUGGAUCAAAU	UUUUGAUCCAAUUUGUAAUA	Cleavage
CsmiRNA-n15b-5p	T_00083300	Morus notabilis Cysteine--tRNA ligase partial mRNA	3	-1	1	20	1555	1574	UUUUGCAAAUUGGAUCAAAU	AUUUGAUCCAAUCUGCAAUA	Cleavage
CsmiRNA-n15b-5p	T_00083301	Morus notabilis Cysteine--tRNA ligase partial mRNA	3	-1	1	20	1559	1578	UUUUGCAAAUUGGAUCAAAU	AUUUGAUCCAAUCUGCAAUA	Cleavage
CsmiRNA-n15b-5p	T_00083304	Morus notabilis Cysteine--tRNA ligase partial mRNA	3	-1	1	20	1568	1587	UUUUGCAAAUUGGAUCAAAU	AUUUGAUCCAAUCUGCAAUA	Cleavage
CsmiRNA-n15b-5p	T_00083302	Morus notabilis Cysteine--tRNA ligase partial mRNA	3	-1	1	20	1596	1615	UUUUGCAAAUUGGAUCAAAU	AUUUGAUCCAAUCUGCAAUA	Cleavage
CsmiRNA-n15b-5p	T_00083303	Morus notabilis Cysteine--tRNA ligase partial mRNA	3	-1	1	20	1600	1619	UUUUGCAAAUUGGAUCAAAU	AUUUGAUCCAAUCUGCAAUA	Cleavage
CsmiRNA-n15b-5p	T_00038422	Morus notabilis hypothetical protein partial mRNA	2.5	-1	1	20	1388	1407	UUUUGCAAAUUGGAUCAAAU	GUUUGGUUCAAUUUGUAAAC	Cleavage
CsmiRNA-n15b-5p	T_00038420	Morus notabilis hypothetical protein partial mRNA	2.5	-1	1	20	1423	1442	UUUUGCAAAUUGGAUCAAAU	GUUUGGUUCAAUUUGUAAAC	Cleavage
CsmiRNA-n15b-5p	T_00038421	Morus notabilis hypothetical protein partial mRNA	2.5	-1	1	20	1425	1444	UUUUGCAAAUUGGAUCAAAU	GUUUGGUUCAAUUUGUAAAC	Cleavage
CsmiRNA-n15b-5p	T_00029311	Morus notabilis hypothetical protein partial mRNA	2.5	-1	1	20	128	147	UUUUGCAAAUUGGAUCAAAU	UUUUGAUUUAAUUUUCAAAA	Cleavage
CsmiRNA-n15b-5p	T_00081348	Morus notabilis hypothetical protein partial mRNA	3	-1	1	20	12	31	UUUUGCAAAUUGGAUCAAAU	AUUUGAUUCAAUUUUCAAGG	Cleavage
CsmiRNA-n15b-5p	T_00081346	Morus notabilis hypothetical protein partial mRNA	3	-1	1	20	12	31	UUUUGCAAAUUGGAUCAAAU	AUUUGAUUCAAUUUUCAAGG	Cleavage
CsmiRNA-n15b-5p	T_00056475	Morus notabilis hypothetical protein partial mRNA	3	-1	1	20	2896	2915	UUUUGCAAAUUGGAUCAAAU	AUUUCGUUUAGUUUGCAAAA	Cleavage
CsmiRNA-n15b-5p	T_00015084	Morus notabilis hypothetical protein partial mRNA	3	-1	1	20	161	180	UUUUGCAAAUUGGAUCAAAU	UUUUGAUUCAAUUUGUGCAA	Cleavage
CsmiRNA-n15b-5p	T_00015083	Morus notabilis hypothetical protein partial mRNA	3	-1	1	20	212	231	UUUUGCAAAUUGGAUCAAAU	UUUUGAUUCAAUUUGUGCAA	Cleavage
CsmiRNA-n15b-5p	T_00021384	Morus notabilis hypothetical protein partial mRNA	3	-1	1	20	1283	1302	UUUUGCAAAUUGGAUCAAAU	AUUCAAUUCAAUUUGCAAAG	Cleavage
CsmiRNA-n15b-5p	T_00021382	Morus notabilis hypothetical protein partial mRNA	3	-1	1	20	1826	1845	UUUUGCAAAUUGGAUCAAAU	AUUCAAUUCAAUUUGCAAAG	Cleavage
CsmiRNA-n15b-5p	T_00021377	Morus notabilis hypothetical protein partial mRNA	3	-1	1	20	1840	1859	UUUUGCAAAUUGGAUCAAAU	AUUCAAUUCAAUUUGCAAAG	Cleavage
CsmiRNA-n15b-5p	T_00021367	Morus notabilis hypothetical protein partial mRNA	3	-1	1	20	1841	1860	UUUUGCAAAUUGGAUCAAAU	AUUCAAUUCAAUUUGCAAAG	Cleavage
CsmiRNA-n15b-5p	T_00021372	Morus notabilis hypothetical protein partial mRNA	3	-1	1	20	1983	2002	UUUUGCAAAUUGGAUCAAAU	AUUCAAUUCAAUUUGCAAAG	Cleavage
CsmiRNA-n15b-5p	T_00021376	Morus notabilis hypothetical protein partial mRNA	3	-1	1	20	2179	2198	UUUUGCAAAUUGGAUCAAAU	AUUCAAUUCAAUUUGCAAAG	Cleavage
CsmiRNA-n15b-5p	T_00021369	Morus notabilis hypothetical protein partial mRNA	3	-1	1	20	2285	2304	UUUUGCAAAUUGGAUCAAAU	AUUCAAUUCAAUUUGCAAAG	Cleavage
CsmiRNA-n15b-5p	T_00021370	Morus notabilis hypothetical protein partial mRNA	3	-1	1	20	2285	2304	UUUUGCAAAUUGGAUCAAAU	AUUCAAUUCAAUUUGCAAAG	Cleavage
CsmiRNA-n15b-5p	T_00021378	Morus notabilis hypothetical protein partial mRNA	3	-1	1	20	2287	2306	UUUUGCAAAUUGGAUCAAAU	AUUCAAUUCAAUUUGCAAAG	Cleavage
CsmiRNA-n15b-5p	T_00021371	Morus notabilis hypothetical protein partial mRNA	3	-1	1	20	2292	2311	UUUUGCAAAUUGGAUCAAAU	AUUCAAUUCAAUUUGCAAAG	Cleavage
CsmiRNA-n15b-5p	T_00021375	Morus notabilis hypothetical protein partial mRNA	3	-1	1	20	2292	2311	UUUUGCAAAUUGGAUCAAAU	AUUCAAUUCAAUUUGCAAAG	Cleavage
CsmiRNA-n15b-5p	T_00021373	Morus notabilis hypothetical protein partial mRNA	3	-1	1	20	2292	2311	UUUUGCAAAUUGGAUCAAAU	AUUCAAUUCAAUUUGCAAAG	Cleavage
CsmiRNA-n15b-5p	T_00021383	Morus notabilis hypothetical protein partial mRNA	3	-1	1	20	2306	2325	UUUUGCAAAUUGGAUCAAAU	AUUCAAUUCAAUUUGCAAAG	Cleavage
CsmiRNA-n15b-5p	T_00021381	Morus notabilis hypothetical protein partial mRNA	3	-1	1	20	2308	2327	UUUUGCAAAUUGGAUCAAAU	AUUCAAUUCAAUUUGCAAAG	Cleavage
CsmiRNA-n15b-5p	T_00021379	Morus notabilis hypothetical protein partial mRNA	3	-1	1	20	2308	2327	UUUUGCAAAUUGGAUCAAAU	AUUCAAUUCAAUUUGCAAAG	Cleavage
CsmiRNA-n15b-5p	T_00021380	Morus notabilis hypothetical protein partial mRNA	3	-1	1	20	2308	2327	UUUUGCAAAUUGGAUCAAAU	AUUCAAUUCAAUUUGCAAAG	Cleavage
CsmiRNA-n15b-5p	T_00021374	Morus notabilis hypothetical protein partial mRNA	3	-1	1	20	2322	2341	UUUUGCAAAUUGGAUCAAAU	AUUCAAUUCAAUUUGCAAAG	Cleavage
CsmiRNA-n15b-5p	T_00021368	Morus notabilis hypothetical protein partial mRNA	3	-1	1	20	2323	2342	UUUUGCAAAUUGGAUCAAAU	AUUCAAUUCAAUUUGCAAAG	Cleavage
CsmiRNA-n15b-5p	T_00056118	Morus notabilis hypothetical protein partial mRNA	3	-1	1	20	1122	1141	UUUUGCAAAUUGGAUCAAAU	UUUUUAUCCAAUUUGAGAAA	Cleavage
CsmiRNA-n15b-5p	T_00056120	Morus notabilis hypothetical protein partial mRNA	3	-1	1	20	1145	1164	UUUUGCAAAUUGGAUCAAAU	UUUUUAUCCAAUUUGAGAAA	Cleavage
CsmiRNA-n15b-5p	T_00061054	Morus notabilis Microtubule-associated protein 70-2 partial mRNA	2.5	-1	1	20	2130	2149	UUUUGCAAAUUGGAUCAAAU	UUUGGGUCCAAUUUGUAAAG	Cleavage
CsmiRNA-n15b-5p	T_00036964	Morus notabilis Multisubstrate pseudouridine synthase 7 partial mRNA	3	-1	1	20	2279	2298	UUUUGCAAAUUGGAUCAAAU	UUUCGAUACAAUUUGUAAAA	Cleavage
CsmiRNA-n15b-5p	T_00036965	Morus notabilis Multisubstrate pseudouridine synthase 7 partial mRNA	3	-1	1	20	2302	2321	UUUUGCAAAUUGGAUCAAAU	UUUCGAUACAAUUUGUAAAA	Cleavage
CsmiRNA-n15b-5p	T_00036962	Morus notabilis Multisubstrate pseudouridine synthase 7 partial mRNA	3	-1	1	20	2399	2418	UUUUGCAAAUUGGAUCAAAU	UUUCGAUACAAUUUGUAAAA	Cleavage
CsmiRNA-n15b-5p	T_00036963	Morus notabilis Multisubstrate pseudouridine synthase 7 partial mRNA	3	-1	1	20	2640	2659	UUUUGCAAAUUGGAUCAAAU	UUUCGAUACAAUUUGUAAAA	Cleavage
CsmiRNA-n15b-5p	T_00079537	Morus notabilis MutS protein-5-like protein partial mRNA	2.5	-1	1	20	798	817	UUUUGCAAAUUGGAUCAAAU	CUGUGAUUCGGUUUGCAAAA	Cleavage
CsmiRNA-n15b-5p	T_00079538	Morus notabilis MutS protein-5-like protein partial mRNA	2.5	-1	1	20	1012	1031	UUUUGCAAAUUGGAUCAAAU	CUGUGAUUCGGUUUGCAAAA	Cleavage
CsmiRNA-n15b-5p	T_00079536	Morus notabilis MutS protein-5-like protein partial mRNA	2.5	-1	1	20	1064	1083	UUUUGCAAAUUGGAUCAAAU	CUGUGAUUCGGUUUGCAAAA	Cleavage
CsmiRNA-n15b-5p	T_00079534	Morus notabilis MutS protein-5-like protein partial mRNA	2.5	-1	1	20	1373	1392	UUUUGCAAAUUGGAUCAAAU	CUGUGAUUCGGUUUGCAAAA	Cleavage
CsmiRNA-n15b-5p	T_00079532	Morus notabilis MutS protein-5-like protein partial mRNA	2.5	-1	1	20	1404	1423	UUUUGCAAAUUGGAUCAAAU	CUGUGAUUCGGUUUGCAAAA	Cleavage
CsmiRNA-n15b-5p	T_00079533	Morus notabilis MutS protein-5-like protein partial mRNA	2.5	-1	1	20	1808	1827	UUUUGCAAAUUGGAUCAAAU	CUGUGAUUCGGUUUGCAAAA	Cleavage
CsmiRNA-n15b-5p	T_00062009	Morus notabilis MutS protein-5-like protein partial mRNA	2.5	-1	1	20	1158	1177	UUUUGCAAAUUGGAUCAAAU	CUGUGAUUCGGUUUGCAAAA	Cleavage
CsmiRNA-n15b-5p	T_00062006	Morus notabilis MutS protein-5-like protein partial mRNA	2.5	-1	1	20	1165	1184	UUUUGCAAAUUGGAUCAAAU	CUGUGAUUCGGUUUGCAAAA	Cleavage
CsmiRNA-n15b-5p	T_00062008	Morus notabilis MutS protein-5-like protein partial mRNA	2.5	-1	1	20	1368	1387	UUUUGCAAAUUGGAUCAAAU	CUGUGAUUCGGUUUGCAAAA	Cleavage
CsmiRNA-n15b-5p	T_00062007	Morus notabilis MutS protein-5-like protein partial mRNA	2.5	-1	1	20	1414	1433	UUUUGCAAAUUGGAUCAAAU	CUGUGAUUCGGUUUGCAAAA	Cleavage
CsmiRNA-n15b-5p	T_00079535	Morus notabilis MutS protein-5-like protein partial mRNA	2.5	-1	1	20	2210	2229	UUUUGCAAAUUGGAUCAAAU	CUGUGAUUCGGUUUGCAAAA	Cleavage
CsmiRNA-n15b-5p	T_00014272	Morus notabilis Nucleolar GTP-binding protein 1 partial mRNA	3	-1	1	20	1434	1453	UUUUGCAAAUUGGAUCAAAU	UUUUGAUUGAAUUUGCAGAG	Cleavage
CsmiRNA-n15b-5p	T_00065627	Morus notabilis putative 2-aminoethanethiol dioxygenase partial mRNA	3	-1	1	20	1978	1997	UUUUGCAAAUUGGAUCAAAU	AUUGGAACUGAUUUGCAAAA	Cleavage
CsmiRNA-n15b-5p	T_00065625	Morus notabilis putative 2-aminoethanethiol dioxygenase partial mRNA	3	-1	1	20	2041	2060	UUUUGCAAAUUGGAUCAAAU	AUUGGAACUGAUUUGCAAAA	Cleavage
CsmiRNA-n15b-5p	T_00048177	Morus notabilis Survival of motor neuron-related-splicing factor 30 partial mRNA	3	-1	1	20	1921	1940	UUUUGCAAAUUGGAUCAAAU	AGUUGAUUUAAUUUGUAGAA	Cleavage
CsmiRNA-n15b-5p	T_00008848	Morus notabilis Transcription initiation factor TFIID subunit 6 partial mRNA	2.5	-1	1	20	128	147	UUUUGCAAAUUGGAUCAAAU	GAUUGCUUCAAUUUGCAAAA	Cleavage
CsmiRNA-n15b-5p	T_00070403	PREDICTED: Glycine max beta-galactosidase 8-like (LOC100820539), mRNA	2.5	-1	1	20	123	142	UUUUGCAAAUUGGAUCAAAU	AUUUGGUUCGAUUUGUGAAA	Cleavage
CsmiRNA-n15b-5p	T_00070402	PREDICTED: Glycine max beta-galactosidase 8-like (LOC100820539), mRNA	2.5	-1	1	20	148	167	UUUUGCAAAUUGGAUCAAAU	AUUUGGUUCGAUUUGUGAAA	Cleavage
CsmiRNA-n15b-5p	T_00008231	PREDICTED: Jatropha curcas protein MON2 homolog (LOC105647647), transcript variant X3, mRNA	2.5	-1	1	20	15	34	UUUUGCAAAUUGGAUCAAAU	GUUUGGUUCAAUUUGUAAAC	Cleavage
CsmiRNA-n15b-5p	T_00062486	PREDICTED: Malus x domestica elongation factor G-2, mitochondrial (LOC103439019), mRNA	3	-1	1	20	70	89	UUUUGCAAAUUGGAUCAAAU	UUUUGAUCUAGUUUUCAAAG	Cleavage
CsmiRNA-n15b-5p	T_00056484	PREDICTED: Nelumbo nucifera probable glutathione S-transferase (LOC104602114), mRNA	3	-1	1	20	586	605	UUUUGCAAAUUGGAUCAAAU	AUUUCGUUUAGUUUGCAAAA	Cleavage
CsmiRNA-n15b-5p	T_00008847	PREDICTED: Nelumbo nucifera transcription initiation factor TFIID subunit 6 (LOC104595222), transcript variant X1, mRNA	2.5	-1	1	20	134	153	UUUUGCAAAUUGGAUCAAAU	GAUUGCUUCAAUUUGCAAAA	Cleavage
CsmiRNA-n15b-5p	T_00065626	PREDICTED: Prunus mume 2-aminoethanethiol dioxygenase (LOC103342241), mRNA	3	-1	1	20	1870	1889	UUUUGCAAAUUGGAUCAAAU	AUUGGAACUGAUUUGCAAAA	Cleavage
CsmiRNA-n15b-5p	T_00016174	PREDICTED: Prunus mume PH-interacting protein (LOC103323132), mRNA	2.5	-1	1	20	1413	1432	UUUUGCAAAUUGGAUCAAAU	AUUUCAGUCAAUUUGCAAAA	Cleavage
CsmiRNA-n15b-5p	T_00014620	PREDICTED: Prunus mume uncharacterized LOC103324971 (LOC103324971), mRNA	3	-1	1	20	2024	2042	UUUUGCAAAUUGGAUCAAAU	AUUUGA-CUAAUUUGUAAAA	Cleavage
CsmiRNA-n15b-5p	T_00014621	PREDICTED: Prunus mume uncharacterized LOC103324971 (LOC103324971), mRNA	3	-1	1	20	2052	2070	UUUUGCAAAUUGGAUCAAAU	AUUUGA-CUAAUUUGUAAAA	Cleavage
CsmiRNA-n15b-5p	T_00014622	PREDICTED: Prunus mume uncharacterized LOC103324971 (LOC103324971), mRNA	3	-1	1	20	2055	2073	UUUUGCAAAUUGGAUCAAAU	AUUUGA-CUAAUUUGUAAAA	Cleavage
CsmiRNA-n15b-5p	T_00054754	PREDICTED: Prunus mume villin-3-like (LOC103322029), transcript variant X3, mRNA	3	-1	1	20	568	587	UUUUGCAAAUUGGAUCAAAU	AUUUGCUCCAAUUGGCAAGA	Cleavage
CsmiRNA-n15b-5p	T_00056119	PREDICTED: Pyrus x bretschneideri peroxisomal nicotinamide adenine dinucleotide carrier-like (LOC103931755), mRNA	3	-1	1	20	1283	1302	UUUUGCAAAUUGGAUCAAAU	UUUUUAUCCAAUUUGAGAAA	Cleavage
CsmiRNA-n15b-5p	T_00076762	PREDICTED: Pyrus x bretschneideri uncharacterized LOC103950216 (LOC103950216), transcript variant X3, mRNA	2.5	-1	1	20	100	119	UUUUGCAAAUUGGAUCAAAU	AUUCUAUCCAAUUUGCAAAG	Cleavage
CsmiRNA-n15b-5p	T_00077159	PREDICTED: Vitis vinifera uncharacterized LOC100262697 (LOC100262697), transcript variant X3, mRNA	2.5	-1	1	20	1612	1631	UUUUGCAAAUUGGAUCAAAU	AUUCUAUCCAAUUUGCAAAG	Cleavage
CsmiRNA-n15b-5p	T_00077163	PREDICTED: Vitis vinifera uncharacterized LOC100262697 (LOC100262697), transcript variant X3, mRNA	2.5	-1	1	20	1681	1700	UUUUGCAAAUUGGAUCAAAU	AUUCUAUCCAAUUUGCAAAG	Cleavage
CsmiRNA-n15b-5p	T_00077162	PREDICTED: Vitis vinifera uncharacterized LOC100262697 (LOC100262697), transcript variant X3, mRNA	2.5	-1	1	20	1695	1714	UUUUGCAAAUUGGAUCAAAU	AUUCUAUCCAAUUUGCAAAG	Cleavage
CsmiRNA-n15b-5p	T_00077160	PREDICTED: Vitis vinifera uncharacterized LOC100262697 (LOC100262697), transcript variant X3, mRNA	2.5	-1	1	20	1726	1745	UUUUGCAAAUUGGAUCAAAU	AUUCUAUCCAAUUUGCAAAG	Cleavage
CsmiRNA-n15b-5p	T_00001171	Prunus persica hypothetical protein (PRUPE_ppa004598mg) mRNA, complete cds	3	-1	1	20	284	303	UUUUGCAAAUUGGAUCAAAU	CUUUGCUCUAGUUUGUGAAA	Cleavage
CsmiRNA-n16-3p	T_00032781	Morus notabilis Chromosome-associated kinesin KIF4A partial mRNA	3	-1	1	22	1041	1062	UGCACCACAACAACACGUCAAA	GUAGACGUGCUGUUGUGGGGCA	Cleavage
CsmiRNA-n16-3p	T_00032782	Morus notabilis Chromosome-associated kinesin KIF4A partial mRNA	3	-1	1	22	894	915	UGCACCACAACAACACGUCAAA	GUAGACGUGCUGUUGUGGGGCA	Cleavage
CsmiRNA-n16-3p	T_00032783	Morus notabilis Chromosome-associated kinesin KIF4A partial mRNA	3	-1	1	22	894	915	UGCACCACAACAACACGUCAAA	GUAGACGUGCUGUUGUGGGGCA	Cleavage
CsmiRNA-n16-3p	T_00078275	Morus notabilis Chromosome-associated kinesin KIF4A partial mRNA	3	-1	1	22	105	126	UGCACCACAACAACACGUCAAA	GUAGACGUGCUGUUGUGGGGCA	Cleavage
CsmiRNA-n16-3p	T_00077750	Morus notabilis hypothetical protein partial mRNA	3	-1	1	22	2003	2024	UGCACCACAACAACACGUCAAA	CAAUACAUCUUGUUGUGGUGCA	Cleavage
CsmiRNA-n16-3p	T_00077751	Morus notabilis hypothetical protein partial mRNA	3	-1	1	22	1895	1916	UGCACCACAACAACACGUCAAA	CAAUACAUCUUGUUGUGGUGCA	Cleavage
CsmiRNA-n16-3p	T_00087421	Morus notabilis RNA-dependent RNA polymerase 2 partial mRNA	1.5	-1	1	22	1789	1810	UGCACCACAACAACACGUCAAA	UAAGAUUUGUUGUUGUGGUGCA	Cleavage
CsmiRNA-n16-3p	T_00087422	Morus notabilis RNA-dependent RNA polymerase 2 partial mRNA	1.5	-1	1	22	1463	1484	UGCACCACAACAACACGUCAAA	UAAGAUUUGUUGUUGUGGUGCA	Cleavage
CsmiRNA-n16-5p	T_00045155	Morus notabilis hypothetical protein partial mRNA	3	-1	1	22	3370	3391	UGACGUGAUGUUGUGGCGCAUU	GAGUCCCCACAACAUCAUGUUA	Cleavage
CsmiRNA-n16-5p	T_00045156	Morus notabilis hypothetical protein partial mRNA	3	-1	1	22	3451	3472	UGACGUGAUGUUGUGGCGCAUU	GAGUCCCCACAACAUCAUGUUA	Cleavage
CsmiRNA-n17-3p	T_00035704	Citrus clementina hypothetical protein (CICLE_v10011789mg) mRNA, complete cds	3	-1	1	21	500	520	AACAAAACCUAACCAAAACGA	GGAUUUUGGAUGGGUUUUGUU	Cleavage
CsmiRNA-n17-3p	T_00073467	Licania alba NADH dehydrogenase subunit 7 (nad7) gene, complete cds; mitochondrial	3	-1	1	21	711	731	AACAAAACCUAACCAAAACGA	UUGAUUUGGUUGGGUUCUGUU	Cleavage
CsmiRNA-n17-3p	T_00046944	Manihot esculenta plastid ATP/ADP transport protein 2 (AATP2) mRNA, AATP2-B allele, complete cds; nuclear gene for plastid product	3	-1	1	21	261	280	AACAAAACCUAACCAAAACGA	UGGUUUUGGUU-GGUUUUGUU	Translation
CsmiRNA-n17-3p	T_00059247	Morus notabilis Fumarate hydratase 1 partial mRNA	3	-1	1	21	65	85	AACAAAACCUAACCAAAACGA	GAGUUUUGAUUUGGUUUUGUU	Translation
CsmiRNA-n17-3p	T_00060202	Morus notabilis Fumarate hydratase 1 partial mRNA	3	-1	1	21	83	103	AACAAAACCUAACCAAAACGA	GAGUUUUGAUUUGGUUUUGUU	Translation
CsmiRNA-n17-3p	T_00073459	Morus notabilis hypothetical protein partial mRNA	3	-1	1	21	676	696	AACAAAACCUAACCAAAACGA	UUGAUUUGGUUGGGUUCUGUU	Cleavage
CsmiRNA-n17-3p	T_00043293	Morus notabilis hypothetical protein partial mRNA	3	-1	1	21	484	504	AACAAAACCUAACCAAAACGA	GGGUUUUGGUUGGUUUUUGUA	Cleavage
CsmiRNA-n17-3p	T_00043289	Morus notabilis hypothetical protein partial mRNA	3	-1	1	21	491	511	AACAAAACCUAACCAAAACGA	GGGUUUUGGUUGGUUUUUGUA	Cleavage
CsmiRNA-n17-3p	T_00043288	Morus notabilis hypothetical protein partial mRNA	3	-1	1	21	616	636	AACAAAACCUAACCAAAACGA	GGGUUUUGGUUGGUUUUUGUA	Cleavage
CsmiRNA-n17-3p	T_00043294	Morus notabilis hypothetical protein partial mRNA	3	-1	1	21	442	462	AACAAAACCUAACCAAAACGA	GGGUUUUGGUUGGUUUUUGUA	Cleavage
CsmiRNA-n17-3p	T_00043292	Morus notabilis hypothetical protein partial mRNA	3	-1	1	21	488	508	AACAAAACCUAACCAAAACGA	GGGUUUUGGUUGGUUUUUGUA	Cleavage
CsmiRNA-n17-3p	T_00043290	Morus notabilis hypothetical protein partial mRNA	3	-1	1	21	491	511	AACAAAACCUAACCAAAACGA	GGGUUUUGGUUGGUUUUUGUA	Cleavage
CsmiRNA-n17-3p	T_00043291	Morus notabilis hypothetical protein partial mRNA	3	-1	1	21	491	511	AACAAAACCUAACCAAAACGA	GGGUUUUGGUUGGUUUUUGUA	Cleavage
CsmiRNA-n17-3p	T_00068345	Morus notabilis Receptor-like cytosolic serine/threonine-protein kinase RBK2 partial mRNA	2.5	-1	1	21	125	145	AACAAAACCUAACCAAAACGA	CGGUUUUUGUUUGGUUUUGUU	Translation
CsmiRNA-n17-3p	T_00056777	PREDICTED: Fragaria vesca subsp. vesca wall-associated receptor kinase-like 20 (LOC101313264), mRNA	3	-1	1	21	1811	1831	AACAAAACCUAACCAAAACGA	UAGUUUUGGUGUGGUUUUGUU	Translation
CsmiRNA-n17-3p	T_00063205	PREDICTED: Gossypium raimondii 2-phytyl-1,4-beta-naphthoquinone methyltransferase, chloroplastic (LOC105785795), mRNA	3	-1	1	21	72	92	AACAAAACCUAACCAAAACGA	UUGUUUUGGUUUUGUUUUGUU	Translation
CsmiRNA-n17-3p	T_00063204	PREDICTED: Gossypium raimondii 2-phytyl-1,4-beta-naphthoquinone methyltransferase, chloroplastic (LOC105785795), mRNA	3	-1	1	21	58	78	AACAAAACCUAACCAAAACGA	UUGUUUUGGUUUUGUUUUGUU	Translation
CsmiRNA-n17-3p	T_00063203	PREDICTED: Gossypium raimondii 2-phytyl-1,4-beta-naphthoquinone methyltransferase, chloroplastic (LOC105785795), mRNA	3	-1	1	21	58	78	AACAAAACCUAACCAAAACGA	UUGUUUUGGUUUUGUUUUGUU	Translation
CsmiRNA-n17-3p	T_00073462	Prunus persica hypothetical protein (PRUPE_ppa025590mg) mRNA, partial cds	3	-1	1	21	859	879	AACAAAACCUAACCAAAACGA	UUGAUUUGGUUGGGUUCUGUU	Cleavage
CsmiRNA-n17-3p	T_00075921	Prunus persica hypothetical protein (PRUPE_ppa025590mg) mRNA, partial cds	3	-1	1	21	54	74	AACAAAACCUAACCAAAACGA	UUGAUUUGGUUGGGUUCUGUU	Cleavage
CsmiRNA-n17-3p	T_00075922	Prunus persica hypothetical protein (PRUPE_ppa025590mg) mRNA, partial cds	3	-1	1	21	54	74	AACAAAACCUAACCAAAACGA	UUGAUUUGGUUGGGUUCUGUU	Cleavage
CsmiRNA-n17-5p	T_00026810	Cannabis sativa cultivar Carmagnola mitochondrion, complete genome	3	-1	1	21	1918	1938	UUUGAUUGAGUUUUGUUUGAG	CUCGUAUAAAAUUCAAUCAAG	Cleavage
CsmiRNA-n17-5p	T_00041562	Citrus clementina hypothetical protein (CICLE_v100200152mg) mRNA, partial cds_x0001_|567896317||XM_006440584.1| Citrus clementina hypothetical protein (CICLE_v100200152mg) mRNA, partial cds	3	-1	1	21	1298	1318	UUUGAUUGAGUUUUGUUUGAG	AUCAAAGAAAACUCGAGCAAA	Cleavage
CsmiRNA-n17-5p	T_00041561	Citrus clementina hypothetical protein (CICLE_v100200152mg) mRNA, partial cds_x0001_|567896317||XM_006440584.1| Citrus clementina hypothetical protein (CICLE_v100200152mg) mRNA, partial cds	3	-1	1	21	1467	1487	UUUGAUUGAGUUUUGUUUGAG	AUCAAAGAAAACUCGAGCAAA	Cleavage
CsmiRNA-n17-5p	T_00080246	Cucumis melo genomic chromosome, chr_2	2.5	-1	1	21	146	166	UUUGAUUGAGUUUUGUUUGAG	GACAAACAAGUUUCAAUCAAA	Translation
CsmiRNA-n17-5p	T_00024732	Cucumis melo genomic chromosome, chr_6	2.5	-1	1	21	48	68	UUUGAUUGAGUUUUGUUUGAG	AGCAAAUAAAGUUCAAUUGAA	Cleavage
CsmiRNA-n17-5p	T_00055318	Medicago truncatula GDP-fucose protein O-fucosyltransferase partial mRNA	2.5	-1	1	21	831	851	UUUGAUUGAGUUUUGUUUGAG	GACAGGCAAAAUUUAGUCAAA	Cleavage
CsmiRNA-n17-5p	T_00055317	Medicago truncatula GDP-fucose protein O-fucosyltransferase partial mRNA	2.5	-1	1	21	831	851	UUUGAUUGAGUUUUGUUUGAG	GACAGGCAAAAUUUAGUCAAA	Cleavage
[truncated: 9,054 more rows]
