# Supplementary material for: Genome-Wide Analysis of Alternative Splicing and Non-Coding RNAs Reveal Complicated Transcriptional Regulation in Cannabis sativa L
Source: Int J Mol Sci. 2021 Nov 5;22(21):11989. doi: 10.3390/ijms222111989 (PMC8584933; doi:10.3390/ijms222111989)
Supplement: Supplementary file 1 [file ijms-22-11989-s001.zip › Table S11. MiRNAs target genes were TFs,TRs and PKs..xlsx]

## Sheet: miRNA-TFs
Supplemental Table S11
MiRNAs target genes were TFs,TRs and PKs.
Note: miRNAs targeted TFs.
miRNA	Target	family	NR_annotation	Expectation	UPE$	miRNA_start	miRNA_end	Target_start	Target_end	miRNA_aligned_fragment	Target_aligned_fragment	Inhibition
miR396a-5p	T_00005412	GRF	PREDICTED: Beta vulgaris subsp. vulgaris growth-regulating factor 3-like (LOC104892634), mRNA	3	-1	1	21	277	298	UUCCACA-GCUUUCUUGAACUU	UCGUUCAAGAAAGCAUGUGGAA	Cleavage
miR396b-5p	T_00005412	GRF	PREDICTED: Beta vulgaris subsp. vulgaris growth-regulating factor 3-like (LOC104892634), mRNA	3	-1	1	21	277	298	UUCCACA-GCUUUCUUGAACUU	UCGUUCAAGAAAGCAUGUGGAA	Cleavage
miR396c-5p	T_00005412	GRF	PREDICTED: Beta vulgaris subsp. vulgaris growth-regulating factor 3-like (LOC104892634), mRNA	3	-1	1	21	277	298	UUCCACA-GCUUUCUUGAACUU	UCGUUCAAGAAAGCAUGUGGAA	Cleavage
miR396e-5p	T_00005412	GRF	PREDICTED: Beta vulgaris subsp. vulgaris growth-regulating factor 3-like (LOC104892634), mRNA	3	-1	1	21	277	298	UUCCACA-GCUUUCUUGAACUU	UCGUUCAAGAAAGCAUGUGGAA	Cleavage
miR396a-5p	T_00005413	GRF	PREDICTED: Beta vulgaris subsp. vulgaris growth-regulating factor 3-like (LOC104892634), mRNA	3	-1	1	21	268	289	UUCCACA-GCUUUCUUGAACUU	UCGUUCAAGAAAGCAUGUGGAA	Cleavage
miR396b-5p	T_00005413	GRF	PREDICTED: Beta vulgaris subsp. vulgaris growth-regulating factor 3-like (LOC104892634), mRNA	3	-1	1	21	268	289	UUCCACA-GCUUUCUUGAACUU	UCGUUCAAGAAAGCAUGUGGAA	Cleavage
miR396c-5p	T_00005413	GRF	PREDICTED: Beta vulgaris subsp. vulgaris growth-regulating factor 3-like (LOC104892634), mRNA	3	-1	1	21	268	289	UUCCACA-GCUUUCUUGAACUU	UCGUUCAAGAAAGCAUGUGGAA	Cleavage
miR396e-5p	T_00005413	GRF	PREDICTED: Beta vulgaris subsp. vulgaris growth-regulating factor 3-like (LOC104892634), mRNA	3	-1	1	21	268	289	UUCCACA-GCUUUCUUGAACUU	UCGUUCAAGAAAGCAUGUGGAA	Cleavage
CsmiRNA-n34c-3p	T_00006703	WRKY	Morus notabilis putative WRKY transcription factor 33 partial mRNA	3	-1	1	21	638	658	AUAUGUCAAUAUCGCUAUUGG	CAACUAGUGAGAUUGACAUAU	Translation
CsmiRNA-n39c	T_00007527	MYB->MYB-related	Morus notabilis Transcription factor partial mRNA	3	-1	1	24	848	871	AUUAAUAUGAGUUGUACACGUGUA	AUAAUUUGGACAACUUAUGUUAAU	Cleavage
CsmiRNA-n39d.2-3p	T_00007527	MYB->MYB-related	Morus notabilis Transcription factor partial mRNA	3	-1	1	24	848	871	AUUAAUAUGAGUUGUACACGUGUA	AUAAUUUGGACAACUUAUGUUAAU	Cleavage
CsmiRNA-n39e.2-3p	T_00007527	MYB->MYB-related	Morus notabilis Transcription factor partial mRNA	3	-1	1	24	848	871	AUUAAUAUGAGUUGUACACGUGUA	AUAAUUUGGACAACUUAUGUUAAU	Cleavage
miR396a-5p	T_00008533	GRF	Morus notabilis hypothetical protein partial mRNA	3	-1	1	21	662	683	UUCCACA-GCUUUCUUGAACUU	CCGUUCAAGAAAGCCUGUGGAA	Cleavage
miR396b-5p	T_00008533	GRF	Morus notabilis hypothetical protein partial mRNA	3	-1	1	21	662	683	UUCCACA-GCUUUCUUGAACUU	CCGUUCAAGAAAGCCUGUGGAA	Cleavage
miR396c-5p	T_00008533	GRF	Morus notabilis hypothetical protein partial mRNA	3	-1	1	21	662	683	UUCCACA-GCUUUCUUGAACUU	CCGUUCAAGAAAGCCUGUGGAA	Cleavage
miR396e-5p	T_00008533	GRF	Morus notabilis hypothetical protein partial mRNA	3	-1	1	21	662	683	UUCCACA-GCUUUCUUGAACUU	CCGUUCAAGAAAGCCUGUGGAA	Cleavage
miR396a-5p	T_00008534	GRF	Morus notabilis hypothetical protein partial mRNA	3	-1	1	21	662	683	UUCCACA-GCUUUCUUGAACUU	CCGUUCAAGAAAGCCUGUGGAA	Cleavage
miR396b-5p	T_00008534	GRF	Morus notabilis hypothetical protein partial mRNA	3	-1	1	21	662	683	UUCCACA-GCUUUCUUGAACUU	CCGUUCAAGAAAGCCUGUGGAA	Cleavage
miR396c-5p	T_00008534	GRF	Morus notabilis hypothetical protein partial mRNA	3	-1	1	21	662	683	UUCCACA-GCUUUCUUGAACUU	CCGUUCAAGAAAGCCUGUGGAA	Cleavage
miR396e-5p	T_00008534	GRF	Morus notabilis hypothetical protein partial mRNA	3	-1	1	21	662	683	UUCCACA-GCUUUCUUGAACUU	CCGUUCAAGAAAGCCUGUGGAA	Cleavage
miR396a-5p	T_00008535	GRF	Prunus persica hypothetical protein (PRUPE_ppa015791mg) mRNA, partial cds	3	-1	1	21	656	677	UUCCACA-GCUUUCUUGAACUU	CCGUUCAAGAAAGCCUGUGGAA	Cleavage
miR396b-5p	T_00008535	GRF	Prunus persica hypothetical protein (PRUPE_ppa015791mg) mRNA, partial cds	3	-1	1	21	656	677	UUCCACA-GCUUUCUUGAACUU	CCGUUCAAGAAAGCCUGUGGAA	Cleavage
miR396c-5p	T_00008535	GRF	Prunus persica hypothetical protein (PRUPE_ppa015791mg) mRNA, partial cds	3	-1	1	21	656	677	UUCCACA-GCUUUCUUGAACUU	CCGUUCAAGAAAGCCUGUGGAA	Cleavage
miR396e-5p	T_00008535	GRF	Prunus persica hypothetical protein (PRUPE_ppa015791mg) mRNA, partial cds	3	-1	1	21	656	677	UUCCACA-GCUUUCUUGAACUU	CCGUUCAAGAAAGCCUGUGGAA	Cleavage
miR396a-5p	T_00008536	GRF	Prunus persica hypothetical protein (PRUPE_ppa015791mg) mRNA, partial cds	3	-1	1	21	656	677	UUCCACA-GCUUUCUUGAACUU	CCGUUCAAGAAAGCCUGUGGAA	Cleavage
miR396b-5p	T_00008536	GRF	Prunus persica hypothetical protein (PRUPE_ppa015791mg) mRNA, partial cds	3	-1	1	21	656	677	UUCCACA-GCUUUCUUGAACUU	CCGUUCAAGAAAGCCUGUGGAA	Cleavage
miR396c-5p	T_00008536	GRF	Prunus persica hypothetical protein (PRUPE_ppa015791mg) mRNA, partial cds	3	-1	1	21	656	677	UUCCACA-GCUUUCUUGAACUU	CCGUUCAAGAAAGCCUGUGGAA	Cleavage
miR396e-5p	T_00008536	GRF	Prunus persica hypothetical protein (PRUPE_ppa015791mg) mRNA, partial cds	3	-1	1	21	656	677	UUCCACA-GCUUUCUUGAACUU	CCGUUCAAGAAAGCCUGUGGAA	Cleavage
miR396a-5p	T_00008537	GRF	Prunus persica hypothetical protein (PRUPE_ppa015791mg) mRNA, partial cds	3	-1	1	21	656	677	UUCCACA-GCUUUCUUGAACUU	CCGUUCAAGAAAGCCUGUGGAA	Cleavage
miR396b-5p	T_00008537	GRF	Prunus persica hypothetical protein (PRUPE_ppa015791mg) mRNA, partial cds	3	-1	1	21	656	677	UUCCACA-GCUUUCUUGAACUU	CCGUUCAAGAAAGCCUGUGGAA	Cleavage
miR396c-5p	T_00008537	GRF	Prunus persica hypothetical protein (PRUPE_ppa015791mg) mRNA, partial cds	3	-1	1	21	656	677	UUCCACA-GCUUUCUUGAACUU	CCGUUCAAGAAAGCCUGUGGAA	Cleavage
miR396e-5p	T_00008537	GRF	Prunus persica hypothetical protein (PRUPE_ppa015791mg) mRNA, partial cds	3	-1	1	21	656	677	UUCCACA-GCUUUCUUGAACUU	CCGUUCAAGAAAGCCUGUGGAA	Cleavage
miR396a-5p	T_00008538	GRF	Prunus persica hypothetical protein (PRUPE_ppa015791mg) mRNA, partial cds	3	-1	1	21	656	677	UUCCACA-GCUUUCUUGAACUU	CCGUUCAAGAAAGCCUGUGGAA	Cleavage
miR396b-5p	T_00008538	GRF	Prunus persica hypothetical protein (PRUPE_ppa015791mg) mRNA, partial cds	3	-1	1	21	656	677	UUCCACA-GCUUUCUUGAACUU	CCGUUCAAGAAAGCCUGUGGAA	Cleavage
miR396c-5p	T_00008538	GRF	Prunus persica hypothetical protein (PRUPE_ppa015791mg) mRNA, partial cds	3	-1	1	21	656	677	UUCCACA-GCUUUCUUGAACUU	CCGUUCAAGAAAGCCUGUGGAA	Cleavage
miR396e-5p	T_00008538	GRF	Prunus persica hypothetical protein (PRUPE_ppa015791mg) mRNA, partial cds	3	-1	1	21	656	677	UUCCACA-GCUUUCUUGAACUU	CCGUUCAAGAAAGCCUGUGGAA	Cleavage
miR396a-5p	T_00008539	GRF	Morus notabilis hypothetical protein partial mRNA	3	-1	1	21	661	682	UUCCACA-GCUUUCUUGAACUU	CCGUUCAAGAAAGCCUGUGGAA	Cleavage
miR396b-5p	T_00008539	GRF	Morus notabilis hypothetical protein partial mRNA	3	-1	1	21	661	682	UUCCACA-GCUUUCUUGAACUU	CCGUUCAAGAAAGCCUGUGGAA	Cleavage
miR396c-5p	T_00008539	GRF	Morus notabilis hypothetical protein partial mRNA	3	-1	1	21	661	682	UUCCACA-GCUUUCUUGAACUU	CCGUUCAAGAAAGCCUGUGGAA	Cleavage
miR396e-5p	T_00008539	GRF	Morus notabilis hypothetical protein partial mRNA	3	-1	1	21	661	682	UUCCACA-GCUUUCUUGAACUU	CCGUUCAAGAAAGCCUGUGGAA	Cleavage
miR827a-5p	T_00009003	GARP->GARP-G2-like	Morus notabilis OsCesA4 protein partial mRNA	3	-1	1	21	478	498	UUUGUUGAUGGUCAUGUAACU	AGUUACCUGACUCUCAACAAA	Cleavage
miR827b-5p	T_00009003	GARP->GARP-G2-like	Morus notabilis OsCesA4 protein partial mRNA	3	-1	1	21	478	498	UUUGUUGAUGGUCAUGUAACU	AGUUACCUGACUCUCAACAAA	Cleavage
miR827c-5p	T_00009003	GARP->GARP-G2-like	Morus notabilis OsCesA4 protein partial mRNA	3	-1	1	21	478	498	UUUGUUGAUGGUCAUGUAACU	AGUUACCUGACUCUCAACAAA	Cleavage
miR827d-5p	T_00009003	GARP->GARP-G2-like	Morus notabilis OsCesA4 protein partial mRNA	3	-1	1	21	478	498	UUUGUUGAUGGUCAUGUAACC	AGUUACCUGACUCUCAACAAA	Cleavage
miR827a-5p	T_00009004	GARP->GARP-G2-like	Morus notabilis OsCesA4 protein partial mRNA	3	-1	1	21	474	494	UUUGUUGAUGGUCAUGUAACU	AGUUACCUGACUCUCAACAAA	Cleavage
miR827b-5p	T_00009004	GARP->GARP-G2-like	Morus notabilis OsCesA4 protein partial mRNA	3	-1	1	21	474	494	UUUGUUGAUGGUCAUGUAACU	AGUUACCUGACUCUCAACAAA	Cleavage
miR827c-5p	T_00009004	GARP->GARP-G2-like	Morus notabilis OsCesA4 protein partial mRNA	3	-1	1	21	474	494	UUUGUUGAUGGUCAUGUAACU	AGUUACCUGACUCUCAACAAA	Cleavage
miR827d-5p	T_00009004	GARP->GARP-G2-like	Morus notabilis OsCesA4 protein partial mRNA	3	-1	1	21	474	494	UUUGUUGAUGGUCAUGUAACC	AGUUACCUGACUCUCAACAAA	Cleavage
miR827a-5p	T_00009005	GARP->GARP-G2-like	Morus notabilis OsCesA4 protein partial mRNA	3	-1	1	21	153	173	UUUGUUGAUGGUCAUGUAACU	AGUUACCUGACUCUCAACAAA	Cleavage
miR827b-5p	T_00009005	GARP->GARP-G2-like	Morus notabilis OsCesA4 protein partial mRNA	3	-1	1	21	153	173	UUUGUUGAUGGUCAUGUAACU	AGUUACCUGACUCUCAACAAA	Cleavage
miR827c-5p	T_00009005	GARP->GARP-G2-like	Morus notabilis OsCesA4 protein partial mRNA	3	-1	1	21	153	173	UUUGUUGAUGGUCAUGUAACU	AGUUACCUGACUCUCAACAAA	Cleavage
miR827d-5p	T_00009005	GARP->GARP-G2-like	Morus notabilis OsCesA4 protein partial mRNA	3	-1	1	21	153	173	UUUGUUGAUGGUCAUGUAACC	AGUUACCUGACUCUCAACAAA	Cleavage
miR171a-3p	T_00010373	GRAS	PREDICTED: Pyrus x bretschneideri scarecrow-like protein 6 (LOC103934411), mRNA	0.5	-1	1	21	473	493	UGAUUGAGCCGUGCCAAUAUC	GAUAUUGGCGCGGCUCAAUCA	Cleavage
miR171b-3p	T_00010373	GRAS	PREDICTED: Pyrus x bretschneideri scarecrow-like protein 6 (LOC103934411), mRNA	0.5	-1	1	21	473	493	UGAUUGAGCCGUGCCAAUAUC	GAUAUUGGCGCGGCUCAAUCA	Cleavage
miR171c-3p	T_00010373	GRAS	PREDICTED: Pyrus x bretschneideri scarecrow-like protein 6 (LOC103934411), mRNA	0.5	-1	1	21	473	493	UGAUUGAGCCGUGCCAAUAUC	GAUAUUGGCGCGGCUCAAUCA	Cleavage
miR171d-3P	T_00010373	GRAS	PREDICTED: Pyrus x bretschneideri scarecrow-like protein 6 (LOC103934411), mRNA	0.5	-1	1	21	473	493	UGAUUGAGCCGUGCCAAUAUC	GAUAUUGGCGCGGCUCAAUCA	Cleavage
miR171e-3p	T_00010373	GRAS	PREDICTED: Pyrus x bretschneideri scarecrow-like protein 6 (LOC103934411), mRNA	0.5	-1	1	21	473	493	UGAUUGAGCCGUGCCAAUAUC	GAUAUUGGCGCGGCUCAAUCA	Cleavage
miR171f-3p	T_00010373	GRAS	PREDICTED: Pyrus x bretschneideri scarecrow-like protein 6 (LOC103934411), mRNA	0.5	-1	1	21	473	493	UGAUUGAGCCGUGCCAAUAUC	GAUAUUGGCGCGGCUCAAUCA	Cleavage
miR319a-3p	T_00010667	TCP	PREDICTED: Glycine max transcription factor TCP4-like (LOC100796938), mRNA	3	-1	1	20	1609	1628	UUGGACUGAAGGGAGCUCCC	AGGGGAACCCUUCAGUCCAG	Cleavage
miR319b-3p	T_00010667	TCP	PREDICTED: Glycine max transcription factor TCP4-like (LOC100796938), mRNA	3	-1	1	20	1609	1628	UUGGACUGAAGGGAGCUCCC	AGGGGAACCCUUCAGUCCAG	Cleavage
miR319c	T_00010667	TCP	PREDICTED: Glycine max transcription factor TCP4-like (LOC100796938), mRNA	3	-1	1	20	1609	1628	UUGGACUGAAGGGAGCUCCC	AGGGGAACCCUUCAGUCCAG	Cleavage
miR319a-3p	T_00010668	TCP	PREDICTED: Glycine max transcription factor TCP4-like (LOC100796938), mRNA	3	-1	1	20	1734	1753	UUGGACUGAAGGGAGCUCCC	AGGGGAACCCUUCAGUCCAG	Cleavage
miR319b-3p	T_00010668	TCP	PREDICTED: Glycine max transcription factor TCP4-like (LOC100796938), mRNA	3	-1	1	20	1734	1753	UUGGACUGAAGGGAGCUCCC	AGGGGAACCCUUCAGUCCAG	Cleavage
miR319c	T_00010668	TCP	PREDICTED: Glycine max transcription factor TCP4-like (LOC100796938), mRNA	3	-1	1	20	1734	1753	UUGGACUGAAGGGAGCUCCC	AGGGGAACCCUUCAGUCCAG	Cleavage
miR319a-3p	T_00010669	TCP	PREDICTED: Glycine max transcription factor TCP4-like (LOC100796938), mRNA	3	-1	1	20	1767	1786	UUGGACUGAAGGGAGCUCCC	AGGGGAACCCUUCAGUCCAG	Cleavage
miR319b-3p	T_00010669	TCP	PREDICTED: Glycine max transcription factor TCP4-like (LOC100796938), mRNA	3	-1	1	20	1767	1786	UUGGACUGAAGGGAGCUCCC	AGGGGAACCCUUCAGUCCAG	Cleavage
miR319c	T_00010669	TCP	PREDICTED: Glycine max transcription factor TCP4-like (LOC100796938), mRNA	3	-1	1	20	1767	1786	UUGGACUGAAGGGAGCUCCC	AGGGGAACCCUUCAGUCCAG	Cleavage
miR319a-3p	T_00010670	TCP	PREDICTED: Glycine max transcription factor TCP4-like (LOC100796938), mRNA	3	-1	1	20	2115	2134	UUGGACUGAAGGGAGCUCCC	AGGGGAACCCUUCAGUCCAG	Cleavage
miR319b-3p	T_00010670	TCP	PREDICTED: Glycine max transcription factor TCP4-like (LOC100796938), mRNA	3	-1	1	20	2115	2134	UUGGACUGAAGGGAGCUCCC	AGGGGAACCCUUCAGUCCAG	Cleavage
miR319c	T_00010670	TCP	PREDICTED: Glycine max transcription factor TCP4-like (LOC100796938), mRNA	3	-1	1	20	2115	2134	UUGGACUGAAGGGAGCUCCC	AGGGGAACCCUUCAGUCCAG	Cleavage
CsmiRNA-n24i-3p	T_00011983	C2H2	Prunus persica hypothetical protein (PRUPE_ppa024429mg) mRNA, complete cds	2.5	-1	1	24	835	858	AUUCAGGAUCCUAUUUGUACUAUU	CACAGUACAGAAAGGGUCCUGAAU	Cleavage
CsmiRNA-n56b.1	T_00012641	C2H2	Prunus persica hypothetical protein (PRUPE_ppa004346m2g) mRNA, partial cds	3	-1	1	21	3273	3293	CUCUUCCUCUCUCUCAAACUG	AAUUUUGAGAGAGAGAGAGAG	Cleavage
miR172a-3p	T_00014174	AP2/ERF->AP2/ERF-ERF	Paeonia suffruticosa apetala 2 (AP2) mRNA, complete cds	1.5	-1	1	21	1341	1361	AGAAUCUUGAUGAUGCUGCAU	CUGCAGCAUCAUCAGGAUUCC	Cleavage
miR172b-3p	T_00014174	AP2/ERF->AP2/ERF-ERF	Paeonia suffruticosa apetala 2 (AP2) mRNA, complete cds	2	-1	1	21	1341	1361	AGAAUCUUGAUGAUGCUGUAG	CUGCAGCAUCAUCAGGAUUCC	Cleavage
miR172a-3p	T_00014175	AP2/ERF->AP2/ERF-ERF	Paeonia suffruticosa apetala 2 (AP2) mRNA, complete cds	1.5	-1	1	21	1338	1358	AGAAUCUUGAUGAUGCUGCAU	CUGCAGCAUCAUCAGGAUUCC	Cleavage
miR172b-3p	T_00014175	AP2/ERF->AP2/ERF-ERF	Paeonia suffruticosa apetala 2 (AP2) mRNA, complete cds	2	-1	1	21	1338	1358	AGAAUCUUGAUGAUGCUGUAG	CUGCAGCAUCAUCAGGAUUCC	Cleavage
miR172a-3p	T_00014176	AP2/ERF->AP2/ERF-ERF	Paeonia suffruticosa apetala 2 (AP2) mRNA, complete cds	1.5	-1	1	21	1338	1358	AGAAUCUUGAUGAUGCUGCAU	CUGCAGCAUCAUCAGGAUUCC	Cleavage
miR172b-3p	T_00014176	AP2/ERF->AP2/ERF-ERF	Paeonia suffruticosa apetala 2 (AP2) mRNA, complete cds	2	-1	1	21	1338	1358	AGAAUCUUGAUGAUGCUGUAG	CUGCAGCAUCAUCAGGAUUCC	Cleavage
miR172a-3p	T_00014177	AP2/ERF->AP2/ERF-AP2	Paeonia lactiflora cultivar XiangYangQiHua AP2 protein (AP2) mRNA, complete cds	1.5	-1	1	21	2148	2168	AGAAUCUUGAUGAUGCUGCAU	CUGCAGCAUCAUCAGGAUUCC	Cleavage
miR172b-3p	T_00014177	AP2/ERF->AP2/ERF-AP2	Paeonia lactiflora cultivar XiangYangQiHua AP2 protein (AP2) mRNA, complete cds	2	-1	1	21	2148	2168	AGAAUCUUGAUGAUGCUGUAG	CUGCAGCAUCAUCAGGAUUCC	Cleavage
miR172a-3p	T_00014178	AP2/ERF->AP2/ERF-ERF	Paeonia suffruticosa apetala 2 (AP2) mRNA, complete cds	1.5	-1	1	21	2094	2114	AGAAUCUUGAUGAUGCUGCAU	CUGCAGCAUCAUCAGGAUUCC	Cleavage
miR172b-3p	T_00014178	AP2/ERF->AP2/ERF-ERF	Paeonia suffruticosa apetala 2 (AP2) mRNA, complete cds	2	-1	1	21	2094	2114	AGAAUCUUGAUGAUGCUGUAG	CUGCAGCAUCAUCAGGAUUCC	Cleavage
miR172a-3p	T_00014179	AP2/ERF->AP2/ERF-ERF	Paeonia suffruticosa apetala 2 (AP2) mRNA, complete cds	1.5	-1	1	21	2178	2198	AGAAUCUUGAUGAUGCUGCAU	CUGCAGCAUCAUCAGGAUUCC	Cleavage
miR172b-3p	T_00014179	AP2/ERF->AP2/ERF-ERF	Paeonia suffruticosa apetala 2 (AP2) mRNA, complete cds	2	-1	1	21	2178	2198	AGAAUCUUGAUGAUGCUGUAG	CUGCAGCAUCAUCAGGAUUCC	Cleavage
miR172a-3p	T_00014180	AP2/ERF->AP2/ERF-AP2	Paeonia lactiflora cultivar XiangYangQiHua AP2 protein (AP2) mRNA, complete cds	1.5	-1	1	21	2224	2244	AGAAUCUUGAUGAUGCUGCAU	CUGCAGCAUCAUCAGGAUUCC	Cleavage
miR172b-3p	T_00014180	AP2/ERF->AP2/ERF-AP2	Paeonia lactiflora cultivar XiangYangQiHua AP2 protein (AP2) mRNA, complete cds	2	-1	1	21	2224	2244	AGAAUCUUGAUGAUGCUGUAG	CUGCAGCAUCAUCAGGAUUCC	Cleavage
miR172a-3p	T_00014181	AP2/ERF->AP2/ERF-AP2	Paeonia lactiflora cultivar XiangYangQiHua AP2 protein (AP2) mRNA, complete cds	1.5	-1	1	21	2229	2249	AGAAUCUUGAUGAUGCUGCAU	CUGCAGCAUCAUCAGGAUUCC	Cleavage
miR172b-3p	T_00014181	AP2/ERF->AP2/ERF-AP2	Paeonia lactiflora cultivar XiangYangQiHua AP2 protein (AP2) mRNA, complete cds	2	-1	1	21	2229	2249	AGAAUCUUGAUGAUGCUGUAG	CUGCAGCAUCAUCAGGAUUCC	Cleavage
miR172a-3p	T_00014182	AP2/ERF->AP2/ERF-ERF	Paeonia lactiflora cultivar XiangYangQiHua AP2 protein (AP2) mRNA, complete cds	1.5	-1	1	21	2409	2429	AGAAUCUUGAUGAUGCUGCAU	CUGCAGCAUCAUCAGGAUUCC	Cleavage
miR172b-3p	T_00014182	AP2/ERF->AP2/ERF-ERF	Paeonia lactiflora cultivar XiangYangQiHua AP2 protein (AP2) mRNA, complete cds	2	-1	1	21	2409	2429	AGAAUCUUGAUGAUGCUGUAG	CUGCAGCAUCAUCAGGAUUCC	Cleavage
miR172a-3p	T_00014183	AP2/ERF->AP2/ERF-ERF	Paeonia suffruticosa apetala 2 (AP2) mRNA, complete cds	1.5	-1	1	21	2381	2401	AGAAUCUUGAUGAUGCUGCAU	CUGCAGCAUCAUCAGGAUUCC	Cleavage
miR172b-3p	T_00014183	AP2/ERF->AP2/ERF-ERF	Paeonia suffruticosa apetala 2 (AP2) mRNA, complete cds	2	-1	1	21	2381	2401	AGAAUCUUGAUGAUGCUGUAG	CUGCAGCAUCAUCAGGAUUCC	Cleavage
miR172a-3p	T_00014184	AP2/ERF->AP2/ERF-AP2	Paeonia lactiflora cultivar XiangYangQiHua AP2 protein (AP2) mRNA, complete cds	1.5	-1	1	21	2407	2427	AGAAUCUUGAUGAUGCUGCAU	CUGCAGCAUCAUCAGGAUUCC	Cleavage
miR172b-3p	T_00014184	AP2/ERF->AP2/ERF-AP2	Paeonia lactiflora cultivar XiangYangQiHua AP2 protein (AP2) mRNA, complete cds	2	-1	1	21	2407	2427	AGAAUCUUGAUGAUGCUGUAG	CUGCAGCAUCAUCAGGAUUCC	Cleavage
miR172a-3p	T_00014185	AP2/ERF->AP2/ERF-AP2	Paeonia lactiflora cultivar XiangYangQiHua AP2 protein (AP2) mRNA, complete cds	1.5	-1	1	21	2404	2424	AGAAUCUUGAUGAUGCUGCAU	CUGCAGCAUCAUCAGGAUUCC	Cleavage
miR172b-3p	T_00014185	AP2/ERF->AP2/ERF-AP2	Paeonia lactiflora cultivar XiangYangQiHua AP2 protein (AP2) mRNA, complete cds	2	-1	1	21	2404	2424	AGAAUCUUGAUGAUGCUGUAG	CUGCAGCAUCAUCAGGAUUCC	Cleavage
miR172a-3p	T_00014186	AP2/ERF->AP2/ERF-AP2	Paeonia lactiflora cultivar XiangYangQiHua AP2 protein (AP2) mRNA, complete cds	1.5	-1	1	21	2474	2494	AGAAUCUUGAUGAUGCUGCAU	CUGCAGCAUCAUCAGGAUUCC	Cleavage
miR172b-3p	T_00014186	AP2/ERF->AP2/ERF-AP2	Paeonia lactiflora cultivar XiangYangQiHua AP2 protein (AP2) mRNA, complete cds	2	-1	1	21	2474	2494	AGAAUCUUGAUGAUGCUGUAG	CUGCAGCAUCAUCAGGAUUCC	Cleavage
CsmiRNA-n4k-3p	T_00014186	AP2/ERF->AP2/ERF-AP2	Paeonia lactiflora cultivar XiangYangQiHua AP2 protein (AP2) mRNA, complete cds	3	-1	1	21	29	49	AGGGAUAUGAAAUAUUGAAAC	CCAUAAAUAUUUCAUAUUCUU	Cleavage
CsmiRNA-n4l-3p	T_00014186	AP2/ERF->AP2/ERF-AP2	Paeonia lactiflora cultivar XiangYangQiHua AP2 protein (AP2) mRNA, complete cds	3	-1	1	21	29	49	AGGGAUAUGAAAUAUUGAAAC	CCAUAAAUAUUUCAUAUUCUU	Cleavage
miR5658	T_00014841	HB->HB-WOX	Populus tomentosa WOX9a (WOX9a) mRNA, complete cds	3	-1	1	21	402	422	AUGAUGAUCAUCAUGAUGAUA	AAUCAUCAUCAUGAUUAUCAC	Cleavage
miR319a-3p	T_00015788	TCP	PREDICTED: Cicer arietinum transcription factor TCP2 (LOC101507434), transcript variant X8, mRNA	2.5	-1	1	20	1565	1584	UUGGACUGAAGGGAGCUCCC	AGGGGGACCCUUCAGUCCAA	Cleavage
miR319b-3p	T_00015788	TCP	PREDICTED: Cicer arietinum transcription factor TCP2 (LOC101507434), transcript variant X8, mRNA	2.5	-1	1	20	1565	1584	UUGGACUGAAGGGAGCUCCC	AGGGGGACCCUUCAGUCCAA	Cleavage
miR319c	T_00015788	TCP	PREDICTED: Cicer arietinum transcription factor TCP2 (LOC101507434), transcript variant X8, mRNA	2.5	-1	1	20	1565	1584	UUGGACUGAAGGGAGCUCCC	AGGGGGACCCUUCAGUCCAA	Cleavage
CsmiRNA-n24b	T_00017531	MYB->MYB	Morus notabilis Transcription factor partial mRNA	2.5	-1	1	24	60	83	AAAAUAGUAAAAAUAGAACCCUGA	UUUUGGUUUUUUUUUUAUUGUUUU	Cleavage
CsmiRNA-n24m.1	T_00018908	MYB->MYB	PREDICTED: Gossypium raimondii transcription factor MYB44 (LOC105803965), mRNA	2.5	-1	1	24	3211	3234	AUUUUAGAUCCUGUGUUUUGCAAA	GGAGAAAAACACGGGAUUUAGAAG	Cleavage
miR396a-5p	T_00019024	GRF	PREDICTED: Cicer arietinum growth-regulating factor 4 (LOC101500728), mRNA	3	-1	1	21	939	960	UUCCACA-GCUUUCUUGAACUU	UCGUUCAAGAAAGCCUGUGGAA	Cleavage
miR396b-5p	T_00019024	GRF	PREDICTED: Cicer arietinum growth-regulating factor 4 (LOC101500728), mRNA	3	-1	1	21	939	960	UUCCACA-GCUUUCUUGAACUU	UCGUUCAAGAAAGCCUGUGGAA	Cleavage
miR396c-5p	T_00019024	GRF	PREDICTED: Cicer arietinum growth-regulating factor 4 (LOC101500728), mRNA	3	-1	1	21	939	960	UUCCACA-GCUUUCUUGAACUU	UCGUUCAAGAAAGCCUGUGGAA	Cleavage
miR396e-5p	T_00019024	GRF	PREDICTED: Cicer arietinum growth-regulating factor 4 (LOC101500728), mRNA	3	-1	1	21	939	960	UUCCACA-GCUUUCUUGAACUU	UCGUUCAAGAAAGCCUGUGGAA	Cleavage
CsmiRNA-n34d.2	T_00019088	C2C2->C2C2-CO-like	PREDICTED: Nicotiana sylvestris zinc finger protein CONSTANS-LIKE 16-like (LOC104227209), mRNA	3	-1	1	21	1858	1878	AUAUAGGACCCGAUACUUAAU	AUUUUGUAUCGGGUUUUAUAU	Cleavage
CsmiRNA-n34f.1-5p	T_00019488	Trihelix	PREDICTED: Prunus mume trihelix transcription factor GT-2-like (LOC103336320), mRNA	3	-1	1	24	233	256	AUACUUAAUUAGACUAAUAGCAAU	AUUAUUAUUAUUCUAGUAAAGUAU	Cleavage
CsmiRNA-n24m.1	T_00019594	WRKY	Morus notabilis putative WRKY transcription factor 32 partial mRNA	3	-1	1	24	1904	1927	AUUUUAGAUCCUGUGUUUUGCAAA	UCUGUUAAGCAUAGGAUUUGAAAU	Cleavage
miR396a-5p	T_00019766	GRF	PREDICTED: Prunus mume growth-regulating factor 9 (LOC103331814), transcript variant X4, mRNA	3	-1	1	21	329	350	UUCCAC-AGCUUUCUUGAACUU	ACGUUCAAGAAAGCUUGUGGAA	Cleavage
miR396b-5p	T_00019766	GRF	PREDICTED: Prunus mume growth-regulating factor 9 (LOC103331814), transcript variant X4, mRNA	3	-1	1	21	329	350	UUCCAC-AGCUUUCUUGAACUU	ACGUUCAAGAAAGCUUGUGGAA	Cleavage
miR396c-5p	T_00019766	GRF	PREDICTED: Prunus mume growth-regulating factor 9 (LOC103331814), transcript variant X4, mRNA	3	-1	1	21	329	350	UUCCAC-AGCUUUCUUGAACUU	ACGUUCAAGAAAGCUUGUGGAA	Cleavage
miR396e-5p	T_00019766	GRF	PREDICTED: Prunus mume growth-regulating factor 9 (LOC103331814), transcript variant X4, mRNA	3	-1	1	21	329	350	UUCCAC-AGCUUUCUUGAACUU	ACGUUCAAGAAAGCUUGUGGAA	Cleavage
miR396a-5p	T_00019767	GRF	PREDICTED: Prunus mume growth-regulating factor 9 (LOC103331814), transcript variant X4, mRNA	3	-1	1	21	335	356	UUCCAC-AGCUUUCUUGAACUU	ACGUUCAAGAAAGCUUGUGGAA	Cleavage
miR396b-5p	T_00019767	GRF	PREDICTED: Prunus mume growth-regulating factor 9 (LOC103331814), transcript variant X4, mRNA	3	-1	1	21	335	356	UUCCAC-AGCUUUCUUGAACUU	ACGUUCAAGAAAGCUUGUGGAA	Cleavage
miR396c-5p	T_00019767	GRF	PREDICTED: Prunus mume growth-regulating factor 9 (LOC103331814), transcript variant X4, mRNA	3	-1	1	21	335	356	UUCCAC-AGCUUUCUUGAACUU	ACGUUCAAGAAAGCUUGUGGAA	Cleavage
miR396e-5p	T_00019767	GRF	PREDICTED: Prunus mume growth-regulating factor 9 (LOC103331814), transcript variant X4, mRNA	3	-1	1	21	335	356	UUCCAC-AGCUUUCUUGAACUU	ACGUUCAAGAAAGCUUGUGGAA	Cleavage
CsmiRNA-n30a	T_00019852	C2C2->C2C2-LSD	PREDICTED: Malus x domestica protein LOL2-like (LOC103446539), mRNA	2.5	-1	1	24	1227	1250	AAGAUUGUUGGAUUUAAAGACUUU	UAUGUUCUUAAAUCUAACAAUUUU	Cleavage
CsmiRNA-n30c.1-3p	T_00019852	C2C2->C2C2-LSD	PREDICTED: Malus x domestica protein LOL2-like (LOC103446539), mRNA	2.5	-1	1	24	1032	1055	AGUUCAGGGGGUAGGAUUUGGUAC	GUACCAAAUCAUGUCUCCUGAACU	Cleavage
CsmiRNA-n30f-5p	T_00019852	C2C2->C2C2-LSD	PREDICTED: Malus x domestica protein LOL2-like (LOC103446539), mRNA	3	-1	1	23	1265	1287	AAUUUUUUUGGCCGUUAAAAGUU	AACUUUUAAUGACUAAAAAAGUU	Cleavage
CsmiRNA-n30g.1	T_00019852	C2C2->C2C2-LSD	PREDICTED: Malus x domestica protein LOL2-like (LOC103446539), mRNA	2	-1	1	20	1234	1253	AUUGAGAUUGUUACAUUUAA	UUAAAUCUAACAAUUUUAAU	Cleavage
CsmiRNA-n30h.1	T_00019852	C2C2->C2C2-LSD	PREDICTED: Malus x domestica protein LOL2-like (LOC103446539), mRNA	2.5	-1	1	24	1236	1259	UGAACUAUCGAGAUUGUUAGAUUU	AAAUCUAACAAUUUUAAUAGUUCA	Cleavage
CsmiRNA-n30h.2-5p	T_00019852	C2C2->C2C2-LSD	PREDICTED: Malus x domestica protein LOL2-like (LOC103446539), mRNA	1.5	-1	1	24	1286	1309	AUGUACCAAAUCAUGUUCUCUGAA	UUCAAGGAGCGUGAUUUGGUACAU	Cleavage
CsmiRNA-n30h.2-5p	T_00019852	C2C2->C2C2-LSD	PREDICTED: Malus x domestica protein LOL2-like (LOC103446539), mRNA	3	-1	1	24	1133	1156	AUGUACCAAAUCAUGUUCUCUGAA	UUCGAGGAGUAUGAUUUGGUAGAU	Cleavage
CsmiRNA-n30i.1	T_00019852	C2C2->C2C2-LSD	PREDICTED: Malus x domestica protein LOL2-like (LOC103446539), mRNA	1	-1	1	24	1286	1309	AUGUACCAAAUCGUGCUCCUUGAA	UUCAAGGAGCGUGAUUUGGUACAU	Cleavage
CsmiRNA-n30i.1	T_00019852	C2C2->C2C2-LSD	PREDICTED: Malus x domestica protein LOL2-like (LOC103446539), mRNA	2.5	-1	1	24	1133	1156	AUGUACCAAAUCGUGCUCCUUGAA	UUCGAGGAGUAUGAUUUGGUAGAU	Cleavage
CsmiRNA-n30l.2	T_00019852	C2C2->C2C2-LSD	PREDICTED: Malus x domestica protein LOL2-like (LOC103446539), mRNA	1	-1	1	24	1230	1253	AUUAAGAUUGUUGGAUUUAAAGAU	GUUCUUAAAUCUAACAAUUUUAAU	Cleavage
CsmiRNA-n30m	T_00019852	C2C2->C2C2-LSD	PREDICTED: Malus x domestica protein LOL2-like (LOC103446539), mRNA	2.5	-1	1	24	1230	1253	AUUGAGAUUAUUAGAUUUAAGGAU	GUUCUUAAAUCUAACAAUUUUAAU	Translation
CsmiRNA-n30n.2	T_00019852	C2C2->C2C2-LSD	PREDICTED: Malus x domestica protein LOL2-like (LOC103446539), mRNA	3	-1	1	24	1224	1247	AUUGUUGGAUUUAAUGACUUUUGU	ACAUAUGUUCUUAAAUCUAACAAU	Cleavage
CsmiRNA-n30o-5p	T_00019852	C2C2->C2C2-LSD	PREDICTED: Malus x domestica protein LOL2-like (LOC103446539), mRNA	2.5	-1	1	24	1293	1316	CUUUGACAUGUACUAAAUUAUGGU	AGCGUGAUUUGGUACAUGUGAAAG	Cleavage
CsmiRNA-n31p	T_00019852	C2C2->C2C2-LSD	PREDICTED: Malus x domestica protein LOL2-like (LOC103446539), mRNA	3	-1	1	24	1227	1250	GAGAUGGUUAGAUUUAAGGACUUU	UAUGUUCUUAAAUCUAACAAUUUU	Cleavage
miR5658	T_00020006	AP2/ERF->AP2/ERF-ERF	Ricinus communis Dehydration-responsive element-binding protein 1B, putative, mRNA	2.5	-1	1	21	1712	1732	AUGAUGAUCAUCAUGAUGAUA	CAUCAUCAUGAUGAUUGUUAC	Cleavage
CsmiRNA-n30f-5p	T_00020006	AP2/ERF->AP2/ERF-ERF	Ricinus communis Dehydration-responsive element-binding protein 1B, putative, mRNA	3	-1	1	23	1064	1086	AAUUUUUUUGGCCGUUAAAAGUU	UUUUUUUGACGGCUGAAGAAAUG	Cleavage
CsmiRNA-n23b-3p	T_00020789	WRKY	Morus notabilis putative WRKY transcription factor 50 partial mRNA	2.5	-1	1	24	790	813	AUUUAACGGUAAUAUUUAACUGAC	AGCUUUUAGAUAAUAUCGUUAAAU	Cleavage
CsmiRNA-n23c	T_00020789	WRKY	Morus notabilis putative WRKY transcription factor 50 partial mRNA	2.5	-1	1	24	790	813	AUUUAACGGUAAUAUUUAACUGAC	AGCUUUUAGAUAAUAUCGUUAAAU	Cleavage
CsmiRNA-n23d-3p	T_00020789	WRKY	Morus notabilis putative WRKY transcription factor 50 partial mRNA	2.5	-1	1	24	790	813	AUUUAACGGUAAUAUUUAACUGAC	AGCUUUUAGAUAAUAUCGUUAAAU	Cleavage
CsmiRNA-n34f.1-5p	T_00020789	WRKY	Morus notabilis putative WRKY transcription factor 50 partial mRNA	2.5	-1	1	24	741	764	AUACUUAAUUAGACUAAUAGCAAU	AUUGUUAUUGGUGUAAUUAGGUAU	Cleavage
miR156e-3p	T_00020965	bHLH	PREDICTED: Gossypium raimondii transcription factor bHLH91-like (LOC105780880), mRNA	2.5	-1	1	21	1201	1221	GCUUUCUCUUCUUCUGUCACC	AUUGACAGAGGAAGAGAUGGC	Cleavage
miR156e-3p	T_00020966	bHLH	PREDICTED: Gossypium raimondii transcription factor bHLH91-like (LOC105780880), mRNA	2.5	-1	1	21	1084	1104	GCUUUCUCUUCUUCUGUCACC	AUUGACAGAGGAAGAGAUGGC	Cleavage
miR156e-3p	T_00020967	bHLH	PREDICTED: Gossypium raimondii transcription factor bHLH91-like (LOC105780880), mRNA	2.5	-1	1	21	1062	1082	GCUUUCUCUUCUUCUGUCACC	AUUGACAGAGGAAGAGAUGGC	Cleavage
miR156e-3p	T_00020968	bHLH	PREDICTED: Gossypium raimondii transcription factor bHLH91-like (LOC105780880), mRNA	2.5	-1	1	21	1006	1026	GCUUUCUCUUCUUCUGUCACC	AUUGACAGAGGAAGAGAUGGC	Cleavage
miR156e-3p	T_00020969	bHLH	PREDICTED: Gossypium raimondii transcription factor bHLH91-like (LOC105780880), mRNA	2.5	-1	1	21	1046	1066	GCUUUCUCUUCUUCUGUCACC	AUUGACAGAGGAAGAGAUGGC	Cleavage
CsmiRNA-n3a-3p	T_00021608	bZIP	PREDICTED: Pyrus x bretschneideri putative mediator of RNA polymerase II transcription subunit 26 (LOC103928071), mRNA	3	-1	1	21	1941	1961	UGUUGUUGGAUUUGACAAAGA	UCUUUAUCAGAUGCAACAACA	Cleavage
CsmiRNA-n3b-3P	T_00021608	bZIP	PREDICTED: Pyrus x bretschneideri putative mediator of RNA polymerase II transcription subunit 26 (LOC103928071), mRNA	3	-1	1	21	1941	1961	UGUUGUUGGAUUUGACAAAGA	UCUUUAUCAGAUGCAACAACA	Cleavage
CsmiRNA-n3a-3p	T_00021609	bZIP	PREDICTED: Pyrus x bretschneideri putative mediator of RNA polymerase II transcription subunit 26 (LOC103928071), mRNA	3	-1	1	21	1870	1890	UGUUGUUGGAUUUGACAAAGA	UCUUUAUCAGAUGCAACAACA	Cleavage
CsmiRNA-n3b-3P	T_00021609	bZIP	PREDICTED: Pyrus x bretschneideri putative mediator of RNA polymerase II transcription subunit 26 (LOC103928071), mRNA	3	-1	1	21	1870	1890	UGUUGUUGGAUUUGACAAAGA	UCUUUAUCAGAUGCAACAACA	Cleavage
CsmiRNA-n3a-3p	T_00021610	bZIP	PREDICTED: Pyrus x bretschneideri putative mediator of RNA polymerase II transcription subunit 26 (LOC103928071), mRNA	3	-1	1	21	1944	1964	UGUUGUUGGAUUUGACAAAGA	UCUUUAUCAGAUGCAACAACA	Cleavage
CsmiRNA-n3b-3P	T_00021610	bZIP	PREDICTED: Pyrus x bretschneideri putative mediator of RNA polymerase II transcription subunit 26 (LOC103928071), mRNA	3	-1	1	21	1944	1964	UGUUGUUGGAUUUGACAAAGA	UCUUUAUCAGAUGCAACAACA	Cleavage
CsmiRNA-n3a-3p	T_00021611	bZIP	PREDICTED: Pyrus x bretschneideri putative mediator of RNA polymerase II transcription subunit 26 (LOC103928071), mRNA	3	-1	1	21	1941	1961	UGUUGUUGGAUUUGACAAAGA	UCUUUAUCAGAUGCAACAACA	Cleavage
CsmiRNA-n3b-3P	T_00021611	bZIP	PREDICTED: Pyrus x bretschneideri putative mediator of RNA polymerase II transcription subunit 26 (LOC103928071), mRNA	3	-1	1	21	1941	1961	UGUUGUUGGAUUUGACAAAGA	UCUUUAUCAGAUGCAACAACA	Cleavage
miR1508-5P	T_00023512	MYB->MYB	Capsella rubella hypothetical protein (CARUB_v10017612mg) mRNA, complete cds	2.5	-1	1	21	3462	3482	CAGCUCUCUCUCUUUCUUGGA	AGAGAGAGAGAGAGAGAGUUG	Cleavage
CsmiRNA-n27m	T_00023512	MYB->MYB	Capsella rubella hypothetical protein (CARUB_v10017612mg) mRNA, complete cds	3	-1	1	24	2797	2820	UUAGAUCGUAUUGUAUUGUAUUAU	UAAAUAUUAUACAAUACGAUCAAA	Cleavage
CsmiRNA-n27o	T_00023512	MYB->MYB	Capsella rubella hypothetical protein (CARUB_v10017612mg) mRNA, complete cds	3	-1	1	23	2798	2820	UUAGGUCGUAUUGUAUUAUAUUA	AAAUAUUAUACAAUACGAUCAAA	Cleavage
CsmiRNA-n9	T_00023512	MYB->MYB	Capsella rubella hypothetical protein (CARUB_v10017612mg) mRNA, complete cds	3	-1	1	21	105	125	UAUUGUGUUUGGUGUAGUUAA	UCAACUACAUCAAACGCCAUG	Cleavage
miR1508-5P	T_00023513	MYB->MYB-related	PREDICTED: Nicotiana sylvestris remorin-like (LOC104227621), transcript variant X2, mRNA	2.5	-1	1	21	4126	4146	CAGCUCUCUCUCUUUCUUGGA	AGAGAGAGAGAGAGAGAGUUG	Cleavage
CsmiRNA-n27m	T_00023513	MYB->MYB-related	PREDICTED: Nicotiana sylvestris remorin-like (LOC104227621), transcript variant X2, mRNA	3	-1	1	24	3461	3484	UUAGAUCGUAUUGUAUUGUAUUAU	UAAAUAUUAUACAAUACGAUCAAA	Cleavage
CsmiRNA-n27o	T_00023513	MYB->MYB-related	PREDICTED: Nicotiana sylvestris remorin-like (LOC104227621), transcript variant X2, mRNA	3	-1	1	23	3462	3484	UUAGGUCGUAUUGUAUUAUAUUA	AAAUAUUAUACAAUACGAUCAAA	Cleavage
CsmiRNA-n9	T_00023513	MYB->MYB-related	PREDICTED: Nicotiana sylvestris remorin-like (LOC104227621), transcript variant X2, mRNA	3	-1	1	21	74	94	UAUUGUGUUUGGUGUAGUUAA	UCAACUACAUCAAACGCCAUG	Cleavage
miR1508-5P	T_00023514	MYB->MYB	PREDICTED: Nicotiana sylvestris remorin-like (LOC104227621), transcript variant X2, mRNA	2.5	-1	1	21	3707	3727	CAGCUCUCUCUCUUUCUUGGA	AGAGAGAGAGAGAGAGAGUUG	Cleavage
CsmiRNA-n27m	T_00023514	MYB->MYB	PREDICTED: Nicotiana sylvestris remorin-like (LOC104227621), transcript variant X2, mRNA	3	-1	1	24	3042	3065	UUAGAUCGUAUUGUAUUGUAUUAU	UAAAUAUUAUACAAUACGAUCAAA	Cleavage
CsmiRNA-n27o	T_00023514	MYB->MYB	PREDICTED: Nicotiana sylvestris remorin-like (LOC104227621), transcript variant X2, mRNA	3	-1	1	23	3043	3065	UUAGGUCGUAUUGUAUUAUAUUA	AAAUAUUAUACAAUACGAUCAAA	Cleavage
CsmiRNA-n9	T_00023514	MYB->MYB	PREDICTED: Nicotiana sylvestris remorin-like (LOC104227621), transcript variant X2, mRNA	3	-1	1	21	74	94	UAUUGUGUUUGGUGUAGUUAA	UCAACUACAUCAAACGCCAUG	Cleavage
miR828a	T_00023517	MYB->MYB-related	PREDICTED: Nicotiana sylvestris remorin-like (LOC104227621), transcript variant X2, mRNA	2	-1	1	21	1850	1870	UGGAAUACUCAUUUGAGCAAG	CUUCUUCAAAUGAGUGUUCCA	Cleavage
miR828b	T_00023517	MYB->MYB-related	PREDICTED: Nicotiana sylvestris remorin-like (LOC104227621), transcript variant X2, mRNA	2	-1	1	21	1850	1870	UGGAAUACUCAUUUGAGCAAG	CUUCUUCAAAUGAGUGUUCCA	Cleavage
miR5658	T_00023528	NAC	Morus notabilis Protein FEZ partial mRNA	3	-1	1	21	1521	1541	AUGAUGAUCAUCAUGAUGAUA	UAUCAUCAUCAUCAUCAUCAU	Cleavage
miR5658	T_00023801	C2H2	PREDICTED: Prunus mume zinc finger protein ZAT4-like (LOC103338450), mRNA	3	-1	1	21	848	868	AUGAUGAUCAUCAUGAUGAUA	UGUCAUCAUGAUCAUGAUCAU	Cleavage
CsmiRNA-n34g.2	T_00024345	GARP->GARP-G2-like	Morus notabilis Myb family transcription factor APL partial mRNA	3	-1	1	22	70	91	UAAUUAAGUAUCGGGUUCUAUA	GUCCAAACCUGAUACUUAGUUA	Cleavage
CsmiRNA-n34g.2	T_00024346	GARP->GARP-G2-like	Morus notabilis Myb family transcription factor APL partial mRNA	3	-1	1	22	70	91	UAAUUAAGUAUCGGGUUCUAUA	GUCCAAACCUGAUACUUAGUUA	Cleavage
CsmiRNA-n34g.2	T_00024347	GARP->GARP-G2-like	Morus notabilis Myb family transcription factor APL partial mRNA	3	-1	1	22	55	76	UAAUUAAGUAUCGGGUUCUAUA	GUCCAAACCUGAUACUUAGUUA	Cleavage
CsmiRNA-n34g.2	T_00024348	GARP->GARP-G2-like	Morus notabilis Myb family transcription factor APL partial mRNA	3	-1	1	22	55	76	UAAUUAAGUAUCGGGUUCUAUA	GUCCAAACCUGAUACUUAGUUA	Cleavage
CsmiRNA-n32e.2	T_00025229	C3H	Morus notabilis Zinc finger CCCH domain-containing protein 37 partial mRNA	3	-1	1	24	515	538	GGAUUAGAUUGGAUUGGAUCGUGC	GAAUGAUCUGAUCUGAUCUGAUUC	Cleavage
CsmiRNA-n22a	T_00026504	C3H	Morus notabilis Zinc finger CCCH domain-containing protein 64 partial mRNA	3	-1	1	21	1875	1895	UUCGGUAUUGUAAACUAUUUA	CUAAUAGUUUAUUAUACUGAG	Cleavage
CsmiRNA-n22h	T_00026504	C3H	Morus notabilis Zinc finger CCCH domain-containing protein 64 partial mRNA	3	-1	1	21	1875	1895	UUCGGUAUUGUAAACUAUUCA	CUAAUAGUUUAUUAUACUGAG	Cleavage
CsmiRNA-n22i	T_00026504	C3H	Morus notabilis Zinc finger CCCH domain-containing protein 64 partial mRNA	3	-1	1	21	1875	1895	UUCGGUAUUGUAAACUAUUUA	CUAAUAGUUUAUUAUACUGAG	Cleavage
CsmiRNA-n58a	T_00026504	C3H	Morus notabilis Zinc finger CCCH domain-containing protein 64 partial mRNA	2	-1	1	21	8	28	UGUGUCAAGUUUGUGUGUGAU	CAUAGACACAAAUUUGACACA	Cleavage
CsmiRNA-n58b	T_00026504	C3H	Morus notabilis Zinc finger CCCH domain-containing protein 64 partial mRNA	2	-1	1	21	8	28	UGUGUCAAGUUUGUGUGUGAU	CAUAGACACAAAUUUGACACA	Cleavage
CsmiRNA-n22a	T_00026505	C3H	Morus notabilis Zinc finger CCCH domain-containing protein 64 partial mRNA	3	-1	1	21	1825	1845	UUCGGUAUUGUAAACUAUUUA	CUAAUAGUUUAUUAUACUGAG	Cleavage
CsmiRNA-n22h	T_00026505	C3H	Morus notabilis Zinc finger CCCH domain-containing protein 64 partial mRNA	3	-1	1	21	1825	1845	UUCGGUAUUGUAAACUAUUCA	CUAAUAGUUUAUUAUACUGAG	Cleavage
CsmiRNA-n22i	T_00026505	C3H	Morus notabilis Zinc finger CCCH domain-containing protein 64 partial mRNA	3	-1	1	21	1825	1845	UUCGGUAUUGUAAACUAUUUA	CUAAUAGUUUAUUAUACUGAG	Cleavage
CsmiRNA-n58a	T_00026505	C3H	Morus notabilis Zinc finger CCCH domain-containing protein 64 partial mRNA	2	-1	1	21	118	138	UGUGUCAAGUUUGUGUGUGAU	CAUAGACACAAAUUUGACACA	Cleavage
CsmiRNA-n58b	T_00026505	C3H	Morus notabilis Zinc finger CCCH domain-containing protein 64 partial mRNA	2	-1	1	21	118	138	UGUGUCAAGUUUGUGUGUGAU	CAUAGACACAAAUUUGACACA	Cleavage
CsmiRNA-n22a	T_00026506	C3H	Morus notabilis Zinc finger CCCH domain-containing protein 64 partial mRNA	3	-1	1	21	1913	1933	UUCGGUAUUGUAAACUAUUUA	CUAAUAGUUUAUUAUACUGAG	Cleavage
CsmiRNA-n22h	T_00026506	C3H	Morus notabilis Zinc finger CCCH domain-containing protein 64 partial mRNA	3	-1	1	21	1913	1933	UUCGGUAUUGUAAACUAUUCA	CUAAUAGUUUAUUAUACUGAG	Cleavage
CsmiRNA-n22i	T_00026506	C3H	Morus notabilis Zinc finger CCCH domain-containing protein 64 partial mRNA	3	-1	1	21	1913	1933	UUCGGUAUUGUAAACUAUUUA	CUAAUAGUUUAUUAUACUGAG	Cleavage
CsmiRNA-n58a	T_00026506	C3H	Morus notabilis Zinc finger CCCH domain-containing protein 64 partial mRNA	2	-1	1	21	148	168	UGUGUCAAGUUUGUGUGUGAU	CAUAGACACAAAUUUGACACA	Cleavage
CsmiRNA-n58b	T_00026506	C3H	Morus notabilis Zinc finger CCCH domain-containing protein 64 partial mRNA	2	-1	1	21	148	168	UGUGUCAAGUUUGUGUGUGAU	CAUAGACACAAAUUUGACACA	Cleavage
CsmiRNA-n30l.1	T_00026656	MADS->MADS-M-type	PREDICTED: Citrus sinensis agamous-like MADS-box protein AGL12 (LOC102624609), mRNA	1.5	-1	1	24	551	574	AACAACCUUAAAAGUUCAAGGGAC	GAAGUUUGAAUUUUUGGGGUUGUU	Cleavage
CsmiRNA-n24c-3p	T_00026911	C2C2->C2C2-LSD	PREDICTED: Fragaria vesca subsp. vesca protein LOL1 (LOC101312543), mRNA	3	-1	1	24	795	818	UUACUAUUUUAGAAAAUACAGAGU	GUCAUGUAUUUUUCAAAAUAGUAC	Translation
miR5658	T_00027980	MYB->MYB-related	Morus alba var. multicaulis isolate LOC122724839 transcription factor GAMYB-like protein (MYB3) mRNA, complete cds	3	-1	1	21	676	696	AUGAUGAUCAUCAUGAUGAUA	CAUCAUCAUCAUGAUCAUUAG	Cleavage
miR5658	T_00027981	MYB->MYB-related	Morus alba var. multicaulis isolate LOC122724839 transcription factor GAMYB-like protein (MYB3) mRNA, complete cds	3	-1	1	21	676	696	AUGAUGAUCAUCAUGAUGAUA	CAUCAUCAUCAUGAUCAUUAG	Cleavage
miR396a-5p	T_00028720	GRF	PREDICTED: Beta vulgaris subsp. vulgaris growth-regulating factor 7 (LOC104883343), mRNA	3	-1	1	21	1137	1158	UUCCACA-GCUUUCUUGAACUU	CCGUUCAAGAAAGCAUGUGGAA	Cleavage
miR396b-5p	T_00028720	GRF	PREDICTED: Beta vulgaris subsp. vulgaris growth-regulating factor 7 (LOC104883343), mRNA	3	-1	1	21	1137	1158	UUCCACA-GCUUUCUUGAACUU	CCGUUCAAGAAAGCAUGUGGAA	Cleavage
miR396c-5p	T_00028720	GRF	PREDICTED: Beta vulgaris subsp. vulgaris growth-regulating factor 7 (LOC104883343), mRNA	3	-1	1	21	1137	1158	UUCCACA-GCUUUCUUGAACUU	CCGUUCAAGAAAGCAUGUGGAA	Cleavage
miR396e-5p	T_00028720	GRF	PREDICTED: Beta vulgaris subsp. vulgaris growth-regulating factor 7 (LOC104883343), mRNA	3	-1	1	21	1137	1158	UUCCACA-GCUUUCUUGAACUU	CCGUUCAAGAAAGCAUGUGGAA	Cleavage
CsmiRNA-n33k.1-3p	T_00028798	WRKY	Prunus persica hypothetical protein (PRUPE_ppa001924mg) mRNA, complete cds	3	-1	1	24	1910	1933	GAUGCACUCUCUACUUGUUUCGGC	GAGGAAACAUGUGGAGAGAGCAUC	Cleavage
CsmiRNA-n33k.1-3p	T_00028799	WRKY	Prunus persica hypothetical protein (PRUPE_ppa001924mg) mRNA, complete cds	3	-1	1	24	1865	1888	GAUGCACUCUCUACUUGUUUCGGC	GAGGAAACAUGUGGAGAGAGCAUC	Cleavage
CsmiRNA-n34f.1-5p	T_00030105	MADS->MADS-M-type	PREDICTED: Beta vulgaris subsp. vulgaris MADS-box protein JOINTLESS-like (LOC104904737), transcript variant X2, mRNA	2.5	-1	1	24	469	492	AUACUUAAUUAGACUAAUAGCAAU	GAUUUUGUUAGUUUAAUUAAGUCU	Cleavage
CsmiRNA-n34f.1-5p	T_00030106	MADS->MADS-M-type	PREDICTED: Beta vulgaris subsp. vulgaris MADS-box protein JOINTLESS-like (LOC104904737), transcript variant X2, mRNA	2.5	-1	1	24	427	450	AUACUUAAUUAGACUAAUAGCAAU	GAUUUUGUUAGUUUAAUUAAGUCU	Cleavage
miR169a-5p	T_00030169	NF-Y->NF-YA	PREDICTED: Fragaria vesca subsp. vesca nuclear transcription factor Y subunit A-10-like (LOC101306067), mRNA	2.5	-1	1	21	1098	1118	CAGCCAAGGAUGACUUGCCGG	ACGGCAACUCAUUCUUGGCUC	Cleavage
miR169b-5p	T_00030169	NF-Y->NF-YA	PREDICTED: Fragaria vesca subsp. vesca nuclear transcription factor Y subunit A-10-like (LOC101306067), mRNA	2.5	-1	1	21	1098	1118	CAGCCAAGGAUGACUUGCCGG	ACGGCAACUCAUUCUUGGCUC	Cleavage
miR169c	T_00030169	NF-Y->NF-YA	PREDICTED: Fragaria vesca subsp. vesca nuclear transcription factor Y subunit A-10-like (LOC101306067), mRNA	2.5	-1	1	21	1098	1118	UAGCCAAGGAUGACUUGCCUG	ACGGCAACUCAUUCUUGGCUC	Cleavage
miR169d	T_00030169	NF-Y->NF-YA	PREDICTED: Fragaria vesca subsp. vesca nuclear transcription factor Y subunit A-10-like (LOC101306067), mRNA	2.5	-1	1	21	1098	1118	UAGCCAAGGAUGACUUGCCUG	ACGGCAACUCAUUCUUGGCUC	Cleavage
miR169a-5p	T_00030170	NF-Y->NF-YA	Morus notabilis Nuclear transcription factor Y subunit A-10 partial mRNA	2.5	-1	1	21	1355	1375	CAGCCAAGGAUGACUUGCCGG	ACGGCAACUCAUUCUUGGCUC	Cleavage
miR169b-5p	T_00030170	NF-Y->NF-YA	Morus notabilis Nuclear transcription factor Y subunit A-10 partial mRNA	2.5	-1	1	21	1355	1375	CAGCCAAGGAUGACUUGCCGG	ACGGCAACUCAUUCUUGGCUC	Cleavage
miR169c	T_00030170	NF-Y->NF-YA	Morus notabilis Nuclear transcription factor Y subunit A-10 partial mRNA	2.5	-1	1	21	1355	1375	UAGCCAAGGAUGACUUGCCUG	ACGGCAACUCAUUCUUGGCUC	Cleavage
miR169d	T_00030170	NF-Y->NF-YA	Morus notabilis Nuclear transcription factor Y subunit A-10 partial mRNA	2.5	-1	1	21	1355	1375	UAGCCAAGGAUGACUUGCCUG	ACGGCAACUCAUUCUUGGCUC	Cleavage
miR169a-5p	T_00030171	NF-Y->NF-YA	Morus notabilis Nuclear transcription factor Y subunit A-10 partial mRNA	2.5	-1	1	21	1382	1402	CAGCCAAGGAUGACUUGCCGG	ACGGCAACUCAUUCUUGGCUC	Cleavage
miR169b-5p	T_00030171	NF-Y->NF-YA	Morus notabilis Nuclear transcription factor Y subunit A-10 partial mRNA	2.5	-1	1	21	1382	1402	CAGCCAAGGAUGACUUGCCGG	ACGGCAACUCAUUCUUGGCUC	Cleavage
miR169c	T_00030171	NF-Y->NF-YA	Morus notabilis Nuclear transcription factor Y subunit A-10 partial mRNA	2.5	-1	1	21	1382	1402	UAGCCAAGGAUGACUUGCCUG	ACGGCAACUCAUUCUUGGCUC	Cleavage
miR169d	T_00030171	NF-Y->NF-YA	Morus notabilis Nuclear transcription factor Y subunit A-10 partial mRNA	2.5	-1	1	21	1382	1402	UAGCCAAGGAUGACUUGCCUG	ACGGCAACUCAUUCUUGGCUC	Cleavage
miR828a	T_00030361	MYB->MYB-related	Humulus lupulus HlMIXTA1 mRNA for putative transcription factor, complete cds	2.5	-1	1	21	532	552	UGGAAUACUCAUUUGAGCAAG	UUUCUUCAAGUGAGUGUUCCA	Cleavage
miR828b	T_00030361	MYB->MYB-related	Humulus lupulus HlMIXTA1 mRNA for putative transcription factor, complete cds	2.5	-1	1	21	532	552	UGGAAUACUCAUUUGAGCAAG	UUUCUUCAAGUGAGUGUUCCA	Cleavage
CsmiRNA-n26b-3p	T_00031116	C3H	Morus notabilis Zinc finger CCCH domain-containing protein 55 partial mRNA	1.5	-1	1	24	5016	5039	AAAAUUUUAUAAGAUGUCUUAAAU	AUUUAAGACAUCUUAUAAAUUUUU	Cleavage
CsmiRNA-n26q.1	T_00031116	C3H	Morus notabilis Zinc finger CCCH domain-containing protein 55 partial mRNA	3	-1	1	24	4996	5019	AAAUAACUAUAAUUUACAUGAUCA	UGAUAAUGUAUAUUGUAUUUAUUU	Cleavage
CsmiRNA-n26q.2	T_00031116	C3H	Morus notabilis Zinc finger CCCH domain-containing protein 55 partial mRNA	2.5	-1	1	24	4907	4930	GGGUGCAUUGUAGAAUUUCCCUAU	UAUGUGAAAUUUUAUGGUGCACCU	Cleavage
CsmiRNA-n26r-3p	T_00031116	C3H	Morus notabilis Zinc finger CCCH domain-containing protein 55 partial mRNA	3	-1	1	21	5002	5022	CUUAAAUAACUACAACGUAGA	UGUAUAUUGUAUUUAUUUAAG	Translation
CsmiRNA-n33a.2	T_00031116	C3H	Morus notabilis Zinc finger CCCH domain-containing protein 55 partial mRNA	2.5	-1	1	24	4907	4930	GGGUGCAUUGUAGAAUUUCCCUAU	UAUGUGAAAUUUUAUGGUGCACCU	Cleavage
CsmiRNA-n33f	T_00031116	C3H	Morus notabilis Zinc finger CCCH domain-containing protein 55 partial mRNA	3	-1	1	24	4910	4933	AGGAGGUGCAUUGUAGAAUUUCCC	GUGAAAUUUUAUGGUGCACCUCCA	Cleavage
CsmiRNA-n33g.2	T_00031116	C3H	Morus notabilis Zinc finger CCCH domain-containing protein 55 partial mRNA	3	-1	1	24	4910	4933	AGGAGGUGCAUUGUAGAAUUUUCC	GUGAAAUUUUAUGGUGCACCUCCA	Cleavage
CsmiRNA-n33h.2	T_00031116	C3H	Morus notabilis Zinc finger CCCH domain-containing protein 55 partial mRNA	3	-1	1	24	4910	4933	AGGAGGUGCAUUGUAGAAUUUUCC	GUGAAAUUUUAUGGUGCACCUCCA	Cleavage
CsmiRNA-n33i.2	T_00031116	C3H	Morus notabilis Zinc finger CCCH domain-containing protein 55 partial mRNA	3	-1	1	24	4910	4933	AGGAGGUGCAUUGUAGAAUUUUCC	GUGAAAUUUUAUGGUGCACCUCCA	Cleavage
CsmiRNA-n33l.1	T_00031116	C3H	Morus notabilis Zinc finger CCCH domain-containing protein 55 partial mRNA	3	-1	1	24	4996	5019	AAAUAACUAUAAUUUACAUGAUCA	UGAUAAUGUAUAUUGUAUUUAUUU	Cleavage
CsmiRNA-n33l.2	T_00031116	C3H	Morus notabilis Zinc finger CCCH domain-containing protein 55 partial mRNA	2.5	-1	1	24	4907	4930	GGGUGCAUUGUAGAAUUUCCCUAU	UAUGUGAAAUUUUAUGGUGCACCU	Cleavage
CsmiRNA-n26b-3p	T_00031117	C3H	Morus notabilis Zinc finger CCCH domain-containing protein 55 partial mRNA	1.5	-1	1	24	4681	4704	AAAAUUUUAUAAGAUGUCUUAAAU	AUUUAAGACAUCUUAUAAAUUUUU	Cleavage
CsmiRNA-n26q.1	T_00031117	C3H	Morus notabilis Zinc finger CCCH domain-containing protein 55 partial mRNA	3	-1	1	24	4661	4684	AAAUAACUAUAAUUUACAUGAUCA	UGAUAAUGUAUAUUGUAUUUAUUU	Cleavage
CsmiRNA-n26q.2	T_00031117	C3H	Morus notabilis Zinc finger CCCH domain-containing protein 55 partial mRNA	2.5	-1	1	24	4572	4595	GGGUGCAUUGUAGAAUUUCCCUAU	UAUGUGAAAUUUUAUGGUGCACCU	Cleavage
CsmiRNA-n26r-3p	T_00031117	C3H	Morus notabilis Zinc finger CCCH domain-containing protein 55 partial mRNA	3	-1	1	21	4667	4687	CUUAAAUAACUACAACGUAGA	UGUAUAUUGUAUUUAUUUAAG	Translation
CsmiRNA-n33a.2	T_00031117	C3H	Morus notabilis Zinc finger CCCH domain-containing protein 55 partial mRNA	2.5	-1	1	24	4572	4595	GGGUGCAUUGUAGAAUUUCCCUAU	UAUGUGAAAUUUUAUGGUGCACCU	Cleavage
CsmiRNA-n33f	T_00031117	C3H	Morus notabilis Zinc finger CCCH domain-containing protein 55 partial mRNA	3	-1	1	24	4575	4598	AGGAGGUGCAUUGUAGAAUUUCCC	GUGAAAUUUUAUGGUGCACCUCCA	Cleavage
CsmiRNA-n33g.2	T_00031117	C3H	Morus notabilis Zinc finger CCCH domain-containing protein 55 partial mRNA	3	-1	1	24	4575	4598	AGGAGGUGCAUUGUAGAAUUUUCC	GUGAAAUUUUAUGGUGCACCUCCA	Cleavage
CsmiRNA-n33h.2	T_00031117	C3H	Morus notabilis Zinc finger CCCH domain-containing protein 55 partial mRNA	3	-1	1	24	4575	4598	AGGAGGUGCAUUGUAGAAUUUUCC	GUGAAAUUUUAUGGUGCACCUCCA	Cleavage
CsmiRNA-n33i.2	T_00031117	C3H	Morus notabilis Zinc finger CCCH domain-containing protein 55 partial mRNA	3	-1	1	24	4575	4598	AGGAGGUGCAUUGUAGAAUUUUCC	GUGAAAUUUUAUGGUGCACCUCCA	Cleavage
CsmiRNA-n33l.1	T_00031117	C3H	Morus notabilis Zinc finger CCCH domain-containing protein 55 partial mRNA	3	-1	1	24	4661	4684	AAAUAACUAUAAUUUACAUGAUCA	UGAUAAUGUAUAUUGUAUUUAUUU	Cleavage
CsmiRNA-n33l.2	T_00031117	C3H	Morus notabilis Zinc finger CCCH domain-containing protein 55 partial mRNA	2.5	-1	1	24	4572	4595	GGGUGCAUUGUAGAAUUUCCCUAU	UAUGUGAAAUUUUAUGGUGCACCU	Cleavage
CsmiRNA-n26b-3p	T_00031118	C3H	Morus notabilis Zinc finger CCCH domain-containing protein 55 partial mRNA	1.5	-1	1	24	4481	4504	AAAAUUUUAUAAGAUGUCUUAAAU	AUUUAAGACAUCUUAUAAAUUUUU	Cleavage
CsmiRNA-n26q.1	T_00031118	C3H	Morus notabilis Zinc finger CCCH domain-containing protein 55 partial mRNA	3	-1	1	24	4461	4484	AAAUAACUAUAAUUUACAUGAUCA	UGAUAAUGUAUAUUGUAUUUAUUU	Cleavage
CsmiRNA-n26q.2	T_00031118	C3H	Morus notabilis Zinc finger CCCH domain-containing protein 55 partial mRNA	2.5	-1	1	24	4372	4395	GGGUGCAUUGUAGAAUUUCCCUAU	UAUGUGAAAUUUUAUGGUGCACCU	Cleavage
CsmiRNA-n26r-3p	T_00031118	C3H	Morus notabilis Zinc finger CCCH domain-containing protein 55 partial mRNA	3	-1	1	21	4467	4487	CUUAAAUAACUACAACGUAGA	UGUAUAUUGUAUUUAUUUAAG	Translation
CsmiRNA-n33a.2	T_00031118	C3H	Morus notabilis Zinc finger CCCH domain-containing protein 55 partial mRNA	2.5	-1	1	24	4372	4395	GGGUGCAUUGUAGAAUUUCCCUAU	UAUGUGAAAUUUUAUGGUGCACCU	Cleavage
CsmiRNA-n33f	T_00031118	C3H	Morus notabilis Zinc finger CCCH domain-containing protein 55 partial mRNA	3	-1	1	24	4375	4398	AGGAGGUGCAUUGUAGAAUUUCCC	GUGAAAUUUUAUGGUGCACCUCCA	Cleavage
CsmiRNA-n33g.2	T_00031118	C3H	Morus notabilis Zinc finger CCCH domain-containing protein 55 partial mRNA	3	-1	1	24	4375	4398	AGGAGGUGCAUUGUAGAAUUUUCC	GUGAAAUUUUAUGGUGCACCUCCA	Cleavage
CsmiRNA-n33h.2	T_00031118	C3H	Morus notabilis Zinc finger CCCH domain-containing protein 55 partial mRNA	3	-1	1	24	4375	4398	AGGAGGUGCAUUGUAGAAUUUUCC	GUGAAAUUUUAUGGUGCACCUCCA	Cleavage
CsmiRNA-n33i.2	T_00031118	C3H	Morus notabilis Zinc finger CCCH domain-containing protein 55 partial mRNA	3	-1	1	24	4375	4398	AGGAGGUGCAUUGUAGAAUUUUCC	GUGAAAUUUUAUGGUGCACCUCCA	Cleavage
CsmiRNA-n33l.1	T_00031118	C3H	Morus notabilis Zinc finger CCCH domain-containing protein 55 partial mRNA	3	-1	1	24	4461	4484	AAAUAACUAUAAUUUACAUGAUCA	UGAUAAUGUAUAUUGUAUUUAUUU	Cleavage
CsmiRNA-n33l.2	T_00031118	C3H	Morus notabilis Zinc finger CCCH domain-containing protein 55 partial mRNA	2.5	-1	1	24	4372	4395	GGGUGCAUUGUAGAAUUUCCCUAU	UAUGUGAAAUUUUAUGGUGCACCU	Cleavage
miR5658	T_00031143	bHLH	Morus notabilis hypothetical protein partial mRNA	3	-1	1	21	1202	1222	AUGAUGAUCAUCAUGAUGAUA	GAUCAUCAUCAUUAUCAUCAU	Cleavage
miR5658	T_00031144	bHLH	Morus notabilis hypothetical protein partial mRNA	3	-1	1	21	1202	1222	AUGAUGAUCAUCAUGAUGAUA	GAUCAUCAUCAUUAUCAUCAU	Cleavage
miR396d-5p	T_00031202	RWP-RK	Morus notabilis Protein NLP7 partial mRNA	2.5	-1	1	21	1278	1298	UUCCACAGUUUUCUUGAACUG	UUGUUCAAGAAAACGGUGGAU	Cleavage
CsmiRNA-n34a-3p	T_00031648	WRKY	PREDICTED: Nelumbo nucifera probable WRKY transcription factor 40 (LOC104603312), mRNA	0	-1	1	24	840	863	AUUGGUCCAACUAAGUAUCAAGUC	GACUCGAUACUUAGUUGGACCAAU	Cleavage
CsmiRNA-n34g.1	T_00031648	WRKY	PREDICTED: Nelumbo nucifera probable WRKY transcription factor 40 (LOC104603312), mRNA	3	-1	1	23	801	823	AAUAACUUUUAGAGAAUAUUGUU	AACGAUAUUCUCUAAAAACUAUU	Cleavage
CsmiRNA-n34g.2	T_00031648	WRKY	PREDICTED: Nelumbo nucifera probable WRKY transcription factor 40 (LOC104603312), mRNA	3	-1	1	22	835	856	UAAUUAAGUAUCGGGUUCUAUA	UAUAAGACUCGAUACUUAGUUG	Cleavage
CsmiRNA-n34h.2-5p	T_00031648	WRKY	PREDICTED: Nelumbo nucifera probable WRKY transcription factor 40 (LOC104603312), mRNA	1	-1	1	24	841	864	UAUUGGUCCAACUAAAUAUCGAGU	ACUCGAUACUUAGUUGGACCAAUA	Cleavage
CsmiRNA-n34h.3	T_00031648	WRKY	PREDICTED: Nelumbo nucifera probable WRKY transcription factor 40 (LOC104603312), mRNA	2.5	-1	1	24	798	821	UAGUUUUUAAGGAGUAUCGCUAGC	GCUAACGAUAUUCUCUAAAAACUA	Translation
CsmiRNA-n57-3p	T_00031648	WRKY	PREDICTED: Nelumbo nucifera probable WRKY transcription factor 40 (LOC104603312), mRNA	2.5	-1	1	24	824	847	AUCGAGUCUCAUAUAAUUUAAUGU	AUAUUAAACUAUAUAAGACUCGAU	Translation
miR169a-3p	T_00032070	HB->HB-HD-ZIP	Morus notabilis Homeobox-leucine zipper protein ANTHOCYANINLESS 2 partial mRNA	3	-1	1	21	1459	1479	GCAAGUCAUCUCUGGCUACAC	UGGUGCACAGAGAUGGCUUGC	Cleavage
CsmiRNA-n1a-3P	T_00032070	HB->HB-HD-ZIP	Morus notabilis Homeobox-leucine zipper protein ANTHOCYANINLESS 2 partial mRNA	2.5	-1	1	21	1077	1097	UAGAGGUCAAACAAGCAAUAA	UGUUUCCUUGUUUGAUCUCUA	Cleavage
miR169a-3p	T_00032071	HB->HB-HD-ZIP	Morus notabilis Homeobox-leucine zipper protein ANTHOCYANINLESS 2 partial mRNA	3	-1	1	21	1563	1583	GCAAGUCAUCUCUGGCUACAC	UGGUGCACAGAGAUGGCUUGC	Cleavage
CsmiRNA-n1a-3P	T_00032071	HB->HB-HD-ZIP	Morus notabilis Homeobox-leucine zipper protein ANTHOCYANINLESS 2 partial mRNA	2.5	-1	1	21	1181	1201	UAGAGGUCAAACAAGCAAUAA	UGUUUCCUUGUUUGAUCUCUA	Cleavage
miR169a-3p	T_00032072	HB->HB-HD-ZIP	Morus notabilis Homeobox-leucine zipper protein ANTHOCYANINLESS 2 partial mRNA	3	-1	1	21	1454	1474	GCAAGUCAUCUCUGGCUACAC	UGGUGCACAGAGAUGGCUUGC	Cleavage
CsmiRNA-n1a-3P	T_00032072	HB->HB-HD-ZIP	Morus notabilis Homeobox-leucine zipper protein ANTHOCYANINLESS 2 partial mRNA	2.5	-1	1	21	1072	1092	UAGAGGUCAAACAAGCAAUAA	UGUUUCCUUGUUUGAUCUCUA	Cleavage
miR169a-3p	T_00032073	HB->HB-HD-ZIP	Morus notabilis Homeobox-leucine zipper protein ANTHOCYANINLESS 2 partial mRNA	3	-1	1	21	2097	2117	GCAAGUCAUCUCUGGCUACAC	UGGUGCACAGAGAUGGCUUGC	Cleavage
CsmiRNA-n1a-3P	T_00032073	HB->HB-HD-ZIP	Morus notabilis Homeobox-leucine zipper protein ANTHOCYANINLESS 2 partial mRNA	2.5	-1	1	21	1715	1735	UAGAGGUCAAACAAGCAAUAA	UGUUUCCUUGUUUGAUCUCUA	Cleavage
miR169a-3p	T_00032074	HB->HB-HD-ZIP	Morus notabilis Homeobox-leucine zipper protein ANTHOCYANINLESS 2 partial mRNA	3	-1	1	21	2097	2117	GCAAGUCAUCUCUGGCUACAC	UGGUGCACAGAGAUGGCUUGC	Cleavage
CsmiRNA-n1a-3P	T_00032074	HB->HB-HD-ZIP	Morus notabilis Homeobox-leucine zipper protein ANTHOCYANINLESS 2 partial mRNA	2.5	-1	1	21	1715	1735	UAGAGGUCAAACAAGCAAUAA	UGUUUCCUUGUUUGAUCUCUA	Cleavage
miR169a-3p	T_00032075	HB->HB-HD-ZIP	Morus notabilis Homeobox-leucine zipper protein ANTHOCYANINLESS 2 partial mRNA	3	-1	1	21	1427	1447	GCAAGUCAUCUCUGGCUACAC	UGGUGCACAGAGAUGGCUUGC	Cleavage
CsmiRNA-n1a-3P	T_00032075	HB->HB-HD-ZIP	Morus notabilis Homeobox-leucine zipper protein ANTHOCYANINLESS 2 partial mRNA	2.5	-1	1	21	1045	1065	UAGAGGUCAAACAAGCAAUAA	UGUUUCCUUGUUUGAUCUCUA	Cleavage
miR169a-3p	T_00032076	HB->HB-HD-ZIP	Morus notabilis Homeobox-leucine zipper protein ANTHOCYANINLESS 2 partial mRNA	3	-1	1	21	1597	1617	GCAAGUCAUCUCUGGCUACAC	UGGUGCACAGAGAUGGCUUGC	Cleavage
CsmiRNA-n1a-3P	T_00032076	HB->HB-HD-ZIP	Morus notabilis Homeobox-leucine zipper protein ANTHOCYANINLESS 2 partial mRNA	2.5	-1	1	21	1215	1235	UAGAGGUCAAACAAGCAAUAA	UGUUUCCUUGUUUGAUCUCUA	Cleavage
miR169a-3p	T_00032077	HB->HB-HD-ZIP	Morus notabilis Homeobox-leucine zipper protein ANTHOCYANINLESS 2 partial mRNA	3	-1	1	21	1597	1617	GCAAGUCAUCUCUGGCUACAC	UGGUGCACAGAGAUGGCUUGC	Cleavage
CsmiRNA-n1a-3P	T_00032077	HB->HB-HD-ZIP	Morus notabilis Homeobox-leucine zipper protein ANTHOCYANINLESS 2 partial mRNA	2.5	-1	1	21	1215	1235	UAGAGGUCAAACAAGCAAUAA	UGUUUCCUUGUUUGAUCUCUA	Cleavage
miR5658	T_00032449	C2C2->C2C2-YABBY	Morus notabilis hypothetical protein partial mRNA	1.5	-1	1	21	1378	1398	AUGAUGAUCAUCAUGAUGAUA	CGUCAUCAUGAUCAUCAUCAU	Cleavage
miR5658	T_00032450	C2C2->C2C2-YABBY	Morus notabilis hypothetical protein partial mRNA	1.5	-1	1	21	1378	1398	AUGAUGAUCAUCAUGAUGAUA	CGUCAUCAUGAUCAUCAUCAU	Cleavage
miR5658	T_00032451	C2C2->C2C2-YABBY	Morus notabilis hypothetical protein partial mRNA	1.5	-1	1	21	1378	1398	AUGAUGAUCAUCAUGAUGAUA	CGUCAUCAUGAUCAUCAUCAU	Cleavage
miR5658	T_00032452	C2C2->C2C2-YABBY	Morus notabilis hypothetical protein partial mRNA	1.5	-1	1	21	1378	1398	AUGAUGAUCAUCAUGAUGAUA	CGUCAUCAUGAUCAUCAUCAU	Cleavage
miR5658	T_00032453	C2C2->C2C2-YABBY	PREDICTED: Malus x domestica axial regulator YABBY 1-like (LOC103437137), mRNA	1.5	-1	1	21	763	783	AUGAUGAUCAUCAUGAUGAUA	CGUCAUCAUGAUCAUCAUCAU	Cleavage
miR5658	T_00032454	C2C2->C2C2-YABBY	PREDICTED: Malus x domestica axial regulator YABBY 1-like (LOC103437137), mRNA	1.5	-1	1	21	763	783	AUGAUGAUCAUCAUGAUGAUA	CGUCAUCAUGAUCAUCAUCAU	Cleavage
miR396d-5p	T_00035680	bZIP	PREDICTED: Phoenix dactylifera protein ABSCISIC ACID-INSENSITIVE 5-like (LOC103697885), mRNA	3	-1	1	21	50	70	UUCCACAGUUUUCUUGAACUG	CUGUUUCGGAAGACUGUGGAG	Cleavage
CsmiRNA-n17-5p	T_00035798	GRAS	PREDICTED: Pyrus x bretschneideri scarecrow-like protein 14 (LOC103954286), mRNA	3	-1	1	21	5861	5881	UUUGAUUGAGUUUUGUUUGAG	UUUAAGCAAAACCCAAUUAAA	Cleavage
CsmiRNA-n17-5p	T_00035799	GRAS	PREDICTED: Pyrus x bretschneideri scarecrow-like protein 14 (LOC103954286), mRNA	3	-1	1	21	5829	5849	UUUGAUUGAGUUUUGUUUGAG	UUUAAGCAAAACCCAAUUAAA	Cleavage
miR395-3p	T_00036566	MYB->MYB-related	PREDICTED: Prunus mume transcription factor DIVARICATA (LOC103338166), mRNA	3	-1	1	21	684	704	CUGAAGUGUUUGGGGGAACUC	GGGAUCUCUCAAACGCUUUAG	Cleavage
miR1508-3P	T_00036829	GRAS	Theobroma cacao SCARECROW-like 1 isoform 2 (TCM_035362) mRNA, complete cds	3	-1	1	21	82	102	CUAGAAAGAGAGAGAGCCGUU	AACAACUCUCUUUCUUUCUGG	Cleavage
miR1508-3P	T_00036830	GRAS	Theobroma cacao SCARECROW-like 1 isoform 2 (TCM_035362) mRNA, complete cds	3	-1	1	21	54	74	CUAGAAAGAGAGAGAGCCGUU	AACAACUCUCUUUCUUUCUGG	Cleavage
CsmiRNA-n12-3p	T_00036866	bHLH	Morus notabilis hypothetical protein partial mRNA	3	-1	1	21	816	836	UCAUUAGUUGUGAUUAAUUAU	UUAGGUUAUCAUAACUAAUGA	Cleavage
miR5658	T_00036968	Trihelix	PREDICTED: Malus x domestica trihelix transcription factor GTL2-like (LOC103434154), mRNA	3	-1	1	21	931	951	AUGAUGAUCAUCAUGAUGAUA	GAUCAUCAUCAUCAUCAUCAU	Cleavage
miR5658	T_00036968	Trihelix	PREDICTED: Malus x domestica trihelix transcription factor GTL2-like (LOC103434154), mRNA	3	-1	1	21	679	699	AUGAUGAUCAUCAUGAUGAUA	UCUCAUCAUCAUCAUCAUCAU	Cleavage
CsmiRNA-n27c.1	T_00037029	HSF	PREDICTED: Jatropha curcas heat stress transcription factor A-4a (LOC105649716), transcript variant X2, mRNA	2.5	-1	1	24	2726	2749	AUUGUAUUGUAUUGUAUUGAAUUG	UAAUUUAAUACUAUACAAUGCAAU	Cleavage
CsmiRNA-n27c.1	T_00037034	HSF	PREDICTED: Jatropha curcas heat stress transcription factor A-4a (LOC105649716), transcript variant X2, mRNA	2.5	-1	1	24	2711	2734	AUUGUAUUGUAUUGUAUUGAAUUG	UAAUUUAAUACUAUACAAUGCAAU	Cleavage
miR5569a	T_00037280	MYB->MYB-related	Morus notabilis Telomere repeat-binding protein 6 partial mRNA	2	-1	1	21	1342	1362	UAUUGCUUGUUUGAACUCUAG	AUAGAGUUCAAACAGGCAAGA	Cleavage
miR5569b	T_00037280	MYB->MYB-related	Morus notabilis Telomere repeat-binding protein 6 partial mRNA	1.5	-1	1	21	1340	1360	UUGCUUGUUUGAACUCUAGAG	CGAUAGAGUUCAAACAGGCAA	Cleavage
CsmiRNA-n1a-5P	T_00037280	MYB->MYB-related	Morus notabilis Telomere repeat-binding protein 6 partial mRNA	1.5	-1	1	21	1340	1360	UUGCUUGUUUGAACUCUAGAG	CGAUAGAGUUCAAACAGGCAA	Cleavage
miR5569a	T_00037281	MYB->MYB-related	Prunus persica hypothetical protein (PRUPE_ppa003052mg) mRNA, complete cds	2	-1	1	21	1273	1293	UAUUGCUUGUUUGAACUCUAG	AUAGAGUUCAAACAGGCAAGA	Cleavage
miR5569b	T_00037281	MYB->MYB-related	Prunus persica hypothetical protein (PRUPE_ppa003052mg) mRNA, complete cds	1.5	-1	1	21	1271	1291	UUGCUUGUUUGAACUCUAGAG	CGAUAGAGUUCAAACAGGCAA	Cleavage
CsmiRNA-n1a-5P	T_00037281	MYB->MYB-related	Prunus persica hypothetical protein (PRUPE_ppa003052mg) mRNA, complete cds	1.5	-1	1	21	1271	1291	UUGCUUGUUUGAACUCUAGAG	CGAUAGAGUUCAAACAGGCAA	Cleavage
miR5569a	T_00037282	MYB->MYB-related	Morus notabilis Telomere repeat-binding protein 6 partial mRNA	2	-1	1	21	1418	1438	UAUUGCUUGUUUGAACUCUAG	AUAGAGUUCAAACAGGCAAGA	Cleavage
miR5569b	T_00037282	MYB->MYB-related	Morus notabilis Telomere repeat-binding protein 6 partial mRNA	1.5	-1	1	21	1416	1436	UUGCUUGUUUGAACUCUAGAG	CGAUAGAGUUCAAACAGGCAA	Cleavage
CsmiRNA-n1a-5P	T_00037282	MYB->MYB-related	Morus notabilis Telomere repeat-binding protein 6 partial mRNA	1.5	-1	1	21	1416	1436	UUGCUUGUUUGAACUCUAGAG	CGAUAGAGUUCAAACAGGCAA	Cleavage
CsmiRNA-n32f	T_00038258	B3->B3-ARF	Morus notabilis Auxin response factor 5 partial mRNA	3	-1	1	21	3499	3519	UCGGUUCAAUUGGAUUGGAUU	CAUUCAAUUCAAUUGACUCGA	Cleavage
CsmiRNA-n32f	T_00038259	B3->B3-ARF	Morus notabilis Auxin response factor 5 partial mRNA	3	-1	1	21	3489	3509	UCGGUUCAAUUGGAUUGGAUU	CAUUCAAUUCAAUUGACUCGA	Cleavage
miR156e-3p	T_00038721	AP2/ERF->AP2/ERF-ERF	Solanum pennellii chromosome ch01, complete genome	3	-1	1	21	1048	1068	GCUUUCUCUUCUUCUGUCACC	GGUGGUGGAAGAGGAGGGAGC	Cleavage
CsmiRNA-n12-3p	T_00039383	WRKY	PREDICTED: Malus x domestica WRKY transcription factor 44-like (LOC103413747), mRNA	0	-1	1	21	2008	2028	UCAUUAGUUGUGAUUAAUUAU	AUAAUUAAUCACAACUAAUGA	Cleavage
CsmiRNA-n12-5p	T_00039383	WRKY	PREDICTED: Malus x domestica WRKY transcription factor 44-like (LOC103413747), mRNA	0	-1	1	21	2117	2137	CUAGUUAUAAUUAAUCACAAC	GUUGUGAUUAAUUAUAACUAG	Cleavage
CsmiRNA-n12-3p	T_00039384	WRKY	PREDICTED: Malus x domestica WRKY transcription factor 44-like (LOC103413747), mRNA	0	-1	1	21	1743	1763	UCAUUAGUUGUGAUUAAUUAU	AUAAUUAAUCACAACUAAUGA	Cleavage
CsmiRNA-n12-5p	T_00039384	WRKY	PREDICTED: Malus x domestica WRKY transcription factor 44-like (LOC103413747), mRNA	0	-1	1	21	1852	1872	CUAGUUAUAAUUAAUCACAAC	GUUGUGAUUAAUUAUAACUAG	Cleavage
CsmiRNA-n12-3p	T_00039385	WRKY	PREDICTED: Malus x domestica WRKY transcription factor 44-like (LOC103413747), mRNA	0	-1	1	21	1907	1927	UCAUUAGUUGUGAUUAAUUAU	AUAAUUAAUCACAACUAAUGA	Cleavage
CsmiRNA-n12-5p	T_00039385	WRKY	PREDICTED: Malus x domestica WRKY transcription factor 44-like (LOC103413747), mRNA	0	-1	1	21	2016	2036	CUAGUUAUAAUUAAUCACAAC	GUUGUGAUUAAUUAUAACUAG	Cleavage
miR5658	T_00039732	WRKY	Morus notabilis Protein WRKY1 partial mRNA	3	-1	1	21	710	730	AUGAUGAUCAUCAUGAUGAUA	UAUCAUCAUCAUCAUCAUCAU	Cleavage
CsmiRNA-n25m.1	T_00039732	WRKY	Morus notabilis Protein WRKY1 partial mRNA	3	-1	1	24	7	30	CGCUAAAGGGUUAAAAACAACCGA	ACCUAUGUUUUUAACUUUCUAGUG	Cleavage
CsmiRNA-n27p	T_00040420	GARP->GARP-ARR-B	Morus notabilis Two-component response regulator partial mRNA	2.5	-1	1	21	1484	1504	UUUGGAACUUCGUAUUAGGUC	CUCCUGGUGCGAAGUUUCAGA	Cleavage
CsmiRNA-n27p	T_00040421	GARP->GARP-G2-like	Morus notabilis Two-component response regulator partial mRNA	2.5	-1	1	21	1513	1533	UUUGGAACUUCGUAUUAGGUC	CUCCUGGUGCGAAGUUUCAGA	Cleavage
CsmiRNA-n22c-3p	T_00040815	C3H	Morus notabilis hypothetical protein partial mRNA	3	-1	1	24	1845	1868	AGAUGAUGUUGUAAGUAUAAUGAA	UUUAAUAUUCUUAUAAUAUCAUCA	Cleavage
miR5658	T_00042046	MYB->MYB-related	Morus notabilis Transcription repressor partial mRNA	2.5	-1	1	21	396	416	AUGAUGAUCAUCAUGAUGAUA	UCACAUCAUGAUGAUCAUCUU	Cleavage
miR5658	T_00042046	MYB->MYB-related	Morus notabilis Transcription repressor partial mRNA	3	-1	1	21	231	251	AUGAUGAUCAUCAUGAUGAUA	GAUCAUCAUGAUGAUGAUUAG	Cleavage
CsmiRNA-n34a-5p	T_00042919	GARP->GARP-ARR-B	PREDICTED: Pyrus x bretschneideri two-component response regulator ARR12-like (LOC103942390), mRNA	3	-1	1	24	1369	1392	AUUAUAUGGGACCUGAUACUUAGU	AUUAAGUAUCGGGUCCUACAUAGU	Cleavage
CsmiRNA-n34b-5p	T_00042919	GARP->GARP-ARR-B	PREDICTED: Pyrus x bretschneideri two-component response regulator ARR12-like (LOC103942390), mRNA	3	-1	1	22	1368	1389	AUAUGGGAUCUGAUACUUAAUU	AAUUAAGUAUCGGGUCCUACAU	Cleavage
CsmiRNA-n34c-5p	T_00042919	GARP->GARP-ARR-B	PREDICTED: Pyrus x bretschneideri two-component response regulator ARR12-like (LOC103942390), mRNA	2	-1	1	24	1336	1359	AGCGAUAUUGACACGUAGGAAGGU	ACUCUCCUAUGUGUCAGUAUUGUU	Cleavage
CsmiRNA-n34d.1-5p	T_00042919	GARP->GARP-ARR-B	PREDICTED: Pyrus x bretschneideri two-component response regulator ARR12-like (LOC103942390), mRNA	3	-1	1	24	1336	1359	AGCGAUAUUGACAUAUAAGAAGGU	ACUCUCCUAUGUGUCAGUAUUGUU	Cleavage
CsmiRNA-n34d.2	T_00042919	GARP->GARP-ARR-B	PREDICTED: Pyrus x bretschneideri two-component response regulator ARR12-like (LOC103942390), mRNA	1.5	-1	1	21	1369	1389	AUAUAGGACCCGAUACUUAAU	AUUAAGUAUCGGGUCCUACAU	Cleavage
CsmiRNA-n34f.1-5p	T_00042919	GARP->GARP-ARR-B	PREDICTED: Pyrus x bretschneideri two-component response regulator ARR12-like (LOC103942390), mRNA	1.5	-1	1	24	1354	1377	AUACUUAAUUAGACUAAUAGCAAU	AUUGUUAUUGAUCUAAUUAAGUAU	Cleavage
CsmiRNA-n34f.2-5p	T_00042919	GARP->GARP-ARR-B	PREDICTED: Pyrus x bretschneideri two-component response regulator ARR12-like (LOC103942390), mRNA	3	-1	1	22	1414	1435	CUUACGAUUGACUAGCGAUACU	AGUAUCGCUAGUUAAUCGCAAC	Cleavage
CsmiRNA-n57-5p	T_00042919	GARP->GARP-ARR-B	PREDICTED: Pyrus x bretschneideri two-component response regulator ARR12-like (LOC103942390), mRNA	3	-1	1	24	1376	1399	AUAUUAAACUAUAUGAGACCUGAU	AUCGGGUCCUACAUAGUUUAAUAU	Cleavage
miR530-3P	T_00043988	Trihelix	PREDICTED: Prunus mume trihelix transcription factor GTL1 (LOC103337896), transcript variant X2, mRNA	2	-1	1	21	2629	2649	AGGUGCAGGUGCAUUUGCAGA	CCUGCACCUGCACCUGCACCU	Cleavage
miR530-3P	T_00043989	Trihelix	PREDICTED: Prunus mume trihelix transcription factor GTL1 (LOC103337896), transcript variant X2, mRNA	2	-1	1	21	2558	2578	AGGUGCAGGUGCAUUUGCAGA	CCUGCACCUGCACCUGCACCU	Cleavage
miR5658	T_00044720	HB->HB-HD-ZIP	PREDICTED: Gossypium raimondii homeobox-leucine zipper protein HAT4-like (LOC105801968), mRNA	2	-1	1	21	556	576	AUGAUGAUCAUCAUGAUGAUA	CAUCAAUAUGGUGAUCAUCAU	Cleavage
miR5658	T_00044721	HB->HB-HD-ZIP	PREDICTED: Gossypium raimondii homeobox-leucine zipper protein HAT4-like (LOC105801968), mRNA	2	-1	1	21	556	576	AUGAUGAUCAUCAUGAUGAUA	CAUCAAUAUGGUGAUCAUCAU	Cleavage
miR5658	T_00044722	HB->HB-HD-ZIP	PREDICTED: Gossypium raimondii homeobox-leucine zipper protein HAT4-like (LOC105801968), mRNA	2	-1	1	21	556	576	AUGAUGAUCAUCAUGAUGAUA	CAUCAAUAUGGUGAUCAUCAU	Cleavage
miR396a-5p	T_00045030	GRF	Morus notabilis hypothetical protein partial mRNA	3	-1	1	21	815	836	UUCCACA-GCUUUCUUGAACUU	UCGUUCAAGAAAGCCUGUGGAA	Cleavage
miR396b-5p	T_00045030	GRF	Morus notabilis hypothetical protein partial mRNA	3	-1	1	21	815	836	UUCCACA-GCUUUCUUGAACUU	UCGUUCAAGAAAGCCUGUGGAA	Cleavage
miR396c-5p	T_00045030	GRF	Morus notabilis hypothetical protein partial mRNA	3	-1	1	21	815	836	UUCCACA-GCUUUCUUGAACUU	UCGUUCAAGAAAGCCUGUGGAA	Cleavage
miR396e-5p	T_00045030	GRF	Morus notabilis hypothetical protein partial mRNA	3	-1	1	21	815	836	UUCCACA-GCUUUCUUGAACUU	UCGUUCAAGAAAGCCUGUGGAA	Cleavage
miR396a-5p	T_00045031	GRF	Morus notabilis hypothetical protein partial mRNA	3	-1	1	21	902	923	UUCCACA-GCUUUCUUGAACUU	UCGUUCAAGAAAGCCUGUGGAA	Cleavage
miR396b-5p	T_00045031	GRF	Morus notabilis hypothetical protein partial mRNA	3	-1	1	21	902	923	UUCCACA-GCUUUCUUGAACUU	UCGUUCAAGAAAGCCUGUGGAA	Cleavage
miR396c-5p	T_00045031	GRF	Morus notabilis hypothetical protein partial mRNA	3	-1	1	21	902	923	UUCCACA-GCUUUCUUGAACUU	UCGUUCAAGAAAGCCUGUGGAA	Cleavage
miR396e-5p	T_00045031	GRF	Morus notabilis hypothetical protein partial mRNA	3	-1	1	21	902	923	UUCCACA-GCUUUCUUGAACUU	UCGUUCAAGAAAGCCUGUGGAA	Cleavage
miR396a-5p	T_00045032	GRF	Morus notabilis hypothetical protein partial mRNA	3	-1	1	21	1222	1243	UUCCACA-GCUUUCUUGAACUU	UCGUUCAAGAAAGCCUGUGGAA	Cleavage
miR396b-5p	T_00045032	GRF	Morus notabilis hypothetical protein partial mRNA	3	-1	1	21	1222	1243	UUCCACA-GCUUUCUUGAACUU	UCGUUCAAGAAAGCCUGUGGAA	Cleavage
miR396c-5p	T_00045032	GRF	Morus notabilis hypothetical protein partial mRNA	3	-1	1	21	1222	1243	UUCCACA-GCUUUCUUGAACUU	UCGUUCAAGAAAGCCUGUGGAA	Cleavage
miR396e-5p	T_00045032	GRF	Morus notabilis hypothetical protein partial mRNA	3	-1	1	21	1222	1243	UUCCACA-GCUUUCUUGAACUU	UCGUUCAAGAAAGCCUGUGGAA	Cleavage
miR5569a	T_00045086	bHLH	Morus notabilis hypothetical protein partial mRNA	2.5	-1	1	21	2290	2310	UAUUGCUUGUUUGAACUCUAG	CCAAAGGUCAAGCAAGCAAUA	Cleavage
miR5569a	T_00045088	bHLH	Morus notabilis hypothetical protein partial mRNA	2.5	-1	1	21	1866	1886	UAUUGCUUGUUUGAACUCUAG	CCAAAGGUCAAGCAAGCAAUA	Cleavage
CsmiRNA-n34c-3p	T_00045353	WRKY	Theobroma cacao WRKY DNA-binding protein 33 isoform 1 (TCM_042240) mRNA, complete cds	3	-1	1	21	696	716	AUAUGUCAAUAUCGCUAUUGG	CAACUAGUGAUAUUGAUAUAC	Cleavage
CsmiRNA-n34c-3p	T_00045354	WRKY	Theobroma cacao WRKY DNA-binding protein 33 isoform 1 (TCM_042240) mRNA, complete cds	3	-1	1	21	1221	1241	AUAUGUCAAUAUCGCUAUUGG	CAACUAGUGAUAUUGAUAUAC	Cleavage
miR156a	T_00046313	SBP	PREDICTED: Jatropha curcas squamosa promoter-binding-like protein 16 (LOC105644836), mRNA	1	-1	1	20	1408	1427	UGACAGAAGAGAGUGAGCAC	GUGCUCUCUCUCUUCUGUCA	Cleavage
miR156b-5p	T_00046313	SBP	PREDICTED: Jatropha curcas squamosa promoter-binding-like protein 16 (LOC105644836), mRNA	1	-1	1	21	1408	1428	UUGACAGAAGAGAGAGAGCAC	GUGCUCUCUCUCUUCUGUCAU	Cleavage
miR156c-5p	T_00046313	SBP	PREDICTED: Jatropha curcas squamosa promoter-binding-like protein 16 (LOC105644836), mRNA	1	-1	1	21	1408	1428	UUGACAGAAGAGAGAGAGCAC	GUGCUCUCUCUCUUCUGUCAU	Cleavage
miR156d-5p	T_00046313	SBP	PREDICTED: Jatropha curcas squamosa promoter-binding-like protein 16 (LOC105644836), mRNA	1	-1	1	20	1408	1427	UGACAGAAGAGAGUGAGCAC	GUGCUCUCUCUCUUCUGUCA	Cleavage
miR156e-5p	T_00046313	SBP	PREDICTED: Jatropha curcas squamosa promoter-binding-like protein 16 (LOC105644836), mRNA	1	-1	1	21	1408	1428	UUGACAGAAGAGAGAGAGCAC	GUGCUCUCUCUCUUCUGUCAU	Cleavage
miR156f-5p	T_00046313	SBP	PREDICTED: Jatropha curcas squamosa promoter-binding-like protein 16 (LOC105644836), mRNA	1	-1	1	20	1408	1427	UGACAGAAGAGAGUGAGCAC	GUGCUCUCUCUCUUCUGUCA	Cleavage
miR156g	T_00046313	SBP	PREDICTED: Jatropha curcas squamosa promoter-binding-like protein 16 (LOC105644836), mRNA	1	-1	1	21	1408	1428	UUGACAGAAGAGAGAGAGCAC	GUGCUCUCUCUCUUCUGUCAU	Cleavage
miR156h-5p	T_00046313	SBP	PREDICTED: Jatropha curcas squamosa promoter-binding-like protein 16 (LOC105644836), mRNA	1	-1	1	20	1408	1427	UGACAGAAGAGAGUGAGCAC	GUGCUCUCUCUCUUCUGUCA	Cleavage
miR156i-5p	T_00046313	SBP	PREDICTED: Jatropha curcas squamosa promoter-binding-like protein 16 (LOC105644836), mRNA	1	-1	1	20	1408	1427	UGACAGAAGAGAGUGAGCAC	GUGCUCUCUCUCUUCUGUCA	Cleavage
CsmiRNA-n56b.1	T_00046407	LOB	Morus notabilis hypothetical protein partial mRNA	3	-1	1	21	2605	2625	CUCUUCCUCUCUCUCAAACUG	GAGUUAGAGAGAGAGAGAGAG	Cleavage
CsmiRNA-n6a-3p	T_00046408	LOB	Morus notabilis hypothetical protein partial mRNA	2	-1	1	21	296	316	UGGCUAUGGCGAGAACUGAGA	UCUCAGCUCUUGUCAUAGCCA	Cleavage
CsmiRNA-n6b-3p	T_00046408	LOB	Morus notabilis hypothetical protein partial mRNA	2	-1	1	21	296	316	UGGCUAUGGCGAGAACUGAGA	UCUCAGCUCUUGUCAUAGCCA	Cleavage
miR396a-5p	T_00046474	GRF	Theobroma cacao Growth-regulating factor 1 (TCM_034655) mRNA, complete cds	3	-1	1	21	1092	1113	UUCCACA-GCUUUCUUGAACUU	UCGUUCAAGAAAGCCUGUGGAA	Cleavage
miR396b-5p	T_00046474	GRF	Theobroma cacao Growth-regulating factor 1 (TCM_034655) mRNA, complete cds	3	-1	1	21	1092	1113	UUCCACA-GCUUUCUUGAACUU	UCGUUCAAGAAAGCCUGUGGAA	Cleavage
miR396c-5p	T_00046474	GRF	Theobroma cacao Growth-regulating factor 1 (TCM_034655) mRNA, complete cds	3	-1	1	21	1092	1113	UUCCACA-GCUUUCUUGAACUU	UCGUUCAAGAAAGCCUGUGGAA	Cleavage
miR396e-5p	T_00046474	GRF	Theobroma cacao Growth-regulating factor 1 (TCM_034655) mRNA, complete cds	3	-1	1	21	1092	1113	UUCCACA-GCUUUCUUGAACUU	UCGUUCAAGAAAGCCUGUGGAA	Cleavage
miR396a-5p	T_00047160	GRF	Morus notabilis hypothetical protein partial mRNA	3	-1	1	21	1251	1272	UUCCACA-GCUUUCUUGAACUU	UCGUUCAAGAAAGCCUGUGGAA	Cleavage
miR396b-5p	T_00047160	GRF	Morus notabilis hypothetical protein partial mRNA	3	-1	1	21	1251	1272	UUCCACA-GCUUUCUUGAACUU	UCGUUCAAGAAAGCCUGUGGAA	Cleavage
miR396c-5p	T_00047160	GRF	Morus notabilis hypothetical protein partial mRNA	3	-1	1	21	1251	1272	UUCCACA-GCUUUCUUGAACUU	UCGUUCAAGAAAGCCUGUGGAA	Cleavage
miR396e-5p	T_00047160	GRF	Morus notabilis hypothetical protein partial mRNA	3	-1	1	21	1251	1272	UUCCACA-GCUUUCUUGAACUU	UCGUUCAAGAAAGCCUGUGGAA	Cleavage
miR396a-5p	T_00047161	GRF	Morus notabilis hypothetical protein partial mRNA	3	-1	1	21	1254	1275	UUCCACA-GCUUUCUUGAACUU	UCGUUCAAGAAAGCCUGUGGAA	Cleavage
miR396b-5p	T_00047161	GRF	Morus notabilis hypothetical protein partial mRNA	3	-1	1	21	1254	1275	UUCCACA-GCUUUCUUGAACUU	UCGUUCAAGAAAGCCUGUGGAA	Cleavage
miR396c-5p	T_00047161	GRF	Morus notabilis hypothetical protein partial mRNA	3	-1	1	21	1254	1275	UUCCACA-GCUUUCUUGAACUU	UCGUUCAAGAAAGCCUGUGGAA	Cleavage
miR396e-5p	T_00047161	GRF	Morus notabilis hypothetical protein partial mRNA	3	-1	1	21	1254	1275	UUCCACA-GCUUUCUUGAACUU	UCGUUCAAGAAAGCCUGUGGAA	Cleavage
CsmiRNA-n50b	T_00047854	WRKY	Morus notabilis putative WRKY transcription factor 3 partial mRNA	1.5	-1	1	24	735	758	AAACUUAAGUAUUUAUUUGUAACU	GGUUACAGAUAAAUACUUAAGUUA	Cleavage
CsmiRNA-n45a.3	T_00048413	MYB->MYB	Morus notabilis Myb-like protein L partial mRNA	2.5	-1	1	24	2664	2687	ACUGCUUUCUGGAUUGAUGACUGA	GAGAGCAUCAAUGUGGAAAGCAGU	Cleavage
CsmiRNA-n45a.3	T_00048414	MYB->MYB	Morus notabilis Myb-like protein L partial mRNA	2.5	-1	1	24	2552	2575	ACUGCUUUCUGGAUUGAUGACUGA	GAGAGCAUCAAUGUGGAAAGCAGU	Cleavage
CsmiRNA-n45a.3	T_00048415	MYB->MYB-related	Morus notabilis Myb-like protein L partial mRNA	2.5	-1	1	24	2533	2556	ACUGCUUUCUGGAUUGAUGACUGA	GAGAGCAUCAAUGUGGAAAGCAGU	Cleavage
CsmiRNA-n23a-5p	T_00048484	C3H	Morus notabilis Zinc finger CCCH domain-containing protein 17 partial mRNA	3	-1	1	21	8	28	UAUUAGCUAGAUAUCACCGUU	AACGGUAAUAUUUAGCUAGUU	Cleavage
miR5658	T_00048537	MYB->MYB-related	Phaseolus vulgaris hypothetical protein (PHAVU_004G046000g) mRNA, complete cds	1.5	-1	1	21	307	327	AUGAUGAUCAUCAUGAUGAUA	CAUCAUCAUCAUGAUCAUCAU	Cleavage
CsmiRNA-n53-5p	T_00048544	bZIP	PREDICTED: Prunus mume ABSCISIC ACID-INSENSITIVE 5-like protein 7 (LOC103335361), mRNA	3	-1	1	24	337	360	UGGGAAAAUCCUCCAAAGUACUGU	AGAUGACUUUGGAGGAGUUUCUUG	Cleavage
miR443a-3p	T_00049082	Trihelix	Morus notabilis putative sulfate transporter 3.4 partial mRNA	2.5	-1	1	22	923	944	UGAGAUGAUUUAUUGAAUUGCU	UUUGAUUCGAUAAAUCGUCUUG	Cleavage
miR443b-3p	T_00049082	Trihelix	Morus notabilis putative sulfate transporter 3.4 partial mRNA	2.5	-1	1	22	923	944	UGAGAUGAUUUAUUGAAUUGCU	UUUGAUUCGAUAAAUCGUCUUG	Cleavage
CsmiRNA-n32e.2	T_00049097	bHLH	PREDICTED: Malus x domestica transcription factor UNE12-like (LOC103445714), mRNA	2	-1	1	24	60	83	GGAUUAGAUUGGAUUGGAUCGUGC	AUUCAAUUCAAUCCAAUCCAAUCC	Cleavage
CsmiRNA-n32e.2	T_00049100	bHLH	PREDICTED: Malus x domestica transcription factor UNE12-like (LOC103445714), mRNA	2	-1	1	24	163	186	GGAUUAGAUUGGAUUGGAUCGUGC	AUUCCAUUCAAUCCAAUCCAAUCC	Cleavage
CsmiRNA-n39c	T_00049576	C2C2->C2C2-GATA	Morus notabilis GATA transcription factor 24 partial mRNA	3	-1	1	24	1617	1640	AUUAAUAUGAGUUGUACACGUGUA	UCUUAGUGUAUAAUUCGUAUUGAA	Cleavage
CsmiRNA-n39d.2-3p	T_00049576	C2C2->C2C2-GATA	Morus notabilis GATA transcription factor 24 partial mRNA	3	-1	1	24	1617	1640	AUUAAUAUGAGUUGUACACGUGUA	UCUUAGUGUAUAAUUCGUAUUGAA	Cleavage
CsmiRNA-n39e.2-3p	T_00049576	C2C2->C2C2-GATA	Morus notabilis GATA transcription factor 24 partial mRNA	3	-1	1	24	1617	1640	AUUAAUAUGAGUUGUACACGUGUA	UCUUAGUGUAUAAUUCGUAUUGAA	Cleavage
CsmiRNA-n39c	T_00049578	C2C2->C2C2-GATA	Morus notabilis GATA transcription factor 24 partial mRNA	3	-1	1	24	1965	1988	AUUAAUAUGAGUUGUACACGUGUA	UCUUAGUGUAUAAUUCGUAUUGAA	Cleavage
CsmiRNA-n39d.2-3p	T_00049578	C2C2->C2C2-GATA	Morus notabilis GATA transcription factor 24 partial mRNA	3	-1	1	24	1965	1988	AUUAAUAUGAGUUGUACACGUGUA	UCUUAGUGUAUAAUUCGUAUUGAA	Cleavage
CsmiRNA-n39e.2-3p	T_00049578	C2C2->C2C2-GATA	Morus notabilis GATA transcription factor 24 partial mRNA	3	-1	1	24	1965	1988	AUUAAUAUGAGUUGUACACGUGUA	UCUUAGUGUAUAAUUCGUAUUGAA	Cleavage
CsmiRNA-n39c	T_00049579	C2C2->C2C2-GATA	Morus notabilis GATA transcription factor 24 partial mRNA	3	-1	1	24	1917	1940	AUUAAUAUGAGUUGUACACGUGUA	UCUUAGUGUAUAAUUCGUAUUGAA	Cleavage
CsmiRNA-n39d.2-3p	T_00049579	C2C2->C2C2-GATA	Morus notabilis GATA transcription factor 24 partial mRNA	3	-1	1	24	1917	1940	AUUAAUAUGAGUUGUACACGUGUA	UCUUAGUGUAUAAUUCGUAUUGAA	Cleavage
CsmiRNA-n39e.2-3p	T_00049579	C2C2->C2C2-GATA	Morus notabilis GATA transcription factor 24 partial mRNA	3	-1	1	24	1917	1940	AUUAAUAUGAGUUGUACACGUGUA	UCUUAGUGUAUAAUUCGUAUUGAA	Cleavage
CsmiRNA-n39c	T_00049580	C2C2->C2C2-GATA	Morus notabilis GATA transcription factor 24 partial mRNA	3	-1	1	24	1974	1997	AUUAAUAUGAGUUGUACACGUGUA	UCUUAGUGUAUAAUUCGUAUUGAA	Cleavage
CsmiRNA-n39d.2-3p	T_00049580	C2C2->C2C2-GATA	Morus notabilis GATA transcription factor 24 partial mRNA	3	-1	1	24	1974	1997	AUUAAUAUGAGUUGUACACGUGUA	UCUUAGUGUAUAAUUCGUAUUGAA	Cleavage
CsmiRNA-n39e.2-3p	T_00049580	C2C2->C2C2-GATA	Morus notabilis GATA transcription factor 24 partial mRNA	3	-1	1	24	1974	1997	AUUAAUAUGAGUUGUACACGUGUA	UCUUAGUGUAUAAUUCGUAUUGAA	Cleavage
miR2646a-3p	T_00051349	bHLH	Prunus persica hypothetical protein (PRUPE_ppa008172mg) mRNA, complete cds	3	-1	1	21	2064	2084	UUAUCAUCAUUAAAACUCAUU	GUGGGGUUUUAGUGGUGAUGA	Cleavage
miR2646b-3p	T_00051349	bHLH	Prunus persica hypothetical protein (PRUPE_ppa008172mg) mRNA, complete cds	3	-1	1	21	2064	2084	UUAUCAUCAUUAAAACUCAUU	GUGGGGUUUUAGUGGUGAUGA	Cleavage
miR2646a-3p	T_00051350	bHLH	Prunus persica hypothetical protein (PRUPE_ppa008172mg) mRNA, complete cds	3	-1	1	21	1894	1914	UUAUCAUCAUUAAAACUCAUU	GUGGGGUUUUAGUGGUGAUGA	Cleavage
miR2646b-3p	T_00051350	bHLH	Prunus persica hypothetical protein (PRUPE_ppa008172mg) mRNA, complete cds	3	-1	1	21	1894	1914	UUAUCAUCAUUAAAACUCAUU	GUGGGGUUUUAGUGGUGAUGA	Cleavage
miR2646a-5p	T_00051827	bZIP	Morus notabilis Light-inducible protein CPRF2 partial mRNA	2	-1	1	21	2125	2145	UGAGUGUUAAUGAUGAUAAGA	UAUUAUCAUCAUUAAUAUUCU	Cleavage
miR2646b-5p	T_00051827	bZIP	Morus notabilis Light-inducible protein CPRF2 partial mRNA	2	-1	1	21	2125	2145	UGAGUGUUAAUGAUGAUAAGA	UAUUAUCAUCAUUAAUAUUCU	Cleavage
CsmiRNA-n23b-5p	T_00051827	bZIP	Morus notabilis Light-inducible protein CPRF2 partial mRNA	2	-1	1	21	2125	2145	UGAGUGUUAAUGAUGAUAAGA	UAUUAUCAUCAUUAAUAUUCU	Cleavage
miR2646a-5p	T_00051828	bZIP	Morus notabilis Light-inducible protein CPRF2 partial mRNA	2	-1	1	21	1650	1670	UGAGUGUUAAUGAUGAUAAGA	UAUUAUCAUCAUUAAUAUUCU	Cleavage
miR2646b-5p	T_00051828	bZIP	Morus notabilis Light-inducible protein CPRF2 partial mRNA	2	-1	1	21	1650	1670	UGAGUGUUAAUGAUGAUAAGA	UAUUAUCAUCAUUAAUAUUCU	Cleavage
CsmiRNA-n23b-5p	T_00051828	bZIP	Morus notabilis Light-inducible protein CPRF2 partial mRNA	2	-1	1	21	1650	1670	UGAGUGUUAAUGAUGAUAAGA	UAUUAUCAUCAUUAAUAUUCU	Cleavage
miR2646a-5p	T_00051829	bZIP	Morus notabilis Light-inducible protein CPRF2 partial mRNA	2	-1	1	21	1791	1811	UGAGUGUUAAUGAUGAUAAGA	UAUUAUCAUCAUUAAUAUUCU	Cleavage
miR2646b-5p	T_00051829	bZIP	Morus notabilis Light-inducible protein CPRF2 partial mRNA	2	-1	1	21	1791	1811	UGAGUGUUAAUGAUGAUAAGA	UAUUAUCAUCAUUAAUAUUCU	Cleavage
CsmiRNA-n23b-5p	T_00051829	bZIP	Morus notabilis Light-inducible protein CPRF2 partial mRNA	2	-1	1	21	1791	1811	UGAGUGUUAAUGAUGAUAAGA	UAUUAUCAUCAUUAAUAUUCU	Cleavage
miR2646a-5p	T_00051830	bZIP	Morus notabilis Light-inducible protein CPRF2 partial mRNA	2	-1	1	21	1691	1711	UGAGUGUUAAUGAUGAUAAGA	UAUUAUCAUCAUUAAUAUUCU	Cleavage
miR2646b-5p	T_00051830	bZIP	Morus notabilis Light-inducible protein CPRF2 partial mRNA	2	-1	1	21	1691	1711	UGAGUGUUAAUGAUGAUAAGA	UAUUAUCAUCAUUAAUAUUCU	Cleavage
CsmiRNA-n23b-5p	T_00051830	bZIP	Morus notabilis Light-inducible protein CPRF2 partial mRNA	2	-1	1	21	1691	1711	UGAGUGUUAAUGAUGAUAAGA	UAUUAUCAUCAUUAAUAUUCU	Cleavage
CsmiRNA-n43	T_00052243	MADS->MADS-MIKC	Medicago truncatula MADS-box transcription factor mRNA	3	-1	1	24	6	29	AAUAUAAUUUUAUAUAAUUAGGGA	CAUUUAUUUAUAUUAAAUUGUAUU	Translation
CsmiRNA-n57-3p	T_00052463	FAR1	Morus notabilis Protein FAR1-RELATED SEQUENCE 7 partial mRNA	3	-1	1	24	3389	3412	AUCGAGUCUCAUAUAAUUUAAUGU	GUUAUAAAUUGUGUGAGACUUGCU	Cleavage
CsmiRNA-n57-3p	T_00052464	FAR1	Morus notabilis Protein FAR1-RELATED SEQUENCE 7 partial mRNA	3	-1	1	24	3387	3410	AUCGAGUCUCAUAUAAUUUAAUGU	GUUAUAAAUUGUGUGAGACUUGCU	Cleavage
CsmiRNA-n57-3p	T_00052465	FAR1	Morus notabilis Protein FAR1-RELATED SEQUENCE 7 partial mRNA	3	-1	1	24	3518	3541	AUCGAGUCUCAUAUAAUUUAAUGU	GUUAUAAAUUGUGUGAGACUUGCU	Cleavage
CsmiRNA-n57-3p	T_00052466	FAR1	Morus notabilis Protein FAR1-RELATED SEQUENCE 7 partial mRNA	3	-1	1	24	3513	3536	AUCGAGUCUCAUAUAAUUUAAUGU	GUUAUAAAUUGUGUGAGACUUGCU	Cleavage
CsmiRNA-n57-3p	T_00052467	FAR1	Morus notabilis Protein FAR1-RELATED SEQUENCE 7 partial mRNA	2.5	-1	1	24	3391	3414	AUCGAGUCUCAUAUAAUUUAAUGU	GUUAUAAAUUGUGUGAGACUCGCU	Cleavage
CsmiRNA-n57-3p	T_00052468	FAR1	Morus notabilis Protein FAR1-RELATED SEQUENCE 7 partial mRNA	2.5	-1	1	24	3387	3410	AUCGAGUCUCAUAUAAUUUAAUGU	GUUAUAAAUUGUGUGAGACUCGCU	Cleavage
CsmiRNA-n57-3p	T_00052469	FAR1	Morus notabilis Protein FAR1-RELATED SEQUENCE 7 partial mRNA	2.5	-1	1	24	3515	3538	AUCGAGUCUCAUAUAAUUUAAUGU	GUUAUAAAUUGUGUGAGACUCGCU	Cleavage
CsmiRNA-n57-3p	T_00052470	FAR1	Morus notabilis Protein FAR1-RELATED SEQUENCE 7 partial mRNA	2.5	-1	1	24	3520	3543	AUCGAGUCUCAUAUAAUUUAAUGU	GUUAUAAAUUGUGUGAGACUCGCU	Cleavage
miR164a-5p	T_00052644	NAC	Morus notabilis NAC domain-containing protein 100 partial mRNA	1	-1	1	21	999	1019	UGGAGAAGCAGGGCACGUGCA	UGAACGUGCCCUGCUUCUCCA	Cleavage
miR164b-5p	T_00052644	NAC	Morus notabilis NAC domain-containing protein 100 partial mRNA	1	-1	1	21	999	1019	UGGAGAAGCAGGGCACGUGCA	UGAACGUGCCCUGCUUCUCCA	Cleavage
miR164c-5p	T_00052644	NAC	Morus notabilis NAC domain-containing protein 100 partial mRNA	1	-1	1	21	999	1019	UGGAGAAGCAGGGCACGUGCA	UGAACGUGCCCUGCUUCUCCA	Cleavage
miR164d-5p	T_00052644	NAC	Morus notabilis NAC domain-containing protein 100 partial mRNA	1	-1	1	21	999	1019	UGGAGAAGCAGGGCACGUGCA	UGAACGUGCCCUGCUUCUCCA	Cleavage
miR164e-5p	T_00052644	NAC	Morus notabilis NAC domain-containing protein 100 partial mRNA	1	-1	1	21	999	1019	UGGAGAAGCAGGGCACGUGCA	UGAACGUGCCCUGCUUCUCCA	Cleavage
miR156a	T_00052737	SBP	Morus notabilis Squamosa promoter-binding-like protein 12 partial mRNA	1	-1	1	20	2103	2122	UGACAGAAGAGAGUGAGCAC	GUGCUCUCUCUCUUCUGUCA	Cleavage
miR156b-5p	T_00052737	SBP	Morus notabilis Squamosa promoter-binding-like protein 12 partial mRNA	0	-1	1	21	2103	2123	UUGACAGAAGAGAGAGAGCAC	GUGCUCUCUCUCUUCUGUCAA	Cleavage
miR156c-5p	T_00052737	SBP	Morus notabilis Squamosa promoter-binding-like protein 12 partial mRNA	0	-1	1	21	2103	2123	UUGACAGAAGAGAGAGAGCAC	GUGCUCUCUCUCUUCUGUCAA	Cleavage
miR156d-5p	T_00052737	SBP	Morus notabilis Squamosa promoter-binding-like protein 12 partial mRNA	1	-1	1	20	2103	2122	UGACAGAAGAGAGUGAGCAC	GUGCUCUCUCUCUUCUGUCA	Cleavage
miR156e-5p	T_00052737	SBP	Morus notabilis Squamosa promoter-binding-like protein 12 partial mRNA	0	-1	1	21	2103	2123	UUGACAGAAGAGAGAGAGCAC	GUGCUCUCUCUCUUCUGUCAA	Cleavage
miR156f-5p	T_00052737	SBP	Morus notabilis Squamosa promoter-binding-like protein 12 partial mRNA	1	-1	1	20	2103	2122	UGACAGAAGAGAGUGAGCAC	GUGCUCUCUCUCUUCUGUCA	Cleavage
miR156g	T_00052737	SBP	Morus notabilis Squamosa promoter-binding-like protein 12 partial mRNA	0	-1	1	21	2103	2123	UUGACAGAAGAGAGAGAGCAC	GUGCUCUCUCUCUUCUGUCAA	Cleavage
miR156h-5p	T_00052737	SBP	Morus notabilis Squamosa promoter-binding-like protein 12 partial mRNA	1	-1	1	20	2103	2122	UGACAGAAGAGAGUGAGCAC	GUGCUCUCUCUCUUCUGUCA	Cleavage
miR156i-5p	T_00052737	SBP	Morus notabilis Squamosa promoter-binding-like protein 12 partial mRNA	1	-1	1	20	2103	2122	UGACAGAAGAGAGUGAGCAC	GUGCUCUCUCUCUUCUGUCA	Cleavage
miR156a	T_00052738	SBP	Morus notabilis Squamosa promoter-binding-like protein 12 partial mRNA	1	-1	1	20	2095	2114	UGACAGAAGAGAGUGAGCAC	GUGCUCUCUCUCUUCUGUCA	Cleavage
miR156b-5p	T_00052738	SBP	Morus notabilis Squamosa promoter-binding-like protein 12 partial mRNA	0	-1	1	21	2095	2115	UUGACAGAAGAGAGAGAGCAC	GUGCUCUCUCUCUUCUGUCAA	Cleavage
miR156c-5p	T_00052738	SBP	Morus notabilis Squamosa promoter-binding-like protein 12 partial mRNA	0	-1	1	21	2095	2115	UUGACAGAAGAGAGAGAGCAC	GUGCUCUCUCUCUUCUGUCAA	Cleavage
miR156d-5p	T_00052738	SBP	Morus notabilis Squamosa promoter-binding-like protein 12 partial mRNA	1	-1	1	20	2095	2114	UGACAGAAGAGAGUGAGCAC	GUGCUCUCUCUCUUCUGUCA	Cleavage
miR156e-5p	T_00052738	SBP	Morus notabilis Squamosa promoter-binding-like protein 12 partial mRNA	0	-1	1	21	2095	2115	UUGACAGAAGAGAGAGAGCAC	GUGCUCUCUCUCUUCUGUCAA	Cleavage
miR156f-5p	T_00052738	SBP	Morus notabilis Squamosa promoter-binding-like protein 12 partial mRNA	1	-1	1	20	2095	2114	UGACAGAAGAGAGUGAGCAC	GUGCUCUCUCUCUUCUGUCA	Cleavage
miR156g	T_00052738	SBP	Morus notabilis Squamosa promoter-binding-like protein 12 partial mRNA	0	-1	1	21	2095	2115	UUGACAGAAGAGAGAGAGCAC	GUGCUCUCUCUCUUCUGUCAA	Cleavage
miR156h-5p	T_00052738	SBP	Morus notabilis Squamosa promoter-binding-like protein 12 partial mRNA	1	-1	1	20	2095	2114	UGACAGAAGAGAGUGAGCAC	GUGCUCUCUCUCUUCUGUCA	Cleavage
miR156i-5p	T_00052738	SBP	Morus notabilis Squamosa promoter-binding-like protein 12 partial mRNA	1	-1	1	20	2095	2114	UGACAGAAGAGAGUGAGCAC	GUGCUCUCUCUCUUCUGUCA	Cleavage
miR156a	T_00052739	SBP	Morus notabilis Squamosa promoter-binding-like protein 12 partial mRNA	1	-1	1	20	432	451	UGACAGAAGAGAGUGAGCAC	GUGCUCUCUCUCUUCUGUCA	Cleavage
miR156b-5p	T_00052739	SBP	Morus notabilis Squamosa promoter-binding-like protein 12 partial mRNA	0	-1	1	21	432	452	UUGACAGAAGAGAGAGAGCAC	GUGCUCUCUCUCUUCUGUCAA	Cleavage
miR156c-5p	T_00052739	SBP	Morus notabilis Squamosa promoter-binding-like protein 12 partial mRNA	0	-1	1	21	432	452	UUGACAGAAGAGAGAGAGCAC	GUGCUCUCUCUCUUCUGUCAA	Cleavage
miR156d-5p	T_00052739	SBP	Morus notabilis Squamosa promoter-binding-like protein 12 partial mRNA	1	-1	1	20	432	451	UGACAGAAGAGAGUGAGCAC	GUGCUCUCUCUCUUCUGUCA	Cleavage
miR156e-5p	T_00052739	SBP	Morus notabilis Squamosa promoter-binding-like protein 12 partial mRNA	0	-1	1	21	432	452	UUGACAGAAGAGAGAGAGCAC	GUGCUCUCUCUCUUCUGUCAA	Cleavage
miR156f-5p	T_00052739	SBP	Morus notabilis Squamosa promoter-binding-like protein 12 partial mRNA	1	-1	1	20	432	451	UGACAGAAGAGAGUGAGCAC	GUGCUCUCUCUCUUCUGUCA	Cleavage
miR156g	T_00052739	SBP	Morus notabilis Squamosa promoter-binding-like protein 12 partial mRNA	0	-1	1	21	432	452	UUGACAGAAGAGAGAGAGCAC	GUGCUCUCUCUCUUCUGUCAA	Cleavage
miR156h-5p	T_00052739	SBP	Morus notabilis Squamosa promoter-binding-like protein 12 partial mRNA	1	-1	1	20	432	451	UGACAGAAGAGAGUGAGCAC	GUGCUCUCUCUCUUCUGUCA	Cleavage
miR156i-5p	T_00052739	SBP	Morus notabilis Squamosa promoter-binding-like protein 12 partial mRNA	1	-1	1	20	432	451	UGACAGAAGAGAGUGAGCAC	GUGCUCUCUCUCUUCUGUCA	Cleavage
CsmiRNA-n24b	T_00053341	C2H2	Morus notabilis hypothetical protein partial mRNA	2.5	-1	1	24	3243	3266	AAAAUAGUAAAAAUAGAACCCUGA	GUUUCCUUUUGUUUUUAUUAUUUU	Cleavage
CsmiRNA-n24i-5p	T_00053341	C2H2	Morus notabilis hypothetical protein partial mRNA	3	-1	1	24	3245	3268	CUAAAAUAGUAAAAAUAGGAUCCU	UUCCUUUUGUUUUUAUUAUUUUAA	Cleavage
CsmiRNA-n24b	T_00053342	C2H2	Morus notabilis hypothetical protein partial mRNA	2.5	-1	1	24	3160	3183	AAAAUAGUAAAAAUAGAACCCUGA	GUUUCCUUUUGUUUUUAUUAUUUU	Cleavage
CsmiRNA-n24i-5p	T_00053342	C2H2	Morus notabilis hypothetical protein partial mRNA	3	-1	1	24	3162	3185	CUAAAAUAGUAAAAAUAGGAUCCU	UUCCUUUUGUUUUUAUUAUUUUAA	Cleavage
CsmiRNA-n24b	T_00053343	C2H2	Morus notabilis hypothetical protein partial mRNA	2.5	-1	1	24	2850	2873	AAAAUAGUAAAAAUAGAACCCUGA	GUUUCCUUUUGUUUUUAUUAUUUU	Cleavage
CsmiRNA-n24i-5p	T_00053343	C2H2	Morus notabilis hypothetical protein partial mRNA	3	-1	1	24	2852	2875	CUAAAAUAGUAAAAAUAGGAUCCU	UUCCUUUUGUUUUUAUUAUUUUAA	Cleavage
CsmiRNA-n50a.2	T_00053450	B3->B3	Lotus japonicus genomic DNA, chromosome 1, clone: LjT28C03, TM1818, complete sequence	3	-1	1	24	380	403	AAUUUUCAGUUGCAAAUAAAUACU	UUGUCUUAUUUGCAGCUGAAAACA	Cleavage
CsmiRNA-n50a.2	T_00053450	B3->B3	Lotus japonicus genomic DNA, chromosome 1, clone: LjT28C03, TM1818, complete sequence	3	-1	1	24	1181	1204	AAUUUUCAGUUGCAAAUAAAUACU	UUCUGUUAUUUGCAGCUGAAAACA	Cleavage
CsmiRNA-n50a.2	T_00053450	B3->B3	Lotus japonicus genomic DNA, chromosome 1, clone: LjT28C03, TM1818, complete sequence	3	-1	1	24	2064	2087	AAUUUUCAGUUGCAAAUAAAUACU	UUCUGUUAUUUGCAGCUGAAAACA	Cleavage
CsmiRNA-n50f.2	T_00053450	B3->B3	Lotus japonicus genomic DNA, chromosome 1, clone: LjT28C03, TM1818, complete sequence	3	-1	1	24	380	403	AAUUUUCAGUUGCAAAUAAAUACU	UUGUCUUAUUUGCAGCUGAAAACA	Cleavage
CsmiRNA-n50f.2	T_00053450	B3->B3	Lotus japonicus genomic DNA, chromosome 1, clone: LjT28C03, TM1818, complete sequence	3	-1	1	24	1181	1204	AAUUUUCAGUUGCAAAUAAAUACU	UUCUGUUAUUUGCAGCUGAAAACA	Cleavage
CsmiRNA-n50f.2	T_00053450	B3->B3	Lotus japonicus genomic DNA, chromosome 1, clone: LjT28C03, TM1818, complete sequence	3	-1	1	24	2064	2087	AAUUUUCAGUUGCAAAUAAAUACU	UUCUGUUAUUUGCAGCUGAAAACA	Cleavage
CsmiRNA-n27p	T_00053592	GARP->GARP-ARR-B	Morus notabilis Two-component response regulator partial mRNA	2.5	-1	1	21	1322	1342	UUUGGAACUUCGUAUUAGGUC	CUCCUGGUGCGAAGUUUCAGA	Cleavage
CsmiRNA-n27p	T_00053593	GARP->GARP-G2-like	Morus notabilis Two-component response regulator partial mRNA	2.5	-1	1	21	1351	1371	UUUGGAACUUCGUAUUAGGUC	CUCCUGGUGCGAAGUUUCAGA	Cleavage
CsmiRNA-n27p	T_00053594	GARP->GARP-G2-like	Morus notabilis Two-component response regulator partial mRNA	2.5	-1	1	21	1354	1374	UUUGGAACUUCGUAUUAGGUC	CUCCUGGUGCGAAGUUUCAGA	Cleavage
CsmiRNA-n27p	T_00053595	GARP->GARP-ARR-B	Morus notabilis Two-component response regulator partial mRNA	2.5	-1	1	21	1325	1345	UUUGGAACUUCGUAUUAGGUC	CUCCUGGUGCGAAGUUUCAGA	Cleavage
CsmiRNA-n32a-3p	T_00057456	C2H2	Morus notabilis Zinc finger AN1 and C2H2 domain-containing stress-associated protein 16 partial mRNA	2.5	-1	1	24	209	232	AGUUCGGUUCAAUUGGAUUGGAUU	UCCUCAAUUUAAUUGAAUUGAAUU	Cleavage
CsmiRNA-n32b-3p	T_00057456	C2H2	Morus notabilis Zinc finger AN1 and C2H2 domain-containing stress-associated protein 16 partial mRNA	2.5	-1	1	24	209	232	AGUUCGGUUCAAUUGGAUUGGAUU	UCCUCAAUUUAAUUGAAUUGAAUU	Cleavage
CsmiRNA-n32c-5p	T_00057456	C2H2	Morus notabilis Zinc finger AN1 and C2H2 domain-containing stress-associated protein 16 partial mRNA	2.5	-1	1	24	209	232	AGUUCGGUUCAAUUGGAUUGGAUU	UCCUCAAUUUAAUUGAAUUGAAUU	Cleavage
CsmiRNA-n32d-3p	T_00057456	C2H2	Morus notabilis Zinc finger AN1 and C2H2 domain-containing stress-associated protein 16 partial mRNA	2.5	-1	1	24	209	232	AGUUCGGUUCAAUUGGAUUGGAUU	UCCUCAAUUUAAUUGAAUUGAAUU	Cleavage
miR160a-5P	T_00057634	B3->B3-ARF	PREDICTED: Jatropha curcas auxin response factor 16 (LOC105650910), mRNA	0	-1	1	21	1524	1544	UGCCUGGCUCCCUGUAUGCCA	AGGCAUACAGGGAGCCAGGCA	Cleavage
miR160b-5P	T_00057634	B3->B3-ARF	PREDICTED: Jatropha curcas auxin response factor 16 (LOC105650910), mRNA	0	-1	1	21	1524	1544	UGCCUGGCUCCCUGUAUGCCA	AGGCAUACAGGGAGCCAGGCA	Cleavage
miR160a-5P	T_00057635	B3->B3-ARF	PREDICTED: Jatropha curcas auxin response factor 16 (LOC105650910), mRNA	0	-1	1	21	1565	1585	UGCCUGGCUCCCUGUAUGCCA	AGGCAUACAGGGAGCCAGGCA	Cleavage
miR160b-5P	T_00057635	B3->B3-ARF	PREDICTED: Jatropha curcas auxin response factor 16 (LOC105650910), mRNA	0	-1	1	21	1565	1585	UGCCUGGCUCCCUGUAUGCCA	AGGCAUACAGGGAGCCAGGCA	Cleavage
miR160a-5P	T_00057636	B3->B3-ARF	PREDICTED: Jatropha curcas auxin response factor 16 (LOC105650910), mRNA	0	-1	1	21	1819	1839	UGCCUGGCUCCCUGUAUGCCA	AGGCAUACAGGGAGCCAGGCA	Cleavage
miR160b-5P	T_00057636	B3->B3-ARF	PREDICTED: Jatropha curcas auxin response factor 16 (LOC105650910), mRNA	0	-1	1	21	1819	1839	UGCCUGGCUCCCUGUAUGCCA	AGGCAUACAGGGAGCCAGGCA	Cleavage
miR5658	T_00057711	TCP	PREDICTED: Glycine max transcription factor TCP14-like (LOC100792383), mRNA	3	-1	1	21	1732	1752	AUGAUGAUCAUCAUGAUGAUA	AAUCAUCAUCAUCAUCAUCAU	Cleavage
CsmiRNA-n25m.1	T_00057711	TCP	PREDICTED: Glycine max transcription factor TCP14-like (LOC100792383), mRNA	3	-1	1	24	3354	3377	CGCUAAAGGGUUAAAAACAACCGA	GCUGUUGUUGUUGGCCCUUUGGUG	Cleavage
CsmiRNA-n56b.1	T_00057827	SRS	PREDICTED: Cicer arietinum protein SHI RELATED SEQUENCE 1-like (LOC101509349), mRNA	3	-1	1	21	170	190	CUCUUCCUCUCUCUCAAACUG	AAGUUAGAGAGAGAGAGAGAG	Cleavage
CsmiRNA-n30a	T_00058208	TUB	Morus notabilis Tubby-like F-box protein 5 partial mRNA	2	-1	1	24	3020	3043	AAGAUUGUUGGAUUUAAAGACUUU	AAAGUCUUUAAAUUUAACAAUCUC	Cleavage
CsmiRNA-n30c.1-3p	T_00058208	TUB	Morus notabilis Tubby-like F-box protein 5 partial mRNA	2	-1	1	24	2959	2982	AGUUCAGGGGGUAGGAUUUGGUAC	AUACUAAAUCAUGCCCCUUGAACU	Cleavage
CsmiRNA-n30c.1-3p	T_00058208	TUB	Morus notabilis Tubby-like F-box protein 5 partial mRNA	3	-1	1	24	2774	2797	AGUUCAGGGGGUAGGAUUUGGUAC	GUACUAAAUCGUGUCCCUUGAAUU	Cleavage
CsmiRNA-n30c.1-5p	T_00058208	TUB	Morus notabilis Tubby-like F-box protein 5 partial mRNA	1.5	-1	1	24	3078	3101	UGUACUAAAUCGUGCCCCCUGAAU	GUUCAGGGGGCACAAUUUAGUACA	Translation
CsmiRNA-n30c.2-3p	T_00058208	TUB	Morus notabilis Tubby-like F-box protein 5 partial mRNA	1.5	-1	1	24	2832	2855	AAAAGUCUUUAAAUGUAACAAUCU	AGAUUGUUAAAUUUAAGGACUUUU	Cleavage
CsmiRNA-n30d	T_00058208	TUB	Morus notabilis Tubby-like F-box protein 5 partial mRNA	2.5	-1	1	24	2816	2839	AACAAUCUUAAUAGUUCAGGAAGA	UCCUCUGGAAUUAUUGAGAUUGUU	Cleavage
CsmiRNA-n30e.2-5p	T_00058208	TUB	Morus notabilis Tubby-like F-box protein 5 partial mRNA	1.5	-1	1	24	3022	3045	UUGAGAUGGUUAAAUUUAAAGACU	AGUCUUUAAAUUUAACAAUCUCAA	Cleavage
CsmiRNA-n30f-3p	T_00058208	TUB	Morus notabilis Tubby-like F-box protein 5 partial mRNA	3	-1	1	24	2804	2827	AGUUCGGGAGGAAUUUUUAACGGC	GUCGUUAGAAAUUCCUCUGGAAUU	Cleavage
CsmiRNA-n30f-5p	T_00058208	TUB	Morus notabilis Tubby-like F-box protein 5 partial mRNA	0.5	-1	1	23	3058	3080	AAUUUUUUUGGCCGUUAAAAGUU	AAUUUUUAACGGCCAAAAAAGUU	Cleavage
CsmiRNA-n30g.1	T_00058208	TUB	Morus notabilis Tubby-like F-box protein 5 partial mRNA	1	-1	1	20	3027	3046	AUUGAGAUUGUUACAUUUAA	UUAAAUUUAACAAUCUCAAU	Cleavage
CsmiRNA-n30g.2	T_00058208	TUB	Morus notabilis Tubby-like F-box protein 5 partial mRNA	3	-1	1	24	2804	2827	AGUUCGGGAGGAAUUUUUAACGGC	GUCGUUAGAAAUUCCUCUGGAAUU	Cleavage
CsmiRNA-n30h.1	T_00058208	TUB	Morus notabilis Tubby-like F-box protein 5 partial mRNA	1.5	-1	1	24	3029	3052	UGAACUAUCGAGAUUGUUAGAUUU	AAAUUUAACAAUCUCAAUAGUUCA	Cleavage
CsmiRNA-n30i.2-3p	T_00058208	TUB	Morus notabilis Tubby-like F-box protein 5 partial mRNA	2	-1	1	24	2750	2773	AUGUCAAAGUUCGAGGGGAAAAAU	AUUUUUUUCCCCGAACUUUGACAU	Cleavage
CsmiRNA-n30i.2-3p	T_00058208	TUB	Morus notabilis Tubby-like F-box protein 5 partial mRNA	3	-1	1	24	2935	2958	AUGUCAAAGUUCGAGGGGAAAAAU	AUCAUGCCCCUCAAACUUUGAUAU	Cleavage
CsmiRNA-n30l.2	T_00058208	TUB	Morus notabilis Tubby-like F-box protein 5 partial mRNA	2.5	-1	1	24	3023	3046	AUUAAGAUUGUUGGAUUUAAAGAU	GUCUUUAAAUUUAACAAUCUCAAU	Cleavage
CsmiRNA-n30m	T_00058208	TUB	Morus notabilis Tubby-like F-box protein 5 partial mRNA	2	-1	1	24	3023	3046	AUUGAGAUUAUUAGAUUUAAGGAU	GUCUUUAAAUUUAACAAUCUCAAU	Translation
CsmiRNA-n30n.2	T_00058208	TUB	Morus notabilis Tubby-like F-box protein 5 partial mRNA	2	-1	1	24	3017	3040	AUUGUUGGAUUUAAUGACUUUUGU	ACAAAAGUCUUUAAAUUUAACAAU	Cleavage
CsmiRNA-n30o-3p	T_00058208	TUB	Morus notabilis Tubby-like F-box protein 5 partial mRNA	1	-1	1	24	2759	2782	AUUUAGUACAUGUCAAAAUUCAGA	CCCGAACUUUGACAUGUACUAAAU	Cleavage
CsmiRNA-n30o-3p	T_00058208	TUB	Morus notabilis Tubby-like F-box protein 5 partial mRNA	3	-1	1	24	2944	2967	AUUUAGUACAUGUCAAAAUUCAGA	CUCAAACUUUGAUAUAUACUAAAU	Cleavage
CsmiRNA-n30o-5p	T_00058208	TUB	Morus notabilis Tubby-like F-box protein 5 partial mRNA	1	-1	1	24	3086	3109	CUUUGACAUGUACUAAAUUAUGGU	GGCACAAUUUAGUACAUGUCAAAA	Cleavage
CsmiRNA-n31p	T_00058208	TUB	Morus notabilis Tubby-like F-box protein 5 partial mRNA	2.5	-1	1	24	3020	3043	GAGAUGGUUAGAUUUAAGGACUUU	AAAGUCUUUAAAUUUAACAAUCUC	Cleavage
CsmiRNA-n30a	T_00058209	TUB	Morus notabilis Tubby-like F-box protein 5 partial mRNA	2	-1	1	24	3049	3072	AAGAUUGUUGGAUUUAAAGACUUU	AAAGUCUUUAAAUUUAACAAUCUC	Cleavage
CsmiRNA-n30c.1-3p	T_00058209	TUB	Morus notabilis Tubby-like F-box protein 5 partial mRNA	2	-1	1	24	2988	3011	AGUUCAGGGGGUAGGAUUUGGUAC	AUACUAAAUCAUGCCCCUUGAACU	Cleavage
CsmiRNA-n30c.1-3p	T_00058209	TUB	Morus notabilis Tubby-like F-box protein 5 partial mRNA	3	-1	1	24	2803	2826	AGUUCAGGGGGUAGGAUUUGGUAC	GUACUAAAUCGUGUCCCUUGAAUU	Cleavage
CsmiRNA-n30c.1-5p	T_00058209	TUB	Morus notabilis Tubby-like F-box protein 5 partial mRNA	1.5	-1	1	24	3107	3130	UGUACUAAAUCGUGCCCCCUGAAU	GUUCAGGGGGCACAAUUUAGUACA	Translation
CsmiRNA-n30c.2-3p	T_00058209	TUB	Morus notabilis Tubby-like F-box protein 5 partial mRNA	1.5	-1	1	24	2861	2884	AAAAGUCUUUAAAUGUAACAAUCU	AGAUUGUUAAAUUUAAGGACUUUU	Cleavage
CsmiRNA-n30d	T_00058209	TUB	Morus notabilis Tubby-like F-box protein 5 partial mRNA	2.5	-1	1	24	2845	2868	AACAAUCUUAAUAGUUCAGGAAGA	UCCUCUGGAAUUAUUGAGAUUGUU	Cleavage
CsmiRNA-n30e.2-5p	T_00058209	TUB	Morus notabilis Tubby-like F-box protein 5 partial mRNA	1.5	-1	1	24	3051	3074	UUGAGAUGGUUAAAUUUAAAGACU	AGUCUUUAAAUUUAACAAUCUCAA	Cleavage
CsmiRNA-n30f-3p	T_00058209	TUB	Morus notabilis Tubby-like F-box protein 5 partial mRNA	3	-1	1	24	2833	2856	AGUUCGGGAGGAAUUUUUAACGGC	GUCGUUAGAAAUUCCUCUGGAAUU	Cleavage
CsmiRNA-n30f-5p	T_00058209	TUB	Morus notabilis Tubby-like F-box protein 5 partial mRNA	0.5	-1	1	23	3087	3109	AAUUUUUUUGGCCGUUAAAAGUU	AAUUUUUAACGGCCAAAAAAGUU	Cleavage
CsmiRNA-n30g.1	T_00058209	TUB	Morus notabilis Tubby-like F-box protein 5 partial mRNA	1	-1	1	20	3056	3075	AUUGAGAUUGUUACAUUUAA	UUAAAUUUAACAAUCUCAAU	Cleavage
CsmiRNA-n30g.2	T_00058209	TUB	Morus notabilis Tubby-like F-box protein 5 partial mRNA	3	-1	1	24	2833	2856	AGUUCGGGAGGAAUUUUUAACGGC	GUCGUUAGAAAUUCCUCUGGAAUU	Cleavage
CsmiRNA-n30h.1	T_00058209	TUB	Morus notabilis Tubby-like F-box protein 5 partial mRNA	1.5	-1	1	24	3058	3081	UGAACUAUCGAGAUUGUUAGAUUU	AAAUUUAACAAUCUCAAUAGUUCA	Cleavage
CsmiRNA-n30i.2-3p	T_00058209	TUB	Morus notabilis Tubby-like F-box protein 5 partial mRNA	2	-1	1	24	2779	2802	AUGUCAAAGUUCGAGGGGAAAAAU	AUUUUUUUCCCCGAACUUUGACAU	Cleavage
CsmiRNA-n30i.2-3p	T_00058209	TUB	Morus notabilis Tubby-like F-box protein 5 partial mRNA	3	-1	1	24	2964	2987	AUGUCAAAGUUCGAGGGGAAAAAU	AUCAUGCCCCUCAAACUUUGAUAU	Cleavage
CsmiRNA-n30l.2	T_00058209	TUB	Morus notabilis Tubby-like F-box protein 5 partial mRNA	2.5	-1	1	24	3052	3075	AUUAAGAUUGUUGGAUUUAAAGAU	GUCUUUAAAUUUAACAAUCUCAAU	Cleavage
CsmiRNA-n30m	T_00058209	TUB	Morus notabilis Tubby-like F-box protein 5 partial mRNA	2	-1	1	24	3052	3075	AUUGAGAUUAUUAGAUUUAAGGAU	GUCUUUAAAUUUAACAAUCUCAAU	Translation
CsmiRNA-n30n.2	T_00058209	TUB	Morus notabilis Tubby-like F-box protein 5 partial mRNA	2	-1	1	24	3046	3069	AUUGUUGGAUUUAAUGACUUUUGU	ACAAAAGUCUUUAAAUUUAACAAU	Cleavage
CsmiRNA-n30o-3p	T_00058209	TUB	Morus notabilis Tubby-like F-box protein 5 partial mRNA	1	-1	1	24	2788	2811	AUUUAGUACAUGUCAAAAUUCAGA	CCCGAACUUUGACAUGUACUAAAU	Cleavage
CsmiRNA-n30o-3p	T_00058209	TUB	Morus notabilis Tubby-like F-box protein 5 partial mRNA	3	-1	1	24	2973	2996	AUUUAGUACAUGUCAAAAUUCAGA	CUCAAACUUUGAUAUAUACUAAAU	Cleavage
CsmiRNA-n30o-5p	T_00058209	TUB	Morus notabilis Tubby-like F-box protein 5 partial mRNA	1	-1	1	24	3115	3138	CUUUGACAUGUACUAAAUUAUGGU	GGCACAAUUUAGUACAUGUCAAAA	Cleavage
CsmiRNA-n31p	T_00058209	TUB	Morus notabilis Tubby-like F-box protein 5 partial mRNA	2.5	-1	1	24	3049	3072	GAGAUGGUUAGAUUUAAGGACUUU	AAAGUCUUUAAAUUUAACAAUCUC	Cleavage
miR2111a-5p	T_00058319	bHLH	PREDICTED: Vigna radiata var. radiata transcription factor bHLH30-like (LOC106780621), mRNA	3	-1	1	21	815	835	UAAUCUGCAUCCUGAGGUUUA	GCAACCUUAGGAUGUAGAAUG	Cleavage
miR2111b-5p	T_00058319	bHLH	PREDICTED: Vigna radiata var. radiata transcription factor bHLH30-like (LOC106780621), mRNA	3	-1	1	21	815	835	UAAUCUGCAUCCUGAGGUUUA	GCAACCUUAGGAUGUAGAAUG	Cleavage
miR2111c-5p	T_00058319	bHLH	PREDICTED: Vigna radiata var. radiata transcription factor bHLH30-like (LOC106780621), mRNA	3	-1	1	21	815	835	UAAUCUGCAUCCUGAGGUUUA	GCAACCUUAGGAUGUAGAAUG	Cleavage
CsmiRNA-n26o	T_00058691	HSF	Populus trichocarpa Heat shock factor protein 5 (POPTR_0008s13620g) mRNA, complete cds	1.5	-1	1	23	1838	1860	CUUAAAUAGUUAUAACGUACAUA	CGCAUAUGUUAUAGCUAUUUAGG	Cleavage
CsmiRNA-n26p	T_00058691	HSF	Populus trichocarpa Heat shock factor protein 5 (POPTR_0008s13620g) mRNA, complete cds	1.5	-1	1	23	1838	1860	CUUAAAUAGUUAUAACGUACAUA	CGCAUAUGUUAUAGCUAUUUAGG	Cleavage
CsmiRNA-n33e-5p	T_00058691	HSF	Populus trichocarpa Heat shock factor protein 5 (POPTR_0008s13620g) mRNA, complete cds	2.5	-1	1	24	1780	1803	AGAUGCCGAAACAAGUAGAGAGUG	GAUUCUUUAUUUGUUUUGGUAUUU	Cleavage
miR172a-3p	T_00059076	AP2/ERF->AP2/ERF-ERF	Morus notabilis Floral homeotic protein APETALA 2 partial mRNA	0.5	-1	1	21	781	801	AGAAUCUUGAUGAUGCUGCAU	UUGCAGCAUCAUCAGGAUUCU	Cleavage
miR172b-3p	T_00059076	AP2/ERF->AP2/ERF-ERF	Morus notabilis Floral homeotic protein APETALA 2 partial mRNA	1	-1	1	21	781	801	AGAAUCUUGAUGAUGCUGUAG	UUGCAGCAUCAUCAGGAUUCU	Cleavage
miR156a	T_00059648	SBP	PREDICTED: Cicer arietinum squamosa promoter-binding protein 1 (LOC101512968), transcript variant X2, misc_RNA	1	-1	1	20	1207	1226	UGACAGAAGAGAGUGAGCAC	AUGCUCUCUCUCUUCUGUCA	Cleavage
miR156b-5p	T_00059648	SBP	PREDICTED: Cicer arietinum squamosa promoter-binding protein 1 (LOC101512968), transcript variant X2, misc_RNA	1	-1	1	21	1207	1227	UUGACAGAAGAGAGAGAGCAC	AUGCUCUCUCUCUUCUGUCAU	Cleavage
miR156c-5p	T_00059648	SBP	PREDICTED: Cicer arietinum squamosa promoter-binding protein 1 (LOC101512968), transcript variant X2, misc_RNA	1	-1	1	21	1207	1227	UUGACAGAAGAGAGAGAGCAC	AUGCUCUCUCUCUUCUGUCAU	Cleavage
miR156d-5p	T_00059648	SBP	PREDICTED: Cicer arietinum squamosa promoter-binding protein 1 (LOC101512968), transcript variant X2, misc_RNA	1	-1	1	20	1207	1226	UGACAGAAGAGAGUGAGCAC	AUGCUCUCUCUCUUCUGUCA	Cleavage
miR156e-5p	T_00059648	SBP	PREDICTED: Cicer arietinum squamosa promoter-binding protein 1 (LOC101512968), transcript variant X2, misc_RNA	1	-1	1	21	1207	1227	UUGACAGAAGAGAGAGAGCAC	AUGCUCUCUCUCUUCUGUCAU	Cleavage
miR156f-5p	T_00059648	SBP	PREDICTED: Cicer arietinum squamosa promoter-binding protein 1 (LOC101512968), transcript variant X2, misc_RNA	1	-1	1	20	1207	1226	UGACAGAAGAGAGUGAGCAC	AUGCUCUCUCUCUUCUGUCA	Cleavage
miR156g	T_00059648	SBP	PREDICTED: Cicer arietinum squamosa promoter-binding protein 1 (LOC101512968), transcript variant X2, misc_RNA	1	-1	1	21	1207	1227	UUGACAGAAGAGAGAGAGCAC	AUGCUCUCUCUCUUCUGUCAU	Cleavage
miR156h-5p	T_00059648	SBP	PREDICTED: Cicer arietinum squamosa promoter-binding protein 1 (LOC101512968), transcript variant X2, misc_RNA	1	-1	1	20	1207	1226	UGACAGAAGAGAGUGAGCAC	AUGCUCUCUCUCUUCUGUCA	Cleavage
miR156i-5p	T_00059648	SBP	PREDICTED: Cicer arietinum squamosa promoter-binding protein 1 (LOC101512968), transcript variant X2, misc_RNA	1	-1	1	20	1207	1226	UGACAGAAGAGAGUGAGCAC	AUGCUCUCUCUCUUCUGUCA	Cleavage
miR164a-5p	T_00059786	NAC	PREDICTED: Gossypium raimondii protein CUP-SHAPED COTYLEDON 2-like (LOC105761288), mRNA	1	-1	1	21	802	822	UGGAGAAGCAGGGCACGUGCA	AGCACGUGUCCUGUUUCUCCA	Cleavage
miR164b-5p	T_00059786	NAC	PREDICTED: Gossypium raimondii protein CUP-SHAPED COTYLEDON 2-like (LOC105761288), mRNA	1	-1	1	21	802	822	UGGAGAAGCAGGGCACGUGCA	AGCACGUGUCCUGUUUCUCCA	Cleavage
miR164c-5p	T_00059786	NAC	PREDICTED: Gossypium raimondii protein CUP-SHAPED COTYLEDON 2-like (LOC105761288), mRNA	1	-1	1	21	802	822	UGGAGAAGCAGGGCACGUGCA	AGCACGUGUCCUGUUUCUCCA	Cleavage
miR164d-5p	T_00059786	NAC	PREDICTED: Gossypium raimondii protein CUP-SHAPED COTYLEDON 2-like (LOC105761288), mRNA	1	-1	1	21	802	822	UGGAGAAGCAGGGCACGUGCA	AGCACGUGUCCUGUUUCUCCA	Cleavage
miR164e-5p	T_00059786	NAC	PREDICTED: Gossypium raimondii protein CUP-SHAPED COTYLEDON 2-like (LOC105761288), mRNA	1	-1	1	21	802	822	UGGAGAAGCAGGGCACGUGCA	AGCACGUGUCCUGUUUCUCCA	Cleavage
miR164a-5p	T_00059787	NAC	PREDICTED: Gossypium raimondii protein CUP-SHAPED COTYLEDON 2-like (LOC105761288), mRNA	1	-1	1	21	821	841	UGGAGAAGCAGGGCACGUGCA	AGCACGUGUCCUGUUUCUCCA	Cleavage
miR164b-5p	T_00059787	NAC	PREDICTED: Gossypium raimondii protein CUP-SHAPED COTYLEDON 2-like (LOC105761288), mRNA	1	-1	1	21	821	841	UGGAGAAGCAGGGCACGUGCA	AGCACGUGUCCUGUUUCUCCA	Cleavage
miR164c-5p	T_00059787	NAC	PREDICTED: Gossypium raimondii protein CUP-SHAPED COTYLEDON 2-like (LOC105761288), mRNA	1	-1	1	21	821	841	UGGAGAAGCAGGGCACGUGCA	AGCACGUGUCCUGUUUCUCCA	Cleavage
miR164d-5p	T_00059787	NAC	PREDICTED: Gossypium raimondii protein CUP-SHAPED COTYLEDON 2-like (LOC105761288), mRNA	1	-1	1	21	821	841	UGGAGAAGCAGGGCACGUGCA	AGCACGUGUCCUGUUUCUCCA	Cleavage
miR164e-5p	T_00059787	NAC	PREDICTED: Gossypium raimondii protein CUP-SHAPED COTYLEDON 2-like (LOC105761288), mRNA	1	-1	1	21	821	841	UGGAGAAGCAGGGCACGUGCA	AGCACGUGUCCUGUUUCUCCA	Cleavage
miR5658	T_00060139	WRKY	(Populus tomentosa x P. bolleana) x P. tomentosa WRKY transcription factor 27 mRNA, complete cds	1.5	-1	1	21	354	374	AUGAUGAUCAUCAUGAUGAUA	ACUCAUCAAGAUGAUCAUCAU	Cleavage
miR5658	T_00060139	WRKY	(Populus tomentosa x P. bolleana) x P. tomentosa WRKY transcription factor 27 mRNA, complete cds	3	-1	1	21	744	764	AUGAUGAUCAUCAUGAUGAUA	CAUCAUCAUCAUCAUCAUCAU	Cleavage
miR5658	T_00060139	WRKY	(Populus tomentosa x P. bolleana) x P. tomentosa WRKY transcription factor 27 mRNA, complete cds	3	-1	1	21	798	818	AUGAUGAUCAUCAUGAUGAUA	GAUCAUCAUAAUGAUCAGCAU	Cleavage
CsmiRNA-n30c.1-3p	T_00060631	NAC	PREDICTED: Jatropha curcas NAC domain-containing protein 90-like (LOC105637310), mRNA	1.5	-1	1	24	768	791	AGUUCAGGGGGUAGGAUUUGGUAC	AUACUAAAUUCUGUCCCCUGAACU	Cleavage
CsmiRNA-n30c.1-5p	T_00060631	NAC	PREDICTED: Jatropha curcas NAC domain-containing protein 90-like (LOC105637310), mRNA	1.5	-1	1	24	887	910	UGUACUAAAUCGUGCCCCCUGAAU	GUUUACGGGGCAUGAUUUAGUACA	Cleavage
CsmiRNA-n30c.1-5p	T_00060631	NAC	PREDICTED: Jatropha curcas NAC domain-containing protein 90-like (LOC105637310), mRNA	2	-1	1	24	949	972	UGUACUAAAUCGUGCCCCCUGAAU	GUUUGGGGAGCAUGGUUUAGUACA	Cleavage
CsmiRNA-n30c.2-3p	T_00060631	NAC	PREDICTED: Jatropha curcas NAC domain-containing protein 90-like (LOC105637310), mRNA	1.5	-1	1	24	826	849	AAAAGUCUUUAAAUGUAACAAUCU	AGAUUGUUAGAUUUAAGGACUUUU	Cleavage
CsmiRNA-n30d	T_00060631	NAC	PREDICTED: Jatropha curcas NAC domain-containing protein 90-like (LOC105637310), mRNA	0	-1	1	24	810	833	AACAAUCUUAAUAGUUCAGGAAGA	UUCUCCUGAACUAUUAAGAUUGUU	Cleavage
CsmiRNA-n30e.2-3p	T_00060631	NAC	PREDICTED: Jatropha curcas NAC domain-containing protein 90-like (LOC105637310), mRNA	2.5	-1	1	24	798	821	AGUUCAGGGAGAAUUUUUAACAGC	GCCAUUAAAAAUUUCUCCUGAACU	Translation
CsmiRNA-n30e.2-5p	T_00060631	NAC	PREDICTED: Jatropha curcas NAC domain-containing protein 90-like (LOC105637310), mRNA	1.5	-1	1	24	1016	1039	UUGAGAUGGUUAAAUUUAAAGACU	AAUUCUUAAAUUUAACAAUCUCAA	Cleavage
CsmiRNA-n30f-3p	T_00060631	NAC	PREDICTED: Jatropha curcas NAC domain-containing protein 90-like (LOC105637310), mRNA	1	-1	1	24	798	821	AGUUCGGGAGGAAUUUUUAACGGC	GCCAUUAAAAAUUUCUCCUGAACU	Cleavage
CsmiRNA-n30g.1	T_00060631	NAC	PREDICTED: Jatropha curcas NAC domain-containing protein 90-like (LOC105637310), mRNA	1	-1	1	20	1021	1040	AUUGAGAUUGUUACAUUUAA	UUAAAUUUAACAAUCUCAAU	Cleavage
CsmiRNA-n30g.2	T_00060631	NAC	PREDICTED: Jatropha curcas NAC domain-containing protein 90-like (LOC105637310), mRNA	1	-1	1	24	798	821	AGUUCGGGAGGAAUUUUUAACGGC	GCCAUUAAAAAUUUCUCCUGAACU	Cleavage
CsmiRNA-n30h.1	T_00060631	NAC	PREDICTED: Jatropha curcas NAC domain-containing protein 90-like (LOC105637310), mRNA	1.5	-1	1	24	1023	1046	UGAACUAUCGAGAUUGUUAGAUUU	AAAUUUAACAAUCUCAAUAGUUCA	Cleavage
CsmiRNA-n30h.2-5p	T_00060631	NAC	PREDICTED: Jatropha curcas NAC domain-containing protein 90-like (LOC105637310), mRNA	3	-1	1	24	950	973	AUGUACCAAAUCAUGUUCUCUGAA	UUUGGGGAGCAUGGUUUAGUACAU	Cleavage
CsmiRNA-n30h.2-5p	T_00060631	NAC	PREDICTED: Jatropha curcas NAC domain-containing protein 90-like (LOC105637310), mRNA	3	-1	1	24	888	911	AUGUACCAAAUCAUGUUCUCUGAA	UUUACGGGGCAUGAUUUAGUACAU	Cleavage
CsmiRNA-n30i.1	T_00060631	NAC	PREDICTED: Jatropha curcas NAC domain-containing protein 90-like (LOC105637310), mRNA	2.5	-1	1	24	950	973	AUGUACCAAAUCGUGCUCCUUGAA	UUUGGGGAGCAUGGUUUAGUACAU	Cleavage
CsmiRNA-n30i.1	T_00060631	NAC	PREDICTED: Jatropha curcas NAC domain-containing protein 90-like (LOC105637310), mRNA	2.5	-1	1	24	888	911	AUGUACCAAAUCGUGCUCCUUGAA	UUUACGGGGCAUGAUUUAGUACAU	Cleavage
CsmiRNA-n30i.1	T_00060631	NAC	PREDICTED: Jatropha curcas NAC domain-containing protein 90-like (LOC105637310), mRNA	2.5	-1	1	24	1072	1095	AUGUACCAAAUCGUGCUCCUUGAA	GUUCAGGAGCAUAAUUUGGUAUAU	Cleavage
CsmiRNA-n30j	T_00060631	NAC	PREDICTED: Jatropha curcas NAC domain-containing protein 90-like (LOC105637310), mRNA	2.5	-1	1	24	884	907	AUUAAAUCAUGUCCCCUGAACUUU	AAAGUUUACGGGGCAUGAUUUAGU	Cleavage
CsmiRNA-n30k	T_00060631	NAC	PREDICTED: Jatropha curcas NAC domain-containing protein 90-like (LOC105637310), mRNA	2.5	-1	1	24	884	907	AUUAAAUCAUGUCCCCUGAACUUU	AAAGUUUACGGGGCAUGAUUUAGU	Cleavage
CsmiRNA-n30l.2	T_00060631	NAC	PREDICTED: Jatropha curcas NAC domain-containing protein 90-like (LOC105637310), mRNA	2.5	-1	1	24	1017	1040	AUUAAGAUUGUUGGAUUUAAAGAU	AUUCUUAAAUUUAACAAUCUCAAU	Cleavage
CsmiRNA-n30m	T_00060631	NAC	PREDICTED: Jatropha curcas NAC domain-containing protein 90-like (LOC105637310), mRNA	2	-1	1	24	1017	1040	AUUGAGAUUAUUAGAUUUAAGGAU	AUUCUUAAAUUUAACAAUCUCAAU	Translation
CsmiRNA-n30o-5p	T_00060631	NAC	PREDICTED: Jatropha curcas NAC domain-containing protein 90-like (LOC105637310), mRNA	2	-1	1	24	895	918	CUUUGACAUGUACUAAAUUAUGGU	GGCAUGAUUUAGUACAUAUCAAAG	Cleavage
CsmiRNA-n30o-5p	T_00060631	NAC	PREDICTED: Jatropha curcas NAC domain-containing protein 90-like (LOC105637310), mRNA	3	-1	1	24	1079	1102	CUUUGACAUGUACUAAAUUAUGGU	AGCAUAAUUUGGUAUAUAUUAAAG	Cleavage
CsmiRNA-n31p	T_00060631	NAC	PREDICTED: Jatropha curcas NAC domain-containing protein 90-like (LOC105637310), mRNA	2.5	-1	1	24	1014	1037	GAGAUGGUUAGAUUUAAGGACUUU	AAAAUUCUUAAAUUUAACAAUCUC	Cleavage
CsmiRNA-n45a.2	T_00060703	CPP	Morus notabilis hypothetical protein partial mRNA	2.5	-1	1	24	1550	1573	AUGGAGGCUUGAAGCGAGGAUGUU	GCUAGCUUUGCUUCAAGCCUUCAA	Cleavage
CsmiRNA-n45a.2	T_00060704	CPP	Morus notabilis hypothetical protein partial mRNA	2.5	-1	1	24	1543	1566	AUGGAGGCUUGAAGCGAGGAUGUU	GCUAGCUUUGCUUCAAGCCUUCAA	Cleavage
miR159a	T_00060709	NAC	Morus notabilis Malate dehydrogenase [NADP] partial mRNA	2.5	-1	1	20	5633	5652	UUGGGGUGAAGGGAGCUCUC	AAGGGUUUUCUUCAUCCCAA	Cleavage
miR159b.1	T_00060709	NAC	Morus notabilis Malate dehydrogenase [NADP] partial mRNA	2.5	-1	1	20	5633	5652	UUGGGGUGAAGGGAGCUCUC	AAGGGUUUUCUUCAUCCCAA	Cleavage
miR159b.2	T_00060709	NAC	Morus notabilis Malate dehydrogenase [NADP] partial mRNA	2.5	-1	1	20	5633	5652	UUGGGGUGAAGGGAGCUCUC	AAGGGUUUUCUUCAUCCCAA	Cleavage
miR159a	T_00060710	NAC	Morus notabilis Malate dehydrogenase [NADP] partial mRNA	2.5	-1	1	20	5510	5529	UUGGGGUGAAGGGAGCUCUC	AAGGGUUUUCUUCAUCCCAA	Cleavage
miR159b.1	T_00060710	NAC	Morus notabilis Malate dehydrogenase [NADP] partial mRNA	2.5	-1	1	20	5510	5529	UUGGGGUGAAGGGAGCUCUC	AAGGGUUUUCUUCAUCCCAA	Cleavage
miR159b.2	T_00060710	NAC	Morus notabilis Malate dehydrogenase [NADP] partial mRNA	2.5	-1	1	20	5510	5529	UUGGGGUGAAGGGAGCUCUC	AAGGGUUUUCUUCAUCCCAA	Cleavage
miR159a	T_00060711	NAC	Morus notabilis Malate dehydrogenase [NADP] partial mRNA	2.5	-1	1	20	5513	5532	UUGGGGUGAAGGGAGCUCUC	AAGGGUUUUCUUCAUCCCAA	Cleavage
miR159b.1	T_00060711	NAC	Morus notabilis Malate dehydrogenase [NADP] partial mRNA	2.5	-1	1	20	5513	5532	UUGGGGUGAAGGGAGCUCUC	AAGGGUUUUCUUCAUCCCAA	Cleavage
miR159b.2	T_00060711	NAC	Morus notabilis Malate dehydrogenase [NADP] partial mRNA	2.5	-1	1	20	5513	5532	UUGGGGUGAAGGGAGCUCUC	AAGGGUUUUCUUCAUCCCAA	Cleavage
miR171a-3p	T_00060987	GRAS	PREDICTED: Prunus mume scarecrow-like protein 27 (LOC103337183), mRNA	0.5	-1	1	21	409	429	UGAUUGAGCCGUGCCAAUAUC	GAUAUUGGCGCGGCUCAAUCA	Cleavage
miR171b-3p	T_00060987	GRAS	PREDICTED: Prunus mume scarecrow-like protein 27 (LOC103337183), mRNA	0.5	-1	1	21	409	429	UGAUUGAGCCGUGCCAAUAUC	GAUAUUGGCGCGGCUCAAUCA	Cleavage
miR171c-3p	T_00060987	GRAS	PREDICTED: Prunus mume scarecrow-like protein 27 (LOC103337183), mRNA	0.5	-1	1	21	409	429	UGAUUGAGCCGUGCCAAUAUC	GAUAUUGGCGCGGCUCAAUCA	Cleavage
miR171d-3P	T_00060987	GRAS	PREDICTED: Prunus mume scarecrow-like protein 27 (LOC103337183), mRNA	0.5	-1	1	21	409	429	UGAUUGAGCCGUGCCAAUAUC	GAUAUUGGCGCGGCUCAAUCA	Cleavage
miR171e-3p	T_00060987	GRAS	PREDICTED: Prunus mume scarecrow-like protein 27 (LOC103337183), mRNA	0.5	-1	1	21	409	429	UGAUUGAGCCGUGCCAAUAUC	GAUAUUGGCGCGGCUCAAUCA	Cleavage
miR171f-3p	T_00060987	GRAS	PREDICTED: Prunus mume scarecrow-like protein 27 (LOC103337183), mRNA	0.5	-1	1	21	409	429	UGAUUGAGCCGUGCCAAUAUC	GAUAUUGGCGCGGCUCAAUCA	Cleavage
CsmiRNA-n32e.2	T_00062181	C3H	Morus notabilis Zinc finger CCCH domain-containing protein 37 partial mRNA	3	-1	1	24	812	835	GGAUUAGAUUGGAUUGGAUCGUGC	GAAUGAUCUGAUCUGAUCUGAUUC	Cleavage
CsmiRNA-n32e.2	T_00062182	C3H	Morus notabilis Zinc finger CCCH domain-containing protein 37 partial mRNA	3	-1	1	24	830	853	GGAUUAGAUUGGAUUGGAUCGUGC	GAAUGAUCUGAUCUGAUCUGAUUC	Cleavage
CsmiRNA-n32e.2	T_00062183	C3H	Morus notabilis Zinc finger CCCH domain-containing protein 37 partial mRNA	3	-1	1	24	820	843	GGAUUAGAUUGGAUUGGAUCGUGC	GAAUGAUCUGAUCUGAUCUGAUUC	Cleavage
CsmiRNA-n32e.2	T_00062184	C3H	Morus notabilis Zinc finger CCCH domain-containing protein 37 partial mRNA	3	-1	1	24	1453	1476	GGAUUAGAUUGGAUUGGAUCGUGC	GAAUGAUCUGAUCUGAUCUGAUUC	Cleavage
CsmiRNA-n32e.2	T_00062185	C3H	Morus notabilis Zinc finger CCCH domain-containing protein 37 partial mRNA	3	-1	1	24	1464	1487	GGAUUAGAUUGGAUUGGAUCGUGC	GAAUGAUCUGAUCUGAUCUGAUUC	Cleavage
CsmiRNA-n32e.2	T_00062186	C3H	Morus notabilis Zinc finger CCCH domain-containing protein 37 partial mRNA	3	-1	1	24	1566	1589	GGAUUAGAUUGGAUUGGAUCGUGC	GAAUGAUCUGAUCUGAUCUGAUUC	Cleavage
CsmiRNA-n32e.2	T_00062187	C3H	Morus notabilis Zinc finger CCCH domain-containing protein 37 partial mRNA	3	-1	1	24	1591	1614	GGAUUAGAUUGGAUUGGAUCGUGC	GAAUGAUCUGAUCUGAUCUGAUUC	Cleavage
CsmiRNA-n23d-5p	T_00063391	PLATZ	PREDICTED: Cicer arietinum uncharacterized LOC101510728 (LOC101510728), mRNA	2.5	-1	1	24	466	489	AAUUAGAUAUUACCGUUAAAUACU	AAUAUUUGACGGUAAUAUUUAACU	Cleavage
miR828a	T_00064042	MYB->MYB-related	Humulus lupulus mRNA for Myb transcription factor (Myb8 gene), cultivar Osvald's 72, clone 4141	2.5	-1	1	21	1479	1499	UGGAAUACUCAUUUGAGCAAG	UCGGCUCAAAUGAGAAUUCCA	Cleavage
miR828b	T_00064042	MYB->MYB-related	Humulus lupulus mRNA for Myb transcription factor (Myb8 gene), cultivar Osvald's 72, clone 4141	2.5	-1	1	21	1479	1499	UGGAAUACUCAUUUGAGCAAG	UCGGCUCAAAUGAGAAUUCCA	Cleavage
CsmiRNA-n34a-5p	T_00064042	MYB->MYB-related	Humulus lupulus mRNA for Myb transcription factor (Myb8 gene), cultivar Osvald's 72, clone 4141	3	-1	1	24	1931	1954	AUUAUAUGGGACCUGAUACUUAGU	AUUAAGUAUUGGAUCCUAUAUAAU	Cleavage
CsmiRNA-n34b-5p	T_00064042	MYB->MYB-related	Humulus lupulus mRNA for Myb transcription factor (Myb8 gene), cultivar Osvald's 72, clone 4141	1.5	-1	1	22	1930	1951	AUAUGGGAUCUGAUACUUAAUU	AAUUAAGUAUUGGAUCCUAUAU	Cleavage
CsmiRNA-n34d.2	T_00064042	MYB->MYB-related	Humulus lupulus mRNA for Myb transcription factor (Myb8 gene), cultivar Osvald's 72, clone 4141	2	-1	1	21	1931	1951	AUAUAGGACCCGAUACUUAAU	AUUAAGUAUUGGAUCCUAUAU	Cleavage
CsmiRNA-n34e.2-3p	T_00064042	MYB->MYB-related	Humulus lupulus mRNA for Myb transcription factor (Myb8 gene), cultivar Osvald's 72, clone 4141	2	-1	1	23	1964	1986	CUAGCGAUACUCCUUAAAAAUUA	UAGUUUUUAGAGAGUAUCGCUAG	Cleavage
CsmiRNA-n34e.2-5p	T_00064042	MYB->MYB-related	Humulus lupulus mRNA for Myb transcription factor (Myb8 gene), cultivar Osvald's 72, clone 4141	2	-1	1	23	1964	1986	CUAGCGAUACUCCUUAAAAAUUA	UAGUUUUUAGAGAGUAUCGCUAG	Cleavage
CsmiRNA-n34f.1-5p	T_00064042	MYB->MYB-related	Humulus lupulus mRNA for Myb transcription factor (Myb8 gene), cultivar Osvald's 72, clone 4141	1.5	-1	1	24	1916	1939	AUACUUAAUUAGACUAAUAGCAAU	AUUAGUAUUAGACUAAUUAAGUAU	Cleavage
miR1508-5P	T_00064051	MYB->MYB	Humulus lupulus mRNA for Myb transcription factor (Myb8 gene), cultivar Osvald's 72, clone 4141	2.5	-1	1	21	134	154	CAGCUCUCUCUCUUUCUUGGA	CGAGAGAGAGAGAGAGAGUUG	Cleavage
miR169a-5p	T_00065067	NF-Y->NF-YA	PREDICTED: Pyrus x bretschneideri nuclear transcription factor Y subunit A-4-like (LOC103954851), mRNA	2.5	-1	1	21	1891	1911	CAGCCAAGGAUGACUUGCCGG	CAGGCAAUUCAUUCUUGGCUU	Cleavage
miR169b-5p	T_00065067	NF-Y->NF-YA	PREDICTED: Pyrus x bretschneideri nuclear transcription factor Y subunit A-4-like (LOC103954851), mRNA	2.5	-1	1	21	1891	1911	CAGCCAAGGAUGACUUGCCGG	CAGGCAAUUCAUUCUUGGCUU	Cleavage
miR169c	T_00065067	NF-Y->NF-YA	PREDICTED: Pyrus x bretschneideri nuclear transcription factor Y subunit A-4-like (LOC103954851), mRNA	2.5	-1	1	21	1891	1911	UAGCCAAGGAUGACUUGCCUG	CAGGCAAUUCAUUCUUGGCUU	Cleavage
miR169d	T_00065067	NF-Y->NF-YA	PREDICTED: Pyrus x bretschneideri nuclear transcription factor Y subunit A-4-like (LOC103954851), mRNA	2.5	-1	1	21	1891	1911	UAGCCAAGGAUGACUUGCCUG	CAGGCAAUUCAUUCUUGGCUU	Cleavage
miR169a-5p	T_00065068	NF-Y->NF-YA	Populus trichocarpa hypothetical protein (POPTR_0009s06540g) mRNA, complete cds	2.5	-1	1	21	1465	1485	CAGCCAAGGAUGACUUGCCGG	CAGGCAAUUCAUUCUUGGCUU	Cleavage
miR169b-5p	T_00065068	NF-Y->NF-YA	Populus trichocarpa hypothetical protein (POPTR_0009s06540g) mRNA, complete cds	2.5	-1	1	21	1465	1485	CAGCCAAGGAUGACUUGCCGG	CAGGCAAUUCAUUCUUGGCUU	Cleavage
miR169c	T_00065068	NF-Y->NF-YA	Populus trichocarpa hypothetical protein (POPTR_0009s06540g) mRNA, complete cds	2.5	-1	1	21	1465	1485	UAGCCAAGGAUGACUUGCCUG	CAGGCAAUUCAUUCUUGGCUU	Cleavage
miR169d	T_00065068	NF-Y->NF-YA	Populus trichocarpa hypothetical protein (POPTR_0009s06540g) mRNA, complete cds	2.5	-1	1	21	1465	1485	UAGCCAAGGAUGACUUGCCUG	CAGGCAAUUCAUUCUUGGCUU	Cleavage
miR403-5p	T_00065383	WRKY	Glycine max probable WRKY transcription factor 70-like (LOC100805895), mRNA_x0001_|918463830|gb|KT031236.1| Glycine max clone HN_CCL_113 WRKY transcription factor (Glyma09g41050.1) mRNA, complete cds	3	-1	1	21	618	638	UUUGUGUGUGAAUCUAAAGCA	UACUUUAGGUGCACACGCAAG	Translation
miR403-5p	T_00065384	WRKY	Glycine max probable WRKY transcription factor 70-like (LOC100805895), mRNA_x0001_|918463830|gb|KT031236.1| Glycine max clone HN_CCL_113 WRKY transcription factor (Glyma09g41050.1) mRNA, complete cds	3	-1	1	21	761	781	UUUGUGUGUGAAUCUAAAGCA	UACUUUAGGUGCACACGCAAG	Translation
miR7814a	T_00066268	bZIP	PREDICTED: Glycine max uncharacterized LOC100799844 (LOC100799844), mRNA	2	-1	1	22	1136	1157	UUGGUAGAUUGUUAUUAUUUCC	AAUAAUAAUAAUAAUCUAUUAG	Cleavage
miR7814b	T_00066268	bZIP	PREDICTED: Glycine max uncharacterized LOC100799844 (LOC100799844), mRNA	2	-1	1	22	1136	1157	UUGGUAGAUUGUUAUUAUUUCC	AAUAAUAAUAAUAAUCUAUUAG	Cleavage
miR7814c	T_00066268	bZIP	PREDICTED: Glycine max uncharacterized LOC100799844 (LOC100799844), mRNA	2	-1	1	22	1136	1157	UUGGUAGAUUGUUAUUAUUUCC	AAUAAUAAUAAUAAUCUAUUAG	Cleavage
miR7814d	T_00066268	bZIP	PREDICTED: Glycine max uncharacterized LOC100799844 (LOC100799844), mRNA	2	-1	1	22	1136	1157	UUGGUAGAUUGUUAUUAUUUCC	AAUAAUAAUAAUAAUCUAUUAG	Cleavage
miR162-3p	T_00066840	GARP->GARP-G2-like	Morus notabilis hypothetical protein partial mRNA	3	-1	1	21	1469	1488	UCGAUAAACCUCUGCAUCCAG	GAGGAUGCAG-GGUUUAUCGA	Translation
CsmiRNA-n15a	T_00066840	GARP->GARP-G2-like	Morus notabilis hypothetical protein partial mRNA	2.5	-1	1	21	32	52	UAUCAAUUUGAUCUAUUUUGC	CGGAAAUGGAUCAACUUGAUA	Cleavage
CsmiRNA-n15b-3p	T_00066840	GARP->GARP-G2-like	Morus notabilis hypothetical protein partial mRNA	2.5	-1	1	21	32	52	UAUCAAUUUGAUCUAUUUUGC	CGGAAAUGGAUCAACUUGAUA	Cleavage
miR162-3p	T_00066841	GARP->GARP-G2-like	PREDICTED: Nelumbo nucifera transcription factor PCL1 (LOC104589668), transcript variant X3, mRNA	3	-1	1	21	1086	1105	UCGAUAAACCUCUGCAUCCAG	GAGGAUGCAG-GGUUUAUCGA	Translation
miR162-3p	T_00066842	GARP->GARP-G2-like	PREDICTED: Nelumbo nucifera transcription factor PCL1 (LOC104589668), transcript variant X3, mRNA	3	-1	1	21	1086	1105	UCGAUAAACCUCUGCAUCCAG	GAGGAUGCAG-GGUUUAUCGA	Translation
CsmiRNA-n4j-3p	T_00066846	GARP->GARP-G2-like	Morus notabilis Protein TOC75-3 partial mRNA	3	-1	1	21	11074	11094	UUACGAAAUUCUGAAACUUGG	ACGAGUUUCAGAGUUUCGAAG	Cleavage
miR396d-3p	T_00067018	MYB->MYB-related	Jatropha curcas clone JcMYB012 MYB family protein gene, complete cds	3	-1	1	20	372	391	GUUCAAUAAAGCUGUGGAAG	GUUCCUUAGUUUUGUUGGAC	Cleavage
miR396d-3p	T_00067019	MYB->MYB-related	Jatropha curcas clone JcMYB012 MYB family protein gene, complete cds	3	-1	1	20	185	204	GUUCAAUAAAGCUGUGGAAG	GUUCCUUAGUUUUGUUGGAC	Cleavage
miR477a-3p	T_00067673	WRKY	Morus notabilis putative WRKY transcription factor 2 partial mRNA	3	-1	1	21	2377	2397	GAAGCCUUAUAGGGGGAGUGG	UUAUUUCCUUUAUAGGGUUUC	Cleavage
miR477b-3p	T_00067673	WRKY	Morus notabilis putative WRKY transcription factor 2 partial mRNA	2.5	-1	1	21	2377	2397	GAAGCCUUAUAAGGGGAGUGG	UUAUUUCCUUUAUAGGGUUUC	Cleavage
miR5658	T_00067673	WRKY	Morus notabilis putative WRKY transcription factor 2 partial mRNA	3	-1	1	21	2157	2177	AUGAUGAUCAUCAUGAUGAUA	GAUCAUCAUCAUCAUCAUCAU	Cleavage
miR477a-3p	T_00067674	WRKY	PREDICTED: Vigna radiata var. radiata probable WRKY transcription factor 4 (LOC106759467), transcript variant X2, mRNA	3	-1	1	21	2373	2393	GAAGCCUUAUAGGGGGAGUGG	UUAUUUCCUUUAUAGGGUUUC	Cleavage
miR477b-3p	T_00067674	WRKY	PREDICTED: Vigna radiata var. radiata probable WRKY transcription factor 4 (LOC106759467), transcript variant X2, mRNA	2.5	-1	1	21	2373	2393	GAAGCCUUAUAAGGGGAGUGG	UUAUUUCCUUUAUAGGGUUUC	Cleavage
miR5658	T_00067674	WRKY	PREDICTED: Vigna radiata var. radiata probable WRKY transcription factor 4 (LOC106759467), transcript variant X2, mRNA	3	-1	1	21	2153	2173	AUGAUGAUCAUCAUGAUGAUA	GAUCAUCAUCAUCAUCAUCAU	Cleavage
miR477a-3p	T_00067675	WRKY	PREDICTED: Vigna radiata var. radiata probable WRKY transcription factor 4 (LOC106759467), transcript variant X2, mRNA	3	-1	1	21	2396	2416	GAAGCCUUAUAGGGGGAGUGG	UUAUUUCCUUUAUAGGGUUUC	Cleavage
miR477b-3p	T_00067675	WRKY	PREDICTED: Vigna radiata var. radiata probable WRKY transcription factor 4 (LOC106759467), transcript variant X2, mRNA	2.5	-1	1	21	2396	2416	GAAGCCUUAUAAGGGGAGUGG	UUAUUUCCUUUAUAGGGUUUC	Cleavage
miR5658	T_00067675	WRKY	PREDICTED: Vigna radiata var. radiata probable WRKY transcription factor 4 (LOC106759467), transcript variant X2, mRNA	3	-1	1	21	2176	2196	AUGAUGAUCAUCAUGAUGAUA	GAUCAUCAUCAUCAUCAUCAU	Cleavage
miR477a-3p	T_00067676	WRKY	PREDICTED: Cucumis sativus probable WRKY transcription factor 2 (LOC101206605), mRNA	3	-1	1	21	2609	2629	GAAGCCUUAUAGGGGGAGUGG	UUAUUUCCUUUAUAGGGUUUC	Cleavage
miR477b-3p	T_00067676	WRKY	PREDICTED: Cucumis sativus probable WRKY transcription factor 2 (LOC101206605), mRNA	2.5	-1	1	21	2609	2629	GAAGCCUUAUAAGGGGAGUGG	UUAUUUCCUUUAUAGGGUUUC	Cleavage
miR5658	T_00067676	WRKY	PREDICTED: Cucumis sativus probable WRKY transcription factor 2 (LOC101206605), mRNA	3	-1	1	21	2389	2409	AUGAUGAUCAUCAUGAUGAUA	GAUCAUCAUCAUCAUCAUCAU	Cleavage
miR477a-3p	T_00067677	WRKY	PREDICTED: Vigna radiata var. radiata probable WRKY transcription factor 4 (LOC106759467), transcript variant X2, mRNA	3	-1	1	21	2626	2646	GAAGCCUUAUAGGGGGAGUGG	UUAUUUCCUUUAUAGGGUUUC	Cleavage
miR477b-3p	T_00067677	WRKY	PREDICTED: Vigna radiata var. radiata probable WRKY transcription factor 4 (LOC106759467), transcript variant X2, mRNA	2.5	-1	1	21	2626	2646	GAAGCCUUAUAAGGGGAGUGG	UUAUUUCCUUUAUAGGGUUUC	Cleavage
miR5658	T_00067677	WRKY	PREDICTED: Vigna radiata var. radiata probable WRKY transcription factor 4 (LOC106759467), transcript variant X2, mRNA	3	-1	1	21	2406	2426	AUGAUGAUCAUCAUGAUGAUA	GAUCAUCAUCAUCAUCAUCAU	Cleavage
miR166a-3p	T_00069032	HB->HB-HD-ZIP	Morus notabilis hypothetical protein partial mRNA	1	-1	1	21	1452	1472	UCGGACCAGGCUUCAUUCCCC	CUGGGAUGAAGCCUGGUCCGG	Cleavage
miR166b-3p	T_00069032	HB->HB-HD-ZIP	Morus notabilis hypothetical protein partial mRNA	1	-1	1	21	1452	1472	UCGGACCAGGCUUCAUUCCCC	CUGGGAUGAAGCCUGGUCCGG	Cleavage
miR166c-3p	T_00069032	HB->HB-HD-ZIP	Morus notabilis hypothetical protein partial mRNA	1	-1	1	21	1452	1472	UCGGACCAGGCUUCAUUCCCC	CUGGGAUGAAGCCUGGUCCGG	Cleavage
miR166a-3p	T_00069033	HB->HB-other	Morus notabilis hypothetical protein partial mRNA	1	-1	1	21	1446	1466	UCGGACCAGGCUUCAUUCCCC	CUGGGAUGAAGCCUGGUCCGG	Cleavage
miR166b-3p	T_00069033	HB->HB-other	Morus notabilis hypothetical protein partial mRNA	1	-1	1	21	1446	1466	UCGGACCAGGCUUCAUUCCCC	CUGGGAUGAAGCCUGGUCCGG	Cleavage
miR166c-3p	T_00069033	HB->HB-other	Morus notabilis hypothetical protein partial mRNA	1	-1	1	21	1446	1466	UCGGACCAGGCUUCAUUCCCC	CUGGGAUGAAGCCUGGUCCGG	Cleavage
miR171f-5p	T_00070153	HB->HB-BELL	Morus notabilis BEL1-like homeodomain protein 11 partial mRNA	2.5	-1	1	21	2148	2168	UGUUGGCAUGGUUCAAUCAAA	UAUGAUAGGACCAUGCCAAUG	Cleavage
CsmiRNA-n13-5p	T_00070415	AP2/ERF->AP2/ERF-ERF	PREDICTED: Pyrus x bretschneideri AP2-like ethylene-responsive transcription factor PLT2 (LOC103963467), mRNA	2.5	-1	1	22	13	34	CGGUGGGUGUUUCCCAGUAACU	AAGUACUGGGGAACAUCCACUA	Cleavage
miR156a	T_00071656	SBP	PREDICTED: Cucumis sativus squamosa promoter-binding-like protein 6 (LOC101221286), transcript variant X3, mRNA	1	-1	1	20	2074	2093	UGACAGAAGAGAGUGAGCAC	GUGCUCUCUCUCUUCUGUCA	Cleavage
miR156b-5p	T_00071656	SBP	PREDICTED: Cucumis sativus squamosa promoter-binding-like protein 6 (LOC101221286), transcript variant X3, mRNA	1	-1	1	21	2074	2094	UUGACAGAAGAGAGAGAGCAC	GUGCUCUCUCUCUUCUGUCAU	Cleavage
miR156c-5p	T_00071656	SBP	PREDICTED: Cucumis sativus squamosa promoter-binding-like protein 6 (LOC101221286), transcript variant X3, mRNA	1	-1	1	21	2074	2094	UUGACAGAAGAGAGAGAGCAC	GUGCUCUCUCUCUUCUGUCAU	Cleavage
miR156d-5p	T_00071656	SBP	PREDICTED: Cucumis sativus squamosa promoter-binding-like protein 6 (LOC101221286), transcript variant X3, mRNA	1	-1	1	20	2074	2093	UGACAGAAGAGAGUGAGCAC	GUGCUCUCUCUCUUCUGUCA	Cleavage
miR156e-5p	T_00071656	SBP	PREDICTED: Cucumis sativus squamosa promoter-binding-like protein 6 (LOC101221286), transcript variant X3, mRNA	1	-1	1	21	2074	2094	UUGACAGAAGAGAGAGAGCAC	GUGCUCUCUCUCUUCUGUCAU	Cleavage
miR156f-5p	T_00071656	SBP	PREDICTED: Cucumis sativus squamosa promoter-binding-like protein 6 (LOC101221286), transcript variant X3, mRNA	1	-1	1	20	2074	2093	UGACAGAAGAGAGUGAGCAC	GUGCUCUCUCUCUUCUGUCA	Cleavage
miR156g	T_00071656	SBP	PREDICTED: Cucumis sativus squamosa promoter-binding-like protein 6 (LOC101221286), transcript variant X3, mRNA	1	-1	1	21	2074	2094	UUGACAGAAGAGAGAGAGCAC	GUGCUCUCUCUCUUCUGUCAU	Cleavage
miR156h-5p	T_00071656	SBP	PREDICTED: Cucumis sativus squamosa promoter-binding-like protein 6 (LOC101221286), transcript variant X3, mRNA	1	-1	1	20	2074	2093	UGACAGAAGAGAGUGAGCAC	GUGCUCUCUCUCUUCUGUCA	Cleavage
miR156i-5p	T_00071656	SBP	PREDICTED: Cucumis sativus squamosa promoter-binding-like protein 6 (LOC101221286), transcript variant X3, mRNA	1	-1	1	20	2074	2093	UGACAGAAGAGAGUGAGCAC	GUGCUCUCUCUCUUCUGUCA	Cleavage
miR156a	T_00071657	SBP	PREDICTED: Cucumis sativus squamosa promoter-binding-like protein 6 (LOC101221286), transcript variant X3, mRNA	1	-1	1	20	1891	1910	UGACAGAAGAGAGUGAGCAC	GUGCUCUCUCUCUUCUGUCA	Cleavage
miR156b-5p	T_00071657	SBP	PREDICTED: Cucumis sativus squamosa promoter-binding-like protein 6 (LOC101221286), transcript variant X3, mRNA	1	-1	1	21	1891	1911	UUGACAGAAGAGAGAGAGCAC	GUGCUCUCUCUCUUCUGUCAU	Cleavage
miR156c-5p	T_00071657	SBP	PREDICTED: Cucumis sativus squamosa promoter-binding-like protein 6 (LOC101221286), transcript variant X3, mRNA	1	-1	1	21	1891	1911	UUGACAGAAGAGAGAGAGCAC	GUGCUCUCUCUCUUCUGUCAU	Cleavage
miR156d-5p	T_00071657	SBP	PREDICTED: Cucumis sativus squamosa promoter-binding-like protein 6 (LOC101221286), transcript variant X3, mRNA	1	-1	1	20	1891	1910	UGACAGAAGAGAGUGAGCAC	GUGCUCUCUCUCUUCUGUCA	Cleavage
miR156e-5p	T_00071657	SBP	PREDICTED: Cucumis sativus squamosa promoter-binding-like protein 6 (LOC101221286), transcript variant X3, mRNA	1	-1	1	21	1891	1911	UUGACAGAAGAGAGAGAGCAC	GUGCUCUCUCUCUUCUGUCAU	Cleavage
miR156f-5p	T_00071657	SBP	PREDICTED: Cucumis sativus squamosa promoter-binding-like protein 6 (LOC101221286), transcript variant X3, mRNA	1	-1	1	20	1891	1910	UGACAGAAGAGAGUGAGCAC	GUGCUCUCUCUCUUCUGUCA	Cleavage
miR156g	T_00071657	SBP	PREDICTED: Cucumis sativus squamosa promoter-binding-like protein 6 (LOC101221286), transcript variant X3, mRNA	1	-1	1	21	1891	1911	UUGACAGAAGAGAGAGAGCAC	GUGCUCUCUCUCUUCUGUCAU	Cleavage
miR156h-5p	T_00071657	SBP	PREDICTED: Cucumis sativus squamosa promoter-binding-like protein 6 (LOC101221286), transcript variant X3, mRNA	1	-1	1	20	1891	1910	UGACAGAAGAGAGUGAGCAC	GUGCUCUCUCUCUUCUGUCA	Cleavage
miR156i-5p	T_00071657	SBP	PREDICTED: Cucumis sativus squamosa promoter-binding-like protein 6 (LOC101221286), transcript variant X3, mRNA	1	-1	1	20	1891	1910	UGACAGAAGAGAGUGAGCAC	GUGCUCUCUCUCUUCUGUCA	Cleavage
miR156a	T_00071658	SBP	PREDICTED: Cucumis sativus squamosa promoter-binding-like protein 6 (LOC101221286), transcript variant X3, mRNA	1	-1	1	20	2518	2537	UGACAGAAGAGAGUGAGCAC	GUGCUCUCUCUCUUCUGUCA	Cleavage
miR156b-5p	T_00071658	SBP	PREDICTED: Cucumis sativus squamosa promoter-binding-like protein 6 (LOC101221286), transcript variant X3, mRNA	1	-1	1	21	2518	2538	UUGACAGAAGAGAGAGAGCAC	GUGCUCUCUCUCUUCUGUCAU	Cleavage
miR156c-5p	T_00071658	SBP	PREDICTED: Cucumis sativus squamosa promoter-binding-like protein 6 (LOC101221286), transcript variant X3, mRNA	1	-1	1	21	2518	2538	UUGACAGAAGAGAGAGAGCAC	GUGCUCUCUCUCUUCUGUCAU	Cleavage
miR156d-5p	T_00071658	SBP	PREDICTED: Cucumis sativus squamosa promoter-binding-like protein 6 (LOC101221286), transcript variant X3, mRNA	1	-1	1	20	2518	2537	UGACAGAAGAGAGUGAGCAC	GUGCUCUCUCUCUUCUGUCA	Cleavage
miR156e-5p	T_00071658	SBP	PREDICTED: Cucumis sativus squamosa promoter-binding-like protein 6 (LOC101221286), transcript variant X3, mRNA	1	-1	1	21	2518	2538	UUGACAGAAGAGAGAGAGCAC	GUGCUCUCUCUCUUCUGUCAU	Cleavage
miR156f-5p	T_00071658	SBP	PREDICTED: Cucumis sativus squamosa promoter-binding-like protein 6 (LOC101221286), transcript variant X3, mRNA	1	-1	1	20	2518	2537	UGACAGAAGAGAGUGAGCAC	GUGCUCUCUCUCUUCUGUCA	Cleavage
miR156g	T_00071658	SBP	PREDICTED: Cucumis sativus squamosa promoter-binding-like protein 6 (LOC101221286), transcript variant X3, mRNA	1	-1	1	21	2518	2538	UUGACAGAAGAGAGAGAGCAC	GUGCUCUCUCUCUUCUGUCAU	Cleavage
miR156h-5p	T_00071658	SBP	PREDICTED: Cucumis sativus squamosa promoter-binding-like protein 6 (LOC101221286), transcript variant X3, mRNA	1	-1	1	20	2518	2537	UGACAGAAGAGAGUGAGCAC	GUGCUCUCUCUCUUCUGUCA	Cleavage
miR156i-5p	T_00071658	SBP	PREDICTED: Cucumis sativus squamosa promoter-binding-like protein 6 (LOC101221286), transcript variant X3, mRNA	1	-1	1	20	2518	2537	UGACAGAAGAGAGUGAGCAC	GUGCUCUCUCUCUUCUGUCA	Cleavage
miR156a	T_00071659	SBP	PREDICTED: Cucumis sativus squamosa promoter-binding-like protein 6 (LOC101221286), transcript variant X3, mRNA	1	-1	1	20	2335	2354	UGACAGAAGAGAGUGAGCAC	GUGCUCUCUCUCUUCUGUCA	Cleavage
miR156b-5p	T_00071659	SBP	PREDICTED: Cucumis sativus squamosa promoter-binding-like protein 6 (LOC101221286), transcript variant X3, mRNA	1	-1	1	21	2335	2355	UUGACAGAAGAGAGAGAGCAC	GUGCUCUCUCUCUUCUGUCAU	Cleavage
miR156c-5p	T_00071659	SBP	PREDICTED: Cucumis sativus squamosa promoter-binding-like protein 6 (LOC101221286), transcript variant X3, mRNA	1	-1	1	21	2335	2355	UUGACAGAAGAGAGAGAGCAC	GUGCUCUCUCUCUUCUGUCAU	Cleavage
miR156d-5p	T_00071659	SBP	PREDICTED: Cucumis sativus squamosa promoter-binding-like protein 6 (LOC101221286), transcript variant X3, mRNA	1	-1	1	20	2335	2354	UGACAGAAGAGAGUGAGCAC	GUGCUCUCUCUCUUCUGUCA	Cleavage
miR156e-5p	T_00071659	SBP	PREDICTED: Cucumis sativus squamosa promoter-binding-like protein 6 (LOC101221286), transcript variant X3, mRNA	1	-1	1	21	2335	2355	UUGACAGAAGAGAGAGAGCAC	GUGCUCUCUCUCUUCUGUCAU	Cleavage
miR156f-5p	T_00071659	SBP	PREDICTED: Cucumis sativus squamosa promoter-binding-like protein 6 (LOC101221286), transcript variant X3, mRNA	1	-1	1	20	2335	2354	UGACAGAAGAGAGUGAGCAC	GUGCUCUCUCUCUUCUGUCA	Cleavage
miR156g	T_00071659	SBP	PREDICTED: Cucumis sativus squamosa promoter-binding-like protein 6 (LOC101221286), transcript variant X3, mRNA	1	-1	1	21	2335	2355	UUGACAGAAGAGAGAGAGCAC	GUGCUCUCUCUCUUCUGUCAU	Cleavage
miR156h-5p	T_00071659	SBP	PREDICTED: Cucumis sativus squamosa promoter-binding-like protein 6 (LOC101221286), transcript variant X3, mRNA	1	-1	1	20	2335	2354	UGACAGAAGAGAGUGAGCAC	GUGCUCUCUCUCUUCUGUCA	Cleavage
miR156i-5p	T_00071659	SBP	PREDICTED: Cucumis sativus squamosa promoter-binding-like protein 6 (LOC101221286), transcript variant X3, mRNA	1	-1	1	20	2335	2354	UGACAGAAGAGAGUGAGCAC	GUGCUCUCUCUCUUCUGUCA	Cleavage
miR156a	T_00071660	SBP	PREDICTED: Cucumis sativus squamosa promoter-binding-like protein 6 (LOC101221286), transcript variant X3, mRNA	1	-1	1	20	1921	1940	UGACAGAAGAGAGUGAGCAC	GUGCUCUCUCUCUUCUGUCA	Cleavage
miR156b-5p	T_00071660	SBP	PREDICTED: Cucumis sativus squamosa promoter-binding-like protein 6 (LOC101221286), transcript variant X3, mRNA	1	-1	1	21	1921	1941	UUGACAGAAGAGAGAGAGCAC	GUGCUCUCUCUCUUCUGUCAU	Cleavage
miR156c-5p	T_00071660	SBP	PREDICTED: Cucumis sativus squamosa promoter-binding-like protein 6 (LOC101221286), transcript variant X3, mRNA	1	-1	1	21	1921	1941	UUGACAGAAGAGAGAGAGCAC	GUGCUCUCUCUCUUCUGUCAU	Cleavage
miR156d-5p	T_00071660	SBP	PREDICTED: Cucumis sativus squamosa promoter-binding-like protein 6 (LOC101221286), transcript variant X3, mRNA	1	-1	1	20	1921	1940	UGACAGAAGAGAGUGAGCAC	GUGCUCUCUCUCUUCUGUCA	Cleavage
miR156e-5p	T_00071660	SBP	PREDICTED: Cucumis sativus squamosa promoter-binding-like protein 6 (LOC101221286), transcript variant X3, mRNA	1	-1	1	21	1921	1941	UUGACAGAAGAGAGAGAGCAC	GUGCUCUCUCUCUUCUGUCAU	Cleavage
miR156f-5p	T_00071660	SBP	PREDICTED: Cucumis sativus squamosa promoter-binding-like protein 6 (LOC101221286), transcript variant X3, mRNA	1	-1	1	20	1921	1940	UGACAGAAGAGAGUGAGCAC	GUGCUCUCUCUCUUCUGUCA	Cleavage
miR156g	T_00071660	SBP	PREDICTED: Cucumis sativus squamosa promoter-binding-like protein 6 (LOC101221286), transcript variant X3, mRNA	1	-1	1	21	1921	1941	UUGACAGAAGAGAGAGAGCAC	GUGCUCUCUCUCUUCUGUCAU	Cleavage
miR156h-5p	T_00071660	SBP	PREDICTED: Cucumis sativus squamosa promoter-binding-like protein 6 (LOC101221286), transcript variant X3, mRNA	1	-1	1	20	1921	1940	UGACAGAAGAGAGUGAGCAC	GUGCUCUCUCUCUUCUGUCA	Cleavage
miR156i-5p	T_00071660	SBP	PREDICTED: Cucumis sativus squamosa promoter-binding-like protein 6 (LOC101221286), transcript variant X3, mRNA	1	-1	1	20	1921	1940	UGACAGAAGAGAGUGAGCAC	GUGCUCUCUCUCUUCUGUCA	Cleavage
miR156a	T_00071661	SBP	PREDICTED: Cucumis sativus squamosa promoter-binding-like protein 6 (LOC101221286), transcript variant X3, mRNA	1	-1	1	20	1816	1835	UGACAGAAGAGAGUGAGCAC	GUGCUCUCUCUCUUCUGUCA	Cleavage
miR156b-5p	T_00071661	SBP	PREDICTED: Cucumis sativus squamosa promoter-binding-like protein 6 (LOC101221286), transcript variant X3, mRNA	1	-1	1	21	1816	1836	UUGACAGAAGAGAGAGAGCAC	GUGCUCUCUCUCUUCUGUCAU	Cleavage
miR156c-5p	T_00071661	SBP	PREDICTED: Cucumis sativus squamosa promoter-binding-like protein 6 (LOC101221286), transcript variant X3, mRNA	1	-1	1	21	1816	1836	UUGACAGAAGAGAGAGAGCAC	GUGCUCUCUCUCUUCUGUCAU	Cleavage
miR156d-5p	T_00071661	SBP	PREDICTED: Cucumis sativus squamosa promoter-binding-like protein 6 (LOC101221286), transcript variant X3, mRNA	1	-1	1	20	1816	1835	UGACAGAAGAGAGUGAGCAC	GUGCUCUCUCUCUUCUGUCA	Cleavage
miR156e-5p	T_00071661	SBP	PREDICTED: Cucumis sativus squamosa promoter-binding-like protein 6 (LOC101221286), transcript variant X3, mRNA	1	-1	1	21	1816	1836	UUGACAGAAGAGAGAGAGCAC	GUGCUCUCUCUCUUCUGUCAU	Cleavage
miR156f-5p	T_00071661	SBP	PREDICTED: Cucumis sativus squamosa promoter-binding-like protein 6 (LOC101221286), transcript variant X3, mRNA	1	-1	1	20	1816	1835	UGACAGAAGAGAGUGAGCAC	GUGCUCUCUCUCUUCUGUCA	Cleavage
miR156g	T_00071661	SBP	PREDICTED: Cucumis sativus squamosa promoter-binding-like protein 6 (LOC101221286), transcript variant X3, mRNA	1	-1	1	21	1816	1836	UUGACAGAAGAGAGAGAGCAC	GUGCUCUCUCUCUUCUGUCAU	Cleavage
miR156h-5p	T_00071661	SBP	PREDICTED: Cucumis sativus squamosa promoter-binding-like protein 6 (LOC101221286), transcript variant X3, mRNA	1	-1	1	20	1816	1835	UGACAGAAGAGAGUGAGCAC	GUGCUCUCUCUCUUCUGUCA	Cleavage
miR156i-5p	T_00071661	SBP	PREDICTED: Cucumis sativus squamosa promoter-binding-like protein 6 (LOC101221286), transcript variant X3, mRNA	1	-1	1	20	1816	1835	UGACAGAAGAGAGUGAGCAC	GUGCUCUCUCUCUUCUGUCA	Cleavage
miR156a	T_00071662	SBP	PREDICTED: Cucumis sativus squamosa promoter-binding-like protein 6 (LOC101221286), transcript variant X3, mRNA	1	-1	1	20	2207	2226	UGACAGAAGAGAGUGAGCAC	GUGCUCUCUCUCUUCUGUCA	Cleavage
miR156b-5p	T_00071662	SBP	PREDICTED: Cucumis sativus squamosa promoter-binding-like protein 6 (LOC101221286), transcript variant X3, mRNA	1	-1	1	21	2207	2227	UUGACAGAAGAGAGAGAGCAC	GUGCUCUCUCUCUUCUGUCAU	Cleavage
miR156c-5p	T_00071662	SBP	PREDICTED: Cucumis sativus squamosa promoter-binding-like protein 6 (LOC101221286), transcript variant X3, mRNA	1	-1	1	21	2207	2227	UUGACAGAAGAGAGAGAGCAC	GUGCUCUCUCUCUUCUGUCAU	Cleavage
miR156d-5p	T_00071662	SBP	PREDICTED: Cucumis sativus squamosa promoter-binding-like protein 6 (LOC101221286), transcript variant X3, mRNA	1	-1	1	20	2207	2226	UGACAGAAGAGAGUGAGCAC	GUGCUCUCUCUCUUCUGUCA	Cleavage
miR156e-5p	T_00071662	SBP	PREDICTED: Cucumis sativus squamosa promoter-binding-like protein 6 (LOC101221286), transcript variant X3, mRNA	1	-1	1	21	2207	2227	UUGACAGAAGAGAGAGAGCAC	GUGCUCUCUCUCUUCUGUCAU	Cleavage
miR156f-5p	T_00071662	SBP	PREDICTED: Cucumis sativus squamosa promoter-binding-like protein 6 (LOC101221286), transcript variant X3, mRNA	1	-1	1	20	2207	2226	UGACAGAAGAGAGUGAGCAC	GUGCUCUCUCUCUUCUGUCA	Cleavage
miR156g	T_00071662	SBP	PREDICTED: Cucumis sativus squamosa promoter-binding-like protein 6 (LOC101221286), transcript variant X3, mRNA	1	-1	1	21	2207	2227	UUGACAGAAGAGAGAGAGCAC	GUGCUCUCUCUCUUCUGUCAU	Cleavage
miR156h-5p	T_00071662	SBP	PREDICTED: Cucumis sativus squamosa promoter-binding-like protein 6 (LOC101221286), transcript variant X3, mRNA	1	-1	1	20	2207	2226	UGACAGAAGAGAGUGAGCAC	GUGCUCUCUCUCUUCUGUCA	Cleavage
miR156i-5p	T_00071662	SBP	PREDICTED: Cucumis sativus squamosa promoter-binding-like protein 6 (LOC101221286), transcript variant X3, mRNA	1	-1	1	20	2207	2226	UGACAGAAGAGAGUGAGCAC	GUGCUCUCUCUCUUCUGUCA	Cleavage
miR156a	T_00071663	SBP	PREDICTED: Cucumis sativus squamosa promoter-binding-like protein 6 (LOC101221286), transcript variant X3, mRNA	1	-1	1	20	2002	2021	UGACAGAAGAGAGUGAGCAC	GUGCUCUCUCUCUUCUGUCA	Cleavage
miR156b-5p	T_00071663	SBP	PREDICTED: Cucumis sativus squamosa promoter-binding-like protein 6 (LOC101221286), transcript variant X3, mRNA	1	-1	1	21	2002	2022	UUGACAGAAGAGAGAGAGCAC	GUGCUCUCUCUCUUCUGUCAU	Cleavage
miR156c-5p	T_00071663	SBP	PREDICTED: Cucumis sativus squamosa promoter-binding-like protein 6 (LOC101221286), transcript variant X3, mRNA	1	-1	1	21	2002	2022	UUGACAGAAGAGAGAGAGCAC	GUGCUCUCUCUCUUCUGUCAU	Cleavage
miR156d-5p	T_00071663	SBP	PREDICTED: Cucumis sativus squamosa promoter-binding-like protein 6 (LOC101221286), transcript variant X3, mRNA	1	-1	1	20	2002	2021	UGACAGAAGAGAGUGAGCAC	GUGCUCUCUCUCUUCUGUCA	Cleavage
miR156e-5p	T_00071663	SBP	PREDICTED: Cucumis sativus squamosa promoter-binding-like protein 6 (LOC101221286), transcript variant X3, mRNA	1	-1	1	21	2002	2022	UUGACAGAAGAGAGAGAGCAC	GUGCUCUCUCUCUUCUGUCAU	Cleavage
miR156f-5p	T_00071663	SBP	PREDICTED: Cucumis sativus squamosa promoter-binding-like protein 6 (LOC101221286), transcript variant X3, mRNA	1	-1	1	20	2002	2021	UGACAGAAGAGAGUGAGCAC	GUGCUCUCUCUCUUCUGUCA	Cleavage
miR156g	T_00071663	SBP	PREDICTED: Cucumis sativus squamosa promoter-binding-like protein 6 (LOC101221286), transcript variant X3, mRNA	1	-1	1	21	2002	2022	UUGACAGAAGAGAGAGAGCAC	GUGCUCUCUCUCUUCUGUCAU	Cleavage
miR156h-5p	T_00071663	SBP	PREDICTED: Cucumis sativus squamosa promoter-binding-like protein 6 (LOC101221286), transcript variant X3, mRNA	1	-1	1	20	2002	2021	UGACAGAAGAGAGUGAGCAC	GUGCUCUCUCUCUUCUGUCA	Cleavage
miR156i-5p	T_00071663	SBP	PREDICTED: Cucumis sativus squamosa promoter-binding-like protein 6 (LOC101221286), transcript variant X3, mRNA	1	-1	1	20	2002	2021	UGACAGAAGAGAGUGAGCAC	GUGCUCUCUCUCUUCUGUCA	Cleavage
miR156a	T_00071664	SBP	PREDICTED: Cucumis sativus squamosa promoter-binding-like protein 6 (LOC101221286), transcript variant X3, mRNA	1	-1	1	20	1212	1231	UGACAGAAGAGAGUGAGCAC	GUGCUCUCUCUCUUCUGUCA	Cleavage
miR156b-5p	T_00071664	SBP	PREDICTED: Cucumis sativus squamosa promoter-binding-like protein 6 (LOC101221286), transcript variant X3, mRNA	1	-1	1	21	1212	1232	UUGACAGAAGAGAGAGAGCAC	GUGCUCUCUCUCUUCUGUCAU	Cleavage
miR156c-5p	T_00071664	SBP	PREDICTED: Cucumis sativus squamosa promoter-binding-like protein 6 (LOC101221286), transcript variant X3, mRNA	1	-1	1	21	1212	1232	UUGACAGAAGAGAGAGAGCAC	GUGCUCUCUCUCUUCUGUCAU	Cleavage
miR156d-5p	T_00071664	SBP	PREDICTED: Cucumis sativus squamosa promoter-binding-like protein 6 (LOC101221286), transcript variant X3, mRNA	1	-1	1	20	1212	1231	UGACAGAAGAGAGUGAGCAC	GUGCUCUCUCUCUUCUGUCA	Cleavage
miR156e-5p	T_00071664	SBP	PREDICTED: Cucumis sativus squamosa promoter-binding-like protein 6 (LOC101221286), transcript variant X3, mRNA	1	-1	1	21	1212	1232	UUGACAGAAGAGAGAGAGCAC	GUGCUCUCUCUCUUCUGUCAU	Cleavage
miR156f-5p	T_00071664	SBP	PREDICTED: Cucumis sativus squamosa promoter-binding-like protein 6 (LOC101221286), transcript variant X3, mRNA	1	-1	1	20	1212	1231	UGACAGAAGAGAGUGAGCAC	GUGCUCUCUCUCUUCUGUCA	Cleavage
miR156g	T_00071664	SBP	PREDICTED: Cucumis sativus squamosa promoter-binding-like protein 6 (LOC101221286), transcript variant X3, mRNA	1	-1	1	21	1212	1232	UUGACAGAAGAGAGAGAGCAC	GUGCUCUCUCUCUUCUGUCAU	Cleavage
miR156h-5p	T_00071664	SBP	PREDICTED: Cucumis sativus squamosa promoter-binding-like protein 6 (LOC101221286), transcript variant X3, mRNA	1	-1	1	20	1212	1231	UGACAGAAGAGAGUGAGCAC	GUGCUCUCUCUCUUCUGUCA	Cleavage
miR156i-5p	T_00071664	SBP	PREDICTED: Cucumis sativus squamosa promoter-binding-like protein 6 (LOC101221286), transcript variant X3, mRNA	1	-1	1	20	1212	1231	UGACAGAAGAGAGUGAGCAC	GUGCUCUCUCUCUUCUGUCA	Cleavage
miR156a	T_00071665	SBP	PREDICTED: Cucumis sativus squamosa promoter-binding-like protein 6 (LOC101221286), transcript variant X3, mRNA	1	-1	1	20	1447	1466	UGACAGAAGAGAGUGAGCAC	GUGCUCUCUCUCUUCUGUCA	Cleavage
miR156b-5p	T_00071665	SBP	PREDICTED: Cucumis sativus squamosa promoter-binding-like protein 6 (LOC101221286), transcript variant X3, mRNA	1	-1	1	21	1447	1467	UUGACAGAAGAGAGAGAGCAC	GUGCUCUCUCUCUUCUGUCAU	Cleavage
miR156c-5p	T_00071665	SBP	PREDICTED: Cucumis sativus squamosa promoter-binding-like protein 6 (LOC101221286), transcript variant X3, mRNA	1	-1	1	21	1447	1467	UUGACAGAAGAGAGAGAGCAC	GUGCUCUCUCUCUUCUGUCAU	Cleavage
miR156d-5p	T_00071665	SBP	PREDICTED: Cucumis sativus squamosa promoter-binding-like protein 6 (LOC101221286), transcript variant X3, mRNA	1	-1	1	20	1447	1466	UGACAGAAGAGAGUGAGCAC	GUGCUCUCUCUCUUCUGUCA	Cleavage
miR156e-5p	T_00071665	SBP	PREDICTED: Cucumis sativus squamosa promoter-binding-like protein 6 (LOC101221286), transcript variant X3, mRNA	1	-1	1	21	1447	1467	UUGACAGAAGAGAGAGAGCAC	GUGCUCUCUCUCUUCUGUCAU	Cleavage
miR156f-5p	T_00071665	SBP	PREDICTED: Cucumis sativus squamosa promoter-binding-like protein 6 (LOC101221286), transcript variant X3, mRNA	1	-1	1	20	1447	1466	UGACAGAAGAGAGUGAGCAC	GUGCUCUCUCUCUUCUGUCA	Cleavage
miR156g	T_00071665	SBP	PREDICTED: Cucumis sativus squamosa promoter-binding-like protein 6 (LOC101221286), transcript variant X3, mRNA	1	-1	1	21	1447	1467	UUGACAGAAGAGAGAGAGCAC	GUGCUCUCUCUCUUCUGUCAU	Cleavage
miR156h-5p	T_00071665	SBP	PREDICTED: Cucumis sativus squamosa promoter-binding-like protein 6 (LOC101221286), transcript variant X3, mRNA	1	-1	1	20	1447	1466	UGACAGAAGAGAGUGAGCAC	GUGCUCUCUCUCUUCUGUCA	Cleavage
miR156i-5p	T_00071665	SBP	PREDICTED: Cucumis sativus squamosa promoter-binding-like protein 6 (LOC101221286), transcript variant X3, mRNA	1	-1	1	20	1447	1466	UGACAGAAGAGAGUGAGCAC	GUGCUCUCUCUCUUCUGUCA	Cleavage
miR156a	T_00071666	SBP	PREDICTED: Cucumis sativus squamosa promoter-binding-like protein 6 (LOC101221286), transcript variant X3, mRNA	1	-1	1	20	1151	1170	UGACAGAAGAGAGUGAGCAC	GUGCUCUCUCUCUUCUGUCA	Cleavage
miR156b-5p	T_00071666	SBP	PREDICTED: Cucumis sativus squamosa promoter-binding-like protein 6 (LOC101221286), transcript variant X3, mRNA	1	-1	1	21	1151	1171	UUGACAGAAGAGAGAGAGCAC	GUGCUCUCUCUCUUCUGUCAU	Cleavage
miR156c-5p	T_00071666	SBP	PREDICTED: Cucumis sativus squamosa promoter-binding-like protein 6 (LOC101221286), transcript variant X3, mRNA	1	-1	1	21	1151	1171	UUGACAGAAGAGAGAGAGCAC	GUGCUCUCUCUCUUCUGUCAU	Cleavage
miR156d-5p	T_00071666	SBP	PREDICTED: Cucumis sativus squamosa promoter-binding-like protein 6 (LOC101221286), transcript variant X3, mRNA	1	-1	1	20	1151	1170	UGACAGAAGAGAGUGAGCAC	GUGCUCUCUCUCUUCUGUCA	Cleavage
miR156e-5p	T_00071666	SBP	PREDICTED: Cucumis sativus squamosa promoter-binding-like protein 6 (LOC101221286), transcript variant X3, mRNA	1	-1	1	21	1151	1171	UUGACAGAAGAGAGAGAGCAC	GUGCUCUCUCUCUUCUGUCAU	Cleavage
miR156f-5p	T_00071666	SBP	PREDICTED: Cucumis sativus squamosa promoter-binding-like protein 6 (LOC101221286), transcript variant X3, mRNA	1	-1	1	20	1151	1170	UGACAGAAGAGAGUGAGCAC	GUGCUCUCUCUCUUCUGUCA	Cleavage
miR156g	T_00071666	SBP	PREDICTED: Cucumis sativus squamosa promoter-binding-like protein 6 (LOC101221286), transcript variant X3, mRNA	1	-1	1	21	1151	1171	UUGACAGAAGAGAGAGAGCAC	GUGCUCUCUCUCUUCUGUCAU	Cleavage
miR156h-5p	T_00071666	SBP	PREDICTED: Cucumis sativus squamosa promoter-binding-like protein 6 (LOC101221286), transcript variant X3, mRNA	1	-1	1	20	1151	1170	UGACAGAAGAGAGUGAGCAC	GUGCUCUCUCUCUUCUGUCA	Cleavage
miR156i-5p	T_00071666	SBP	PREDICTED: Cucumis sativus squamosa promoter-binding-like protein 6 (LOC101221286), transcript variant X3, mRNA	1	-1	1	20	1151	1170	UGACAGAAGAGAGUGAGCAC	GUGCUCUCUCUCUUCUGUCA	Cleavage
miR156a	T_00071667	SBP	PREDICTED: Cucumis sativus squamosa promoter-binding-like protein 6 (LOC101221286), transcript variant X3, mRNA	1	-1	1	20	1150	1169	UGACAGAAGAGAGUGAGCAC	GUGCUCUCUCUCUUCUGUCA	Cleavage
miR156b-5p	T_00071667	SBP	PREDICTED: Cucumis sativus squamosa promoter-binding-like protein 6 (LOC101221286), transcript variant X3, mRNA	1	-1	1	21	1150	1170	UUGACAGAAGAGAGAGAGCAC	GUGCUCUCUCUCUUCUGUCAU	Cleavage
miR156c-5p	T_00071667	SBP	PREDICTED: Cucumis sativus squamosa promoter-binding-like protein 6 (LOC101221286), transcript variant X3, mRNA	1	-1	1	21	1150	1170	UUGACAGAAGAGAGAGAGCAC	GUGCUCUCUCUCUUCUGUCAU	Cleavage
miR156d-5p	T_00071667	SBP	PREDICTED: Cucumis sativus squamosa promoter-binding-like protein 6 (LOC101221286), transcript variant X3, mRNA	1	-1	1	20	1150	1169	UGACAGAAGAGAGUGAGCAC	GUGCUCUCUCUCUUCUGUCA	Cleavage
miR156e-5p	T_00071667	SBP	PREDICTED: Cucumis sativus squamosa promoter-binding-like protein 6 (LOC101221286), transcript variant X3, mRNA	1	-1	1	21	1150	1170	UUGACAGAAGAGAGAGAGCAC	GUGCUCUCUCUCUUCUGUCAU	Cleavage
miR156f-5p	T_00071667	SBP	PREDICTED: Cucumis sativus squamosa promoter-binding-like protein 6 (LOC101221286), transcript variant X3, mRNA	1	-1	1	20	1150	1169	UGACAGAAGAGAGUGAGCAC	GUGCUCUCUCUCUUCUGUCA	Cleavage
miR156g	T_00071667	SBP	PREDICTED: Cucumis sativus squamosa promoter-binding-like protein 6 (LOC101221286), transcript variant X3, mRNA	1	-1	1	21	1150	1170	UUGACAGAAGAGAGAGAGCAC	GUGCUCUCUCUCUUCUGUCAU	Cleavage
miR156h-5p	T_00071667	SBP	PREDICTED: Cucumis sativus squamosa promoter-binding-like protein 6 (LOC101221286), transcript variant X3, mRNA	1	-1	1	20	1150	1169	UGACAGAAGAGAGUGAGCAC	GUGCUCUCUCUCUUCUGUCA	Cleavage
miR156i-5p	T_00071667	SBP	PREDICTED: Cucumis sativus squamosa promoter-binding-like protein 6 (LOC101221286), transcript variant X3, mRNA	1	-1	1	20	1150	1169	UGACAGAAGAGAGUGAGCAC	GUGCUCUCUCUCUUCUGUCA	Cleavage
miR156a	T_00073265	SBP	Prunus persica hypothetical protein (PRUPE_ppa022739mg) mRNA, complete cds	1	-1	1	20	807	826	UGACAGAAGAGAGUGAGCAC	AUGCUCCCUCUCUUCUGUCA	Cleavage
miR156a	T_00073265	SBP	Prunus persica hypothetical protein (PRUPE_ppa022739mg) mRNA, complete cds	1	-1	1	20	955	974	UGACAGAAGAGAGUGAGCAC	CUGCUCCCUCUCUUCUGUCA	Cleavage
miR156b-5p	T_00073265	SBP	Prunus persica hypothetical protein (PRUPE_ppa022739mg) mRNA, complete cds	2	-1	1	21	807	827	UUGACAGAAGAGAGAGAGCAC	AUGCUCCCUCUCUUCUGUCAC	Cleavage
miR156b-5p	T_00073265	SBP	Prunus persica hypothetical protein (PRUPE_ppa022739mg) mRNA, complete cds	2	-1	1	21	955	975	UUGACAGAAGAGAGAGAGCAC	CUGCUCCCUCUCUUCUGUCAC	Cleavage
miR156c-5p	T_00073265	SBP	Prunus persica hypothetical protein (PRUPE_ppa022739mg) mRNA, complete cds	2	-1	1	21	807	827	UUGACAGAAGAGAGAGAGCAC	AUGCUCCCUCUCUUCUGUCAC	Cleavage
miR156c-5p	T_00073265	SBP	Prunus persica hypothetical protein (PRUPE_ppa022739mg) mRNA, complete cds	2	-1	1	21	955	975	UUGACAGAAGAGAGAGAGCAC	CUGCUCCCUCUCUUCUGUCAC	Cleavage
miR156d-5p	T_00073265	SBP	Prunus persica hypothetical protein (PRUPE_ppa022739mg) mRNA, complete cds	1	-1	1	20	807	826	UGACAGAAGAGAGUGAGCAC	AUGCUCCCUCUCUUCUGUCA	Cleavage
miR156d-5p	T_00073265	SBP	Prunus persica hypothetical protein (PRUPE_ppa022739mg) mRNA, complete cds	1	-1	1	20	955	974	UGACAGAAGAGAGUGAGCAC	CUGCUCCCUCUCUUCUGUCA	Cleavage
miR156e-5p	T_00073265	SBP	Prunus persica hypothetical protein (PRUPE_ppa022739mg) mRNA, complete cds	2	-1	1	21	807	827	UUGACAGAAGAGAGAGAGCAC	AUGCUCCCUCUCUUCUGUCAC	Cleavage
miR156e-5p	T_00073265	SBP	Prunus persica hypothetical protein (PRUPE_ppa022739mg) mRNA, complete cds	2	-1	1	21	955	975	UUGACAGAAGAGAGAGAGCAC	CUGCUCCCUCUCUUCUGUCAC	Cleavage
miR156f-5p	T_00073265	SBP	Prunus persica hypothetical protein (PRUPE_ppa022739mg) mRNA, complete cds	1	-1	1	20	807	826	UGACAGAAGAGAGUGAGCAC	AUGCUCCCUCUCUUCUGUCA	Cleavage
miR156f-5p	T_00073265	SBP	Prunus persica hypothetical protein (PRUPE_ppa022739mg) mRNA, complete cds	1	-1	1	20	955	974	UGACAGAAGAGAGUGAGCAC	CUGCUCCCUCUCUUCUGUCA	Cleavage
miR156g	T_00073265	SBP	Prunus persica hypothetical protein (PRUPE_ppa022739mg) mRNA, complete cds	2	-1	1	21	807	827	UUGACAGAAGAGAGAGAGCAC	AUGCUCCCUCUCUUCUGUCAC	Cleavage
miR156g	T_00073265	SBP	Prunus persica hypothetical protein (PRUPE_ppa022739mg) mRNA, complete cds	2	-1	1	21	955	975	UUGACAGAAGAGAGAGAGCAC	CUGCUCCCUCUCUUCUGUCAC	Cleavage
miR156h-5p	T_00073265	SBP	Prunus persica hypothetical protein (PRUPE_ppa022739mg) mRNA, complete cds	1	-1	1	20	807	826	UGACAGAAGAGAGUGAGCAC	AUGCUCCCUCUCUUCUGUCA	Cleavage
miR156h-5p	T_00073265	SBP	Prunus persica hypothetical protein (PRUPE_ppa022739mg) mRNA, complete cds	1	-1	1	20	955	974	UGACAGAAGAGAGUGAGCAC	CUGCUCCCUCUCUUCUGUCA	Cleavage
miR156i-5p	T_00073265	SBP	Prunus persica hypothetical protein (PRUPE_ppa022739mg) mRNA, complete cds	1	-1	1	20	807	826	UGACAGAAGAGAGUGAGCAC	AUGCUCCCUCUCUUCUGUCA	Cleavage
miR156i-5p	T_00073265	SBP	Prunus persica hypothetical protein (PRUPE_ppa022739mg) mRNA, complete cds	1	-1	1	20	955	974	UGACAGAAGAGAGUGAGCAC	CUGCUCCCUCUCUUCUGUCA	Cleavage
miR5569a	T_00073741	bHLH	Morus notabilis hypothetical protein partial mRNA	2.5	-1	1	21	2415	2435	UAUUGCUUGUUUGAACUCUAG	CCAAAGGUCAAGCAAGCAAUA	Cleavage
miR164a-5p	T_00073806	NAC	Manihot esculenta NAC transcription factors 79 mRNA, complete cds	1	-1	1	21	973	993	UGGAGAAGCAGGGCACGUGCA	AGCAAGUGCCCUGCUUCUCCA	Cleavage
miR164b-5p	T_00073806	NAC	Manihot esculenta NAC transcription factors 79 mRNA, complete cds	1	-1	1	21	973	993	UGGAGAAGCAGGGCACGUGCA	AGCAAGUGCCCUGCUUCUCCA	Cleavage
miR164c-5p	T_00073806	NAC	Manihot esculenta NAC transcription factors 79 mRNA, complete cds	1	-1	1	21	973	993	UGGAGAAGCAGGGCACGUGCA	AGCAAGUGCCCUGCUUCUCCA	Cleavage
miR164d-5p	T_00073806	NAC	Manihot esculenta NAC transcription factors 79 mRNA, complete cds	1	-1	1	21	973	993	UGGAGAAGCAGGGCACGUGCA	AGCAAGUGCCCUGCUUCUCCA	Cleavage
miR164e-5p	T_00073806	NAC	Manihot esculenta NAC transcription factors 79 mRNA, complete cds	1	-1	1	21	973	993	UGGAGAAGCAGGGCACGUGCA	AGCAAGUGCCCUGCUUCUCCA	Cleavage
miR164a-5p	T_00073807	NAC	Manihot esculenta NAC transcription factors 79 mRNA, complete cds	1	-1	1	21	944	964	UGGAGAAGCAGGGCACGUGCA	AGCAAGUGCCCUGCUUCUCCA	Cleavage
miR164b-5p	T_00073807	NAC	Manihot esculenta NAC transcription factors 79 mRNA, complete cds	1	-1	1	21	944	964	UGGAGAAGCAGGGCACGUGCA	AGCAAGUGCCCUGCUUCUCCA	Cleavage
miR164c-5p	T_00073807	NAC	Manihot esculenta NAC transcription factors 79 mRNA, complete cds	1	-1	1	21	944	964	UGGAGAAGCAGGGCACGUGCA	AGCAAGUGCCCUGCUUCUCCA	Cleavage
miR164d-5p	T_00073807	NAC	Manihot esculenta NAC transcription factors 79 mRNA, complete cds	1	-1	1	21	944	964	UGGAGAAGCAGGGCACGUGCA	AGCAAGUGCCCUGCUUCUCCA	Cleavage
miR164e-5p	T_00073807	NAC	Manihot esculenta NAC transcription factors 79 mRNA, complete cds	1	-1	1	21	944	964	UGGAGAAGCAGGGCACGUGCA	AGCAAGUGCCCUGCUUCUCCA	Cleavage
CsmiRNA-n4c-5p	T_00074063	FAR1	PREDICTED: Jatropha curcas protein FAR1-RELATED SEQUENCE 5-like (LOC105634511), mRNA	3	-1	1	21	257	277	CAGAAUUUCGUAACCCUUUUC	CAAAAGGGUUGUUAAAUUUUG	Cleavage
CsmiRNA-n4d-5p	T_00074063	FAR1	PREDICTED: Jatropha curcas protein FAR1-RELATED SEQUENCE 5-like (LOC105634511), mRNA	3	-1	1	21	257	277	CAGAAUUUCGUAACCCUUUUC	CAAAAGGGUUGUUAAAUUUUG	Cleavage
CsmiRNA-n4e-5p	T_00074063	FAR1	PREDICTED: Jatropha curcas protein FAR1-RELATED SEQUENCE 5-like (LOC105634511), mRNA	3	-1	1	21	257	277	CAGAAUUUCGUAACCCUUUUC	CAAAAGGGUUGUUAAAUUUUG	Cleavage
CsmiRNA-n4f-5p	T_00074063	FAR1	PREDICTED: Jatropha curcas protein FAR1-RELATED SEQUENCE 5-like (LOC105634511), mRNA	3	-1	1	21	257	277	CAGAAUUUCGUAACCCUUUUC	CAAAAGGGUUGUUAAAUUUUG	Cleavage
CsmiRNA-n4g-5p	T_00074063	FAR1	PREDICTED: Jatropha curcas protein FAR1-RELATED SEQUENCE 5-like (LOC105634511), mRNA	3	-1	1	21	257	277	CAGAAUUUCGUAACCCUUUUC	CAAAAGGGUUGUUAAAUUUUG	Cleavage
CsmiRNA-n4h-5p	T_00074063	FAR1	PREDICTED: Jatropha curcas protein FAR1-RELATED SEQUENCE 5-like (LOC105634511), mRNA	3	-1	1	21	257	277	CAGAAUUUCGUAACCCUUUUC	CAAAAGGGUUGUUAAAUUUUG	Cleavage
CsmiRNA-n4i-5p	T_00074063	FAR1	PREDICTED: Jatropha curcas protein FAR1-RELATED SEQUENCE 5-like (LOC105634511), mRNA	3	-1	1	21	257	277	CAGAAUUUCGUAACCCUUUUC	CAAAAGGGUUGUUAAAUUUUG	Cleavage
CsmiRNA-n4j-5p	T_00074063	FAR1	PREDICTED: Jatropha curcas protein FAR1-RELATED SEQUENCE 5-like (LOC105634511), mRNA	3	-1	1	21	257	277	CAGAAUUUCGUAACCCUUUUC	CAAAAGGGUUGUUAAAUUUUG	Cleavage
CsmiRNA-n4c-5p	T_00074064	FAR1	PREDICTED: Jatropha curcas protein FAR1-RELATED SEQUENCE 5-like (LOC105634511), mRNA	3	-1	1	21	257	277	CAGAAUUUCGUAACCCUUUUC	CAAAAGGGUUGUUAAAUUUUG	Cleavage
CsmiRNA-n4d-5p	T_00074064	FAR1	PREDICTED: Jatropha curcas protein FAR1-RELATED SEQUENCE 5-like (LOC105634511), mRNA	3	-1	1	21	257	277	CAGAAUUUCGUAACCCUUUUC	CAAAAGGGUUGUUAAAUUUUG	Cleavage
CsmiRNA-n4e-5p	T_00074064	FAR1	PREDICTED: Jatropha curcas protein FAR1-RELATED SEQUENCE 5-like (LOC105634511), mRNA	3	-1	1	21	257	277	CAGAAUUUCGUAACCCUUUUC	CAAAAGGGUUGUUAAAUUUUG	Cleavage
CsmiRNA-n4f-5p	T_00074064	FAR1	PREDICTED: Jatropha curcas protein FAR1-RELATED SEQUENCE 5-like (LOC105634511), mRNA	3	-1	1	21	257	277	CAGAAUUUCGUAACCCUUUUC	CAAAAGGGUUGUUAAAUUUUG	Cleavage
CsmiRNA-n4g-5p	T_00074064	FAR1	PREDICTED: Jatropha curcas protein FAR1-RELATED SEQUENCE 5-like (LOC105634511), mRNA	3	-1	1	21	257	277	CAGAAUUUCGUAACCCUUUUC	CAAAAGGGUUGUUAAAUUUUG	Cleavage
CsmiRNA-n4h-5p	T_00074064	FAR1	PREDICTED: Jatropha curcas protein FAR1-RELATED SEQUENCE 5-like (LOC105634511), mRNA	3	-1	1	21	257	277	CAGAAUUUCGUAACCCUUUUC	CAAAAGGGUUGUUAAAUUUUG	Cleavage
CsmiRNA-n4i-5p	T_00074064	FAR1	PREDICTED: Jatropha curcas protein FAR1-RELATED SEQUENCE 5-like (LOC105634511), mRNA	3	-1	1	21	257	277	CAGAAUUUCGUAACCCUUUUC	CAAAAGGGUUGUUAAAUUUUG	Cleavage
CsmiRNA-n4j-5p	T_00074064	FAR1	PREDICTED: Jatropha curcas protein FAR1-RELATED SEQUENCE 5-like (LOC105634511), mRNA	3	-1	1	21	257	277	CAGAAUUUCGUAACCCUUUUC	CAAAAGGGUUGUUAAAUUUUG	Cleavage
CsmiRNA-n24c-3p	T_00075182	bHLH	Theobroma cacao Basic helix-loop-helix DNA-binding superfamily protein, putative isoform 1 (TCM_017336) mRNA, complete cds	2.5	-1	1	24	1989	2012	UUACUAUUUUAGAAAAUACAGAGU	ACCAAAUAUUUUCUAAGAUAGUAU	Cleavage
CsmiRNA-n24b	T_00076428	Tify	Vitis quinquangularis jasmonate ZIM-domain protein 2 (JAZ2) mRNA, complete cds	3	-1	1	24	1401	1424	AAAAUAGUAAAAAUAGAACCCUGA	AGUGGUUUCUAUUAUUAUUAUUUU	Translation
CsmiRNA-n24b	T_00076429	Tify	Vitis quinquangularis jasmonate ZIM-domain protein 2 (JAZ2) mRNA, complete cds	3	-1	1	24	1400	1423	AAAAUAGUAAAAAUAGAACCCUGA	AGUGGUUUCUAUUAUUAUUAUUUU	Translation
miR5658	T_00076909	WRKY	Humulus lupulus mRNA for WRKY transcription factor (Wrky5 gene), cultivar Osvald's 72, clone 4201	1	-1	1	21	227	247	AUGAUGAUCAUCAUGAUGAUA	GGUCAUCAUGAUGAUCAUCAC	Cleavage
CsmiRNA-n24j	T_00077623	C3H	Prunus persica hypothetical protein (PRUPE_ppa006002mg) mRNA, complete cds	3	-1	1	24	1203	1226	UCGGUAACUUUUACAAAACACAGG	UUGCAACUUUGUAAGAGUUGCCGA	Cleavage
CsmiRNA-n24k	T_00077623	C3H	Prunus persica hypothetical protein (PRUPE_ppa006002mg) mRNA, complete cds	3	-1	1	24	1203	1226	UCGGUAACUUUUACAAAACACAGG	UUGCAACUUUGUAAGAGUUGCCGA	Cleavage
CsmiRNA-n4k-5p	T_00077825	E2F-DP	Morus notabilis Transcription factor E2FC partial mRNA	2.5	-1	1	21	2014	2034	UUCAAUAUUUCAUAUCCUUUU	UAAAGGCUAUGAUAUAUUGAA	Cleavage
CsmiRNA-n4l-5p	T_00077825	E2F-DP	Morus notabilis Transcription factor E2FC partial mRNA	2.5	-1	1	21	2014	2034	UUCAAUAUUUCAUAUCCUUUU	UAAAGGCUAUGAUAUAUUGAA	Cleavage
miR164a-5p	T_00079376	NAC	Rosa hybrid cultivar NAC domain protein 100 (NAC100) mRNA, complete cds	2	-1	1	21	917	937	UGGAGAAGCAGGGCACGUGCA	CUCACGUGACCUGCUUCUCCG	Cleavage
miR164b-5p	T_00079376	NAC	Rosa hybrid cultivar NAC domain protein 100 (NAC100) mRNA, complete cds	2	-1	1	21	917	937	UGGAGAAGCAGGGCACGUGCA	CUCACGUGACCUGCUUCUCCG	Cleavage
miR164c-5p	T_00079376	NAC	Rosa hybrid cultivar NAC domain protein 100 (NAC100) mRNA, complete cds	2	-1	1	21	917	937	UGGAGAAGCAGGGCACGUGCA	CUCACGUGACCUGCUUCUCCG	Cleavage
miR164d-5p	T_00079376	NAC	Rosa hybrid cultivar NAC domain protein 100 (NAC100) mRNA, complete cds	2	-1	1	21	917	937	UGGAGAAGCAGGGCACGUGCA	CUCACGUGACCUGCUUCUCCG	Cleavage
miR164e-5p	T_00079376	NAC	Rosa hybrid cultivar NAC domain protein 100 (NAC100) mRNA, complete cds	2	-1	1	21	917	937	UGGAGAAGCAGGGCACGUGCA	CUCACGUGACCUGCUUCUCCG	Cleavage
miR156a	T_00080612	SBP	Morus notabilis Squamosa promoter-binding-like protein 15 partial mRNA	1	-1	1	20	1240	1259	UGACAGAAGAGAGUGAGCAC	GUGCUCUCUCUCUUCUGUCA	Cleavage
miR156b-5p	T_00080612	SBP	Morus notabilis Squamosa promoter-binding-like protein 15 partial mRNA	0	-1	1	21	1240	1260	UUGACAGAAGAGAGAGAGCAC	GUGCUCUCUCUCUUCUGUCAA	Cleavage
miR156c-5p	T_00080612	SBP	Morus notabilis Squamosa promoter-binding-like protein 15 partial mRNA	0	-1	1	21	1240	1260	UUGACAGAAGAGAGAGAGCAC	GUGCUCUCUCUCUUCUGUCAA	Cleavage
miR156d-5p	T_00080612	SBP	Morus notabilis Squamosa promoter-binding-like protein 15 partial mRNA	1	-1	1	20	1240	1259	UGACAGAAGAGAGUGAGCAC	GUGCUCUCUCUCUUCUGUCA	Cleavage
miR156e-5p	T_00080612	SBP	Morus notabilis Squamosa promoter-binding-like protein 15 partial mRNA	0	-1	1	21	1240	1260	UUGACAGAAGAGAGAGAGCAC	GUGCUCUCUCUCUUCUGUCAA	Cleavage
miR156f-5p	T_00080612	SBP	Morus notabilis Squamosa promoter-binding-like protein 15 partial mRNA	1	-1	1	20	1240	1259	UGACAGAAGAGAGUGAGCAC	GUGCUCUCUCUCUUCUGUCA	Cleavage
miR156g	T_00080612	SBP	Morus notabilis Squamosa promoter-binding-like protein 15 partial mRNA	0	-1	1	21	1240	1260	UUGACAGAAGAGAGAGAGCAC	GUGCUCUCUCUCUUCUGUCAA	Cleavage
miR156h-5p	T_00080612	SBP	Morus notabilis Squamosa promoter-binding-like protein 15 partial mRNA	1	-1	1	20	1240	1259	UGACAGAAGAGAGUGAGCAC	GUGCUCUCUCUCUUCUGUCA	Cleavage
miR156i-5p	T_00080612	SBP	Morus notabilis Squamosa promoter-binding-like protein 15 partial mRNA	1	-1	1	20	1240	1259	UGACAGAAGAGAGUGAGCAC	GUGCUCUCUCUCUUCUGUCA	Cleavage
miR156a	T_00080613	SBP	Morus notabilis Squamosa promoter-binding-like protein 15 partial mRNA	1	-1	1	20	1240	1259	UGACAGAAGAGAGUGAGCAC	GUGCUCUCUCUCUUCUGUCA	Cleavage
miR156b-5p	T_00080613	SBP	Morus notabilis Squamosa promoter-binding-like protein 15 partial mRNA	0	-1	1	21	1240	1260	UUGACAGAAGAGAGAGAGCAC	GUGCUCUCUCUCUUCUGUCAA	Cleavage
miR156c-5p	T_00080613	SBP	Morus notabilis Squamosa promoter-binding-like protein 15 partial mRNA	0	-1	1	21	1240	1260	UUGACAGAAGAGAGAGAGCAC	GUGCUCUCUCUCUUCUGUCAA	Cleavage
miR156d-5p	T_00080613	SBP	Morus notabilis Squamosa promoter-binding-like protein 15 partial mRNA	1	-1	1	20	1240	1259	UGACAGAAGAGAGUGAGCAC	GUGCUCUCUCUCUUCUGUCA	Cleavage
miR156e-5p	T_00080613	SBP	Morus notabilis Squamosa promoter-binding-like protein 15 partial mRNA	0	-1	1	21	1240	1260	UUGACAGAAGAGAGAGAGCAC	GUGCUCUCUCUCUUCUGUCAA	Cleavage
miR156f-5p	T_00080613	SBP	Morus notabilis Squamosa promoter-binding-like protein 15 partial mRNA	1	-1	1	20	1240	1259	UGACAGAAGAGAGUGAGCAC	GUGCUCUCUCUCUUCUGUCA	Cleavage
miR156g	T_00080613	SBP	Morus notabilis Squamosa promoter-binding-like protein 15 partial mRNA	0	-1	1	21	1240	1260	UUGACAGAAGAGAGAGAGCAC	GUGCUCUCUCUCUUCUGUCAA	Cleavage
miR156h-5p	T_00080613	SBP	Morus notabilis Squamosa promoter-binding-like protein 15 partial mRNA	1	-1	1	20	1240	1259	UGACAGAAGAGAGUGAGCAC	GUGCUCUCUCUCUUCUGUCA	Cleavage
miR156i-5p	T_00080613	SBP	Morus notabilis Squamosa promoter-binding-like protein 15 partial mRNA	1	-1	1	20	1240	1259	UGACAGAAGAGAGUGAGCAC	GUGCUCUCUCUCUUCUGUCA	Cleavage
miR156a	T_00080614	SBP	Morus notabilis Squamosa promoter-binding-like protein 15 partial mRNA	1	-1	1	20	1185	1204	UGACAGAAGAGAGUGAGCAC	GUGCUCUCUCUCUUCUGUCA	Cleavage
miR156b-5p	T_00080614	SBP	Morus notabilis Squamosa promoter-binding-like protein 15 partial mRNA	0	-1	1	21	1185	1205	UUGACAGAAGAGAGAGAGCAC	GUGCUCUCUCUCUUCUGUCAA	Cleavage
miR156c-5p	T_00080614	SBP	Morus notabilis Squamosa promoter-binding-like protein 15 partial mRNA	0	-1	1	21	1185	1205	UUGACAGAAGAGAGAGAGCAC	GUGCUCUCUCUCUUCUGUCAA	Cleavage
miR156d-5p	T_00080614	SBP	Morus notabilis Squamosa promoter-binding-like protein 15 partial mRNA	1	-1	1	20	1185	1204	UGACAGAAGAGAGUGAGCAC	GUGCUCUCUCUCUUCUGUCA	Cleavage
miR156e-5p	T_00080614	SBP	Morus notabilis Squamosa promoter-binding-like protein 15 partial mRNA	0	-1	1	21	1185	1205	UUGACAGAAGAGAGAGAGCAC	GUGCUCUCUCUCUUCUGUCAA	Cleavage
miR156f-5p	T_00080614	SBP	Morus notabilis Squamosa promoter-binding-like protein 15 partial mRNA	1	-1	1	20	1185	1204	UGACAGAAGAGAGUGAGCAC	GUGCUCUCUCUCUUCUGUCA	Cleavage
miR156g	T_00080614	SBP	Morus notabilis Squamosa promoter-binding-like protein 15 partial mRNA	0	-1	1	21	1185	1205	UUGACAGAAGAGAGAGAGCAC	GUGCUCUCUCUCUUCUGUCAA	Cleavage
miR156h-5p	T_00080614	SBP	Morus notabilis Squamosa promoter-binding-like protein 15 partial mRNA	1	-1	1	20	1185	1204	UGACAGAAGAGAGUGAGCAC	GUGCUCUCUCUCUUCUGUCA	Cleavage
miR156i-5p	T_00080614	SBP	Morus notabilis Squamosa promoter-binding-like protein 15 partial mRNA	1	-1	1	20	1185	1204	UGACAGAAGAGAGUGAGCAC	GUGCUCUCUCUCUUCUGUCA	Cleavage
miR156a	T_00080615	SBP	Morus notabilis Squamosa promoter-binding-like protein 15 partial mRNA	1	-1	1	20	1114	1133	UGACAGAAGAGAGUGAGCAC	GUGCUCUCUCUCUUCUGUCA	Cleavage
miR156b-5p	T_00080615	SBP	Morus notabilis Squamosa promoter-binding-like protein 15 partial mRNA	0	-1	1	21	1114	1134	UUGACAGAAGAGAGAGAGCAC	GUGCUCUCUCUCUUCUGUCAA	Cleavage
miR156c-5p	T_00080615	SBP	Morus notabilis Squamosa promoter-binding-like protein 15 partial mRNA	0	-1	1	21	1114	1134	UUGACAGAAGAGAGAGAGCAC	GUGCUCUCUCUCUUCUGUCAA	Cleavage
miR156d-5p	T_00080615	SBP	Morus notabilis Squamosa promoter-binding-like protein 15 partial mRNA	1	-1	1	20	1114	1133	UGACAGAAGAGAGUGAGCAC	GUGCUCUCUCUCUUCUGUCA	Cleavage
miR156e-5p	T_00080615	SBP	Morus notabilis Squamosa promoter-binding-like protein 15 partial mRNA	0	-1	1	21	1114	1134	UUGACAGAAGAGAGAGAGCAC	GUGCUCUCUCUCUUCUGUCAA	Cleavage
miR156f-5p	T_00080615	SBP	Morus notabilis Squamosa promoter-binding-like protein 15 partial mRNA	1	-1	1	20	1114	1133	UGACAGAAGAGAGUGAGCAC	GUGCUCUCUCUCUUCUGUCA	Cleavage
miR156g	T_00080615	SBP	Morus notabilis Squamosa promoter-binding-like protein 15 partial mRNA	0	-1	1	21	1114	1134	UUGACAGAAGAGAGAGAGCAC	GUGCUCUCUCUCUUCUGUCAA	Cleavage
miR156h-5p	T_00080615	SBP	Morus notabilis Squamosa promoter-binding-like protein 15 partial mRNA	1	-1	1	20	1114	1133	UGACAGAAGAGAGUGAGCAC	GUGCUCUCUCUCUUCUGUCA	Cleavage
miR156i-5p	T_00080615	SBP	Morus notabilis Squamosa promoter-binding-like protein 15 partial mRNA	1	-1	1	20	1114	1133	UGACAGAAGAGAGUGAGCAC	GUGCUCUCUCUCUUCUGUCA	Cleavage
miR156a	T_00080616	SBP	Morus notabilis Squamosa promoter-binding-like protein 15 partial mRNA	1	-1	1	20	1090	1109	UGACAGAAGAGAGUGAGCAC	GUGCUCUCUCUCUUCUGUCA	Cleavage
miR156b-5p	T_00080616	SBP	Morus notabilis Squamosa promoter-binding-like protein 15 partial mRNA	0	-1	1	21	1090	1110	UUGACAGAAGAGAGAGAGCAC	GUGCUCUCUCUCUUCUGUCAA	Cleavage
miR156c-5p	T_00080616	SBP	Morus notabilis Squamosa promoter-binding-like protein 15 partial mRNA	0	-1	1	21	1090	1110	UUGACAGAAGAGAGAGAGCAC	GUGCUCUCUCUCUUCUGUCAA	Cleavage
miR156d-5p	T_00080616	SBP	Morus notabilis Squamosa promoter-binding-like protein 15 partial mRNA	1	-1	1	20	1090	1109	UGACAGAAGAGAGUGAGCAC	GUGCUCUCUCUCUUCUGUCA	Cleavage
miR156e-5p	T_00080616	SBP	Morus notabilis Squamosa promoter-binding-like protein 15 partial mRNA	0	-1	1	21	1090	1110	UUGACAGAAGAGAGAGAGCAC	GUGCUCUCUCUCUUCUGUCAA	Cleavage
miR156f-5p	T_00080616	SBP	Morus notabilis Squamosa promoter-binding-like protein 15 partial mRNA	1	-1	1	20	1090	1109	UGACAGAAGAGAGUGAGCAC	GUGCUCUCUCUCUUCUGUCA	Cleavage
miR156g	T_00080616	SBP	Morus notabilis Squamosa promoter-binding-like protein 15 partial mRNA	0	-1	1	21	1090	1110	UUGACAGAAGAGAGAGAGCAC	GUGCUCUCUCUCUUCUGUCAA	Cleavage
miR156h-5p	T_00080616	SBP	Morus notabilis Squamosa promoter-binding-like protein 15 partial mRNA	1	-1	1	20	1090	1109	UGACAGAAGAGAGUGAGCAC	GUGCUCUCUCUCUUCUGUCA	Cleavage
miR156i-5p	T_00080616	SBP	Morus notabilis Squamosa promoter-binding-like protein 15 partial mRNA	1	-1	1	20	1090	1109	UGACAGAAGAGAGUGAGCAC	GUGCUCUCUCUCUUCUGUCA	Cleavage
CsmiRNA-n30g.1	T_00080795	AP2/ERF->AP2/ERF-ERF	PREDICTED: Prunus mume ethylene-responsive transcription factor SHINE 2-like (LOC103319698), mRNA	3	-1	1	20	1391	1410	AUUGAGAUUGUUACAUUUAA	GCAAAUUUAAUAAUCUCGAU	Cleavage
CsmiRNA-n21	T_00081723	bHLH	Morus notabilis hypothetical protein partial mRNA	3	-1	1	21	2943	2963	UGCAUGCAGAUAAAUAGCUCU	AAAGUUCUUUAUCUGCAUGAA	Cleavage
CsmiRNA-n21	T_00081724	bHLH	Morus notabilis hypothetical protein partial mRNA	3	-1	1	21	2862	2882	UGCAUGCAGAUAAAUAGCUCU	AAAGUUCUUUAUCUGCAUGAA	Cleavage
CsmiRNA-n21	T_00081725	bHLH	Morus notabilis hypothetical protein partial mRNA	3	-1	1	21	2899	2919	UGCAUGCAGAUAAAUAGCUCU	AAAGUUCUUUAUCUGCAUGAA	Cleavage
CsmiRNA-n21	T_00081726	bHLH	Morus notabilis hypothetical protein partial mRNA	3	-1	1	21	2781	2801	UGCAUGCAGAUAAAUAGCUCU	AAAGUUCUUUAUCUGCAUGAA	Cleavage
CsmiRNA-n21	T_00081727	bHLH	Morus notabilis hypothetical protein partial mRNA	3	-1	1	21	2492	2512	UGCAUGCAGAUAAAUAGCUCU	AAAGUUCUUUAUCUGCAUGAA	Cleavage
miR159a	T_00082446	MYB->MYB	Morus notabilis Transcription factor GAMYB partial mRNA	1	-1	1	20	1307	1326	UUGGGGUGAAGGGAGCUCUC	UGGAGCUCCCUUCACUCCAA	Cleavage
miR159b.1	T_00082446	MYB->MYB	Morus notabilis Transcription factor GAMYB partial mRNA	1	-1	1	20	1307	1326	UUGGGGUGAAGGGAGCUCUC	UGGAGCUCCCUUCACUCCAA	Cleavage
miR159b.2	T_00082446	MYB->MYB	Morus notabilis Transcription factor GAMYB partial mRNA	1	-1	1	20	1307	1326	UUGGGGUGAAGGGAGCUCUC	UGGAGCUCCCUUCACUCCAA	Cleavage
miR319a-3p	T_00082446	MYB->MYB	Morus notabilis Transcription factor GAMYB partial mRNA	1.5	-1	1	20	1307	1326	UUGGACUGAAGGGAGCUCCC	UGGAGCUCCCUUCACUCCAA	Cleavage
miR319b-3p	T_00082446	MYB->MYB	Morus notabilis Transcription factor GAMYB partial mRNA	1.5	-1	1	20	1307	1326	UUGGACUGAAGGGAGCUCCC	UGGAGCUCCCUUCACUCCAA	Cleavage
miR319c	T_00082446	MYB->MYB	Morus notabilis Transcription factor GAMYB partial mRNA	1.5	-1	1	20	1307	1326	UUGGACUGAAGGGAGCUCCC	UGGAGCUCCCUUCACUCCAA	Cleavage
miR159a	T_00082447	MYB->MYB	Morus notabilis Transcription factor GAMYB partial mRNA	1	-1	1	20	1145	1164	UUGGGGUGAAGGGAGCUCUC	UGGAGCUCCCUUCACUCCAA	Cleavage
miR159b.1	T_00082447	MYB->MYB	Morus notabilis Transcription factor GAMYB partial mRNA	1	-1	1	20	1145	1164	UUGGGGUGAAGGGAGCUCUC	UGGAGCUCCCUUCACUCCAA	Cleavage
miR159b.2	T_00082447	MYB->MYB	Morus notabilis Transcription factor GAMYB partial mRNA	1	-1	1	20	1145	1164	UUGGGGUGAAGGGAGCUCUC	UGGAGCUCCCUUCACUCCAA	Cleavage
miR319a-3p	T_00082447	MYB->MYB	Morus notabilis Transcription factor GAMYB partial mRNA	1.5	-1	1	20	1145	1164	UUGGACUGAAGGGAGCUCCC	UGGAGCUCCCUUCACUCCAA	Cleavage
miR319b-3p	T_00082447	MYB->MYB	Morus notabilis Transcription factor GAMYB partial mRNA	1.5	-1	1	20	1145	1164	UUGGACUGAAGGGAGCUCCC	UGGAGCUCCCUUCACUCCAA	Cleavage
miR319c	T_00082447	MYB->MYB	Morus notabilis Transcription factor GAMYB partial mRNA	1.5	-1	1	20	1145	1164	UUGGACUGAAGGGAGCUCCC	UGGAGCUCCCUUCACUCCAA	Cleavage
miR159a	T_00082448	MYB->MYB	Morus notabilis Transcription factor GAMYB partial mRNA	1	-1	1	20	1539	1558	UUGGGGUGAAGGGAGCUCUC	UGGAGCUCCCUUCACUCCAA	Cleavage
miR159b.1	T_00082448	MYB->MYB	Morus notabilis Transcription factor GAMYB partial mRNA	1	-1	1	20	1539	1558	UUGGGGUGAAGGGAGCUCUC	UGGAGCUCCCUUCACUCCAA	Cleavage
miR159b.2	T_00082448	MYB->MYB	Morus notabilis Transcription factor GAMYB partial mRNA	1	-1	1	20	1539	1558	UUGGGGUGAAGGGAGCUCUC	UGGAGCUCCCUUCACUCCAA	Cleavage
miR319a-3p	T_00082448	MYB->MYB	Morus notabilis Transcription factor GAMYB partial mRNA	1.5	-1	1	20	1539	1558	UUGGACUGAAGGGAGCUCCC	UGGAGCUCCCUUCACUCCAA	Cleavage
miR319b-3p	T_00082448	MYB->MYB	Morus notabilis Transcription factor GAMYB partial mRNA	1.5	-1	1	20	1539	1558	UUGGACUGAAGGGAGCUCCC	UGGAGCUCCCUUCACUCCAA	Cleavage
miR319c	T_00082448	MYB->MYB	Morus notabilis Transcription factor GAMYB partial mRNA	1.5	-1	1	20	1539	1558	UUGGACUGAAGGGAGCUCCC	UGGAGCUCCCUUCACUCCAA	Cleavage
miR159a	T_00082449	MYB->MYB	Morus notabilis Transcription factor GAMYB partial mRNA	1	-1	1	20	1573	1592	UUGGGGUGAAGGGAGCUCUC	UGGAGCUCCCUUCACUCCAA	Cleavage
miR159b.1	T_00082449	MYB->MYB	Morus notabilis Transcription factor GAMYB partial mRNA	1	-1	1	20	1573	1592	UUGGGGUGAAGGGAGCUCUC	UGGAGCUCCCUUCACUCCAA	Cleavage
miR159b.2	T_00082449	MYB->MYB	Morus notabilis Transcription factor GAMYB partial mRNA	1	-1	1	20	1573	1592	UUGGGGUGAAGGGAGCUCUC	UGGAGCUCCCUUCACUCCAA	Cleavage
miR319a-3p	T_00082449	MYB->MYB	Morus notabilis Transcription factor GAMYB partial mRNA	1.5	-1	1	20	1573	1592	UUGGACUGAAGGGAGCUCCC	UGGAGCUCCCUUCACUCCAA	Cleavage
miR319b-3p	T_00082449	MYB->MYB	Morus notabilis Transcription factor GAMYB partial mRNA	1.5	-1	1	20	1573	1592	UUGGACUGAAGGGAGCUCCC	UGGAGCUCCCUUCACUCCAA	Cleavage
miR319c	T_00082449	MYB->MYB	Morus notabilis Transcription factor GAMYB partial mRNA	1.5	-1	1	20	1573	1592	UUGGACUGAAGGGAGCUCCC	UGGAGCUCCCUUCACUCCAA	Cleavage
miR159a	T_00082450	MYB->MYB	Morus notabilis Transcription factor GAMYB partial mRNA	1	-1	1	20	1202	1221	UUGGGGUGAAGGGAGCUCUC	UGGAGCUCCCUUCACUCCAA	Cleavage
miR159b.1	T_00082450	MYB->MYB	Morus notabilis Transcription factor GAMYB partial mRNA	1	-1	1	20	1202	1221	UUGGGGUGAAGGGAGCUCUC	UGGAGCUCCCUUCACUCCAA	Cleavage
miR159b.2	T_00082450	MYB->MYB	Morus notabilis Transcription factor GAMYB partial mRNA	1	-1	1	20	1202	1221	UUGGGGUGAAGGGAGCUCUC	UGGAGCUCCCUUCACUCCAA	Cleavage
miR319a-3p	T_00082450	MYB->MYB	Morus notabilis Transcription factor GAMYB partial mRNA	1.5	-1	1	20	1202	1221	UUGGACUGAAGGGAGCUCCC	UGGAGCUCCCUUCACUCCAA	Cleavage
miR319b-3p	T_00082450	MYB->MYB	Morus notabilis Transcription factor GAMYB partial mRNA	1.5	-1	1	20	1202	1221	UUGGACUGAAGGGAGCUCCC	UGGAGCUCCCUUCACUCCAA	Cleavage
miR319c	T_00082450	MYB->MYB	Morus notabilis Transcription factor GAMYB partial mRNA	1.5	-1	1	20	1202	1221	UUGGACUGAAGGGAGCUCCC	UGGAGCUCCCUUCACUCCAA	Cleavage
CsmiRNA-n25b-3p	T_00082938	NF-Y->NF-YB	PREDICTED: Pyrus x bretschneideri 3-hydroxyisobutyryl-CoA hydrolase-like protein 2, mitochondrial (LOC103938969), mRNA	2.5	-1	1	24	1597	1620	ACAUAUGGCGUCGGUUUUUAUAAA	CUUUUAGAAACAGAUGCCAUAUGU	Cleavage
CsmiRNA-n25c-3p	T_00082938	NF-Y->NF-YB	PREDICTED: Pyrus x bretschneideri 3-hydroxyisobutyryl-CoA hydrolase-like protein 2, mitochondrial (LOC103938969), mRNA	2.5	-1	1	24	1597	1620	ACAUAUGGCGUCGGUUUUUAUAAA	CUUUUAGAAACAGAUGCCAUAUGU	Cleavage
CsmiRNA-n25d-3p	T_00082938	NF-Y->NF-YB	PREDICTED: Pyrus x bretschneideri 3-hydroxyisobutyryl-CoA hydrolase-like protein 2, mitochondrial (LOC103938969), mRNA	2.5	-1	1	24	1597	1620	ACAUAUGGCGUCGGUUUUUAUAAA	CUUUUAGAAACAGAUGCCAUAUGU	Cleavage
CsmiRNA-n25e	T_00082938	NF-Y->NF-YB	PREDICTED: Pyrus x bretschneideri 3-hydroxyisobutyryl-CoA hydrolase-like protein 2, mitochondrial (LOC103938969), mRNA	2.5	-1	1	24	1597	1620	ACAUAUGGCGUCGGUUUUUAUAAA	CUUUUAGAAACAGAUGCCAUAUGU	Cleavage
CsmiRNA-n25f	T_00082938	NF-Y->NF-YB	PREDICTED: Pyrus x bretschneideri 3-hydroxyisobutyryl-CoA hydrolase-like protein 2, mitochondrial (LOC103938969), mRNA	2.5	-1	1	24	1597	1620	ACAUAUGGCGUCGGUUUUUAUAAA	CUUUUAGAAACAGAUGCCAUAUGU	Cleavage
miR169a-5p	T_00083342	NF-Y->NF-YA	PREDICTED: Elaeis guineensis nuclear transcription factor Y subunit A-3-like (LOC105056468), transcript variant X2, mRNA	2	-1	1	21	1150	1170	CAGCCAAGGAUGACUUGCCGG	AUGGGAAGUCAUCCUUGGCUC	Cleavage
miR169b-5p	T_00083342	NF-Y->NF-YA	PREDICTED: Elaeis guineensis nuclear transcription factor Y subunit A-3-like (LOC105056468), transcript variant X2, mRNA	2	-1	1	21	1150	1170	CAGCCAAGGAUGACUUGCCGG	AUGGGAAGUCAUCCUUGGCUC	Cleavage
miR169c	T_00083342	NF-Y->NF-YA	PREDICTED: Elaeis guineensis nuclear transcription factor Y subunit A-3-like (LOC105056468), transcript variant X2, mRNA	2	-1	1	21	1150	1170	UAGCCAAGGAUGACUUGCCUG	AUGGGAAGUCAUCCUUGGCUC	Cleavage
miR169d	T_00083342	NF-Y->NF-YA	PREDICTED: Elaeis guineensis nuclear transcription factor Y subunit A-3-like (LOC105056468), transcript variant X2, mRNA	2	-1	1	21	1150	1170	UAGCCAAGGAUGACUUGCCUG	AUGGGAAGUCAUCCUUGGCUC	Cleavage
miR169a-5p	T_00083343	NF-Y->NF-YA	PREDICTED: Elaeis guineensis nuclear transcription factor Y subunit A-3-like (LOC105056468), transcript variant X2, mRNA	2	-1	1	21	1533	1553	CAGCCAAGGAUGACUUGCCGG	AUGGGAAGUCAUCCUUGGCUC	Cleavage
miR169b-5p	T_00083343	NF-Y->NF-YA	PREDICTED: Elaeis guineensis nuclear transcription factor Y subunit A-3-like (LOC105056468), transcript variant X2, mRNA	2	-1	1	21	1533	1553	CAGCCAAGGAUGACUUGCCGG	AUGGGAAGUCAUCCUUGGCUC	Cleavage
miR169c	T_00083343	NF-Y->NF-YA	PREDICTED: Elaeis guineensis nuclear transcription factor Y subunit A-3-like (LOC105056468), transcript variant X2, mRNA	2	-1	1	21	1533	1553	UAGCCAAGGAUGACUUGCCUG	AUGGGAAGUCAUCCUUGGCUC	Cleavage
miR169d	T_00083343	NF-Y->NF-YA	PREDICTED: Elaeis guineensis nuclear transcription factor Y subunit A-3-like (LOC105056468), transcript variant X2, mRNA	2	-1	1	21	1533	1553	UAGCCAAGGAUGACUUGCCUG	AUGGGAAGUCAUCCUUGGCUC	Cleavage
miR169a-5p	T_00083344	NF-Y->NF-YA	PREDICTED: Elaeis guineensis nuclear transcription factor Y subunit A-3-like (LOC105056468), transcript variant X2, mRNA	2	-1	1	21	1527	1547	CAGCCAAGGAUGACUUGCCGG	AUGGGAAGUCAUCCUUGGCUC	Cleavage
miR169b-5p	T_00083344	NF-Y->NF-YA	PREDICTED: Elaeis guineensis nuclear transcription factor Y subunit A-3-like (LOC105056468), transcript variant X2, mRNA	2	-1	1	21	1527	1547	CAGCCAAGGAUGACUUGCCGG	AUGGGAAGUCAUCCUUGGCUC	Cleavage
miR169c	T_00083344	NF-Y->NF-YA	PREDICTED: Elaeis guineensis nuclear transcription factor Y subunit A-3-like (LOC105056468), transcript variant X2, mRNA	2	-1	1	21	1527	1547	UAGCCAAGGAUGACUUGCCUG	AUGGGAAGUCAUCCUUGGCUC	Cleavage
miR169d	T_00083344	NF-Y->NF-YA	PREDICTED: Elaeis guineensis nuclear transcription factor Y subunit A-3-like (LOC105056468), transcript variant X2, mRNA	2	-1	1	21	1527	1547	UAGCCAAGGAUGACUUGCCUG	AUGGGAAGUCAUCCUUGGCUC	Cleavage
miR169a-5p	T_00083345	NF-Y->NF-YA	PREDICTED: Elaeis guineensis nuclear transcription factor Y subunit A-3-like (LOC105056468), transcript variant X2, mRNA	2	-1	1	21	1582	1602	CAGCCAAGGAUGACUUGCCGG	AUGGGAAGUCAUCCUUGGCUC	Cleavage
miR169b-5p	T_00083345	NF-Y->NF-YA	PREDICTED: Elaeis guineensis nuclear transcription factor Y subunit A-3-like (LOC105056468), transcript variant X2, mRNA	2	-1	1	21	1582	1602	CAGCCAAGGAUGACUUGCCGG	AUGGGAAGUCAUCCUUGGCUC	Cleavage
miR169c	T_00083345	NF-Y->NF-YA	PREDICTED: Elaeis guineensis nuclear transcription factor Y subunit A-3-like (LOC105056468), transcript variant X2, mRNA	2	-1	1	21	1582	1602	UAGCCAAGGAUGACUUGCCUG	AUGGGAAGUCAUCCUUGGCUC	Cleavage
miR169d	T_00083345	NF-Y->NF-YA	PREDICTED: Elaeis guineensis nuclear transcription factor Y subunit A-3-like (LOC105056468), transcript variant X2, mRNA	2	-1	1	21	1582	1602	UAGCCAAGGAUGACUUGCCUG	AUGGGAAGUCAUCCUUGGCUC	Cleavage
miR169a-5p	T_00083346	NF-Y->NF-YA	PREDICTED: Elaeis guineensis nuclear transcription factor Y subunit A-3-like (LOC105056468), transcript variant X2, mRNA	2	-1	1	21	1512	1532	CAGCCAAGGAUGACUUGCCGG	AUGGGAAGUCAUCCUUGGCUC	Cleavage
miR169b-5p	T_00083346	NF-Y->NF-YA	PREDICTED: Elaeis guineensis nuclear transcription factor Y subunit A-3-like (LOC105056468), transcript variant X2, mRNA	2	-1	1	21	1512	1532	CAGCCAAGGAUGACUUGCCGG	AUGGGAAGUCAUCCUUGGCUC	Cleavage
miR169c	T_00083346	NF-Y->NF-YA	PREDICTED: Elaeis guineensis nuclear transcription factor Y subunit A-3-like (LOC105056468), transcript variant X2, mRNA	2	-1	1	21	1512	1532	UAGCCAAGGAUGACUUGCCUG	AUGGGAAGUCAUCCUUGGCUC	Cleavage
miR169d	T_00083346	NF-Y->NF-YA	PREDICTED: Elaeis guineensis nuclear transcription factor Y subunit A-3-like (LOC105056468), transcript variant X2, mRNA	2	-1	1	21	1512	1532	UAGCCAAGGAUGACUUGCCUG	AUGGGAAGUCAUCCUUGGCUC	Cleavage
miR169a-5p	T_00083347	NF-Y->NF-YA	PREDICTED: Elaeis guineensis nuclear transcription factor Y subunit A-3-like (LOC105056468), transcript variant X2, mRNA	2	-1	1	21	1566	1586	CAGCCAAGGAUGACUUGCCGG	AUGGGAAGUCAUCCUUGGCUC	Cleavage
miR169b-5p	T_00083347	NF-Y->NF-YA	PREDICTED: Elaeis guineensis nuclear transcription factor Y subunit A-3-like (LOC105056468), transcript variant X2, mRNA	2	-1	1	21	1566	1586	CAGCCAAGGAUGACUUGCCGG	AUGGGAAGUCAUCCUUGGCUC	Cleavage
miR169c	T_00083347	NF-Y->NF-YA	PREDICTED: Elaeis guineensis nuclear transcription factor Y subunit A-3-like (LOC105056468), transcript variant X2, mRNA	2	-1	1	21	1566	1586	UAGCCAAGGAUGACUUGCCUG	AUGGGAAGUCAUCCUUGGCUC	Cleavage
miR169d	T_00083347	NF-Y->NF-YA	PREDICTED: Elaeis guineensis nuclear transcription factor Y subunit A-3-like (LOC105056468), transcript variant X2, mRNA	2	-1	1	21	1566	1586	UAGCCAAGGAUGACUUGCCUG	AUGGGAAGUCAUCCUUGGCUC	Cleavage
miR5658	T_00084008	MYB->MYB	Morus alba var. multicaulis isolate LOC122724841 transcription factor GAMYB-like protein (MYB3) mRNA, complete cds	3	-1	1	21	1357	1377	AUGAUGAUCAUCAUGAUGAUA	CAUCAUCAUCAUGAUCAUUAG	Cleavage
miR5658	T_00084009	MYB->MYB-related	Morus alba var. multicaulis isolate LOC122724841 transcription factor GAMYB-like protein (MYB3) mRNA, complete cds	3	-1	1	21	1357	1377	AUGAUGAUCAUCAUGAUGAUA	CAUCAUCAUCAUGAUCAUUAG	Cleavage
CsmiRNA-n20-5p	T_00084083	GeBP	Morus notabilis Sodium/hydrogen exchanger 2 partial mRNA	3	-1	1	21	1550	1570	CUAAACAAAACAGCGUUUAAG	AAUAAUCGUCGUUUUGUUUAG	Cleavage
CsmiRNA-n39d.1-3p	T_00084083	GeBP	Morus notabilis Sodium/hydrogen exchanger 2 partial mRNA	3	-1	1	24	496	519	AUACUAACAGAAGUGAACAUUGUG	CAGAGAGUUCACGUUUGUUAGUAU	Cleavage
CsmiRNA-n39e.1	T_00084083	GeBP	Morus notabilis Sodium/hydrogen exchanger 2 partial mRNA	3	-1	1	24	496	519	AUACUAACAGAAGUGAACAUUGUG	CAGAGAGUUCACGUUUGUUAGUAU	Cleavage
CsmiRNA-n20-5p	T_00084084	GeBP	Morus notabilis Sodium/hydrogen exchanger 2 partial mRNA	3	-1	1	21	1519	1539	CUAAACAAAACAGCGUUUAAG	AAUAAUCGUCGUUUUGUUUAG	Cleavage
CsmiRNA-n39d.1-3p	T_00084084	GeBP	Morus notabilis Sodium/hydrogen exchanger 2 partial mRNA	3	-1	1	24	470	493	AUACUAACAGAAGUGAACAUUGUG	CAGAGAGUUCACGUUUGUUAGUAU	Cleavage
CsmiRNA-n39e.1	T_00084084	GeBP	Morus notabilis Sodium/hydrogen exchanger 2 partial mRNA	3	-1	1	24	470	493	AUACUAACAGAAGUGAACAUUGUG	CAGAGAGUUCACGUUUGUUAGUAU	Cleavage
CsmiRNA-n20-5p	T_00084085	GeBP	Morus notabilis Sodium/hydrogen exchanger 2 partial mRNA	3	-1	1	21	1468	1488	CUAAACAAAACAGCGUUUAAG	AAUAAUCGUCGUUUUGUUUAG	Cleavage
CsmiRNA-n39d.1-3p	T_00084085	GeBP	Morus notabilis Sodium/hydrogen exchanger 2 partial mRNA	3	-1	1	24	419	442	AUACUAACAGAAGUGAACAUUGUG	CAGAGAGUUCACGUUUGUUAGUAU	Cleavage
CsmiRNA-n39e.1	T_00084085	GeBP	Morus notabilis Sodium/hydrogen exchanger 2 partial mRNA	3	-1	1	24	419	442	AUACUAACAGAAGUGAACAUUGUG	CAGAGAGUUCACGUUUGUUAGUAU	Cleavage
CsmiRNA-n24m.2	T_00084419	RWP-RK	Morus notabilis Protein NLP8 partial mRNA	3	-1	1	23	303	325	UUUGCAAAAGUUACAGAUUGGAC	UAAGUGUCUGUAACUUUUGGAAA	Cleavage
CsmiRNA-n24m.2	T_00084420	RWP-RK	Morus notabilis Protein NLP8 partial mRNA	3	-1	1	23	432	454	UUUGCAAAAGUUACAGAUUGGAC	UAAGUGUCUGUAACUUUUGGAAA	Cleavage
CsmiRNA-n24m.2	T_00084427	RWP-RK	Morus notabilis Protein NLP8 partial mRNA	3	-1	1	23	356	378	UUUGCAAAAGUUACAGAUUGGAC	UAAGUGUCUGUAACUUUUGGAAA	Cleavage
CsmiRNA-n34a-5p	T_00084670	GARP->GARP-G2-like	Populus trichocarpa hypothetical protein (POPTR_0010s18130g) mRNA, complete cds	1.5	-1	1	24	103	126	AUUAUAUGGGACCUGAUACUUAGU	AUUAAGUAUCGGGUUCCAUAUAGU	Cleavage
CsmiRNA-n34b-5p	T_00084670	GARP->GARP-G2-like	Populus trichocarpa hypothetical protein (POPTR_0010s18130g) mRNA, complete cds	1.5	-1	1	22	102	123	AUAUGGGAUCUGAUACUUAAUU	AAUUAAGUAUCGGGUUCCAUAU	Cleavage
CsmiRNA-n34c-5p	T_00084670	GARP->GARP-G2-like	Populus trichocarpa hypothetical protein (POPTR_0010s18130g) mRNA, complete cds	2	-1	1	24	70	93	AGCGAUAUUGACACGUAGGAAGGU	ACCUUUUUAUGUGUCAAUAUCGUU	Cleavage
CsmiRNA-n34d.1-5p	T_00084670	GARP->GARP-G2-like	Populus trichocarpa hypothetical protein (POPTR_0010s18130g) mRNA, complete cds	1.5	-1	1	24	70	93	AGCGAUAUUGACAUAUAAGAAGGU	ACCUUUUUAUGUGUCAAUAUCGUU	Cleavage
CsmiRNA-n34d.2	T_00084670	GARP->GARP-G2-like	Populus trichocarpa hypothetical protein (POPTR_0010s18130g) mRNA, complete cds	2	-1	1	21	103	123	AUAUAGGACCCGAUACUUAAU	AUUAAGUAUCGGGUUCCAUAU	Cleavage
CsmiRNA-n34f.1-5p	T_00084670	GARP->GARP-G2-like	Populus trichocarpa hypothetical protein (POPTR_0010s18130g) mRNA, complete cds	0.5	-1	1	24	88	111	AUACUUAAUUAGACUAAUAGCAAU	AUCGUUAUUGGUCUAAUUAAGUAU	Cleavage
CsmiRNA-n34h.2-3p	T_00084670	GARP->GARP-G2-like	Populus trichocarpa hypothetical protein (POPTR_0010s18130g) mRNA, complete cds	2	-1	1	23	83	105	AGUUGGACUAAUAGCGAUAUUGA	UCAAUAUCGUUAUUGGUCUAAUU	Cleavage
CsmiRNA-n57-5p	T_00084670	GARP->GARP-G2-like	Populus trichocarpa hypothetical protein (POPTR_0010s18130g) mRNA, complete cds	1.5	-1	1	24	110	133	AUAUUAAACUAUAUGAGACCUGAU	AUCGGGUUCCAUAUAGUUUAAUAU	Cleavage
CsmiRNA-n34a-5p	T_00084671	GARP->GARP-G2-like	Lotus japonicus cultivar MG-20 IPN2 (IPN2) mRNA, complete cds	1.5	-1	1	24	103	126	AUUAUAUGGGACCUGAUACUUAGU	AUUAAGUAUCGGGUUCCAUAUAGU	Cleavage
CsmiRNA-n34b-5p	T_00084671	GARP->GARP-G2-like	Lotus japonicus cultivar MG-20 IPN2 (IPN2) mRNA, complete cds	1.5	-1	1	22	102	123	AUAUGGGAUCUGAUACUUAAUU	AAUUAAGUAUCGGGUUCCAUAU	Cleavage
CsmiRNA-n34c-5p	T_00084671	GARP->GARP-G2-like	Lotus japonicus cultivar MG-20 IPN2 (IPN2) mRNA, complete cds	2	-1	1	24	70	93	AGCGAUAUUGACACGUAGGAAGGU	ACCUUUUUAUGUGUCAAUAUCGUU	Cleavage
CsmiRNA-n34d.1-5p	T_00084671	GARP->GARP-G2-like	Lotus japonicus cultivar MG-20 IPN2 (IPN2) mRNA, complete cds	1.5	-1	1	24	70	93	AGCGAUAUUGACAUAUAAGAAGGU	ACCUUUUUAUGUGUCAAUAUCGUU	Cleavage
CsmiRNA-n34d.2	T_00084671	GARP->GARP-G2-like	Lotus japonicus cultivar MG-20 IPN2 (IPN2) mRNA, complete cds	2	-1	1	21	103	123	AUAUAGGACCCGAUACUUAAU	AUUAAGUAUCGGGUUCCAUAU	Cleavage
CsmiRNA-n34f.1-5p	T_00084671	GARP->GARP-G2-like	Lotus japonicus cultivar MG-20 IPN2 (IPN2) mRNA, complete cds	0.5	-1	1	24	88	111	AUACUUAAUUAGACUAAUAGCAAU	AUCGUUAUUGGUCUAAUUAAGUAU	Cleavage
CsmiRNA-n34h.2-3p	T_00084671	GARP->GARP-G2-like	Lotus japonicus cultivar MG-20 IPN2 (IPN2) mRNA, complete cds	2	-1	1	23	83	105	AGUUGGACUAAUAGCGAUAUUGA	UCAAUAUCGUUAUUGGUCUAAUU	Cleavage
CsmiRNA-n57-5p	T_00084671	GARP->GARP-G2-like	Lotus japonicus cultivar MG-20 IPN2 (IPN2) mRNA, complete cds	1.5	-1	1	24	110	133	AUAUUAAACUAUAUGAGACCUGAU	AUCGGGUUCCAUAUAGUUUAAUAU	Cleavage
CsmiRNA-n29b-3p	T_00084849	WRKY	PREDICTED: Solanum lycopersicum probable WRKY transcription factor 71 (LOC101264783), mRNA	3	-1	1	21	1247	1267	CUGUGUCGCAAUAAGUGUCUU	UGGAUAUUAAUUGUGACACAG	Cleavage
miR7814a	T_00085371	C2H2	Morus notabilis Zinc finger protein ZAT5 partial mRNA	2.5	-1	1	22	156	177	UUGGUAGAUUGUUAUUAUUUCC	CUUAGUAAUGACAAUCCACCAA	Cleavage
miR7814b	T_00085371	C2H2	Morus notabilis Zinc finger protein ZAT5 partial mRNA	2.5	-1	1	22	156	177	UUGGUAGAUUGUUAUUAUUUCC	CUUAGUAAUGACAAUCCACCAA	Cleavage
miR7814c	T_00085371	C2H2	Morus notabilis Zinc finger protein ZAT5 partial mRNA	2.5	-1	1	22	156	177	UUGGUAGAUUGUUAUUAUUUCC	CUUAGUAAUGACAAUCCACCAA	Cleavage
miR7814d	T_00085371	C2H2	Morus notabilis Zinc finger protein ZAT5 partial mRNA	2.5	-1	1	22	156	177	UUGGUAGAUUGUUAUUAUUUCC	CUUAGUAAUGACAAUCCACCAA	Cleavage
miR827a-5p	T_00086884	C2C2->C2C2-CO-like	PREDICTED: Sesamum indicum zinc finger protein CONSTANS-LIKE 14-like (LOC105168461), mRNA	3	-1	1	21	1313	1333	UUUGUUGAUGGUCAUGUAACU	GAUGACAUGACUAUCAAUAAU	Cleavage
miR827b-5p	T_00086884	C2C2->C2C2-CO-like	PREDICTED: Sesamum indicum zinc finger protein CONSTANS-LIKE 14-like (LOC105168461), mRNA	3	-1	1	21	1313	1333	UUUGUUGAUGGUCAUGUAACU	GAUGACAUGACUAUCAAUAAU	Cleavage
miR827c-5p	T_00086884	C2C2->C2C2-CO-like	PREDICTED: Sesamum indicum zinc finger protein CONSTANS-LIKE 14-like (LOC105168461), mRNA	3	-1	1	21	1313	1333	UUUGUUGAUGGUCAUGUAACU	GAUGACAUGACUAUCAAUAAU	Cleavage
miR827d-5p	T_00086884	C2C2->C2C2-CO-like	PREDICTED: Sesamum indicum zinc finger protein CONSTANS-LIKE 14-like (LOC105168461), mRNA	3	-1	1	21	1313	1333	UUUGUUGAUGGUCAUGUAACC	GAUGACAUGACUAUCAAUAAU	Cleavage
miR827a-5p	T_00086885	C2C2->C2C2-CO-like	PREDICTED: Sesamum indicum zinc finger protein CONSTANS-LIKE 14-like (LOC105168461), mRNA	3	-1	1	21	1313	1333	UUUGUUGAUGGUCAUGUAACU	GAUGACAUGACUAUCAAUAAU	Cleavage
miR827b-5p	T_00086885	C2C2->C2C2-CO-like	PREDICTED: Sesamum indicum zinc finger protein CONSTANS-LIKE 14-like (LOC105168461), mRNA	3	-1	1	21	1313	1333	UUUGUUGAUGGUCAUGUAACU	GAUGACAUGACUAUCAAUAAU	Cleavage
miR827c-5p	T_00086885	C2C2->C2C2-CO-like	PREDICTED: Sesamum indicum zinc finger protein CONSTANS-LIKE 14-like (LOC105168461), mRNA	3	-1	1	21	1313	1333	UUUGUUGAUGGUCAUGUAACU	GAUGACAUGACUAUCAAUAAU	Cleavage
miR827d-5p	T_00086885	C2C2->C2C2-CO-like	PREDICTED: Sesamum indicum zinc finger protein CONSTANS-LIKE 14-like (LOC105168461), mRNA	3	-1	1	21	1313	1333	UUUGUUGAUGGUCAUGUAACC	GAUGACAUGACUAUCAAUAAU	Cleavage
miR827a-5p	T_00086886	C2C2->C2C2-CO-like	PREDICTED: Sesamum indicum zinc finger protein CONSTANS-LIKE 14-like (LOC105168461), mRNA	3	-1	1	21	1313	1333	UUUGUUGAUGGUCAUGUAACU	GAUGACAUGACUAUCAAUAAU	Cleavage
miR827b-5p	T_00086886	C2C2->C2C2-CO-like	PREDICTED: Sesamum indicum zinc finger protein CONSTANS-LIKE 14-like (LOC105168461), mRNA	3	-1	1	21	1313	1333	UUUGUUGAUGGUCAUGUAACU	GAUGACAUGACUAUCAAUAAU	Cleavage
miR827c-5p	T_00086886	C2C2->C2C2-CO-like	PREDICTED: Sesamum indicum zinc finger protein CONSTANS-LIKE 14-like (LOC105168461), mRNA	3	-1	1	21	1313	1333	UUUGUUGAUGGUCAUGUAACU	GAUGACAUGACUAUCAAUAAU	Cleavage
miR827d-5p	T_00086886	C2C2->C2C2-CO-like	PREDICTED: Sesamum indicum zinc finger protein CONSTANS-LIKE 14-like (LOC105168461), mRNA	3	-1	1	21	1313	1333	UUUGUUGAUGGUCAUGUAACC	GAUGACAUGACUAUCAAUAAU	Cleavage
miR172a-3p	T_00087823	AP2/ERF->AP2/ERF-ERF	PREDICTED: Prunus mume ethylene-responsive transcription factor RAP2-7 (LOC103324655), transcript variant X2, mRNA	0.5	-1	1	21	2158	2178	AGAAUCUUGAUGAUGCUGCAU	CUGCAGCAUCAUCAGGAUUCU	Cleavage
miR172b-3p	T_00087823	AP2/ERF->AP2/ERF-ERF	PREDICTED: Prunus mume ethylene-responsive transcription factor RAP2-7 (LOC103324655), transcript variant X2, mRNA	1	-1	1	21	2158	2178	AGAAUCUUGAUGAUGCUGUAG	CUGCAGCAUCAUCAGGAUUCU	Cleavage
CsmiRNA-n26h-5p	T_00087823	AP2/ERF->AP2/ERF-ERF	PREDICTED: Prunus mume ethylene-responsive transcription factor RAP2-7 (LOC103324655), transcript variant X2, mRNA	3	-1	1	24	2653	2676	AAAAAAUAAUGUUCAAACAGUCUA	UAUAAUGUUUGAAGAUUAUUUAUU	Translation
CsmiRNA-n26i-5p	T_00087823	AP2/ERF->AP2/ERF-ERF	PREDICTED: Prunus mume ethylene-responsive transcription factor RAP2-7 (LOC103324655), transcript variant X2, mRNA	3	-1	1	24	2653	2676	AAAAAAUAAUGUUCAAACAGUCUA	UAUAAUGUUUGAAGAUUAUUUAUU	Translation
miR172a-3p	T_00087824	AP2/ERF->AP2/ERF-ERF	Morus notabilis Ethylene-responsive transcription factor partial mRNA	0.5	-1	1	21	1840	1860	AGAAUCUUGAUGAUGCUGCAU	CUGCAGCAUCAUCAGGAUUCU	Cleavage
miR172b-3p	T_00087824	AP2/ERF->AP2/ERF-ERF	Morus notabilis Ethylene-responsive transcription factor partial mRNA	1	-1	1	21	1840	1860	AGAAUCUUGAUGAUGCUGUAG	CUGCAGCAUCAUCAGGAUUCU	Cleavage
CsmiRNA-n26h-5p	T_00087824	AP2/ERF->AP2/ERF-ERF	Morus notabilis Ethylene-responsive transcription factor partial mRNA	3	-1	1	24	2335	2358	AAAAAAUAAUGUUCAAACAGUCUA	UAUAAUGUUUGAAGAUUAUUUAUU	Translation
CsmiRNA-n26i-5p	T_00087824	AP2/ERF->AP2/ERF-ERF	Morus notabilis Ethylene-responsive transcription factor partial mRNA	3	-1	1	24	2335	2358	AAAAAAUAAUGUUCAAACAGUCUA	UAUAAUGUUUGAAGAUUAUUUAUU	Translation
miR172a-3p	T_00087825	AP2/ERF->AP2/ERF-ERF	PREDICTED: Prunus mume ethylene-responsive transcription factor RAP2-7 (LOC103324655), transcript variant X2, mRNA	0.5	-1	1	21	1797	1817	AGAAUCUUGAUGAUGCUGCAU	CUGCAGCAUCAUCAGGAUUCU	Cleavage
miR172b-3p	T_00087825	AP2/ERF->AP2/ERF-ERF	PREDICTED: Prunus mume ethylene-responsive transcription factor RAP2-7 (LOC103324655), transcript variant X2, mRNA	1	-1	1	21	1797	1817	AGAAUCUUGAUGAUGCUGUAG	CUGCAGCAUCAUCAGGAUUCU	Cleavage
CsmiRNA-n26h-5p	T_00087825	AP2/ERF->AP2/ERF-ERF	PREDICTED: Prunus mume ethylene-responsive transcription factor RAP2-7 (LOC103324655), transcript variant X2, mRNA	3	-1	1	24	2292	2315	AAAAAAUAAUGUUCAAACAGUCUA	UAUAAUGUUUGAAGAUUAUUUAUU	Translation
CsmiRNA-n26i-5p	T_00087825	AP2/ERF->AP2/ERF-ERF	PREDICTED: Prunus mume ethylene-responsive transcription factor RAP2-7 (LOC103324655), transcript variant X2, mRNA	3	-1	1	24	2292	2315	AAAAAAUAAUGUUCAAACAGUCUA	UAUAAUGUUUGAAGAUUAUUUAUU	Translation
miR172a-3p	T_00087826	AP2/ERF->AP2/ERF-AP2	Morus notabilis Ethylene-responsive transcription factor partial mRNA	0.5	-1	1	21	1699	1719	AGAAUCUUGAUGAUGCUGCAU	CUGCAGCAUCAUCAGGAUUCU	Cleavage
miR172b-3p	T_00087826	AP2/ERF->AP2/ERF-AP2	Morus notabilis Ethylene-responsive transcription factor partial mRNA	1	-1	1	21	1699	1719	AGAAUCUUGAUGAUGCUGUAG	CUGCAGCAUCAUCAGGAUUCU	Cleavage
CsmiRNA-n26h-5p	T_00087826	AP2/ERF->AP2/ERF-AP2	Morus notabilis Ethylene-responsive transcription factor partial mRNA	3	-1	1	24	2194	2217	AAAAAAUAAUGUUCAAACAGUCUA	UAUAAUGUUUGAAGAUUAUUUAUU	Translation
CsmiRNA-n26i-5p	T_00087826	AP2/ERF->AP2/ERF-AP2	Morus notabilis Ethylene-responsive transcription factor partial mRNA	3	-1	1	24	2194	2217	AAAAAAUAAUGUUCAAACAGUCUA	UAUAAUGUUUGAAGAUUAUUUAUU	Translation
miR172a-3p	T_00087827	AP2/ERF->AP2/ERF-AP2	Morus notabilis Ethylene-responsive transcription factor partial mRNA	0.5	-1	1	21	2208	2228	AGAAUCUUGAUGAUGCUGCAU	CUGCAGCAUCAUCAGGAUUCU	Cleavage
miR172b-3p	T_00087827	AP2/ERF->AP2/ERF-AP2	Morus notabilis Ethylene-responsive transcription factor partial mRNA	1	-1	1	21	2208	2228	AGAAUCUUGAUGAUGCUGUAG	CUGCAGCAUCAUCAGGAUUCU	Cleavage
CsmiRNA-n26h-5p	T_00087827	AP2/ERF->AP2/ERF-AP2	Morus notabilis Ethylene-responsive transcription factor partial mRNA	3	-1	1	24	2703	2726	AAAAAAUAAUGUUCAAACAGUCUA	UAUAAUGUUUGAAGAUUAUUUAUU	Translation
CsmiRNA-n26i-5p	T_00087827	AP2/ERF->AP2/ERF-AP2	Morus notabilis Ethylene-responsive transcription factor partial mRNA	3	-1	1	24	2703	2726	AAAAAAUAAUGUUCAAACAGUCUA	UAUAAUGUUUGAAGAUUAUUUAUU	Translation
miR172a-3p	T_00087828	AP2/ERF->AP2/ERF-ERF	PREDICTED: Prunus mume ethylene-responsive transcription factor RAP2-7 (LOC103324655), transcript variant X2, mRNA	0.5	-1	1	21	2119	2139	AGAAUCUUGAUGAUGCUGCAU	CUGCAGCAUCAUCAGGAUUCU	Cleavage
miR172b-3p	T_00087828	AP2/ERF->AP2/ERF-ERF	PREDICTED: Prunus mume ethylene-responsive transcription factor RAP2-7 (LOC103324655), transcript variant X2, mRNA	1	-1	1	21	2119	2139	AGAAUCUUGAUGAUGCUGUAG	CUGCAGCAUCAUCAGGAUUCU	Cleavage
CsmiRNA-n26h-5p	T_00087828	AP2/ERF->AP2/ERF-ERF	PREDICTED: Prunus mume ethylene-responsive transcription factor RAP2-7 (LOC103324655), transcript variant X2, mRNA	3	-1	1	24	2614	2637	AAAAAAUAAUGUUCAAACAGUCUA	UAUAAUGUUUGAAGAUUAUUUAUU	Translation
CsmiRNA-n26i-5p	T_00087828	AP2/ERF->AP2/ERF-ERF	PREDICTED: Prunus mume ethylene-responsive transcription factor RAP2-7 (LOC103324655), transcript variant X2, mRNA	3	-1	1	24	2614	2637	AAAAAAUAAUGUUCAAACAGUCUA	UAUAAUGUUUGAAGAUUAUUUAUU	Translation
miR166a-3p	T_00088109	HB->HB-HD-ZIP	Morus notabilis Homeobox-leucine zipper protein ATHB-8 partial mRNA	1	-1	1	21	1200	1220	UCGGACCAGGCUUCAUUCCCC	CUGGGAUGAAGCCUGGUCCGG	Cleavage
miR166b-3p	T_00088109	HB->HB-HD-ZIP	Morus notabilis Homeobox-leucine zipper protein ATHB-8 partial mRNA	1	-1	1	21	1200	1220	UCGGACCAGGCUUCAUUCCCC	CUGGGAUGAAGCCUGGUCCGG	Cleavage
miR166c-3p	T_00088109	HB->HB-HD-ZIP	Morus notabilis Homeobox-leucine zipper protein ATHB-8 partial mRNA	1	-1	1	21	1200	1220	UCGGACCAGGCUUCAUUCCCC	CUGGGAUGAAGCCUGGUCCGG	Cleavage
miR166a-3p	T_00088110	HB->HB-HD-ZIP	Morus notabilis Homeobox-leucine zipper protein ATHB-8 partial mRNA	1	-1	1	21	1223	1243	UCGGACCAGGCUUCAUUCCCC	CUGGGAUGAAGCCUGGUCCGG	Cleavage
miR166b-3p	T_00088110	HB->HB-HD-ZIP	Morus notabilis Homeobox-leucine zipper protein ATHB-8 partial mRNA	1	-1	1	21	1223	1243	UCGGACCAGGCUUCAUUCCCC	CUGGGAUGAAGCCUGGUCCGG	Cleavage
miR166c-3p	T_00088110	HB->HB-HD-ZIP	Morus notabilis Homeobox-leucine zipper protein ATHB-8 partial mRNA	1	-1	1	21	1223	1243	UCGGACCAGGCUUCAUUCCCC	CUGGGAUGAAGCCUGGUCCGG	Cleavage
miR166a-3p	T_00088111	HB->HB-HD-ZIP	Morus notabilis Homeobox-leucine zipper protein ATHB-8 partial mRNA	1	-1	1	21	1329	1349	UCGGACCAGGCUUCAUUCCCC	CUGGGAUGAAGCCUGGUCCGG	Cleavage
miR166b-3p	T_00088111	HB->HB-HD-ZIP	Morus notabilis Homeobox-leucine zipper protein ATHB-8 partial mRNA	1	-1	1	21	1329	1349	UCGGACCAGGCUUCAUUCCCC	CUGGGAUGAAGCCUGGUCCGG	Cleavage
miR166c-3p	T_00088111	HB->HB-HD-ZIP	Morus notabilis Homeobox-leucine zipper protein ATHB-8 partial mRNA	1	-1	1	21	1329	1349	UCGGACCAGGCUUCAUUCCCC	CUGGGAUGAAGCCUGGUCCGG	Cleavage
CsmiRNA-n33j.1-3p	T_00088885	B3->B3	PREDICTED: Malus x domestica B3 domain-containing protein At3g19184-like (LOC103455977), transcript variant X2, mRNA	3	-1	1	24	823	847	CCCUUAAAAUGAAUAUAUUG-AUGC	GCAUUCAAGGUAUUCAUUAUAAGGG	Cleavage
CsmiRNA-n51d-5p	T_00089784	B3->B3-ARF	Morus notabilis Auxin response factor 18 partial mRNA	2	-1	1	24	654	677	UGGAAAAAUCACCAAGAAACUAGU	UUUGCUUUCUUGGUGUUUUUUCUA	Cleavage
CsmiRNA-n51d-5p	T_00089785	B3->B3-ARF	Morus notabilis Auxin response factor 18 partial mRNA	2	-1	1	24	654	677	UGGAAAAAUCACCAAGAAACUAGU	UUUGCUUUCUUGGUGUUUUUUCUA	Cleavage
CsmiRNA-n51d-5p	T_00089786	B3->B3-ARF	Morus notabilis Auxin response factor 18 partial mRNA	2	-1	1	24	522	545	UGGAAAAAUCACCAAGAAACUAGU	UUUGCUUUCUUGGUGUUUUUUCUA	Cleavage
CsmiRNA-n4k-3p	T_00090046	FAR1	Morus notabilis hypothetical protein partial mRNA	2.5	-1	1	21	8	28	AGGGAUAUGAAAUAUUGAAAC	UUUUUACUAUUUCAUAUUCUU	Cleavage
CsmiRNA-n4l-3p	T_00090046	FAR1	Morus notabilis hypothetical protein partial mRNA	2.5	-1	1	21	8	28	AGGGAUAUGAAAUAUUGAAAC	UUUUUACUAUUUCAUAUUCUU	Cleavage
CsmiRNA-n4k-3p	T_00090047	FAR1	Morus notabilis hypothetical protein partial mRNA	2.5	-1	1	21	29	49	AGGGAUAUGAAAUAUUGAAAC	UUUUUACUAUUUCAUAUUCUU	Cleavage
CsmiRNA-n4l-3p	T_00090047	FAR1	Morus notabilis hypothetical protein partial mRNA	2.5	-1	1	21	29	49	AGGGAUAUGAAAUAUUGAAAC	UUUUUACUAUUUCAUAUUCUU	Cleavage
CsmiRNA-n4k-3p	T_00090048	FAR1	Morus notabilis hypothetical protein partial mRNA	2.5	-1	1	21	37	57	AGGGAUAUGAAAUAUUGAAAC	UUUUUACUAUUUCAUAUUCUU	Cleavage
CsmiRNA-n4l-3p	T_00090048	FAR1	Morus notabilis hypothetical protein partial mRNA	2.5	-1	1	21	37	57	AGGGAUAUGAAAUAUUGAAAC	UUUUUACUAUUUCAUAUUCUU	Cleavage
miR156a	T_00090331	SBP	PREDICTED: Phoenix dactylifera squamosa promoter-binding-like protein 16 (LOC103715860), mRNA	2.5	-1	1	20	1118	1137	UGACAGAAGAGAGUGAGCAC	GUGCUCUCUAUCUUCUGUCA	Translation
miR156b-5p	T_00090331	SBP	PREDICTED: Phoenix dactylifera squamosa promoter-binding-like protein 16 (LOC103715860), mRNA	1.5	-1	1	21	1118	1138	UUGACAGAAGAGAGAGAGCAC	GUGCUCUCUAUCUUCUGUCAA	Cleavage
miR156c-5p	T_00090331	SBP	PREDICTED: Phoenix dactylifera squamosa promoter-binding-like protein 16 (LOC103715860), mRNA	1.5	-1	1	21	1118	1138	UUGACAGAAGAGAGAGAGCAC	GUGCUCUCUAUCUUCUGUCAA	Cleavage
miR156d-5p	T_00090331	SBP	PREDICTED: Phoenix dactylifera squamosa promoter-binding-like protein 16 (LOC103715860), mRNA	2.5	-1	1	20	1118	1137	UGACAGAAGAGAGUGAGCAC	GUGCUCUCUAUCUUCUGUCA	Translation
miR156e-5p	T_00090331	SBP	PREDICTED: Phoenix dactylifera squamosa promoter-binding-like protein 16 (LOC103715860), mRNA	1.5	-1	1	21	1118	1138	UUGACAGAAGAGAGAGAGCAC	GUGCUCUCUAUCUUCUGUCAA	Cleavage
miR156f-5p	T_00090331	SBP	PREDICTED: Phoenix dactylifera squamosa promoter-binding-like protein 16 (LOC103715860), mRNA	2.5	-1	1	20	1118	1137	UGACAGAAGAGAGUGAGCAC	GUGCUCUCUAUCUUCUGUCA	Translation
miR156g	T_00090331	SBP	PREDICTED: Phoenix dactylifera squamosa promoter-binding-like protein 16 (LOC103715860), mRNA	1.5	-1	1	21	1118	1138	UUGACAGAAGAGAGAGAGCAC	GUGCUCUCUAUCUUCUGUCAA	Cleavage
miR156h-5p	T_00090331	SBP	PREDICTED: Phoenix dactylifera squamosa promoter-binding-like protein 16 (LOC103715860), mRNA	2.5	-1	1	20	1118	1137	UGACAGAAGAGAGUGAGCAC	GUGCUCUCUAUCUUCUGUCA	Translation
miR156i-5p	T_00090331	SBP	PREDICTED: Phoenix dactylifera squamosa promoter-binding-like protein 16 (LOC103715860), mRNA	2.5	-1	1	20	1118	1137	UGACAGAAGAGAGUGAGCAC	GUGCUCUCUAUCUUCUGUCA	Translation
miR156a	T_00090332	SBP	PREDICTED: Phoenix dactylifera squamosa promoter-binding-like protein 16 (LOC103715860), mRNA	2.5	-1	1	20	1006	1025	UGACAGAAGAGAGUGAGCAC	GUGCUCUCUAUCUUCUGUCA	Translation
miR156b-5p	T_00090332	SBP	PREDICTED: Phoenix dactylifera squamosa promoter-binding-like protein 16 (LOC103715860), mRNA	1.5	-1	1	21	1006	1026	UUGACAGAAGAGAGAGAGCAC	GUGCUCUCUAUCUUCUGUCAA	Cleavage
miR156c-5p	T_00090332	SBP	PREDICTED: Phoenix dactylifera squamosa promoter-binding-like protein 16 (LOC103715860), mRNA	1.5	-1	1	21	1006	1026	UUGACAGAAGAGAGAGAGCAC	GUGCUCUCUAUCUUCUGUCAA	Cleavage
miR156d-5p	T_00090332	SBP	PREDICTED: Phoenix dactylifera squamosa promoter-binding-like protein 16 (LOC103715860), mRNA	2.5	-1	1	20	1006	1025	UGACAGAAGAGAGUGAGCAC	GUGCUCUCUAUCUUCUGUCA	Translation
miR156e-5p	T_00090332	SBP	PREDICTED: Phoenix dactylifera squamosa promoter-binding-like protein 16 (LOC103715860), mRNA	1.5	-1	1	21	1006	1026	UUGACAGAAGAGAGAGAGCAC	GUGCUCUCUAUCUUCUGUCAA	Cleavage
miR156f-5p	T_00090332	SBP	PREDICTED: Phoenix dactylifera squamosa promoter-binding-like protein 16 (LOC103715860), mRNA	2.5	-1	1	20	1006	1025	UGACAGAAGAGAGUGAGCAC	GUGCUCUCUAUCUUCUGUCA	Translation
miR156g	T_00090332	SBP	PREDICTED: Phoenix dactylifera squamosa promoter-binding-like protein 16 (LOC103715860), mRNA	1.5	-1	1	21	1006	1026	UUGACAGAAGAGAGAGAGCAC	GUGCUCUCUAUCUUCUGUCAA	Cleavage
miR156h-5p	T_00090332	SBP	PREDICTED: Phoenix dactylifera squamosa promoter-binding-like protein 16 (LOC103715860), mRNA	2.5	-1	1	20	1006	1025	UGACAGAAGAGAGUGAGCAC	GUGCUCUCUAUCUUCUGUCA	Translation
miR156i-5p	T_00090332	SBP	PREDICTED: Phoenix dactylifera squamosa promoter-binding-like protein 16 (LOC103715860), mRNA	2.5	-1	1	20	1006	1025	UGACAGAAGAGAGUGAGCAC	GUGCUCUCUAUCUUCUGUCA	Translation
miR156a	T_00090333	SBP	PREDICTED: Phoenix dactylifera squamosa promoter-binding-like protein 16 (LOC103715860), mRNA	2.5	-1	1	20	1160	1179	UGACAGAAGAGAGUGAGCAC	GUGCUCUCUAUCUUCUGUCA	Translation
miR156b-5p	T_00090333	SBP	PREDICTED: Phoenix dactylifera squamosa promoter-binding-like protein 16 (LOC103715860), mRNA	1.5	-1	1	21	1160	1180	UUGACAGAAGAGAGAGAGCAC	GUGCUCUCUAUCUUCUGUCAA	Cleavage
miR156c-5p	T_00090333	SBP	PREDICTED: Phoenix dactylifera squamosa promoter-binding-like protein 16 (LOC103715860), mRNA	1.5	-1	1	21	1160	1180	UUGACAGAAGAGAGAGAGCAC	GUGCUCUCUAUCUUCUGUCAA	Cleavage
miR156d-5p	T_00090333	SBP	PREDICTED: Phoenix dactylifera squamosa promoter-binding-like protein 16 (LOC103715860), mRNA	2.5	-1	1	20	1160	1179	UGACAGAAGAGAGUGAGCAC	GUGCUCUCUAUCUUCUGUCA	Translation
miR156e-5p	T_00090333	SBP	PREDICTED: Phoenix dactylifera squamosa promoter-binding-like protein 16 (LOC103715860), mRNA	1.5	-1	1	21	1160	1180	UUGACAGAAGAGAGAGAGCAC	GUGCUCUCUAUCUUCUGUCAA	Cleavage
miR156f-5p	T_00090333	SBP	PREDICTED: Phoenix dactylifera squamosa promoter-binding-like protein 16 (LOC103715860), mRNA	2.5	-1	1	20	1160	1179	UGACAGAAGAGAGUGAGCAC	GUGCUCUCUAUCUUCUGUCA	Translation
miR156g	T_00090333	SBP	PREDICTED: Phoenix dactylifera squamosa promoter-binding-like protein 16 (LOC103715860), mRNA	1.5	-1	1	21	1160	1180	UUGACAGAAGAGAGAGAGCAC	GUGCUCUCUAUCUUCUGUCAA	Cleavage
miR156h-5p	T_00090333	SBP	PREDICTED: Phoenix dactylifera squamosa promoter-binding-like protein 16 (LOC103715860), mRNA	2.5	-1	1	20	1160	1179	UGACAGAAGAGAGUGAGCAC	GUGCUCUCUAUCUUCUGUCA	Translation
miR156i-5p	T_00090333	SBP	PREDICTED: Phoenix dactylifera squamosa promoter-binding-like protein 16 (LOC103715860), mRNA	2.5	-1	1	20	1160	1179	UGACAGAAGAGAGUGAGCAC	GUGCUCUCUAUCUUCUGUCA	Translation
miR156a	T_00090334	SBP	PREDICTED: Phoenix dactylifera squamosa promoter-binding-like protein 16 (LOC103715860), mRNA	2.5	-1	1	20	930	949	UGACAGAAGAGAGUGAGCAC	GUGCUCUCUAUCUUCUGUCA	Translation
miR156b-5p	T_00090334	SBP	PREDICTED: Phoenix dactylifera squamosa promoter-binding-like protein 16 (LOC103715860), mRNA	1.5	-1	1	21	930	950	UUGACAGAAGAGAGAGAGCAC	GUGCUCUCUAUCUUCUGUCAA	Cleavage
miR156c-5p	T_00090334	SBP	PREDICTED: Phoenix dactylifera squamosa promoter-binding-like protein 16 (LOC103715860), mRNA	1.5	-1	1	21	930	950	UUGACAGAAGAGAGAGAGCAC	GUGCUCUCUAUCUUCUGUCAA	Cleavage
miR156d-5p	T_00090334	SBP	PREDICTED: Phoenix dactylifera squamosa promoter-binding-like protein 16 (LOC103715860), mRNA	2.5	-1	1	20	930	949	UGACAGAAGAGAGUGAGCAC	GUGCUCUCUAUCUUCUGUCA	Translation
miR156e-5p	T_00090334	SBP	PREDICTED: Phoenix dactylifera squamosa promoter-binding-like protein 16 (LOC103715860), mRNA	1.5	-1	1	21	930	950	UUGACAGAAGAGAGAGAGCAC	GUGCUCUCUAUCUUCUGUCAA	Cleavage
miR156f-5p	T_00090334	SBP	PREDICTED: Phoenix dactylifera squamosa promoter-binding-like protein 16 (LOC103715860), mRNA	2.5	-1	1	20	930	949	UGACAGAAGAGAGUGAGCAC	GUGCUCUCUAUCUUCUGUCA	Translation
miR156g	T_00090334	SBP	PREDICTED: Phoenix dactylifera squamosa promoter-binding-like protein 16 (LOC103715860), mRNA	1.5	-1	1	21	930	950	UUGACAGAAGAGAGAGAGCAC	GUGCUCUCUAUCUUCUGUCAA	Cleavage
miR156h-5p	T_00090334	SBP	PREDICTED: Phoenix dactylifera squamosa promoter-binding-like protein 16 (LOC103715860), mRNA	2.5	-1	1	20	930	949	UGACAGAAGAGAGUGAGCAC	GUGCUCUCUAUCUUCUGUCA	Translation
miR156i-5p	T_00090334	SBP	PREDICTED: Phoenix dactylifera squamosa promoter-binding-like protein 16 (LOC103715860), mRNA	2.5	-1	1	20	930	949	UGACAGAAGAGAGUGAGCAC	GUGCUCUCUAUCUUCUGUCA	Translation
miR156a	T_00090335	SBP	PREDICTED: Phoenix dactylifera squamosa promoter-binding-like protein 16 (LOC103715860), mRNA	2.5	-1	1	20	947	966	UGACAGAAGAGAGUGAGCAC	GUGCUCUCUAUCUUCUGUCA	Translation
miR156b-5p	T_00090335	SBP	PREDICTED: Phoenix dactylifera squamosa promoter-binding-like protein 16 (LOC103715860), mRNA	1.5	-1	1	21	947	967	UUGACAGAAGAGAGAGAGCAC	GUGCUCUCUAUCUUCUGUCAA	Cleavage
miR156c-5p	T_00090335	SBP	PREDICTED: Phoenix dactylifera squamosa promoter-binding-like protein 16 (LOC103715860), mRNA	1.5	-1	1	21	947	967	UUGACAGAAGAGAGAGAGCAC	GUGCUCUCUAUCUUCUGUCAA	Cleavage
miR156d-5p	T_00090335	SBP	PREDICTED: Phoenix dactylifera squamosa promoter-binding-like protein 16 (LOC103715860), mRNA	2.5	-1	1	20	947	966	UGACAGAAGAGAGUGAGCAC	GUGCUCUCUAUCUUCUGUCA	Translation
miR156e-5p	T_00090335	SBP	PREDICTED: Phoenix dactylifera squamosa promoter-binding-like protein 16 (LOC103715860), mRNA	1.5	-1	1	21	947	967	UUGACAGAAGAGAGAGAGCAC	GUGCUCUCUAUCUUCUGUCAA	Cleavage
miR156f-5p	T_00090335	SBP	PREDICTED: Phoenix dactylifera squamosa promoter-binding-like protein 16 (LOC103715860), mRNA	2.5	-1	1	20	947	966	UGACAGAAGAGAGUGAGCAC	GUGCUCUCUAUCUUCUGUCA	Translation
miR156g	T_00090335	SBP	PREDICTED: Phoenix dactylifera squamosa promoter-binding-like protein 16 (LOC103715860), mRNA	1.5	-1	1	21	947	967	UUGACAGAAGAGAGAGAGCAC	GUGCUCUCUAUCUUCUGUCAA	Cleavage
miR156h-5p	T_00090335	SBP	PREDICTED: Phoenix dactylifera squamosa promoter-binding-like protein 16 (LOC103715860), mRNA	2.5	-1	1	20	947	966	UGACAGAAGAGAGUGAGCAC	GUGCUCUCUAUCUUCUGUCA	Translation
miR156i-5p	T_00090335	SBP	PREDICTED: Phoenix dactylifera squamosa promoter-binding-like protein 16 (LOC103715860), mRNA	2.5	-1	1	20	947	966	UGACAGAAGAGAGUGAGCAC	GUGCUCUCUAUCUUCUGUCA	Translation
miR156a	T_00090336	SBP	PREDICTED: Phoenix dactylifera squamosa promoter-binding-like protein 16 (LOC103715860), mRNA	2.5	-1	1	20	1077	1096	UGACAGAAGAGAGUGAGCAC	GUGCUCUCUAUCUUCUGUCA	Translation
miR156b-5p	T_00090336	SBP	PREDICTED: Phoenix dactylifera squamosa promoter-binding-like protein 16 (LOC103715860), mRNA	1.5	-1	1	21	1077	1097	UUGACAGAAGAGAGAGAGCAC	GUGCUCUCUAUCUUCUGUCAA	Cleavage
miR156c-5p	T_00090336	SBP	PREDICTED: Phoenix dactylifera squamosa promoter-binding-like protein 16 (LOC103715860), mRNA	1.5	-1	1	21	1077	1097	UUGACAGAAGAGAGAGAGCAC	GUGCUCUCUAUCUUCUGUCAA	Cleavage
miR156d-5p	T_00090336	SBP	PREDICTED: Phoenix dactylifera squamosa promoter-binding-like protein 16 (LOC103715860), mRNA	2.5	-1	1	20	1077	1096	UGACAGAAGAGAGUGAGCAC	GUGCUCUCUAUCUUCUGUCA	Translation
miR156e-5p	T_00090336	SBP	PREDICTED: Phoenix dactylifera squamosa promoter-binding-like protein 16 (LOC103715860), mRNA	1.5	-1	1	21	1077	1097	UUGACAGAAGAGAGAGAGCAC	GUGCUCUCUAUCUUCUGUCAA	Cleavage
miR156f-5p	T_00090336	SBP	PREDICTED: Phoenix dactylifera squamosa promoter-binding-like protein 16 (LOC103715860), mRNA	2.5	-1	1	20	1077	1096	UGACAGAAGAGAGUGAGCAC	GUGCUCUCUAUCUUCUGUCA	Translation
miR156g	T_00090336	SBP	PREDICTED: Phoenix dactylifera squamosa promoter-binding-like protein 16 (LOC103715860), mRNA	1.5	-1	1	21	1077	1097	UUGACAGAAGAGAGAGAGCAC	GUGCUCUCUAUCUUCUGUCAA	Cleavage
miR156h-5p	T_00090336	SBP	PREDICTED: Phoenix dactylifera squamosa promoter-binding-like protein 16 (LOC103715860), mRNA	2.5	-1	1	20	1077	1096	UGACAGAAGAGAGUGAGCAC	GUGCUCUCUAUCUUCUGUCA	Translation
miR156i-5p	T_00090336	SBP	PREDICTED: Phoenix dactylifera squamosa promoter-binding-like protein 16 (LOC103715860), mRNA	2.5	-1	1	20	1077	1096	UGACAGAAGAGAGUGAGCAC	GUGCUCUCUAUCUUCUGUCA	Translation
miR172b-3p	T_00090337	WRKY	PREDICTED: Cucumis sativus probable WRKY transcription factor 75 (LOC101219926), mRNA	3	-1	1	21	174	194	AGAAUCUUGAUGAUGCUGUAG	CAACAUCAUCAUCAAGCUUUU	Cleavage
miR156a	T_00091779	SBP	PREDICTED: Populus euphratica squamosa promoter-binding-like protein 6 (LOC105121818), transcript variant X4, mRNA	1	-1	1	20	1657	1676	UGACAGAAGAGAGUGAGCAC	GUGCUCUCUCUCUUCUGUCA	Cleavage
miR156b-5p	T_00091779	SBP	PREDICTED: Populus euphratica squamosa promoter-binding-like protein 6 (LOC105121818), transcript variant X4, mRNA	0.5	-1	1	21	1657	1677	UUGACAGAAGAGAGAGAGCAC	GUGCUCUCUCUCUUCUGUCAG	Cleavage
miR156c-5p	T_00091779	SBP	PREDICTED: Populus euphratica squamosa promoter-binding-like protein 6 (LOC105121818), transcript variant X4, mRNA	0.5	-1	1	21	1657	1677	UUGACAGAAGAGAGAGAGCAC	GUGCUCUCUCUCUUCUGUCAG	Cleavage
miR156d-5p	T_00091779	SBP	PREDICTED: Populus euphratica squamosa promoter-binding-like protein 6 (LOC105121818), transcript variant X4, mRNA	1	-1	1	20	1657	1676	UGACAGAAGAGAGUGAGCAC	GUGCUCUCUCUCUUCUGUCA	Cleavage
miR156e-5p	T_00091779	SBP	PREDICTED: Populus euphratica squamosa promoter-binding-like protein 6 (LOC105121818), transcript variant X4, mRNA	0.5	-1	1	21	1657	1677	UUGACAGAAGAGAGAGAGCAC	GUGCUCUCUCUCUUCUGUCAG	Cleavage
miR156f-5p	T_00091779	SBP	PREDICTED: Populus euphratica squamosa promoter-binding-like protein 6 (LOC105121818), transcript variant X4, mRNA	1	-1	1	20	1657	1676	UGACAGAAGAGAGUGAGCAC	GUGCUCUCUCUCUUCUGUCA	Cleavage
miR156g	T_00091779	SBP	PREDICTED: Populus euphratica squamosa promoter-binding-like protein 6 (LOC105121818), transcript variant X4, mRNA	0.5	-1	1	21	1657	1677	UUGACAGAAGAGAGAGAGCAC	GUGCUCUCUCUCUUCUGUCAG	Cleavage
miR156h-5p	T_00091779	SBP	PREDICTED: Populus euphratica squamosa promoter-binding-like protein 6 (LOC105121818), transcript variant X4, mRNA	1	-1	1	20	1657	1676	UGACAGAAGAGAGUGAGCAC	GUGCUCUCUCUCUUCUGUCA	Cleavage
miR156i-5p	T_00091779	SBP	PREDICTED: Populus euphratica squamosa promoter-binding-like protein 6 (LOC105121818), transcript variant X4, mRNA	1	-1	1	20	1657	1676	UGACAGAAGAGAGUGAGCAC	GUGCUCUCUCUCUUCUGUCA	Cleavage
miR156a	T_00091780	SBP	PREDICTED: Populus euphratica squamosa promoter-binding-like protein 6 (LOC105121818), transcript variant X4, mRNA	1	-1	1	20	1485	1504	UGACAGAAGAGAGUGAGCAC	GUGCUCUCUCUCUUCUGUCA	Cleavage
miR156b-5p	T_00091780	SBP	PREDICTED: Populus euphratica squamosa promoter-binding-like protein 6 (LOC105121818), transcript variant X4, mRNA	0.5	-1	1	21	1485	1505	UUGACAGAAGAGAGAGAGCAC	GUGCUCUCUCUCUUCUGUCAG	Cleavage
miR156c-5p	T_00091780	SBP	PREDICTED: Populus euphratica squamosa promoter-binding-like protein 6 (LOC105121818), transcript variant X4, mRNA	0.5	-1	1	21	1485	1505	UUGACAGAAGAGAGAGAGCAC	GUGCUCUCUCUCUUCUGUCAG	Cleavage
miR156d-5p	T_00091780	SBP	PREDICTED: Populus euphratica squamosa promoter-binding-like protein 6 (LOC105121818), transcript variant X4, mRNA	1	-1	1	20	1485	1504	UGACAGAAGAGAGUGAGCAC	GUGCUCUCUCUCUUCUGUCA	Cleavage
miR156e-5p	T_00091780	SBP	PREDICTED: Populus euphratica squamosa promoter-binding-like protein 6 (LOC105121818), transcript variant X4, mRNA	0.5	-1	1	21	1485	1505	UUGACAGAAGAGAGAGAGCAC	GUGCUCUCUCUCUUCUGUCAG	Cleavage
miR156f-5p	T_00091780	SBP	PREDICTED: Populus euphratica squamosa promoter-binding-like protein 6 (LOC105121818), transcript variant X4, mRNA	1	-1	1	20	1485	1504	UGACAGAAGAGAGUGAGCAC	GUGCUCUCUCUCUUCUGUCA	Cleavage
miR156g	T_00091780	SBP	PREDICTED: Populus euphratica squamosa promoter-binding-like protein 6 (LOC105121818), transcript variant X4, mRNA	0.5	-1	1	21	1485	1505	UUGACAGAAGAGAGAGAGCAC	GUGCUCUCUCUCUUCUGUCAG	Cleavage
miR156h-5p	T_00091780	SBP	PREDICTED: Populus euphratica squamosa promoter-binding-like protein 6 (LOC105121818), transcript variant X4, mRNA	1	-1	1	20	1485	1504	UGACAGAAGAGAGUGAGCAC	GUGCUCUCUCUCUUCUGUCA	Cleavage
miR156i-5p	T_00091780	SBP	PREDICTED: Populus euphratica squamosa promoter-binding-like protein 6 (LOC105121818), transcript variant X4, mRNA	1	-1	1	20	1485	1504	UGACAGAAGAGAGUGAGCAC	GUGCUCUCUCUCUUCUGUCA	Cleavage
miR156a	T_00091781	SBP	PREDICTED: Populus euphratica squamosa promoter-binding-like protein 6 (LOC105121818), transcript variant X4, mRNA	1	-1	1	20	2812	2831	UGACAGAAGAGAGUGAGCAC	GUGCUCUCUCUCUUCUGUCA	Cleavage
miR156b-5p	T_00091781	SBP	PREDICTED: Populus euphratica squamosa promoter-binding-like protein 6 (LOC105121818), transcript variant X4, mRNA	0.5	-1	1	21	2812	2832	UUGACAGAAGAGAGAGAGCAC	GUGCUCUCUCUCUUCUGUCAG	Cleavage
miR156c-5p	T_00091781	SBP	PREDICTED: Populus euphratica squamosa promoter-binding-like protein 6 (LOC105121818), transcript variant X4, mRNA	0.5	-1	1	21	2812	2832	UUGACAGAAGAGAGAGAGCAC	GUGCUCUCUCUCUUCUGUCAG	Cleavage
miR156d-5p	T_00091781	SBP	PREDICTED: Populus euphratica squamosa promoter-binding-like protein 6 (LOC105121818), transcript variant X4, mRNA	1	-1	1	20	2812	2831	UGACAGAAGAGAGUGAGCAC	GUGCUCUCUCUCUUCUGUCA	Cleavage
miR156e-5p	T_00091781	SBP	PREDICTED: Populus euphratica squamosa promoter-binding-like protein 6 (LOC105121818), transcript variant X4, mRNA	0.5	-1	1	21	2812	2832	UUGACAGAAGAGAGAGAGCAC	GUGCUCUCUCUCUUCUGUCAG	Cleavage
miR156f-5p	T_00091781	SBP	PREDICTED: Populus euphratica squamosa promoter-binding-like protein 6 (LOC105121818), transcript variant X4, mRNA	1	-1	1	20	2812	2831	UGACAGAAGAGAGUGAGCAC	GUGCUCUCUCUCUUCUGUCA	Cleavage
miR156g	T_00091781	SBP	PREDICTED: Populus euphratica squamosa promoter-binding-like protein 6 (LOC105121818), transcript variant X4, mRNA	0.5	-1	1	21	2812	2832	UUGACAGAAGAGAGAGAGCAC	GUGCUCUCUCUCUUCUGUCAG	Cleavage
miR156h-5p	T_00091781	SBP	PREDICTED: Populus euphratica squamosa promoter-binding-like protein 6 (LOC105121818), transcript variant X4, mRNA	1	-1	1	20	2812	2831	UGACAGAAGAGAGUGAGCAC	GUGCUCUCUCUCUUCUGUCA	Cleavage
miR156i-5p	T_00091781	SBP	PREDICTED: Populus euphratica squamosa promoter-binding-like protein 6 (LOC105121818), transcript variant X4, mRNA	1	-1	1	20	2812	2831	UGACAGAAGAGAGUGAGCAC	GUGCUCUCUCUCUUCUGUCA	Cleavage
miR156a	T_00091782	SBP	PREDICTED: Populus euphratica squamosa promoter-binding-like protein 6 (LOC105121818), transcript variant X4, mRNA	1	-1	1	20	1459	1478	UGACAGAAGAGAGUGAGCAC	GUGCUCUCUCUCUUCUGUCA	Cleavage
miR156b-5p	T_00091782	SBP	PREDICTED: Populus euphratica squamosa promoter-binding-like protein 6 (LOC105121818), transcript variant X4, mRNA	0.5	-1	1	21	1459	1479	UUGACAGAAGAGAGAGAGCAC	GUGCUCUCUCUCUUCUGUCAG	Cleavage
miR156c-5p	T_00091782	SBP	PREDICTED: Populus euphratica squamosa promoter-binding-like protein 6 (LOC105121818), transcript variant X4, mRNA	0.5	-1	1	21	1459	1479	UUGACAGAAGAGAGAGAGCAC	GUGCUCUCUCUCUUCUGUCAG	Cleavage
miR156d-5p	T_00091782	SBP	PREDICTED: Populus euphratica squamosa promoter-binding-like protein 6 (LOC105121818), transcript variant X4, mRNA	1	-1	1	20	1459	1478	UGACAGAAGAGAGUGAGCAC	GUGCUCUCUCUCUUCUGUCA	Cleavage
miR156e-5p	T_00091782	SBP	PREDICTED: Populus euphratica squamosa promoter-binding-like protein 6 (LOC105121818), transcript variant X4, mRNA	0.5	-1	1	21	1459	1479	UUGACAGAAGAGAGAGAGCAC	GUGCUCUCUCUCUUCUGUCAG	Cleavage
miR156f-5p	T_00091782	SBP	PREDICTED: Populus euphratica squamosa promoter-binding-like protein 6 (LOC105121818), transcript variant X4, mRNA	1	-1	1	20	1459	1478	UGACAGAAGAGAGUGAGCAC	GUGCUCUCUCUCUUCUGUCA	Cleavage
miR156g	T_00091782	SBP	PREDICTED: Populus euphratica squamosa promoter-binding-like protein 6 (LOC105121818), transcript variant X4, mRNA	0.5	-1	1	21	1459	1479	UUGACAGAAGAGAGAGAGCAC	GUGCUCUCUCUCUUCUGUCAG	Cleavage
miR156h-5p	T_00091782	SBP	PREDICTED: Populus euphratica squamosa promoter-binding-like protein 6 (LOC105121818), transcript variant X4, mRNA	1	-1	1	20	1459	1478	UGACAGAAGAGAGUGAGCAC	GUGCUCUCUCUCUUCUGUCA	Cleavage
miR156i-5p	T_00091782	SBP	PREDICTED: Populus euphratica squamosa promoter-binding-like protein 6 (LOC105121818), transcript variant X4, mRNA	1	-1	1	20	1459	1478	UGACAGAAGAGAGUGAGCAC	GUGCUCUCUCUCUUCUGUCA	Cleavage
miR156a	T_00091783	SBP	PREDICTED: Populus euphratica squamosa promoter-binding-like protein 6 (LOC105121818), transcript variant X4, mRNA	1	-1	1	20	1300	1319	UGACAGAAGAGAGUGAGCAC	GUGCUCUCUCUCUUCUGUCA	Cleavage
miR156b-5p	T_00091783	SBP	PREDICTED: Populus euphratica squamosa promoter-binding-like protein 6 (LOC105121818), transcript variant X4, mRNA	0.5	-1	1	21	1300	1320	UUGACAGAAGAGAGAGAGCAC	GUGCUCUCUCUCUUCUGUCAG	Cleavage
miR156c-5p	T_00091783	SBP	PREDICTED: Populus euphratica squamosa promoter-binding-like protein 6 (LOC105121818), transcript variant X4, mRNA	0.5	-1	1	21	1300	1320	UUGACAGAAGAGAGAGAGCAC	GUGCUCUCUCUCUUCUGUCAG	Cleavage
miR156d-5p	T_00091783	SBP	PREDICTED: Populus euphratica squamosa promoter-binding-like protein 6 (LOC105121818), transcript variant X4, mRNA	1	-1	1	20	1300	1319	UGACAGAAGAGAGUGAGCAC	GUGCUCUCUCUCUUCUGUCA	Cleavage
miR156e-5p	T_00091783	SBP	PREDICTED: Populus euphratica squamosa promoter-binding-like protein 6 (LOC105121818), transcript variant X4, mRNA	0.5	-1	1	21	1300	1320	UUGACAGAAGAGAGAGAGCAC	GUGCUCUCUCUCUUCUGUCAG	Cleavage
miR156f-5p	T_00091783	SBP	PREDICTED: Populus euphratica squamosa promoter-binding-like protein 6 (LOC105121818), transcript variant X4, mRNA	1	-1	1	20	1300	1319	UGACAGAAGAGAGUGAGCAC	GUGCUCUCUCUCUUCUGUCA	Cleavage
miR156g	T_00091783	SBP	PREDICTED: Populus euphratica squamosa promoter-binding-like protein 6 (LOC105121818), transcript variant X4, mRNA	0.5	-1	1	21	1300	1320	UUGACAGAAGAGAGAGAGCAC	GUGCUCUCUCUCUUCUGUCAG	Cleavage
miR156h-5p	T_00091783	SBP	PREDICTED: Populus euphratica squamosa promoter-binding-like protein 6 (LOC105121818), transcript variant X4, mRNA	1	-1	1	20	1300	1319	UGACAGAAGAGAGUGAGCAC	GUGCUCUCUCUCUUCUGUCA	Cleavage
miR156i-5p	T_00091783	SBP	PREDICTED: Populus euphratica squamosa promoter-binding-like protein 6 (LOC105121818), transcript variant X4, mRNA	1	-1	1	20	1300	1319	UGACAGAAGAGAGUGAGCAC	GUGCUCUCUCUCUUCUGUCA	Cleavage
miR156a	T_00091784	SBP	PREDICTED: Populus euphratica squamosa promoter-binding-like protein 6 (LOC105121818), transcript variant X4, mRNA	1	-1	1	20	1188	1207	UGACAGAAGAGAGUGAGCAC	GUGCUCUCUCUCUUCUGUCA	Cleavage
miR156b-5p	T_00091784	SBP	PREDICTED: Populus euphratica squamosa promoter-binding-like protein 6 (LOC105121818), transcript variant X4, mRNA	0.5	-1	1	21	1188	1208	UUGACAGAAGAGAGAGAGCAC	GUGCUCUCUCUCUUCUGUCAG	Cleavage
miR156c-5p	T_00091784	SBP	PREDICTED: Populus euphratica squamosa promoter-binding-like protein 6 (LOC105121818), transcript variant X4, mRNA	0.5	-1	1	21	1188	1208	UUGACAGAAGAGAGAGAGCAC	GUGCUCUCUCUCUUCUGUCAG	Cleavage
miR156d-5p	T_00091784	SBP	PREDICTED: Populus euphratica squamosa promoter-binding-like protein 6 (LOC105121818), transcript variant X4, mRNA	1	-1	1	20	1188	1207	UGACAGAAGAGAGUGAGCAC	GUGCUCUCUCUCUUCUGUCA	Cleavage
miR156e-5p	T_00091784	SBP	PREDICTED: Populus euphratica squamosa promoter-binding-like protein 6 (LOC105121818), transcript variant X4, mRNA	0.5	-1	1	21	1188	1208	UUGACAGAAGAGAGAGAGCAC	GUGCUCUCUCUCUUCUGUCAG	Cleavage
miR156f-5p	T_00091784	SBP	PREDICTED: Populus euphratica squamosa promoter-binding-like protein 6 (LOC105121818), transcript variant X4, mRNA	1	-1	1	20	1188	1207	UGACAGAAGAGAGUGAGCAC	GUGCUCUCUCUCUUCUGUCA	Cleavage
miR156g	T_00091784	SBP	PREDICTED: Populus euphratica squamosa promoter-binding-like protein 6 (LOC105121818), transcript variant X4, mRNA	0.5	-1	1	21	1188	1208	UUGACAGAAGAGAGAGAGCAC	GUGCUCUCUCUCUUCUGUCAG	Cleavage
miR156h-5p	T_00091784	SBP	PREDICTED: Populus euphratica squamosa promoter-binding-like protein 6 (LOC105121818), transcript variant X4, mRNA	1	-1	1	20	1188	1207	UGACAGAAGAGAGUGAGCAC	GUGCUCUCUCUCUUCUGUCA	Cleavage
miR156i-5p	T_00091784	SBP	PREDICTED: Populus euphratica squamosa promoter-binding-like protein 6 (LOC105121818), transcript variant X4, mRNA	1	-1	1	20	1188	1207	UGACAGAAGAGAGUGAGCAC	GUGCUCUCUCUCUUCUGUCA	Cleavage
miR828a	T_00092546	B3->B3-ARF	Morus notabilis Auxin response factor 5 partial mRNA	3	-1	1	21	478	498	UGGAAUACUCAUUUGAGCAAG	UAUGCUCAAAUGAGUCUUCAA	Cleavage
miR828b	T_00092546	B3->B3-ARF	Morus notabilis Auxin response factor 5 partial mRNA	3	-1	1	21	478	498	UGGAAUACUCAUUUGAGCAAG	UAUGCUCAAAUGAGUCUUCAA	Cleavage
miR172a-3p	T_00093030	AP2/ERF->AP2/ERF-ERF	Morus notabilis Floral homeotic protein APETALA 2 partial mRNA	1.5	-1	1	21	837	857	AGAAUCUUGAUGAUGCUGCAU	CUGCAGCAUCAUCAGGAUUCC	Cleavage
miR172b-3p	T_00093030	AP2/ERF->AP2/ERF-ERF	Morus notabilis Floral homeotic protein APETALA 2 partial mRNA	2	-1	1	21	837	857	AGAAUCUUGAUGAUGCUGUAG	CUGCAGCAUCAUCAGGAUUCC	Cleavage
miR172a-3p	T_00093032	AP2/ERF->AP2/ERF-ERF	Morus notabilis Floral homeotic protein APETALA 2 partial mRNA	1.5	-1	1	21	822	842	AGAAUCUUGAUGAUGCUGCAU	CUGCAGCAUCAUCAGGAUUCC	Cleavage
miR172b-3p	T_00093032	AP2/ERF->AP2/ERF-ERF	Morus notabilis Floral homeotic protein APETALA 2 partial mRNA	2	-1	1	21	822	842	AGAAUCUUGAUGAUGCUGUAG	CUGCAGCAUCAUCAGGAUUCC	Cleavage
miR156e-3p	T_00093094	GARP->GARP-G2-like	Theobroma cacao Homeodomain-like superfamily protein, putative (TCM_000558) mRNA, complete cds	2	-1	1	21	609	629	GCUUUCUCUUCUUCUGUCACC	GUUGAAGGAGGAAGAGAAAGC	Cleavage
CsmiRNA-n33b	T_00094509	Trihelix	Morus notabilis hypothetical protein partial mRNA	2	-1	1	24	3622	3645	AAGGGGGUACAUUGUAGAAUCACC	AAUCGUUUUGCAAUGUACCUUCUU	Cleavage
CsmiRNA-n33c	T_00094509	Trihelix	Morus notabilis hypothetical protein partial mRNA	2.5	-1	1	24	3622	3645	AAGGGGGUGCAUUGUAGAAUCACU	AAUCGUUUUGCAAUGUACCUUCUU	Cleavage
CsmiRNA-n33f	T_00094509	Trihelix	Morus notabilis hypothetical protein partial mRNA	2.5	-1	1	24	3621	3644	AGGAGGUGCAUUGUAGAAUUUCCC	GAAUCGUUUUGCAAUGUACCUUCU	Cleavage
CsmiRNA-n33k.2	T_00094509	Trihelix	Morus notabilis hypothetical protein partial mRNA	3	-1	1	23	3624	3646	UAAGGGGGUGCAUUGUAGAAUUA	UCGUUUUGCAAUGUACCUUCUUG	Cleavage

## Sheet: miRNA-TRs
Supplemental Table S11
MiRNAs target genes were TFs,TRs and PKs.
Note: miRNAs targeted TRs.
miRNA	Target	family	NR_annotation	Expectation	UPE$	miRNA_start	miRNA_end	Target_start	Target_end	miRNA_aligned_fragment	Target_aligned_fragment	Inhibition
CsmiRNA-n27c.1	T_00011482	ARID	Morus notabilis AT-rich interactive domain-containing protein 3 partial mRNA	3	-1	1	24	3	26	AUUGUAUUGUAUUGUAUUGAAUUG	UAAUAUAAUAUAGCACAAUACAAU	Translation
CsmiRNA-n27c.1	T_00011483	ARID	Morus notabilis AT-rich interactive domain-containing protein 3 partial mRNA	3	-1	1	24	3	26	AUUGUAUUGUAUUGUAUUGAAUUG	UAAUAUAAUAUAGCACAAUACAAU	Translation
miR2646a-3p	T_00012467	SET	Morus notabilis Histone-lysine N-methyltransferase ATX5 partial mRNA	2.5	-1	1	21	339	359	UUAUCAUCAUUAAAACUCAUU	CAUGAGUGUUGGUGAUGAUGA	Cleavage
miR2646b-3p	T_00012467	SET	Morus notabilis Histone-lysine N-methyltransferase ATX5 partial mRNA	2.5	-1	1	21	339	359	UUAUCAUCAUUAAAACUCAUU	CAUGAGUGUUGGUGAUGAUGA	Cleavage
miR2646a-3p	T_00012468	SET	Prunus persica hypothetical protein (PRUPE_ppa000624mg) mRNA, complete cds	2.5	-1	1	21	744	764	UUAUCAUCAUUAAAACUCAUU	CAUGAGUGUUGGUGAUGAUGA	Cleavage
miR2646b-3p	T_00012468	SET	Prunus persica hypothetical protein (PRUPE_ppa000624mg) mRNA, complete cds	2.5	-1	1	21	744	764	UUAUCAUCAUUAAAACUCAUU	CAUGAGUGUUGGUGAUGAUGA	Cleavage
miR2646a-3p	T_00012469	PHD	PREDICTED: Prunus mume histone-lysine N-methyltransferase ATX5 (LOC103333638), mRNA	2.5	-1	1	21	2120	2140	UUAUCAUCAUUAAAACUCAUU	CAUGAGUGUUGGUGAUGAUGA	Cleavage
miR2646b-3p	T_00012469	PHD	PREDICTED: Prunus mume histone-lysine N-methyltransferase ATX5 (LOC103333638), mRNA	2.5	-1	1	21	2120	2140	UUAUCAUCAUUAAAACUCAUU	CAUGAGUGUUGGUGAUGAUGA	Cleavage
miR2646a-3p	T_00012470	PHD	PREDICTED: Prunus mume histone-lysine N-methyltransferase ATX5 (LOC103333638), mRNA	2.5	-1	1	21	2117	2137	UUAUCAUCAUUAAAACUCAUU	CAUGAGUGUUGGUGAUGAUGA	Cleavage
miR2646b-3p	T_00012470	PHD	PREDICTED: Prunus mume histone-lysine N-methyltransferase ATX5 (LOC103333638), mRNA	2.5	-1	1	21	2117	2137	UUAUCAUCAUUAAAACUCAUU	CAUGAGUGUUGGUGAUGAUGA	Cleavage
miR2646a-3p	T_00012471	PHD	PREDICTED: Prunus mume histone-lysine N-methyltransferase ATX5 (LOC103333638), mRNA	2.5	-1	1	21	2143	2163	UUAUCAUCAUUAAAACUCAUU	CAUGAGUGUUGGUGAUGAUGA	Cleavage
miR2646b-3p	T_00012471	PHD	PREDICTED: Prunus mume histone-lysine N-methyltransferase ATX5 (LOC103333638), mRNA	2.5	-1	1	21	2143	2163	UUAUCAUCAUUAAAACUCAUU	CAUGAGUGUUGGUGAUGAUGA	Cleavage
miR2646a-3p	T_00012472	PHD	PREDICTED: Prunus mume histone-lysine N-methyltransferase ATX5 (LOC103333638), mRNA	2.5	-1	1	21	2143	2163	UUAUCAUCAUUAAAACUCAUU	CAUGAGUGUUGGUGAUGAUGA	Cleavage
miR2646b-3p	T_00012472	PHD	PREDICTED: Prunus mume histone-lysine N-methyltransferase ATX5 (LOC103333638), mRNA	2.5	-1	1	21	2143	2163	UUAUCAUCAUUAAAACUCAUU	CAUGAGUGUUGGUGAUGAUGA	Cleavage
miR2646a-3p	T_00012473	PHD	PREDICTED: Prunus mume histone-lysine N-methyltransferase ATX5 (LOC103333638), mRNA	2.5	-1	1	21	2150	2170	UUAUCAUCAUUAAAACUCAUU	CAUGAGUGUUGGUGAUGAUGA	Cleavage
miR2646b-3p	T_00012473	PHD	PREDICTED: Prunus mume histone-lysine N-methyltransferase ATX5 (LOC103333638), mRNA	2.5	-1	1	21	2150	2170	UUAUCAUCAUUAAAACUCAUU	CAUGAGUGUUGGUGAUGAUGA	Cleavage
miR2646a-3p	T_00012474	PHD	PREDICTED: Prunus mume histone-lysine N-methyltransferase ATX5 (LOC103333638), mRNA	2.5	-1	1	21	2147	2167	UUAUCAUCAUUAAAACUCAUU	CAUGAGUGUUGGUGAUGAUGA	Cleavage
miR2646b-3p	T_00012474	PHD	PREDICTED: Prunus mume histone-lysine N-methyltransferase ATX5 (LOC103333638), mRNA	2.5	-1	1	21	2147	2167	UUAUCAUCAUUAAAACUCAUU	CAUGAGUGUUGGUGAUGAUGA	Cleavage
miR2646a-3p	T_00012475	PHD	PREDICTED: Prunus mume histone-lysine N-methyltransferase ATX5 (LOC103333638), mRNA	2.5	-1	1	21	2147	2167	UUAUCAUCAUUAAAACUCAUU	CAUGAGUGUUGGUGAUGAUGA	Cleavage
miR2646b-3p	T_00012475	PHD	PREDICTED: Prunus mume histone-lysine N-methyltransferase ATX5 (LOC103333638), mRNA	2.5	-1	1	21	2147	2167	UUAUCAUCAUUAAAACUCAUU	CAUGAGUGUUGGUGAUGAUGA	Cleavage
miR395-3p	T_00016308	SNF2	PREDICTED: Prunus mume transcriptional regulator ATRX (LOC103318713), mRNA	2.5	-1	1	21	1141	1161	CUGAAGUGUUUGGGGGAACUC	GAGUUCCCCCAAGCAUUUCUG	Cleavage
miR395-3p	T_00016309	SNF2	PREDICTED: Prunus mume transcriptional regulator ATRX (LOC103318713), mRNA	2.5	-1	1	21	1141	1161	CUGAAGUGUUUGGGGGAACUC	GAGUUCCCCCAAGCAUUUCUG	Cleavage
miR395-3p	T_00016310	SNF2	PREDICTED: Prunus mume transcriptional regulator ATRX (LOC103318713), mRNA	2.5	-1	1	21	1122	1142	CUGAAGUGUUUGGGGGAACUC	GAGUUCCCCCAAGCAUUUCUG	Cleavage
miR395-3p	T_00016311	SNF2	PREDICTED: Prunus mume transcriptional regulator ATRX (LOC103318713), mRNA	2.5	-1	1	21	1122	1142	CUGAAGUGUUUGGGGGAACUC	GAGUUCCCCCAAGCAUUUCUG	Cleavage
miR395-3p	T_00016312	SNF2	PREDICTED: Prunus mume transcriptional regulator ATRX (LOC103318713), mRNA	2.5	-1	1	21	400	420	CUGAAGUGUUUGGGGGAACUC	GAGUUCCCCCAAGCAUUUCUG	Cleavage
CsmiRNA-n3a-5p	T_00020207	PHD	Morus notabilis Methyl-CpG-binding domain-containing protein 9 partial mRNA	2	-1	1	22	659	680	UUUUUUCGAAUCCAACAACAUG	GGACUUGUUGGAUUCGAGAAAG	Cleavage
CsmiRNA-n3b-5P	T_00020207	PHD	Morus notabilis Methyl-CpG-binding domain-containing protein 9 partial mRNA	2	-1	1	22	659	680	UUUUUUCGAAUCCAACAACAUG	GGACUUGUUGGAUUCGAGAAAG	Cleavage
CsmiRNA-n3a-5p	T_00020208	PHD	Morus notabilis Methyl-CpG-binding domain-containing protein 9 partial mRNA	2	-1	1	22	659	680	UUUUUUCGAAUCCAACAACAUG	GGACUUGUUGGAUUCGAGAAAG	Cleavage
CsmiRNA-n3b-5P	T_00020208	PHD	Morus notabilis Methyl-CpG-binding domain-containing protein 9 partial mRNA	2	-1	1	22	659	680	UUUUUUCGAAUCCAACAACAUG	GGACUUGUUGGAUUCGAGAAAG	Cleavage
CsmiRNA-n28	T_00020770	PHD	Morus notabilis CHD3-type chromatin-remodeling factor PICKLE partial mRNA	3	-1	1	24	931	954	AGACUGCUUAUGUGUACACUCUUG	AUCCAGUCUAAGUAUAAGCAGUCU	Cleavage
CsmiRNA-n50a.2	T_00020770	PHD	Morus notabilis CHD3-type chromatin-remodeling factor PICKLE partial mRNA	3	-1	1	24	2537	2560	AAUUUUCAGUUGCAAAUAAAUACU	AGGAAUUAUUUGCAGAUGAAAAUG	Cleavage
CsmiRNA-n50f.2	T_00020770	PHD	Morus notabilis CHD3-type chromatin-remodeling factor PICKLE partial mRNA	3	-1	1	24	2537	2560	AAUUUUCAGUUGCAAAUAAAUACU	AGGAAUUAUUUGCAGAUGAAAAUG	Cleavage
miR443a-3p	T_00027003	SNF2	PREDICTED: Prunus mume chromatin structure-remodeling complex protein SYD (LOC103322915), mRNA	3	-1	1	22	3846	3867	UGAGAUGAUUUAUUGAAUUGCU	AGUGGUUCAAUAAACCAUUUCA	Cleavage
miR443b-3p	T_00027003	SNF2	PREDICTED: Prunus mume chromatin structure-remodeling complex protein SYD (LOC103322915), mRNA	3	-1	1	22	3846	3867	UGAGAUGAUUUAUUGAAUUGCU	AGUGGUUCAAUAAACCAUUUCA	Cleavage
CsmiRNA-n18a-3p	T_00027003	SNF2	PREDICTED: Prunus mume chromatin structure-remodeling complex protein SYD (LOC103322915), mRNA	2.5	-1	1	21	4191	4211	UGUAAUGUUUUGGUGUAUAUU	AUUAUAUACCAAAGCAUUAUC	Cleavage
CsmiRNA-n18b-3p	T_00027003	SNF2	PREDICTED: Prunus mume chromatin structure-remodeling complex protein SYD (LOC103322915), mRNA	2.5	-1	1	21	4191	4211	UGUAAUGUUUUGGUGUAUAUU	AUUAUAUACCAAAGCAUUAUC	Cleavage
CsmiRNA-n18c-3p	T_00027003	SNF2	PREDICTED: Prunus mume chromatin structure-remodeling complex protein SYD (LOC103322915), mRNA	2.5	-1	1	21	4191	4211	UGUAAUGUUUUGGUGUAUAUU	AUUAUAUACCAAAGCAUUAUC	Cleavage
miR443a-3p	T_00027004	SNF2	PREDICTED: Prunus mume chromatin structure-remodeling complex protein SYD (LOC103322915), mRNA	3	-1	1	22	3945	3966	UGAGAUGAUUUAUUGAAUUGCU	AGUGGUUCAAUAAACCAUUUCA	Cleavage
miR443b-3p	T_00027004	SNF2	PREDICTED: Prunus mume chromatin structure-remodeling complex protein SYD (LOC103322915), mRNA	3	-1	1	22	3945	3966	UGAGAUGAUUUAUUGAAUUGCU	AGUGGUUCAAUAAACCAUUUCA	Cleavage
CsmiRNA-n18a-3p	T_00027004	SNF2	PREDICTED: Prunus mume chromatin structure-remodeling complex protein SYD (LOC103322915), mRNA	2.5	-1	1	21	4290	4310	UGUAAUGUUUUGGUGUAUAUU	AUUAUAUACCAAAGCAUUAUC	Cleavage
CsmiRNA-n18b-3p	T_00027004	SNF2	PREDICTED: Prunus mume chromatin structure-remodeling complex protein SYD (LOC103322915), mRNA	2.5	-1	1	21	4290	4310	UGUAAUGUUUUGGUGUAUAUU	AUUAUAUACCAAAGCAUUAUC	Cleavage
CsmiRNA-n18c-3p	T_00027004	SNF2	PREDICTED: Prunus mume chromatin structure-remodeling complex protein SYD (LOC103322915), mRNA	2.5	-1	1	21	4290	4310	UGUAAUGUUUUGGUGUAUAUU	AUUAUAUACCAAAGCAUUAUC	Cleavage
miR443a-3p	T_00027005	SNF2	PREDICTED: Prunus mume chromatin structure-remodeling complex protein SYD (LOC103322915), mRNA	3	-1	1	22	4017	4038	UGAGAUGAUUUAUUGAAUUGCU	AGUGGUUCAAUAAACCAUUUCA	Cleavage
miR443b-3p	T_00027005	SNF2	PREDICTED: Prunus mume chromatin structure-remodeling complex protein SYD (LOC103322915), mRNA	3	-1	1	22	4017	4038	UGAGAUGAUUUAUUGAAUUGCU	AGUGGUUCAAUAAACCAUUUCA	Cleavage
CsmiRNA-n18a-3p	T_00027005	SNF2	PREDICTED: Prunus mume chromatin structure-remodeling complex protein SYD (LOC103322915), mRNA	2.5	-1	1	21	4362	4382	UGUAAUGUUUUGGUGUAUAUU	AUUAUAUACCAAAGCAUUAUC	Cleavage
CsmiRNA-n18b-3p	T_00027005	SNF2	PREDICTED: Prunus mume chromatin structure-remodeling complex protein SYD (LOC103322915), mRNA	2.5	-1	1	21	4362	4382	UGUAAUGUUUUGGUGUAUAUU	AUUAUAUACCAAAGCAUUAUC	Cleavage
CsmiRNA-n18c-3p	T_00027005	SNF2	PREDICTED: Prunus mume chromatin structure-remodeling complex protein SYD (LOC103322915), mRNA	2.5	-1	1	21	4362	4382	UGUAAUGUUUUGGUGUAUAUU	AUUAUAUACCAAAGCAUUAUC	Cleavage
CsmiRNA-n21	T_00030768	SNF2	PREDICTED: Pyrus x bretschneideri putative SWI/SNF-related matrix-associated actin-dependent regulator of chromatin subfamily A member 3-like 2 (LOC103960939), transcript variant X2, mRNA	3	-1	1	21	1464	1484	UGCAUGCAGAUAAAUAGCUCU	CAAGUUGUUUAUUUGAAUGCA	Cleavage
CsmiRNA-n21	T_00030769	SNF2	PREDICTED: Pyrus x bretschneideri putative SWI/SNF-related matrix-associated actin-dependent regulator of chromatin subfamily A member 3-like 2 (LOC103960939), transcript variant X2, mRNA	3	-1	1	21	1428	1448	UGCAUGCAGAUAAAUAGCUCU	CAAGUUGUUUAUUUGAAUGCA	Cleavage
CsmiRNA-n21	T_00030770	SNF2	PREDICTED: Pyrus x bretschneideri putative SWI/SNF-related matrix-associated actin-dependent regulator of chromatin subfamily A member 3-like 2 (LOC103960939), transcript variant X2, mRNA	3	-1	1	21	1502	1522	UGCAUGCAGAUAAAUAGCUCU	CAAGUUGUUUAUUUGAAUGCA	Cleavage
CsmiRNA-n30f-5p	T_00032906	mTERF	Morus notabilis hypothetical protein partial mRNA	3	-1	1	23	117	139	AAUUUUUUUGGCCGUUAAAAGUU	UACAUUUGAUGGUCGAAGAGAUU	Cleavage
CsmiRNA-n30f-5p	T_00032907	mTERF	Morus notabilis hypothetical protein partial mRNA	3	-1	1	23	267	289	AAUUUUUUUGGCCGUUAAAAGUU	UACAUUUGAUGGUCGAAGAGAUU	Cleavage
CsmiRNA-n30f-5p	T_00032908	mTERF	Morus notabilis hypothetical protein partial mRNA	3	-1	1	23	267	289	AAUUUUUUUGGCCGUUAAAAGUU	UACAUUUGAUGGUCGAAGAGAUU	Cleavage
CsmiRNA-n30f-5p	T_00032909	mTERF	Morus notabilis hypothetical protein partial mRNA	3	-1	1	23	267	289	AAUUUUUUUGGCCGUUAAAAGUU	UACAUUUGAUGGUCGAAGAGAUU	Cleavage
CsmiRNA-n30f-5p	T_00032910	mTERF	Morus notabilis hypothetical protein partial mRNA	3	-1	1	23	267	289	AAUUUUUUUGGCCGUUAAAAGUU	UACAUUUGAUGGUCGAAGAGAUU	Cleavage
CsmiRNA-n24b	T_00034039	MBF1	PREDICTED: Cicer arietinum multiprotein-bridng factor 1b (LOC101506217), mRNA	2.5	-1	1	24	760	783	AAAAUAGUAAAAAUAGAACCCUGA	UUUCUAUUUUGUUUUUAUUAUUUU	Cleavage
CsmiRNA-n30f-5p	T_00036189	TAZ	PREDICTED: Pyrus x bretschneideri histone acetyltransferase HAC1-like (LOC103936848), transcript variant X3, mRNA	2.5	-1	1	23	3557	3579	AAUUUUUUUGGCCGUUAAAAGUU	UUUAUUUAACGGUCGAAGAAAUG	Cleavage
CsmiRNA-n30f-5p	T_00036190	TAZ	PREDICTED: Malus x domestica histone acetyltransferase HAC1-like (LOC103443603), transcript variant X2, mRNA	2.5	-1	1	23	3498	3520	AAUUUUUUUGGCCGUUAAAAGUU	UUUAUUUAACGGUCGAAGAAAUG	Cleavage
CsmiRNA-n30f-5p	T_00036191	TAZ	PREDICTED: Malus x domestica histone acetyltransferase HAC1-like (LOC103443603), transcript variant X2, mRNA	2.5	-1	1	23	3523	3545	AAUUUUUUUGGCCGUUAAAAGUU	UUUAUUUAACGGUCGAAGAAAUG	Cleavage
CsmiRNA-n30f-5p	T_00036192	TAZ	PREDICTED: Pyrus x bretschneideri histone acetyltransferase HAC1-like (LOC103936848), transcript variant X3, mRNA	2.5	-1	1	23	3665	3687	AAUUUUUUUGGCCGUUAAAAGUU	UUUAUUUAACGGUCGAAGAAAUG	Cleavage
CsmiRNA-n30f-5p	T_00036193	TAZ	PREDICTED: Pyrus x bretschneideri histone acetyltransferase HAC1-like (LOC103936848), transcript variant X3, mRNA	2.5	-1	1	23	3665	3687	AAUUUUUUUGGCCGUUAAAAGUU	UUUAUUUAACGGUCGAAGAAAUG	Cleavage
CsmiRNA-n30f-5p	T_00036194	TAZ	PREDICTED: Malus x domestica histone acetyltransferase HAC1-like (LOC103443603), transcript variant X2, mRNA	2.5	-1	1	23	3388	3410	AAUUUUUUUGGCCGUUAAAAGUU	UUUAUUUAACGGUCGAAGAAAUG	Cleavage
CsmiRNA-n30a	T_00037223	Jumonji	PREDICTED: Malus x domestica uncharacterized LOC103446740 (LOC103446740), transcript variant X2, mRNA	3	-1	1	24	1730	1753	AAGAUUGUUGGAUUUAAAGACUUU	AAAGUCCUUAAAUUUAACAAUCUC	Cleavage
CsmiRNA-n30c.1-3p	T_00037223	Jumonji	PREDICTED: Malus x domestica uncharacterized LOC103446740 (LOC103446740), transcript variant X2, mRNA	2	-1	1	24	1384	1407	AGUUCAGGGGGUAGGAUUUGGUAC	UUACUAAAUCGUGCCCUCUGAACU	Cleavage
CsmiRNA-n30c.1-5p	T_00037223	Jumonji	PREDICTED: Malus x domestica uncharacterized LOC103446740 (LOC103446740), transcript variant X2, mRNA	1	-1	1	24	1788	1811	UGUACUAAAUCGUGCCCCCUGAAU	GUUCAGGAGGCACGAUUUAGUACA	Cleavage
CsmiRNA-n30c.2-3p	T_00037223	Jumonji	PREDICTED: Malus x domestica uncharacterized LOC103446740 (LOC103446740), transcript variant X2, mRNA	2.5	-1	1	24	1414	1437	AAAAGUCUUUAAAUGUAACAAUCU	AGAUCCUUAAAUUUAAGGACUUUU	Cleavage
CsmiRNA-n30c.2-3p	T_00037223	Jumonji	PREDICTED: Malus x domestica uncharacterized LOC103446740 (LOC103446740), transcript variant X2, mRNA	2.5	-1	1	24	1558	1581	AAAAGUCUUUAAAUGUAACAAUCU	AGAUCCUUAAAUUUAAGGACUUUU	Cleavage
CsmiRNA-n30e.2-5p	T_00037223	Jumonji	PREDICTED: Malus x domestica uncharacterized LOC103446740 (LOC103446740), transcript variant X2, mRNA	1.5	-1	1	24	1732	1755	UUGAGAUGGUUAAAUUUAAAGACU	AGUCCUUAAAUUUAACAAUCUCAA	Cleavage
CsmiRNA-n30f-5p	T_00037223	Jumonji	PREDICTED: Malus x domestica uncharacterized LOC103446740 (LOC103446740), transcript variant X2, mRNA	1	-1	1	23	1768	1790	AAUUUUUUUGGCCGUUAAAAGUU	AAUUUUUAACGGUCAAAAAAGUU	Cleavage
CsmiRNA-n30g.1	T_00037223	Jumonji	PREDICTED: Malus x domestica uncharacterized LOC103446740 (LOC103446740), transcript variant X2, mRNA	1	-1	1	20	1737	1756	AUUGAGAUUGUUACAUUUAA	UUAAAUUUAACAAUCUCAAU	Cleavage
CsmiRNA-n30g.1	T_00037223	Jumonji	PREDICTED: Malus x domestica uncharacterized LOC103446740 (LOC103446740), transcript variant X2, mRNA	3	-1	1	20	1227	1246	AUUGAGAUUGUUACAUUUAA	UUAAAUUCAAUAAUCUCAAU	Cleavage
CsmiRNA-n30h.1	T_00037223	Jumonji	PREDICTED: Malus x domestica uncharacterized LOC103446740 (LOC103446740), transcript variant X2, mRNA	2	-1	1	24	1739	1762	UGAACUAUCGAGAUUGUUAGAUUU	AAAUUUAACAAUCUCAAUAGUUCG	Cleavage
CsmiRNA-n30h.1	T_00037223	Jumonji	PREDICTED: Malus x domestica uncharacterized LOC103446740 (LOC103446740), transcript variant X2, mRNA	3	-1	1	24	1229	1252	UGAACUAUCGAGAUUGUUAGAUUU	AAAUUCAAUAAUCUCAAUAGUUCA	Cleavage
CsmiRNA-n30i.1	T_00037223	Jumonji	PREDICTED: Malus x domestica uncharacterized LOC103446740 (LOC103446740), transcript variant X2, mRNA	3	-1	1	24	1789	1812	AUGUACCAAAUCGUGCUCCUUGAA	UUCAGGAGGCACGAUUUAGUACAU	Cleavage
CsmiRNA-n30i.2-3p	T_00037223	Jumonji	PREDICTED: Malus x domestica uncharacterized LOC103446740 (LOC103446740), transcript variant X2, mRNA	1.5	-1	1	24	1361	1384	AUGUCAAAGUUCGAGGGGAAAAAU	AUUUUUUCCCCCGAACUUUGACAU	Cleavage
CsmiRNA-n30i.2-5p	T_00037223	Jumonji	PREDICTED: Malus x domestica uncharacterized LOC103446740 (LOC103446740), transcript variant X2, mRNA	2	-1	1	24	1814	1837	AAUUAGUAAUUUUUUCUCCUGAAC	UCUUCGAGGGAAAAAUUACUAAUU	Cleavage
CsmiRNA-n30l.2	T_00037223	Jumonji	PREDICTED: Malus x domestica uncharacterized LOC103446740 (LOC103446740), transcript variant X2, mRNA	2.5	-1	1	24	1733	1756	AUUAAGAUUGUUGGAUUUAAAGAU	GUCCUUAAAUUUAACAAUCUCAAU	Cleavage
CsmiRNA-n30l.2	T_00037223	Jumonji	PREDICTED: Malus x domestica uncharacterized LOC103446740 (LOC103446740), transcript variant X2, mRNA	2.5	-1	1	24	1223	1246	AUUAAGAUUGUUGGAUUUAAAGAU	AGUCUUAAAUUCAAUAAUCUCAAU	Cleavage
CsmiRNA-n30m	T_00037223	Jumonji	PREDICTED: Malus x domestica uncharacterized LOC103446740 (LOC103446740), transcript variant X2, mRNA	2	-1	1	24	1733	1756	AUUGAGAUUAUUAGAUUUAAGGAU	GUCCUUAAAUUUAACAAUCUCAAU	Translation
CsmiRNA-n30m	T_00037223	Jumonji	PREDICTED: Malus x domestica uncharacterized LOC103446740 (LOC103446740), transcript variant X2, mRNA	2	-1	1	24	1223	1246	AUUGAGAUUAUUAGAUUUAAGGAU	AGUCUUAAAUUCAAUAAUCUCAAU	Cleavage
CsmiRNA-n30n.2	T_00037223	Jumonji	PREDICTED: Malus x domestica uncharacterized LOC103446740 (LOC103446740), transcript variant X2, mRNA	2	-1	1	24	1727	1750	AUUGUUGGAUUUAAUGACUUUUGU	AUAAAAGUCCUUAAAUUUAACAAU	Cleavage
CsmiRNA-n30n.2	T_00037223	Jumonji	PREDICTED: Malus x domestica uncharacterized LOC103446740 (LOC103446740), transcript variant X2, mRNA	3	-1	1	24	1218	1240	AUUGUUGGAUUUAAUGACUUUUGU	UAAAAAGUC-UUAAAUUCAAUAAU	Cleavage
CsmiRNA-n30o-3p	T_00037223	Jumonji	PREDICTED: Malus x domestica uncharacterized LOC103446740 (LOC103446740), transcript variant X2, mRNA	0.5	-1	1	24	1670	1693	AUUUAGUACAUGUCAAAAUUCAGA	CUCAAAUUUUGAUAUGUACUAAAU	Cleavage
CsmiRNA-n30o-5p	T_00037223	Jumonji	PREDICTED: Malus x domestica uncharacterized LOC103446740 (LOC103446740), transcript variant X2, mRNA	2.5	-1	1	24	1286	1309	CUUUGACAUGUACUAAAUUAUGGU	AACAUAAUUUAAUACAUGUCAAAU	Cleavage
CsmiRNA-n31p	T_00037223	Jumonji	PREDICTED: Malus x domestica uncharacterized LOC103446740 (LOC103446740), transcript variant X2, mRNA	2	-1	1	24	1730	1753	GAGAUGGUUAGAUUUAAGGACUUU	AAAGUCCUUAAAUUUAACAAUCUC	Cleavage
CsmiRNA-n30c.1-3p	T_00037227	Jumonji	PREDICTED: Malus x domestica uncharacterized LOC103446740 (LOC103446740), transcript variant X2, mRNA	2	-1	1	24	3573	3596	AGUUCAGGGGGUAGGAUUUGGUAC	GUACUAAAUCGUGCCUCCUGAACU	Cleavage
CsmiRNA-n30c.2-3p	T_00037227	Jumonji	PREDICTED: Malus x domestica uncharacterized LOC103446740 (LOC103446740), transcript variant X2, mRNA	1.5	-1	1	24	3631	3654	AAAAGUCUUUAAAUGUAACAAUCU	AGAUUGUUAAAUUUAAGGACUUUU	Cleavage
CsmiRNA-n30d	T_00037227	Jumonji	PREDICTED: Malus x domestica uncharacterized LOC103446740 (LOC103446740), transcript variant X2, mRNA	2	-1	1	24	3615	3638	AACAAUCUUAAUAGUUCAGGAAGA	UCUCCUCGAACUAUUGAGAUUGUU	Cleavage
CsmiRNA-n30d	T_00037227	Jumonji	PREDICTED: Malus x domestica uncharacterized LOC103446740 (LOC103446740), transcript variant X2, mRNA	2.5	-1	1	24	4124	4148	AACAAUCUUAAUAGUUCAGGA-AGA	UCUCUCUUGAACUAUUGAGAUUAUU	Cleavage
CsmiRNA-n30e.2-3p	T_00037227	Jumonji	PREDICTED: Malus x domestica uncharacterized LOC103446740 (LOC103446740), transcript variant X2, mRNA	2	-1	1	24	3603	3626	AGUUCAGGGAGAAUUUUUAACAGC	ACCGUUAAAAAUUCUCCUCGAACU	Cleavage
CsmiRNA-n30e.2-5p	T_00037227	Jumonji	PREDICTED: Malus x domestica uncharacterized LOC103446740 (LOC103446740), transcript variant X2, mRNA	3	-1	1	24	3805	3828	UUGAGAUGGUUAAAUUUAAAGACU	AGUCCUUAAAUUUAAGGAUCUCAA	Cleavage
CsmiRNA-n30e.2-5p	T_00037227	Jumonji	PREDICTED: Malus x domestica uncharacterized LOC103446740 (LOC103446740), transcript variant X2, mRNA	3	-1	1	24	3949	3972	UUGAGAUGGUUAAAUUUAAAGACU	AGUCCUUAAAUUUAAGGAUCUCAA	Cleavage
CsmiRNA-n30f-3p	T_00037227	Jumonji	PREDICTED: Malus x domestica uncharacterized LOC103446740 (LOC103446740), transcript variant X2, mRNA	2.5	-1	1	24	3603	3626	AGUUCGGGAGGAAUUUUUAACGGC	ACCGUUAAAAAUUCUCCUCGAACU	Cleavage
CsmiRNA-n30f-3p	T_00037227	Jumonji	PREDICTED: Malus x domestica uncharacterized LOC103446740 (LOC103446740), transcript variant X2, mRNA	3	-1	1	24	4113	4136	AGUUCGGGAGGAAUUUUUAACGGC	AUUAUUAAAAAUCUCUCUUGAACU	Cleavage
CsmiRNA-n30g.1	T_00037227	Jumonji	PREDICTED: Malus x domestica uncharacterized LOC103446740 (LOC103446740), transcript variant X2, mRNA	3	-1	1	20	3810	3829	AUUGAGAUUGUUACAUUUAA	UUAAAUUUAAGGAUCUCAAU	Translation
CsmiRNA-n30g.1	T_00037227	Jumonji	PREDICTED: Malus x domestica uncharacterized LOC103446740 (LOC103446740), transcript variant X2, mRNA	3	-1	1	20	3954	3973	AUUGAGAUUGUUACAUUUAA	UUAAAUUUAAGGAUCUCAAU	Translation
CsmiRNA-n30g.2	T_00037227	Jumonji	PREDICTED: Malus x domestica uncharacterized LOC103446740 (LOC103446740), transcript variant X2, mRNA	2.5	-1	1	24	3603	3626	AGUUCGGGAGGAAUUUUUAACGGC	ACCGUUAAAAAUUCUCCUCGAACU	Cleavage
CsmiRNA-n30g.2	T_00037227	Jumonji	PREDICTED: Malus x domestica uncharacterized LOC103446740 (LOC103446740), transcript variant X2, mRNA	3	-1	1	24	4113	4136	AGUUCGGGAGGAAUUUUUAACGGC	AUUAUUAAAAAUCUCUCUUGAACU	Cleavage
CsmiRNA-n30h.2-5p	T_00037227	Jumonji	PREDICTED: Malus x domestica uncharacterized LOC103446740 (LOC103446740), transcript variant X2, mRNA	2.5	-1	1	24	3708	3731	AUGUACCAAAUCAUGUUCUCUGAA	UUUGAGGAGCAUGAUUUGGUAGAU	Cleavage
CsmiRNA-n30h.2-5p	T_00037227	Jumonji	PREDICTED: Malus x domestica uncharacterized LOC103446740 (LOC103446740), transcript variant X2, mRNA	2.5	-1	1	24	3852	3875	AUGUACCAAAUCAUGUUCUCUGAA	UUUGAGGAGCAUGAUUUGGUAGAU	Cleavage
CsmiRNA-n30i.1	T_00037227	Jumonji	PREDICTED: Malus x domestica uncharacterized LOC103446740 (LOC103446740), transcript variant X2, mRNA	2	-1	1	24	3708	3731	AUGUACCAAAUCGUGCUCCUUGAA	UUUGAGGAGCAUGAUUUGGUAGAU	Cleavage
CsmiRNA-n30i.1	T_00037227	Jumonji	PREDICTED: Malus x domestica uncharacterized LOC103446740 (LOC103446740), transcript variant X2, mRNA	2	-1	1	24	3852	3875	AUGUACCAAAUCGUGCUCCUUGAA	UUUGAGGAGCAUGAUUUGGUAGAU	Cleavage
CsmiRNA-n30i.1	T_00037227	Jumonji	PREDICTED: Malus x domestica uncharacterized LOC103446740 (LOC103446740), transcript variant X2, mRNA	3	-1	1	24	3883	3906	AUGUACCAAAUCGUGCUCCUUGAA	UCUGGGAAGCAUGAUUUUGUACAU	Cleavage
CsmiRNA-n30i.1	T_00037227	Jumonji	PREDICTED: Malus x domestica uncharacterized LOC103446740 (LOC103446740), transcript variant X2, mRNA	3	-1	1	24	3739	3762	AUGUACCAAAUCGUGCUCCUUGAA	UCUGGGAAGCAUGAUUUUGUACAU	Cleavage
CsmiRNA-n30i.2-5p	T_00037227	Jumonji	PREDICTED: Malus x domestica uncharacterized LOC103446740 (LOC103446740), transcript variant X2, mRNA	0.5	-1	1	24	4007	4030	AAUUAGUAAUUUUUUCUCCUGAAC	GUUCGGGGGAAAAAAUUACUAAUU	Cleavage
CsmiRNA-n30m	T_00037227	Jumonji	PREDICTED: Malus x domestica uncharacterized LOC103446740 (LOC103446740), transcript variant X2, mRNA	2.5	-1	1	24	3806	3829	AUUGAGAUUAUUAGAUUUAAGGAU	GUCCUUAAAUUUAAGGAUCUCAAU	Translation
CsmiRNA-n30m	T_00037227	Jumonji	PREDICTED: Malus x domestica uncharacterized LOC103446740 (LOC103446740), transcript variant X2, mRNA	2.5	-1	1	24	3950	3973	AUUGAGAUUAUUAGAUUUAAGGAU	GUCCUUAAAUUUAAGGAUCUCAAU	Translation
CsmiRNA-n30n.1	T_00037227	Jumonji	PREDICTED: Malus x domestica uncharacterized LOC103446740 (LOC103446740), transcript variant X2, mRNA	2.5	-1	1	24	4075	4098	GGGUAUAAUUUGGUACAUGUCAAA	UUUGACAUGUAUUAAAUUAUGUUC	Cleavage
CsmiRNA-n30o-3p	T_00037227	Jumonji	PREDICTED: Malus x domestica uncharacterized LOC103446740 (LOC103446740), transcript variant X2, mRNA	1.5	-1	1	24	4068	4091	AUUUAGUACAUGUCAAAAUUCAGA	UUUUAAAUUUGACAUGUAUUAAAU	Cleavage
CsmiRNA-n30o-5p	T_00037227	Jumonji	PREDICTED: Malus x domestica uncharacterized LOC103446740 (LOC103446740), transcript variant X2, mRNA	3	-1	1	24	3684	3707	CUUUGACAUGUACUAAAUUAUGGU	GCAAUGAUUUAGUACAUAUCAAAA	Cleavage
CsmiRNA-n30c.1-3p	T_00037228	Jumonji	PREDICTED: Malus x domestica uncharacterized LOC103446740 (LOC103446740), transcript variant X2, mRNA	2	-1	1	24	3145	3168	AGUUCAGGGGGUAGGAUUUGGUAC	GUACUAAAUCGUGCCUCCUGAACU	Cleavage
CsmiRNA-n30c.2-3p	T_00037228	Jumonji	PREDICTED: Malus x domestica uncharacterized LOC103446740 (LOC103446740), transcript variant X2, mRNA	1.5	-1	1	24	3203	3226	AAAAGUCUUUAAAUGUAACAAUCU	AGAUUGUUAAAUUUAAGGACUUUU	Cleavage
CsmiRNA-n30d	T_00037228	Jumonji	PREDICTED: Malus x domestica uncharacterized LOC103446740 (LOC103446740), transcript variant X2, mRNA	2	-1	1	24	3187	3210	AACAAUCUUAAUAGUUCAGGAAGA	UCUCCUCGAACUAUUGAGAUUGUU	Cleavage
CsmiRNA-n30d	T_00037228	Jumonji	PREDICTED: Malus x domestica uncharacterized LOC103446740 (LOC103446740), transcript variant X2, mRNA	2.5	-1	1	24	3696	3720	AACAAUCUUAAUAGUUCAGGA-AGA	UCUCUCUUGAACUAUUGAGAUUAUU	Cleavage
CsmiRNA-n30e.2-3p	T_00037228	Jumonji	PREDICTED: Malus x domestica uncharacterized LOC103446740 (LOC103446740), transcript variant X2, mRNA	2	-1	1	24	3175	3198	AGUUCAGGGAGAAUUUUUAACAGC	ACCGUUAAAAAUUCUCCUCGAACU	Cleavage
CsmiRNA-n30e.2-5p	T_00037228	Jumonji	PREDICTED: Malus x domestica uncharacterized LOC103446740 (LOC103446740), transcript variant X2, mRNA	3	-1	1	24	3377	3400	UUGAGAUGGUUAAAUUUAAAGACU	AGUCCUUAAAUUUAAGGAUCUCAA	Cleavage
CsmiRNA-n30e.2-5p	T_00037228	Jumonji	PREDICTED: Malus x domestica uncharacterized LOC103446740 (LOC103446740), transcript variant X2, mRNA	3	-1	1	24	3521	3544	UUGAGAUGGUUAAAUUUAAAGACU	AGUCCUUAAAUUUAAGGAUCUCAA	Cleavage
CsmiRNA-n30f-3p	T_00037228	Jumonji	PREDICTED: Malus x domestica uncharacterized LOC103446740 (LOC103446740), transcript variant X2, mRNA	2.5	-1	1	24	3175	3198	AGUUCGGGAGGAAUUUUUAACGGC	ACCGUUAAAAAUUCUCCUCGAACU	Cleavage
CsmiRNA-n30f-3p	T_00037228	Jumonji	PREDICTED: Malus x domestica uncharacterized LOC103446740 (LOC103446740), transcript variant X2, mRNA	3	-1	1	24	3685	3708	AGUUCGGGAGGAAUUUUUAACGGC	AUUAUUAAAAAUCUCUCUUGAACU	Cleavage
CsmiRNA-n30g.1	T_00037228	Jumonji	PREDICTED: Malus x domestica uncharacterized LOC103446740 (LOC103446740), transcript variant X2, mRNA	3	-1	1	20	3382	3401	AUUGAGAUUGUUACAUUUAA	UUAAAUUUAAGGAUCUCAAU	Translation
CsmiRNA-n30g.1	T_00037228	Jumonji	PREDICTED: Malus x domestica uncharacterized LOC103446740 (LOC103446740), transcript variant X2, mRNA	3	-1	1	20	3526	3545	AUUGAGAUUGUUACAUUUAA	UUAAAUUUAAGGAUCUCAAU	Translation
CsmiRNA-n30g.2	T_00037228	Jumonji	PREDICTED: Malus x domestica uncharacterized LOC103446740 (LOC103446740), transcript variant X2, mRNA	2.5	-1	1	24	3175	3198	AGUUCGGGAGGAAUUUUUAACGGC	ACCGUUAAAAAUUCUCCUCGAACU	Cleavage
CsmiRNA-n30g.2	T_00037228	Jumonji	PREDICTED: Malus x domestica uncharacterized LOC103446740 (LOC103446740), transcript variant X2, mRNA	3	-1	1	24	3685	3708	AGUUCGGGAGGAAUUUUUAACGGC	AUUAUUAAAAAUCUCUCUUGAACU	Cleavage
CsmiRNA-n30h.2-5p	T_00037228	Jumonji	PREDICTED: Malus x domestica uncharacterized LOC103446740 (LOC103446740), transcript variant X2, mRNA	2.5	-1	1	24	3280	3303	AUGUACCAAAUCAUGUUCUCUGAA	UUUGAGGAGCAUGAUUUGGUAGAU	Cleavage
CsmiRNA-n30h.2-5p	T_00037228	Jumonji	PREDICTED: Malus x domestica uncharacterized LOC103446740 (LOC103446740), transcript variant X2, mRNA	2.5	-1	1	24	3424	3447	AUGUACCAAAUCAUGUUCUCUGAA	UUUGAGGAGCAUGAUUUGGUAGAU	Cleavage
CsmiRNA-n30i.1	T_00037228	Jumonji	PREDICTED: Malus x domestica uncharacterized LOC103446740 (LOC103446740), transcript variant X2, mRNA	2	-1	1	24	3280	3303	AUGUACCAAAUCGUGCUCCUUGAA	UUUGAGGAGCAUGAUUUGGUAGAU	Cleavage
CsmiRNA-n30i.1	T_00037228	Jumonji	PREDICTED: Malus x domestica uncharacterized LOC103446740 (LOC103446740), transcript variant X2, mRNA	2	-1	1	24	3424	3447	AUGUACCAAAUCGUGCUCCUUGAA	UUUGAGGAGCAUGAUUUGGUAGAU	Cleavage
CsmiRNA-n30i.1	T_00037228	Jumonji	PREDICTED: Malus x domestica uncharacterized LOC103446740 (LOC103446740), transcript variant X2, mRNA	3	-1	1	24	3455	3478	AUGUACCAAAUCGUGCUCCUUGAA	UCUGGGAAGCAUGAUUUUGUACAU	Cleavage
CsmiRNA-n30i.1	T_00037228	Jumonji	PREDICTED: Malus x domestica uncharacterized LOC103446740 (LOC103446740), transcript variant X2, mRNA	3	-1	1	24	3311	3334	AUGUACCAAAUCGUGCUCCUUGAA	UCUGGGAAGCAUGAUUUUGUACAU	Cleavage
CsmiRNA-n30i.2-5p	T_00037228	Jumonji	PREDICTED: Malus x domestica uncharacterized LOC103446740 (LOC103446740), transcript variant X2, mRNA	0.5	-1	1	24	3579	3602	AAUUAGUAAUUUUUUCUCCUGAAC	GUUCGGGGGAAAAAAUUACUAAUU	Cleavage
CsmiRNA-n30m	T_00037228	Jumonji	PREDICTED: Malus x domestica uncharacterized LOC103446740 (LOC103446740), transcript variant X2, mRNA	2.5	-1	1	24	3378	3401	AUUGAGAUUAUUAGAUUUAAGGAU	GUCCUUAAAUUUAAGGAUCUCAAU	Translation
CsmiRNA-n30m	T_00037228	Jumonji	PREDICTED: Malus x domestica uncharacterized LOC103446740 (LOC103446740), transcript variant X2, mRNA	2.5	-1	1	24	3522	3545	AUUGAGAUUAUUAGAUUUAAGGAU	GUCCUUAAAUUUAAGGAUCUCAAU	Translation
CsmiRNA-n30n.1	T_00037228	Jumonji	PREDICTED: Malus x domestica uncharacterized LOC103446740 (LOC103446740), transcript variant X2, mRNA	2.5	-1	1	24	3647	3670	GGGUAUAAUUUGGUACAUGUCAAA	UUUGACAUGUAUUAAAUUAUGUUC	Cleavage
CsmiRNA-n30o-3p	T_00037228	Jumonji	PREDICTED: Malus x domestica uncharacterized LOC103446740 (LOC103446740), transcript variant X2, mRNA	1.5	-1	1	24	3640	3663	AUUUAGUACAUGUCAAAAUUCAGA	UUUUAAAUUUGACAUGUAUUAAAU	Cleavage
CsmiRNA-n30o-5p	T_00037228	Jumonji	PREDICTED: Malus x domestica uncharacterized LOC103446740 (LOC103446740), transcript variant X2, mRNA	3	-1	1	24	3256	3279	CUUUGACAUGUACUAAAUUAUGGU	GCAAUGAUUUAGUACAUAUCAAAA	Cleavage
CsmiRNA-n3a-3p	T_00037579	ARID	PREDICTED: Prunus mume AT-rich interactive domain-containing protein 5 (LOC103336621), transcript variant X2, mRNA	2.5	-1	1	21	315	335	UGUUGUUGGAUUUGACAAAGA	UAGUGGUCAAGUCCAACAACA	Cleavage
CsmiRNA-n3b-3P	T_00037579	ARID	PREDICTED: Prunus mume AT-rich interactive domain-containing protein 5 (LOC103336621), transcript variant X2, mRNA	2.5	-1	1	21	315	335	UGUUGUUGGAUUUGACAAAGA	UAGUGGUCAAGUCCAACAACA	Cleavage
CsmiRNA-n3a-3p	T_00037580	ARID	PREDICTED: Prunus mume AT-rich interactive domain-containing protein 5 (LOC103336621), transcript variant X2, mRNA	2.5	-1	1	21	321	341	UGUUGUUGGAUUUGACAAAGA	UAGUGGUCAAGUCCAACAACA	Cleavage
CsmiRNA-n3b-3P	T_00037580	ARID	PREDICTED: Prunus mume AT-rich interactive domain-containing protein 5 (LOC103336621), transcript variant X2, mRNA	2.5	-1	1	21	321	341	UGUUGUUGGAUUUGACAAAGA	UAGUGGUCAAGUCCAACAACA	Cleavage
CsmiRNA-n3a-3p	T_00037581	ARID	PREDICTED: Prunus mume AT-rich interactive domain-containing protein 5 (LOC103336621), transcript variant X2, mRNA	2.5	-1	1	21	347	367	UGUUGUUGGAUUUGACAAAGA	UAGUGGUCAAGUCCAACAACA	Cleavage
CsmiRNA-n3b-3P	T_00037581	ARID	PREDICTED: Prunus mume AT-rich interactive domain-containing protein 5 (LOC103336621), transcript variant X2, mRNA	2.5	-1	1	21	347	367	UGUUGUUGGAUUUGACAAAGA	UAGUGGUCAAGUCCAACAACA	Cleavage
CsmiRNA-n27p	T_00040421	Others	Morus notabilis Two-component response regulator partial mRNA	2.5	-1	1	21	1513	1533	UUUGGAACUUCGUAUUAGGUC	CUCCUGGUGCGAAGUUUCAGA	Cleavage
CsmiRNA-n34a-3p	T_00041605	Others	Morus notabilis Histidine kinase 3 partial mRNA	2.5	-1	1	24	620	643	AUUGGUCCAACUAAGUAUCAAGUC	GUUUGGAUACUUGGUUGGACUAUU	Cleavage
CsmiRNA-n34a-3p	T_00041606	Others	Morus notabilis Histidine kinase 3 partial mRNA	2.5	-1	1	24	1397	1420	AUUGGUCCAACUAAGUAUCAAGUC	GUUUGGAUACUUGGUUGGACUAUU	Cleavage
CsmiRNA-n26q.1	T_00041640	SET	Morus notabilis Histone-lysine N-methyltransferase ATX1 partial mRNA	3	-1	1	24	2199	2222	AAAUAACUAUAAUUUACAUGAUCA	UGAUCAUGUGAAUUAUAGUUCUUC	Cleavage
CsmiRNA-n33l.1	T_00041640	SET	Morus notabilis Histone-lysine N-methyltransferase ATX1 partial mRNA	3	-1	1	24	2199	2222	AAAUAACUAUAAUUUACAUGAUCA	UGAUCAUGUGAAUUAUAGUUCUUC	Cleavage
CsmiRNA-n26q.1	T_00041641	SET	Morus notabilis Histone-lysine N-methyltransferase ATX1 partial mRNA	3	-1	1	24	2446	2469	AAAUAACUAUAAUUUACAUGAUCA	UGAUCAUGUGAAUUAUAGUUCUUC	Cleavage
CsmiRNA-n33l.1	T_00041641	SET	Morus notabilis Histone-lysine N-methyltransferase ATX1 partial mRNA	3	-1	1	24	2446	2469	AAAUAACUAUAAUUUACAUGAUCA	UGAUCAUGUGAAUUAUAGUUCUUC	Cleavage
CsmiRNA-n26q.1	T_00041642	SET	Morus notabilis Histone-lysine N-methyltransferase ATX1 partial mRNA	3	-1	1	24	2268	2291	AAAUAACUAUAAUUUACAUGAUCA	UGAUCAUGUGAAUUAUAGUUCUUC	Cleavage
CsmiRNA-n33l.1	T_00041642	SET	Morus notabilis Histone-lysine N-methyltransferase ATX1 partial mRNA	3	-1	1	24	2268	2291	AAAUAACUAUAAUUUACAUGAUCA	UGAUCAUGUGAAUUAUAGUUCUUC	Cleavage
CsmiRNA-n26q.1	T_00041643	SET	Morus notabilis Histone-lysine N-methyltransferase ATX1 partial mRNA	3	-1	1	24	2322	2345	AAAUAACUAUAAUUUACAUGAUCA	UGAUCAUGUGAAUUAUAGUUCUUC	Cleavage
CsmiRNA-n33l.1	T_00041643	SET	Morus notabilis Histone-lysine N-methyltransferase ATX1 partial mRNA	3	-1	1	24	2322	2345	AAAUAACUAUAAUUUACAUGAUCA	UGAUCAUGUGAAUUAUAGUUCUUC	Cleavage
CsmiRNA-n26q.1	T_00041644	SET	Morus notabilis Histone-lysine N-methyltransferase ATX1 partial mRNA	3	-1	1	24	2269	2292	AAAUAACUAUAAUUUACAUGAUCA	UGAUCAUGUGAAUUAUAGUUCUUC	Cleavage
CsmiRNA-n33l.1	T_00041644	SET	Morus notabilis Histone-lysine N-methyltransferase ATX1 partial mRNA	3	-1	1	24	2269	2292	AAAUAACUAUAAUUUACAUGAUCA	UGAUCAUGUGAAUUAUAGUUCUUC	Cleavage
CsmiRNA-n26q.1	T_00041645	SET	Morus notabilis Histone-lysine N-methyltransferase ATX1 partial mRNA	3	-1	1	24	2307	2330	AAAUAACUAUAAUUUACAUGAUCA	UGAUCAUGUGAAUUAUAGUUCUUC	Cleavage
CsmiRNA-n33l.1	T_00041645	SET	Morus notabilis Histone-lysine N-methyltransferase ATX1 partial mRNA	3	-1	1	24	2307	2330	AAAUAACUAUAAUUUACAUGAUCA	UGAUCAUGUGAAUUAUAGUUCUUC	Cleavage
CsmiRNA-n26q.1	T_00041646	SET	Morus notabilis Histone-lysine N-methyltransferase ATX1 partial mRNA	3	-1	1	24	2241	2264	AAAUAACUAUAAUUUACAUGAUCA	UGAUCAUGUGAAUUAUAGUUCUUC	Cleavage
CsmiRNA-n33l.1	T_00041646	SET	Morus notabilis Histone-lysine N-methyltransferase ATX1 partial mRNA	3	-1	1	24	2241	2264	AAAUAACUAUAAUUUACAUGAUCA	UGAUCAUGUGAAUUAUAGUUCUUC	Cleavage
CsmiRNA-n26q.1	T_00041647	SET	Morus notabilis Histone-lysine N-methyltransferase ATX1 partial mRNA	3	-1	1	24	2169	2192	AAAUAACUAUAAUUUACAUGAUCA	UGAUCAUGUGAAUUAUAGUUCUUC	Cleavage
CsmiRNA-n33l.1	T_00041647	SET	Morus notabilis Histone-lysine N-methyltransferase ATX1 partial mRNA	3	-1	1	24	2169	2192	AAAUAACUAUAAUUUACAUGAUCA	UGAUCAUGUGAAUUAUAGUUCUUC	Cleavage
CsmiRNA-n26q.1	T_00041648	SET	Morus notabilis Histone-lysine N-methyltransferase ATX1 partial mRNA	3	-1	1	24	1660	1683	AAAUAACUAUAAUUUACAUGAUCA	UGAUCAUGUGAAUUAUAGUUCUUC	Cleavage
CsmiRNA-n33l.1	T_00041648	SET	Morus notabilis Histone-lysine N-methyltransferase ATX1 partial mRNA	3	-1	1	24	1660	1683	AAAUAACUAUAAUUUACAUGAUCA	UGAUCAUGUGAAUUAUAGUUCUUC	Cleavage
CsmiRNA-n26q.1	T_00041649	SET	Morus notabilis Histone-lysine N-methyltransferase ATX1 partial mRNA	3	-1	1	24	2324	2347	AAAUAACUAUAAUUUACAUGAUCA	UGAUCAUGUGAAUUAUAGUUCUUC	Cleavage
CsmiRNA-n33l.1	T_00041649	SET	Morus notabilis Histone-lysine N-methyltransferase ATX1 partial mRNA	3	-1	1	24	2324	2347	AAAUAACUAUAAUUUACAUGAUCA	UGAUCAUGUGAAUUAUAGUUCUUC	Cleavage
CsmiRNA-n26q.1	T_00041650	SET	Morus notabilis Histone-lysine N-methyltransferase ATX1 partial mRNA	3	-1	1	24	2324	2347	AAAUAACUAUAAUUUACAUGAUCA	UGAUCAUGUGAAUUAUAGUUCUUC	Cleavage
CsmiRNA-n33l.1	T_00041650	SET	Morus notabilis Histone-lysine N-methyltransferase ATX1 partial mRNA	3	-1	1	24	2324	2347	AAAUAACUAUAAUUUACAUGAUCA	UGAUCAUGUGAAUUAUAGUUCUUC	Cleavage
CsmiRNA-n26q.1	T_00041651	SET	Morus notabilis Histone-lysine N-methyltransferase ATX1 partial mRNA	3	-1	1	24	1384	1407	AAAUAACUAUAAUUUACAUGAUCA	UGAUCAUGUGAAUUAUAGUUCUUC	Cleavage
CsmiRNA-n33l.1	T_00041651	SET	Morus notabilis Histone-lysine N-methyltransferase ATX1 partial mRNA	3	-1	1	24	1384	1407	AAAUAACUAUAAUUUACAUGAUCA	UGAUCAUGUGAAUUAUAGUUCUUC	Cleavage
CsmiRNA-n50a.2	T_00041799	AUX/IAA	Morus notabilis Auxin-responsive protein IAA9 partial mRNA	3	-1	1	24	130	153	AAUUUUCAGUUGCAAAUAAAUACU	UUGAUGCAUUUGCAGCUGAGAAUU	Cleavage
CsmiRNA-n50f.2	T_00041799	AUX/IAA	Morus notabilis Auxin-responsive protein IAA9 partial mRNA	3	-1	1	24	130	153	AAUUUUCAGUUGCAAAUAAAUACU	UUGAUGCAUUUGCAGCUGAGAAUU	Cleavage
CsmiRNA-n15a	T_00042737	SNF2	PREDICTED: Prunus mume chromodomain-helicase-DNA-binding protein 1 (LOC103326784), mRNA	2	-1	1	21	5333	5353	UAUCAAUUUGAUCUAUUUUGC	GGAAGAUAGAUCAAAUUGUUA	Cleavage
CsmiRNA-n15b-3p	T_00042737	SNF2	PREDICTED: Prunus mume chromodomain-helicase-DNA-binding protein 1 (LOC103326784), mRNA	2	-1	1	21	5333	5353	UAUCAAUUUGAUCUAUUUUGC	GGAAGAUAGAUCAAAUUGUUA	Cleavage
CsmiRNA-n15a	T_00042738	SNF2	PREDICTED: Prunus mume chromodomain-helicase-DNA-binding protein 1 (LOC103326784), mRNA	2	-1	1	21	5314	5334	UAUCAAUUUGAUCUAUUUUGC	GGAAGAUAGAUCAAAUUGUUA	Cleavage
CsmiRNA-n15b-3p	T_00042738	SNF2	PREDICTED: Prunus mume chromodomain-helicase-DNA-binding protein 1 (LOC103326784), mRNA	2	-1	1	21	5314	5334	UAUCAAUUUGAUCUAUUUUGC	GGAAGAUAGAUCAAAUUGUUA	Cleavage
CsmiRNA-n15a	T_00042739	SNF2	PREDICTED: Prunus mume chromodomain-helicase-DNA-binding protein 1 (LOC103326784), mRNA	2	-1	1	21	5255	5275	UAUCAAUUUGAUCUAUUUUGC	GGAAGAUAGAUCAAAUUGUUA	Cleavage
CsmiRNA-n15b-3p	T_00042739	SNF2	PREDICTED: Prunus mume chromodomain-helicase-DNA-binding protein 1 (LOC103326784), mRNA	2	-1	1	21	5255	5275	UAUCAAUUUGAUCUAUUUUGC	GGAAGAUAGAUCAAAUUGUUA	Cleavage
CsmiRNA-n15a	T_00042740	SNF2	PREDICTED: Prunus mume chromodomain-helicase-DNA-binding protein 1 (LOC103326784), mRNA	2	-1	1	21	5255	5275	UAUCAAUUUGAUCUAUUUUGC	GGAAGAUAGAUCAAAUUGUUA	Cleavage
CsmiRNA-n15b-3p	T_00042740	SNF2	PREDICTED: Prunus mume chromodomain-helicase-DNA-binding protein 1 (LOC103326784), mRNA	2	-1	1	21	5255	5275	UAUCAAUUUGAUCUAUUUUGC	GGAAGAUAGAUCAAAUUGUUA	Cleavage
CsmiRNA-n15a	T_00042741	SNF2	PREDICTED: Prunus mume chromodomain-helicase-DNA-binding protein 1 (LOC103326784), mRNA	2	-1	1	21	5255	5275	UAUCAAUUUGAUCUAUUUUGC	GGAAGAUAGAUCAAAUUGUUA	Cleavage
CsmiRNA-n15b-3p	T_00042741	SNF2	PREDICTED: Prunus mume chromodomain-helicase-DNA-binding protein 1 (LOC103326784), mRNA	2	-1	1	21	5255	5275	UAUCAAUUUGAUCUAUUUUGC	GGAAGAUAGAUCAAAUUGUUA	Cleavage
CsmiRNA-n15a	T_00042743	SNF2	PREDICTED: Prunus mume chromodomain-helicase-DNA-binding protein 1 (LOC103326784), mRNA	2	-1	1	21	5207	5227	UAUCAAUUUGAUCUAUUUUGC	GGAAGAUAGAUCAAAUUGUUA	Cleavage
CsmiRNA-n15b-3p	T_00042743	SNF2	PREDICTED: Prunus mume chromodomain-helicase-DNA-binding protein 1 (LOC103326784), mRNA	2	-1	1	21	5207	5227	UAUCAAUUUGAUCUAUUUUGC	GGAAGAUAGAUCAAAUUGUUA	Cleavage
CsmiRNA-n15a	T_00042744	SNF2	PREDICTED: Prunus mume chromodomain-helicase-DNA-binding protein 1 (LOC103326784), mRNA	2	-1	1	21	5203	5223	UAUCAAUUUGAUCUAUUUUGC	GGAAGAUAGAUCAAAUUGUUA	Cleavage
CsmiRNA-n15b-3p	T_00042744	SNF2	PREDICTED: Prunus mume chromodomain-helicase-DNA-binding protein 1 (LOC103326784), mRNA	2	-1	1	21	5203	5223	UAUCAAUUUGAUCUAUUUUGC	GGAAGAUAGAUCAAAUUGUUA	Cleavage
CsmiRNA-n15a	T_00042745	SNF2	PREDICTED: Prunus mume chromodomain-helicase-DNA-binding protein 1 (LOC103326784), mRNA	2	-1	1	21	5271	5291	UAUCAAUUUGAUCUAUUUUGC	GGAAGAUAGAUCAAAUUGUUA	Cleavage
CsmiRNA-n15b-3p	T_00042745	SNF2	PREDICTED: Prunus mume chromodomain-helicase-DNA-binding protein 1 (LOC103326784), mRNA	2	-1	1	21	5271	5291	UAUCAAUUUGAUCUAUUUUGC	GGAAGAUAGAUCAAAUUGUUA	Cleavage
CsmiRNA-n56b.1	T_00043793	Others	Prunus persica hypothetical protein (PRUPE_ppa000224mg) mRNA, complete cds	2.5	-1	1	21	460	480	CUCUUCCUCUCUCUCAAACUG	UUGUUUUAGAGAGAUGAAGAG	Cleavage
CsmiRNA-n56b.1	T_00043794	Others	Morus notabilis Paired amphipathic helix protein Sin3-like 4 partial mRNA	2.5	-1	1	21	499	519	CUCUUCCUCUCUCUCAAACUG	UUGUUUUAGAGAGAUGAAGAG	Cleavage
CsmiRNA-n56b.1	T_00043795	Others	Morus notabilis Paired amphipathic helix protein Sin3-like 4 partial mRNA	2.5	-1	1	21	499	519	CUCUUCCUCUCUCUCAAACUG	UUGUUUUAGAGAGAUGAAGAG	Cleavage
CsmiRNA-n56b.1	T_00043796	Others	Morus notabilis Paired amphipathic helix protein Sin3-like 4 partial mRNA	2.5	-1	1	21	453	473	CUCUUCCUCUCUCUCAAACUG	UUGUUUUAGAGAGAUGAAGAG	Cleavage
CsmiRNA-n56b.1	T_00043797	Others	Morus notabilis Paired amphipathic helix protein Sin3-like 4 partial mRNA	2.5	-1	1	21	453	473	CUCUUCCUCUCUCUCAAACUG	UUGUUUUAGAGAGAUGAAGAG	Cleavage
CsmiRNA-n56b.1	T_00043802	Others	Prunus persica hypothetical protein (PRUPE_ppa000224mg) mRNA, complete cds	2.5	-1	1	21	446	466	CUCUUCCUCUCUCUCAAACUG	UUGUUUUAGAGAGAUGAAGAG	Cleavage
CsmiRNA-n56b.1	T_00043804	Others	Morus notabilis Paired amphipathic helix protein Sin3-like 4 partial mRNA	1.5	-1	1	21	264	284	CUCUUCCUCUCUCUCAAACUG	CUGUUUGAGAGAGAUGAAGAG	Cleavage
CsmiRNA-n14	T_00052433	TRAF	PREDICTED: Fragaria vesca subsp. vesca BTB/POZ domain-containing protein At1g04390 (LOC101302820), transcript variant X4, mRNA	3	-1	1	21	1860	1880	UUAAUUUGCCUAAUUAAUAGA	CAUAUUAAUUAGGUGAUUUGA	Cleavage
CsmiRNA-n14	T_00052434	TRAF	PREDICTED: Cicer arietinum BTB/POZ domain-containing protein At1g04390 (LOC101501643), transcript variant X1, mRNA	3	-1	1	21	1212	1232	UUAAUUUGCCUAAUUAAUAGA	CAUAUUAAUUAGGUGAUUUGA	Cleavage
miR7814a	T_00052655	SNF2	Morus notabilis ATP-dependent helicase BRM partial mRNA	2.5	-1	1	22	1967	1988	UUGGUAGAUUGUUAUUAUUUCC	AACAAUAAUAACAAUCUAACAC	Cleavage
miR7814b	T_00052655	SNF2	Morus notabilis ATP-dependent helicase BRM partial mRNA	2.5	-1	1	22	1967	1988	UUGGUAGAUUGUUAUUAUUUCC	AACAAUAAUAACAAUCUAACAC	Cleavage
miR7814c	T_00052655	SNF2	Morus notabilis ATP-dependent helicase BRM partial mRNA	2.5	-1	1	22	1967	1988	UUGGUAGAUUGUUAUUAUUUCC	AACAAUAAUAACAAUCUAACAC	Cleavage
miR7814d	T_00052655	SNF2	Morus notabilis ATP-dependent helicase BRM partial mRNA	2.5	-1	1	22	1967	1988	UUGGUAGAUUGUUAUUAUUUCC	AACAAUAAUAACAAUCUAACAC	Cleavage
miR7814a	T_00052656	SNF2	Morus notabilis ATP-dependent helicase BRM partial mRNA	2.5	-1	1	22	2650	2671	UUGGUAGAUUGUUAUUAUUUCC	AACAAUAAUAACAAUCUAACAC	Cleavage
miR7814b	T_00052656	SNF2	Morus notabilis ATP-dependent helicase BRM partial mRNA	2.5	-1	1	22	2650	2671	UUGGUAGAUUGUUAUUAUUUCC	AACAAUAAUAACAAUCUAACAC	Cleavage
miR7814c	T_00052656	SNF2	Morus notabilis ATP-dependent helicase BRM partial mRNA	2.5	-1	1	22	2650	2671	UUGGUAGAUUGUUAUUAUUUCC	AACAAUAAUAACAAUCUAACAC	Cleavage
miR7814d	T_00052656	SNF2	Morus notabilis ATP-dependent helicase BRM partial mRNA	2.5	-1	1	22	2650	2671	UUGGUAGAUUGUUAUUAUUUCC	AACAAUAAUAACAAUCUAACAC	Cleavage
miR7814a	T_00052657	SNF2	Morus notabilis ATP-dependent helicase BRM partial mRNA	2.5	-1	1	22	2746	2767	UUGGUAGAUUGUUAUUAUUUCC	AACAAUAAUAACAAUCUAACAC	Cleavage
miR7814b	T_00052657	SNF2	Morus notabilis ATP-dependent helicase BRM partial mRNA	2.5	-1	1	22	2746	2767	UUGGUAGAUUGUUAUUAUUUCC	AACAAUAAUAACAAUCUAACAC	Cleavage
miR7814c	T_00052657	SNF2	Morus notabilis ATP-dependent helicase BRM partial mRNA	2.5	-1	1	22	2746	2767	UUGGUAGAUUGUUAUUAUUUCC	AACAAUAAUAACAAUCUAACAC	Cleavage
miR7814d	T_00052657	SNF2	Morus notabilis ATP-dependent helicase BRM partial mRNA	2.5	-1	1	22	2746	2767	UUGGUAGAUUGUUAUUAUUUCC	AACAAUAAUAACAAUCUAACAC	Cleavage
CsmiRNA-n27p	T_00053593	Others	Morus notabilis Two-component response regulator partial mRNA	2.5	-1	1	21	1351	1371	UUUGGAACUUCGUAUUAGGUC	CUCCUGGUGCGAAGUUUCAGA	Cleavage
CsmiRNA-n27p	T_00053594	Others	Morus notabilis Two-component response regulator partial mRNA	2.5	-1	1	21	1354	1374	UUUGGAACUUCGUAUUAGGUC	CUCCUGGUGCGAAGUUUCAGA	Cleavage
miR319a-5p	T_00054309	ARID	Morus notabilis Lysine-specific demethylase 5A partial mRNA	3	-1	1	20	2393	2412	UGAGCUUCCUUCAGUCCACU	GCUGCAAUGAAGGAAGCUCA	Cleavage
miR319b-5p	T_00054309	ARID	Morus notabilis Lysine-specific demethylase 5A partial mRNA	3	-1	1	20	2393	2412	UGAGCUUCCUUCAGUCCACU	GCUGCAAUGAAGGAAGCUCA	Cleavage
miR319a-5p	T_00054310	ARID	Morus notabilis Lysine-specific demethylase 5A partial mRNA	3	-1	1	20	2372	2391	UGAGCUUCCUUCAGUCCACU	GCUGCAAUGAAGGAAGCUCA	Cleavage
miR319b-5p	T_00054310	ARID	Morus notabilis Lysine-specific demethylase 5A partial mRNA	3	-1	1	20	2372	2391	UGAGCUUCCUUCAGUCCACU	GCUGCAAUGAAGGAAGCUCA	Cleavage
miR319a-5p	T_00054311	PHD	Morus notabilis Lysine-specific demethylase 5A partial mRNA	3	-1	1	20	2306	2325	UGAGCUUCCUUCAGUCCACU	GCUGCAAUGAAGGAAGCUCA	Cleavage
miR319b-5p	T_00054311	PHD	Morus notabilis Lysine-specific demethylase 5A partial mRNA	3	-1	1	20	2306	2325	UGAGCUUCCUUCAGUCCACU	GCUGCAAUGAAGGAAGCUCA	Cleavage
miR319a-5p	T_00054312	ARID	Morus notabilis Lysine-specific demethylase 5A partial mRNA	3	-1	1	20	2287	2306	UGAGCUUCCUUCAGUCCACU	GCUGCAAUGAAGGAAGCUCA	Cleavage
miR319b-5p	T_00054312	ARID	Morus notabilis Lysine-specific demethylase 5A partial mRNA	3	-1	1	20	2287	2306	UGAGCUUCCUUCAGUCCACU	GCUGCAAUGAAGGAAGCUCA	Cleavage
miR319a-5p	T_00054313	PHD	Morus notabilis Lysine-specific demethylase 5A partial mRNA	3	-1	1	20	2287	2306	UGAGCUUCCUUCAGUCCACU	GCUGCAAUGAAGGAAGCUCA	Cleavage
miR319b-5p	T_00054313	PHD	Morus notabilis Lysine-specific demethylase 5A partial mRNA	3	-1	1	20	2287	2306	UGAGCUUCCUUCAGUCCACU	GCUGCAAUGAAGGAAGCUCA	Cleavage
miR319a-5p	T_00054314	PHD	Morus notabilis Lysine-specific demethylase 5A partial mRNA	3	-1	1	20	2336	2355	UGAGCUUCCUUCAGUCCACU	GCUGCAAUGAAGGAAGCUCA	Cleavage
miR319b-5p	T_00054314	PHD	Morus notabilis Lysine-specific demethylase 5A partial mRNA	3	-1	1	20	2336	2355	UGAGCUUCCUUCAGUCCACU	GCUGCAAUGAAGGAAGCUCA	Cleavage
miR319a-5p	T_00054315	PHD	Morus notabilis Lysine-specific demethylase 5A partial mRNA	3	-1	1	20	2340	2359	UGAGCUUCCUUCAGUCCACU	GCUGCAAUGAAGGAAGCUCA	Cleavage
miR319b-5p	T_00054315	PHD	Morus notabilis Lysine-specific demethylase 5A partial mRNA	3	-1	1	20	2340	2359	UGAGCUUCCUUCAGUCCACU	GCUGCAAUGAAGGAAGCUCA	Cleavage
miR319a-5p	T_00054316	ARID	Morus notabilis Lysine-specific demethylase 5A partial mRNA	3	-1	1	20	2239	2258	UGAGCUUCCUUCAGUCCACU	GCUGCAAUGAAGGAAGCUCA	Cleavage
miR319b-5p	T_00054316	ARID	Morus notabilis Lysine-specific demethylase 5A partial mRNA	3	-1	1	20	2239	2258	UGAGCUUCCUUCAGUCCACU	GCUGCAAUGAAGGAAGCUCA	Cleavage
miR319a-5p	T_00054317	PHD	Morus notabilis Lysine-specific demethylase 5A partial mRNA	3	-1	1	20	2239	2258	UGAGCUUCCUUCAGUCCACU	GCUGCAAUGAAGGAAGCUCA	Cleavage
miR319b-5p	T_00054317	PHD	Morus notabilis Lysine-specific demethylase 5A partial mRNA	3	-1	1	20	2239	2258	UGAGCUUCCUUCAGUCCACU	GCUGCAAUGAAGGAAGCUCA	Cleavage
CsmiRNA-n4c-3p	T_00054465	SWI/SNF-SWI3	Morus notabilis Lysine-specific histone demethylase 1-2-like protein partial mRNA	3	-1	1	21	1599	1619	UGAAAAGGGUUAUGAAAUUCU	CAAAUUUAAUAGCCUUUUUCU	Cleavage
CsmiRNA-n4f-3p	T_00054465	SWI/SNF-SWI3	Morus notabilis Lysine-specific histone demethylase 1-2-like protein partial mRNA	3	-1	1	21	1599	1619	UGAAAAGGGUUAUGAAAUUCU	CAAAUUUAAUAGCCUUUUUCU	Cleavage
CsmiRNA-n4g-3p	T_00054465	SWI/SNF-SWI3	Morus notabilis Lysine-specific histone demethylase 1-2-like protein partial mRNA	3	-1	1	21	1599	1619	UGAAAAGGGUUAUGAAAUUCU	CAAAUUUAAUAGCCUUUUUCU	Cleavage
CsmiRNA-n4i-3p	T_00054465	SWI/SNF-SWI3	Morus notabilis Lysine-specific histone demethylase 1-2-like protein partial mRNA	3	-1	1	21	1599	1619	UGAAAAGGGUUAUGAAAUUCU	CAAAUUUAAUAGCCUUUUUCU	Cleavage
CsmiRNA-n26b-3p	T_00056180	TRAF	PREDICTED: Cicer arietinum BTB/POZ domain-containing protein At1g55760 (LOC101490820), mRNA	3	-1	1	24	1359	1382	AAAAUUUUAUAAGAUGUCUUAAAU	GCAUGAGAUACCUUGUAAAAUUUG	Cleavage
miR156b-3p	T_00056284	Jumonji	Morus notabilis PsbP-like protein 1 partial mRNA	2.5	-1	1	21	7286	7306	GCUCUCUAUGCUUCUGUCAUC	UUUGGGUGAAGCAUAGAGAGC	Cleavage
miR156c-3p	T_00056284	Jumonji	Morus notabilis PsbP-like protein 1 partial mRNA	2.5	-1	1	21	7286	7306	GCUCUCUAUGCUUCUGUCAUC	UUUGGGUGAAGCAUAGAGAGC	Cleavage
miR156b-3p	T_00056285	Jumonji	Morus notabilis PsbP-like protein 1 partial mRNA	2.5	-1	1	21	6297	6317	GCUCUCUAUGCUUCUGUCAUC	UUUGGGUGAAGCAUAGAGAGC	Cleavage
miR156c-3p	T_00056285	Jumonji	Morus notabilis PsbP-like protein 1 partial mRNA	2.5	-1	1	21	6297	6317	GCUCUCUAUGCUUCUGUCAUC	UUUGGGUGAAGCAUAGAGAGC	Cleavage
miR156b-3p	T_00056286	Jumonji	Morus notabilis PsbP-like protein 1 partial mRNA	2.5	-1	1	21	6901	6921	GCUCUCUAUGCUUCUGUCAUC	UUUGGGUGAAGCAUAGAGAGC	Cleavage
miR156c-3p	T_00056286	Jumonji	Morus notabilis PsbP-like protein 1 partial mRNA	2.5	-1	1	21	6901	6921	GCUCUCUAUGCUUCUGUCAUC	UUUGGGUGAAGCAUAGAGAGC	Cleavage
miR156b-3p	T_00056287	Jumonji	Morus notabilis PsbP-like protein 1 partial mRNA	2.5	-1	1	21	6910	6930	GCUCUCUAUGCUUCUGUCAUC	UUUGGGUGAAGCAUAGAGAGC	Cleavage
miR156c-3p	T_00056287	Jumonji	Morus notabilis PsbP-like protein 1 partial mRNA	2.5	-1	1	21	6910	6930	GCUCUCUAUGCUUCUGUCAUC	UUUGGGUGAAGCAUAGAGAGC	Cleavage
CsmiRNA-n57-3p	T_00056309	SNF2	Morus notabilis DNA excision repair protein ERCC-6-like protein partial mRNA	3	-1	1	24	1501	1524	AUCGAGUCUCAUAUAAUUUAAUGU	AUAUGGGAUUAUAUGAUACUUGAU	Cleavage
CsmiRNA-n57-3p	T_00056310	SNF2	Morus notabilis DNA excision repair protein ERCC-6-like protein partial mRNA	3	-1	1	24	1515	1538	AUCGAGUCUCAUAUAAUUUAAUGU	AUAUGGGAUUAUAUGAUACUUGAU	Cleavage
CsmiRNA-n57-3p	T_00056311	SNF2	Morus notabilis DNA excision repair protein ERCC-6-like protein partial mRNA	3	-1	1	24	1425	1448	AUCGAGUCUCAUAUAAUUUAAUGU	AUAUGGGAUUAUAUGAUACUUGAU	Cleavage
CsmiRNA-n56b.1	T_00056390	Others	PREDICTED: Prunus mume riboflavin synthase (LOC103328537), transcript variant X2, mRNA	2	-1	1	21	1553	1573	CUCUUCCUCUCUCUCAAACUG	CCGUUGGGGAGAGAGGAAGGG	Cleavage
CsmiRNA-n56b.1	T_00056391	Others	PREDICTED: Prunus mume riboflavin synthase (LOC103328537), transcript variant X2, mRNA	2	-1	1	21	1583	1603	CUCUUCCUCUCUCUCAAACUG	CCGUUGGGGAGAGAGGAAGGG	Cleavage
CsmiRNA-n4j-3p	T_00057713	PHD	Morus notabilis Chromodomain-helicase-DNA-binding protein Mi-2-like protein partial mRNA	3	-1	1	21	5102	5122	UUACGAAAUUCUGAAACUUGG	UAGGGUUUCAAAAUUUUGUAA	Translation
CsmiRNA-n4j-3p	T_00057714	PHD	Morus notabilis Chromodomain-helicase-DNA-binding protein Mi-2-like protein partial mRNA	3	-1	1	21	5115	5135	UUACGAAAUUCUGAAACUUGG	UAGGGUUUCAAAAUUUUGUAA	Translation
miR2646a-3p	T_00058453	SET	Morus notabilis Histone-lysine N-methyltransferase ATX5 partial mRNA	2.5	-1	1	21	42	62	UUAUCAUCAUUAAAACUCAUU	CAUGAGUGUUGGUGAUGAUGA	Cleavage
miR2646b-3p	T_00058453	SET	Morus notabilis Histone-lysine N-methyltransferase ATX5 partial mRNA	2.5	-1	1	21	42	62	UUAUCAUCAUUAAAACUCAUU	CAUGAGUGUUGGUGAUGAUGA	Cleavage
miR2646a-3p	T_00058454	SET	Morus notabilis Histone-lysine N-methyltransferase ATX5 partial mRNA	2.5	-1	1	21	48	68	UUAUCAUCAUUAAAACUCAUU	CAUGAGUGUUGGUGAUGAUGA	Cleavage
miR2646b-3p	T_00058454	SET	Morus notabilis Histone-lysine N-methyltransferase ATX5 partial mRNA	2.5	-1	1	21	48	68	UUAUCAUCAUUAAAACUCAUU	CAUGAGUGUUGGUGAUGAUGA	Cleavage
CsmiRNA-n34a-5p	T_00062196	GNAT	PREDICTED: Amborella trichopoda N-alpha-acetyltransferase 40 (LOC18439216), mRNA	2.5	-1	1	24	1183	1206	AUUAUAUGGGACCUGAUACUUAGU	AUUAUGUAUAAGGUCUUAUAUGAU	Cleavage
CsmiRNA-n34a-5p	T_00062197	GNAT	PREDICTED: Amborella trichopoda N-alpha-acetyltransferase 40 (LOC18439216), mRNA	2.5	-1	1	24	1218	1241	AUUAUAUGGGACCUGAUACUUAGU	AUUAUGUAUAAGGUCUUAUAUGAU	Cleavage
CsmiRNA-n34a-5p	T_00062199	GNAT	PREDICTED: Amborella trichopoda N-alpha-acetyltransferase 40 (LOC18439216), mRNA	2.5	-1	1	24	2417	2440	AUUAUAUGGGACCUGAUACUUAGU	AUUAUGUAUAAGGUCUUAUAUGAU	Cleavage
CsmiRNA-n34a-5p	T_00062201	GNAT	PREDICTED: Amborella trichopoda N-alpha-acetyltransferase 40 (LOC18439216), mRNA	2.5	-1	1	24	2429	2452	AUUAUAUGGGACCUGAUACUUAGU	AUUAUGUAUAAGGUCUUAUAUGAU	Cleavage
CsmiRNA-n34a-5p	T_00062203	GNAT	PREDICTED: Amborella trichopoda N-alpha-acetyltransferase 40 (LOC18439216), mRNA	2.5	-1	1	24	2375	2398	AUUAUAUGGGACCUGAUACUUAGU	AUUAUGUAUAAGGUCUUAUAUGAU	Cleavage
miR5658	T_00063879	Others	Morus notabilis Two-component response regulator partial mRNA	1.5	-1	1	21	475	495	AUGAUGAUCAUCAUGAUGAUA	ACUCAUCAUGAUGAUGAUCAU	Cleavage
miR5658	T_00063880	Others	Morus notabilis Two-component response regulator partial mRNA	1.5	-1	1	21	472	492	AUGAUGAUCAUCAUGAUGAUA	ACUCAUCAUGAUGAUGAUCAU	Cleavage
miR5658	T_00063881	Others	Morus notabilis Two-component response regulator partial mRNA	1.5	-1	1	21	472	492	AUGAUGAUCAUCAUGAUGAUA	ACUCAUCAUGAUGAUGAUCAU	Cleavage
miR5658	T_00063882	Others	Morus notabilis Two-component response regulator partial mRNA	1.5	-1	1	21	226	246	AUGAUGAUCAUCAUGAUGAUA	ACUCAUCAUGAUGAUGAUCAU	Cleavage
miR5658	T_00063883	Others	Morus notabilis Two-component response regulator partial mRNA	1.5	-1	1	21	110	130	AUGAUGAUCAUCAUGAUGAUA	ACUCAUCAUGAUGAUGAUCAU	Cleavage
CsmiRNA-n24c-5p	T_00064509	Others	PREDICTED: Gossypium raimondii two-component response regulator-like APRR7 (LOC105799892), transcript variant X5, mRNA	3	-1	1	24	1852	1875	AAAAUAGUACAAAUAGGACCCUGG	UCACGUGUCUAUUUGUGCUAUUUU	Cleavage
CsmiRNA-n24h.1	T_00064509	Others	PREDICTED: Gossypium raimondii two-component response regulator-like APRR7 (LOC105799892), transcript variant X5, mRNA	2.5	-1	1	24	1852	1875	AAAAUAGUACAAAUAGAACUCUGA	UCACGUGUCUAUUUGUGCUAUUUU	Cleavage
CsmiRNA-n24c-5p	T_00064512	Others	PREDICTED: Gossypium raimondii two-component response regulator-like APRR7 (LOC105799892), transcript variant X5, mRNA	3	-1	1	24	1852	1875	AAAAUAGUACAAAUAGGACCCUGG	UCACGUGUCUAUUUGUGCUAUUUU	Cleavage
CsmiRNA-n24h.1	T_00064512	Others	PREDICTED: Gossypium raimondii two-component response regulator-like APRR7 (LOC105799892), transcript variant X5, mRNA	2.5	-1	1	24	1852	1875	AAAAUAGUACAAAUAGAACUCUGA	UCACGUGUCUAUUUGUGCUAUUUU	Cleavage
CsmiRNA-n12-3p	T_00065433	SNF2	Morus notabilis Helicase protein MOM1 partial mRNA	2	-1	1	21	256	276	UCAUUAGUUGUGAUUAAUUAU	GGAAUUAAUUAUAAUUGAUGA	Cleavage
CsmiRNA-n12-3p	T_00065434	SNF2	Morus notabilis Helicase protein MOM1 partial mRNA	2	-1	1	21	255	275	UCAUUAGUUGUGAUUAAUUAU	GGAAUUAAUUAUAAUUGAUGA	Cleavage
CsmiRNA-n12-3p	T_00065435	SNF2	Morus notabilis Helicase protein MOM1 partial mRNA	2	-1	1	21	255	275	UCAUUAGUUGUGAUUAAUUAU	GGAAUUAAUUAUAAUUGAUGA	Cleavage
CsmiRNA-n12-3p	T_00065436	SNF2	Morus notabilis Helicase protein MOM1 partial mRNA	2	-1	1	21	255	275	UCAUUAGUUGUGAUUAAUUAU	GGAAUUAAUUAUAAUUGAUGA	Cleavage
miR156a	T_00066473	SET	Morus notabilis Histone-lysine N-methyltransferase, H3 lysine-9 specific SUVH6 partial mRNA	3	-1	1	20	66	85	UGACAGAAGAGAGUGAGCAC	UUUCUUUCUUUCUUCUGUCA	Cleavage
miR156b-5p	T_00066473	SET	Morus notabilis Histone-lysine N-methyltransferase, H3 lysine-9 specific SUVH6 partial mRNA	3	-1	1	21	66	86	UUGACAGAAGAGAGAGAGCAC	UUUCUUUCUUUCUUCUGUCAC	Cleavage
miR156c-5p	T_00066473	SET	Morus notabilis Histone-lysine N-methyltransferase, H3 lysine-9 specific SUVH6 partial mRNA	3	-1	1	21	66	86	UUGACAGAAGAGAGAGAGCAC	UUUCUUUCUUUCUUCUGUCAC	Cleavage
miR156d-5p	T_00066473	SET	Morus notabilis Histone-lysine N-methyltransferase, H3 lysine-9 specific SUVH6 partial mRNA	3	-1	1	20	66	85	UGACAGAAGAGAGUGAGCAC	UUUCUUUCUUUCUUCUGUCA	Cleavage
miR156e-5p	T_00066473	SET	Morus notabilis Histone-lysine N-methyltransferase, H3 lysine-9 specific SUVH6 partial mRNA	3	-1	1	21	66	86	UUGACAGAAGAGAGAGAGCAC	UUUCUUUCUUUCUUCUGUCAC	Cleavage
miR156f-5p	T_00066473	SET	Morus notabilis Histone-lysine N-methyltransferase, H3 lysine-9 specific SUVH6 partial mRNA	3	-1	1	20	66	85	UGACAGAAGAGAGUGAGCAC	UUUCUUUCUUUCUUCUGUCA	Cleavage
miR156g	T_00066473	SET	Morus notabilis Histone-lysine N-methyltransferase, H3 lysine-9 specific SUVH6 partial mRNA	3	-1	1	21	66	86	UUGACAGAAGAGAGAGAGCAC	UUUCUUUCUUUCUUCUGUCAC	Cleavage
miR156h-5p	T_00066473	SET	Morus notabilis Histone-lysine N-methyltransferase, H3 lysine-9 specific SUVH6 partial mRNA	3	-1	1	20	66	85	UGACAGAAGAGAGUGAGCAC	UUUCUUUCUUUCUUCUGUCA	Cleavage
miR156i-5p	T_00066473	SET	Morus notabilis Histone-lysine N-methyltransferase, H3 lysine-9 specific SUVH6 partial mRNA	3	-1	1	20	66	85	UGACAGAAGAGAGUGAGCAC	UUUCUUUCUUUCUUCUGUCA	Cleavage
miR156a	T_00066474	SET	Morus notabilis Histone-lysine N-methyltransferase, H3 lysine-9 specific SUVH6 partial mRNA	3	-1	1	20	66	85	UGACAGAAGAGAGUGAGCAC	UUUCUUUCUUUCUUCUGUCA	Cleavage
miR156b-5p	T_00066474	SET	Morus notabilis Histone-lysine N-methyltransferase, H3 lysine-9 specific SUVH6 partial mRNA	3	-1	1	21	66	86	UUGACAGAAGAGAGAGAGCAC	UUUCUUUCUUUCUUCUGUCAC	Cleavage
miR156c-5p	T_00066474	SET	Morus notabilis Histone-lysine N-methyltransferase, H3 lysine-9 specific SUVH6 partial mRNA	3	-1	1	21	66	86	UUGACAGAAGAGAGAGAGCAC	UUUCUUUCUUUCUUCUGUCAC	Cleavage
miR156d-5p	T_00066474	SET	Morus notabilis Histone-lysine N-methyltransferase, H3 lysine-9 specific SUVH6 partial mRNA	3	-1	1	20	66	85	UGACAGAAGAGAGUGAGCAC	UUUCUUUCUUUCUUCUGUCA	Cleavage
miR156e-5p	T_00066474	SET	Morus notabilis Histone-lysine N-methyltransferase, H3 lysine-9 specific SUVH6 partial mRNA	3	-1	1	21	66	86	UUGACAGAAGAGAGAGAGCAC	UUUCUUUCUUUCUUCUGUCAC	Cleavage
miR156f-5p	T_00066474	SET	Morus notabilis Histone-lysine N-methyltransferase, H3 lysine-9 specific SUVH6 partial mRNA	3	-1	1	20	66	85	UGACAGAAGAGAGUGAGCAC	UUUCUUUCUUUCUUCUGUCA	Cleavage
miR156g	T_00066474	SET	Morus notabilis Histone-lysine N-methyltransferase, H3 lysine-9 specific SUVH6 partial mRNA	3	-1	1	21	66	86	UUGACAGAAGAGAGAGAGCAC	UUUCUUUCUUUCUUCUGUCAC	Cleavage
miR156h-5p	T_00066474	SET	Morus notabilis Histone-lysine N-methyltransferase, H3 lysine-9 specific SUVH6 partial mRNA	3	-1	1	20	66	85	UGACAGAAGAGAGUGAGCAC	UUUCUUUCUUUCUUCUGUCA	Cleavage
miR156i-5p	T_00066474	SET	Morus notabilis Histone-lysine N-methyltransferase, H3 lysine-9 specific SUVH6 partial mRNA	3	-1	1	20	66	85	UGACAGAAGAGAGUGAGCAC	UUUCUUUCUUUCUUCUGUCA	Cleavage
CsmiRNA-n22e	T_00068619	Others	Morus notabilis Zinc finger protein CONSTANS-LIKE 4 partial mRNA	2.5	-1	1	24	1597	1620	AUUUACAAAGAUGAUAUUGUAACU	AAUAACAAUAUAAUUUUUGUAGAU	Cleavage
CsmiRNA-n26d-5p	T_00070694	SWI/SNF-BAF60b	Morus notabilis Uncharacterized protein partial mRNA	1.5	-1	1	24	1072	1095	AAGACAUCCUAUAAAAUUUUGAGA	AUUAAAAAUUUUACAGGAUGUCUU	Translation
CsmiRNA-n26g	T_00070694	SWI/SNF-BAF60b	Morus notabilis Uncharacterized protein partial mRNA	3	-1	1	24	1072	1095	AAGACAUCCUACAAAAUUUUGAGA	AUUAAAAAUUUUACAGGAUGUCUU	Translation
miR156b-5p	T_00072246	GNAT	Morus notabilis Amino-acid acetyltransferase partial mRNA	3	-1	1	21	116	136	UUGACAGAAGAGAGAGAGCAC	UCCCUCUCUCUCUUUUGUUAU	Cleavage
miR156c-5p	T_00072246	GNAT	Morus notabilis Amino-acid acetyltransferase partial mRNA	3	-1	1	21	116	136	UUGACAGAAGAGAGAGAGCAC	UCCCUCUCUCUCUUUUGUUAU	Cleavage
miR156e-5p	T_00072246	GNAT	Morus notabilis Amino-acid acetyltransferase partial mRNA	3	-1	1	21	116	136	UUGACAGAAGAGAGAGAGCAC	UCCCUCUCUCUCUUUUGUUAU	Cleavage
miR156g	T_00072246	GNAT	Morus notabilis Amino-acid acetyltransferase partial mRNA	3	-1	1	21	116	136	UUGACAGAAGAGAGAGAGCAC	UCCCUCUCUCUCUUUUGUUAU	Cleavage
miR156b-5p	T_00072247	GNAT	Morus notabilis Amino-acid acetyltransferase partial mRNA	3	-1	1	21	127	147	UUGACAGAAGAGAGAGAGCAC	UCCCUCUCUCUCUUUUGUUAU	Cleavage
miR156c-5p	T_00072247	GNAT	Morus notabilis Amino-acid acetyltransferase partial mRNA	3	-1	1	21	127	147	UUGACAGAAGAGAGAGAGCAC	UCCCUCUCUCUCUUUUGUUAU	Cleavage
miR156e-5p	T_00072247	GNAT	Morus notabilis Amino-acid acetyltransferase partial mRNA	3	-1	1	21	127	147	UUGACAGAAGAGAGAGAGCAC	UCCCUCUCUCUCUUUUGUUAU	Cleavage
miR156g	T_00072247	GNAT	Morus notabilis Amino-acid acetyltransferase partial mRNA	3	-1	1	21	127	147	UUGACAGAAGAGAGAGAGCAC	UCCCUCUCUCUCUUUUGUUAU	Cleavage
miR156b-5p	T_00072248	GNAT	Morus notabilis Amino-acid acetyltransferase partial mRNA	3	-1	1	21	135	155	UUGACAGAAGAGAGAGAGCAC	UCCCUCUCUCUCUUUUGUUAU	Cleavage
miR156c-5p	T_00072248	GNAT	Morus notabilis Amino-acid acetyltransferase partial mRNA	3	-1	1	21	135	155	UUGACAGAAGAGAGAGAGCAC	UCCCUCUCUCUCUUUUGUUAU	Cleavage
miR156e-5p	T_00072248	GNAT	Morus notabilis Amino-acid acetyltransferase partial mRNA	3	-1	1	21	135	155	UUGACAGAAGAGAGAGAGCAC	UCCCUCUCUCUCUUUUGUUAU	Cleavage
miR156g	T_00072248	GNAT	Morus notabilis Amino-acid acetyltransferase partial mRNA	3	-1	1	21	135	155	UUGACAGAAGAGAGAGAGCAC	UCCCUCUCUCUCUUUUGUUAU	Cleavage
miR156b-5p	T_00075510	TRAF	Morus alba var. multicaulis NPR1 mRNA, complete cds	3	-1	1	21	302	322	UUGACAGAAGAGAGAGAGCAC	ACUUUCUCUCUCUUCCGUCAA	Cleavage
miR156c-5p	T_00075510	TRAF	Morus alba var. multicaulis NPR1 mRNA, complete cds	3	-1	1	21	302	322	UUGACAGAAGAGAGAGAGCAC	ACUUUCUCUCUCUUCCGUCAA	Cleavage
miR156e-5p	T_00075510	TRAF	Morus alba var. multicaulis NPR1 mRNA, complete cds	3	-1	1	21	302	322	UUGACAGAAGAGAGAGAGCAC	ACUUUCUCUCUCUUCCGUCAA	Cleavage
miR156g	T_00075510	TRAF	Morus alba var. multicaulis NPR1 mRNA, complete cds	3	-1	1	21	302	322	UUGACAGAAGAGAGAGAGCAC	ACUUUCUCUCUCUUCCGUCAA	Cleavage
miR396a-3p	T_00075510	TRAF	Morus alba var. multicaulis NPR1 mRNA, complete cds	2.5	-1	1	21	1432	1452	GUUCAAGAAAACUGUGAAAAA	GCUUUUCUGGUUUUCUUGAAC	Cleavage
CsmiRNA-n26b-3p	T_00079583	TRAF	PREDICTED: Cicer arietinum BTB/POZ domain-containing protein At1g55760 (LOC101490820), mRNA	3	-1	1	24	1333	1356	AAAAUUUUAUAAGAUGUCUUAAAU	GCAUGAGAUACCUUGUAAAAUUUG	Cleavage
CsmiRNA-n30i.2-5p	T_00083517	Others	Morus notabilis F-box protein partial mRNA	1.5	-1	1	24	2067	2090	AAUUAGUAAUUUUUUCUCCUGAAC	GAACUGCAGAAAAAAUUGCUAAUU	Cleavage
miR156d-3p	T_00083537	Others	PREDICTED: Populus euphratica zinc finger protein CONSTANS-LIKE 4-like (LOC105138811), transcript variant X3, misc_RNA	2.5	-1	1	20	512	531	GCUCACUUCUCUAUCUGUCA	AGAGAGAGAGAGAAGUGAGC	Cleavage
miR156h-3p	T_00083537	Others	PREDICTED: Populus euphratica zinc finger protein CONSTANS-LIKE 4-like (LOC105138811), transcript variant X3, misc_RNA	2	-1	1	23	510	532	UGCUCACUUCUCUAUCUGUCAGC	AGAGAGAGAGAGAGAAGUGAGCA	Cleavage
miR156i-3p	T_00083537	Others	PREDICTED: Populus euphratica zinc finger protein CONSTANS-LIKE 4-like (LOC105138811), transcript variant X3, misc_RNA	2.5	-1	1	21	511	531	GCUCACUUCUCUAUCUGUCAG	GAGAGAGAGAGAGAAGUGAGC	Cleavage
CsmiRNA-n56b.2	T_00084642	SET	Phaseolus vulgaris hypothetical protein (PHAVU_009G243500g) mRNA, complete cds	2.5	-1	1	21	631	651	ACCCCAUCGGACCAUGUGGUC	GCCCACUUGGUCUGAUGGGGA	Cleavage
CsmiRNA-n56c	T_00084642	SET	Phaseolus vulgaris hypothetical protein (PHAVU_009G243500g) mRNA, complete cds	2.5	-1	1	21	631	651	ACCCCAUCGGACCAUGUGGUC	GCCCACUUGGUCUGAUGGGGA	Cleavage
CsmiRNA-n56d-3p	T_00084642	SET	Phaseolus vulgaris hypothetical protein (PHAVU_009G243500g) mRNA, complete cds	2.5	-1	1	21	631	651	ACCCCAUCGGACCAUGUGGUC	GCCCACUUGGUCUGAUGGGGA	Cleavage
CsmiRNA-n56b.2	T_00084643	SET	Phaseolus vulgaris hypothetical protein (PHAVU_009G243500g) mRNA, complete cds	2.5	-1	1	21	634	654	ACCCCAUCGGACCAUGUGGUC	GCCCACUUGGUCUGAUGGGGA	Cleavage
CsmiRNA-n56c	T_00084643	SET	Phaseolus vulgaris hypothetical protein (PHAVU_009G243500g) mRNA, complete cds	2.5	-1	1	21	634	654	ACCCCAUCGGACCAUGUGGUC	GCCCACUUGGUCUGAUGGGGA	Cleavage
CsmiRNA-n56d-3p	T_00084643	SET	Phaseolus vulgaris hypothetical protein (PHAVU_009G243500g) mRNA, complete cds	2.5	-1	1	21	634	654	ACCCCAUCGGACCAUGUGGUC	GCCCACUUGGUCUGAUGGGGA	Cleavage
CsmiRNA-n56b.2	T_00084644	SET	Phaseolus vulgaris hypothetical protein (PHAVU_009G243500g) mRNA, complete cds	2.5	-1	1	21	341	361	ACCCCAUCGGACCAUGUGGUC	GCCCACUUGGUCUGAUGGGGA	Cleavage
CsmiRNA-n56c	T_00084644	SET	Phaseolus vulgaris hypothetical protein (PHAVU_009G243500g) mRNA, complete cds	2.5	-1	1	21	341	361	ACCCCAUCGGACCAUGUGGUC	GCCCACUUGGUCUGAUGGGGA	Cleavage
CsmiRNA-n56d-3p	T_00084644	SET	Phaseolus vulgaris hypothetical protein (PHAVU_009G243500g) mRNA, complete cds	2.5	-1	1	21	341	361	ACCCCAUCGGACCAUGUGGUC	GCCCACUUGGUCUGAUGGGGA	Cleavage
CsmiRNA-n56b.2	T_00084645	SET	Phaseolus vulgaris hypothetical protein (PHAVU_009G243500g) mRNA, complete cds	2.5	-1	1	21	344	364	ACCCCAUCGGACCAUGUGGUC	GCCCACUUGGUCUGAUGGGGA	Cleavage
CsmiRNA-n56c	T_00084645	SET	Phaseolus vulgaris hypothetical protein (PHAVU_009G243500g) mRNA, complete cds	2.5	-1	1	21	344	364	ACCCCAUCGGACCAUGUGGUC	GCCCACUUGGUCUGAUGGGGA	Cleavage
CsmiRNA-n56d-3p	T_00084645	SET	Phaseolus vulgaris hypothetical protein (PHAVU_009G243500g) mRNA, complete cds	2.5	-1	1	21	344	364	ACCCCAUCGGACCAUGUGGUC	GCCCACUUGGUCUGAUGGGGA	Cleavage
CsmiRNA-n56b.2	T_00084646	SET	Phaseolus vulgaris hypothetical protein (PHAVU_009G243500g) mRNA, complete cds	2.5	-1	1	21	449	469	ACCCCAUCGGACCAUGUGGUC	GCCCACUUGGUCUGAUGGGGA	Cleavage
CsmiRNA-n56c	T_00084646	SET	Phaseolus vulgaris hypothetical protein (PHAVU_009G243500g) mRNA, complete cds	2.5	-1	1	21	449	469	ACCCCAUCGGACCAUGUGGUC	GCCCACUUGGUCUGAUGGGGA	Cleavage
CsmiRNA-n56d-3p	T_00084646	SET	Phaseolus vulgaris hypothetical protein (PHAVU_009G243500g) mRNA, complete cds	2.5	-1	1	21	449	469	ACCCCAUCGGACCAUGUGGUC	GCCCACUUGGUCUGAUGGGGA	Cleavage
CsmiRNA-n56b.2	T_00084647	SET	Phaseolus vulgaris hypothetical protein (PHAVU_009G243500g) mRNA, complete cds	2.5	-1	1	21	452	472	ACCCCAUCGGACCAUGUGGUC	GCCCACUUGGUCUGAUGGGGA	Cleavage
CsmiRNA-n56c	T_00084647	SET	Phaseolus vulgaris hypothetical protein (PHAVU_009G243500g) mRNA, complete cds	2.5	-1	1	21	452	472	ACCCCAUCGGACCAUGUGGUC	GCCCACUUGGUCUGAUGGGGA	Cleavage
CsmiRNA-n56d-3p	T_00084647	SET	Phaseolus vulgaris hypothetical protein (PHAVU_009G243500g) mRNA, complete cds	2.5	-1	1	21	452	472	ACCCCAUCGGACCAUGUGGUC	GCCCACUUGGUCUGAUGGGGA	Cleavage
miR1508-5P	T_00085996	mTERF	Morus notabilis hypothetical protein partial mRNA	2.5	-1	1	21	219	239	CAGCUCUCUCUCUUUCUUGGA	AGAAAGAGAGAGAGAGAGCUA	Cleavage
miR479-5p	T_00085996	mTERF	Morus notabilis hypothetical protein partial mRNA	3	-1	1	21	1827	1847	CGUGAUAUUGGUUCGGCUCAU	CAGAAUCGAACCAAAAUCACG	Cleavage
miR1508-5P	T_00085997	mTERF	Morus notabilis hypothetical protein partial mRNA	2.5	-1	1	21	219	239	CAGCUCUCUCUCUUUCUUGGA	AGAAAGAGAGAGAGAGAGCUA	Cleavage
miR479-5p	T_00085997	mTERF	Morus notabilis hypothetical protein partial mRNA	3	-1	1	21	1827	1847	CGUGAUAUUGGUUCGGCUCAU	CAGAAUCGAACCAAAAUCACG	Cleavage
miR403-5p	T_00087601	Others	PREDICTED: Sesamum indicum B-box zinc finger protein 22 (LOC105176918), mRNA	3	-1	1	21	1216	1236	UUUGUGUGUGAAUCUAAAGCA	AUUUUUAGGUUCAUGCAUAAG	Cleavage
miR7814a	T_00087601	Others	PREDICTED: Sesamum indicum B-box zinc finger protein 22 (LOC105176918), mRNA	3	-1	1	22	1785	1806	UUGGUAGAUUGUUAUUAUUUCC	AGAAAUAAUAAUAAUAUGCUAA	Cleavage
miR7814b	T_00087601	Others	PREDICTED: Sesamum indicum B-box zinc finger protein 22 (LOC105176918), mRNA	3	-1	1	22	1785	1806	UUGGUAGAUUGUUAUUAUUUCC	AGAAAUAAUAAUAAUAUGCUAA	Cleavage
miR7814c	T_00087601	Others	PREDICTED: Sesamum indicum B-box zinc finger protein 22 (LOC105176918), mRNA	3	-1	1	22	1785	1806	UUGGUAGAUUGUUAUUAUUUCC	AGAAAUAAUAAUAAUAUGCUAA	Cleavage
miR7814d	T_00087601	Others	PREDICTED: Sesamum indicum B-box zinc finger protein 22 (LOC105176918), mRNA	3	-1	1	22	1785	1806	UUGGUAGAUUGUUAUUAUUUCC	AGAAAUAAUAAUAAUAUGCUAA	Cleavage
miR403-5p	T_00087602	Others	PREDICTED: Sesamum indicum B-box zinc finger protein 22 (LOC105176918), mRNA	3	-1	1	21	1214	1234	UUUGUGUGUGAAUCUAAAGCA	AUUUUUAGGUUCAUGCAUAAG	Cleavage
miR403-5p	T_00087603	Others	PREDICTED: Sesamum indicum B-box zinc finger protein 22 (LOC105176918), mRNA	3	-1	1	21	1214	1234	UUUGUGUGUGAAUCUAAAGCA	AUUUUUAGGUUCAUGCAUAAG	Cleavage
CsmiRNA-n17-5p	T_00088625	TRAF	Medicago truncatula ribonuclease III domain protein mRNA	3	-1	1	21	735	755	UUUGAUUGAGUUUUGUUUGAG	UUCACACAAGACUUAAUCAGG	Cleavage
CsmiRNA-n32a-5p	T_00088625	TRAF	Medicago truncatula ribonuclease III domain protein mRNA	2.5	-1	1	24	4353	4376	ACCGAUCCAAUCCAAUUAGAAUCU	AAUAUCUAAUUGGAUUAGAUCGGA	Cleavage
CsmiRNA-n32b-5p	T_00088625	TRAF	Medicago truncatula ribonuclease III domain protein mRNA	3	-1	1	21	4319	4339	CAAUCCAAUCCAAUUAGAAUC	AAUUGUGAUCGGAUUGGAUUG	Cleavage
CsmiRNA-n32d-5p	T_00088625	TRAF	Medicago truncatula ribonuclease III domain protein mRNA	2.5	-1	1	24	4353	4376	ACCGAUCCAAUCCAAUUAGAAUCU	AAUAUCUAAUUGGAUUAGAUCGGA	Cleavage
CsmiRNA-n19-5p	T_00091906	SNF2	Morus notabilis Helicase ARIP4 partial mRNA	3	-1	1	21	1188	1208	CACAUGUGGCAAAUAUAAUGA	UGGUUAUGUUUGCCGCAUUUG	Cleavage
CsmiRNA-n34a-5p	T_00092901	GNAT	PREDICTED: Amborella trichopoda N-alpha-acetyltransferase 40 (LOC18439216), mRNA	2.5	-1	1	24	2241	2264	AUUAUAUGGGACCUGAUACUUAGU	AUUAUGUAUAAGGUCUUAUAUGAU	Cleavage
CsmiRNA-n34a-5p	T_00092903	GNAT	PREDICTED: Amborella trichopoda N-alpha-acetyltransferase 40 (LOC18439216), mRNA	2.5	-1	1	24	2268	2291	AUUAUAUGGGACCUGAUACUUAGU	AUUAUGUAUAAGGUCUUAUAUGAU	Cleavage
CsmiRNA-n26h-5p	T_00095058	PHD	Morus notabilis PHD and RING finger domain-containing protein 1 partial mRNA	3	-1	1	24	1233	1256	AAAAAAUAAUGUUCAAACAGUCUA	UGUCCUUUUUGGACAUUAUUAUUU	Cleavage
CsmiRNA-n26i-5p	T_00095058	PHD	Morus notabilis PHD and RING finger domain-containing protein 1 partial mRNA	3	-1	1	24	1233	1256	AAAAAAUAAUGUUCAAACAGUCUA	UGUCCUUUUUGGACAUUAUUAUUU	Cleavage

## Sheet: miRNA-PKs
Supplemental Table S11
MiRNAs target genes were TFs,TRs and PKs.
Note: miRNAs targeted PKs.
miRNA	Target	family	NR_annotation	Expectation	UPE$	miRNA_start	miRNA_end	Target_start	Target_end	miRNA_aligned_fragment	Target_aligned_fragment	Inhibition
CsmiRNA-n26m.1	T_00002388	RLK-Pelle_RLCK-V	PREDICTED: Jatropha curcas probable receptor-like serine/threonine-protein kinase At4g34500 (LOC105632227), mRNA	3	-1	1	24	138	161	AUAGAUUGUUUGAACAUUGUUUUC	CAUGACAUUGUUCAAAUAAUUUAA	Cleavage
CsmiRNA-n27c.1	T_00002926	AGC_RSK-2	Fragaria x ananassa phot1 mRNA for phototropin 1, complete cds	0	-1	1	24	347	370	AUUGUAUUGUAUUGUAUUGAAUUG	UAAUACAAUACAAUACAAUACAAU	Cleavage
CsmiRNA-n3a-3p	T_00006611	RLK-Pelle_LRR-XI-1	PREDICTED: Vitis vinifera receptor-like protein kinase HSL1 (LOC100250523), mRNA	3	-1	1	21	197	217	UGUUGUUGGAUUUGACAAAGA	GAGAUGUAAAAUCCAACAACA	Cleavage
CsmiRNA-n3b-3P	T_00006611	RLK-Pelle_LRR-XI-1	PREDICTED: Vitis vinifera receptor-like protein kinase HSL1 (LOC100250523), mRNA	3	-1	1	21	197	217	UGUUGUUGGAUUUGACAAAGA	GAGAUGUAAAAUCCAACAACA	Cleavage
miR172a-5p	T_00008096	RLK-Pelle_DLSV	PREDICTED: Prunus mume putative serine/threonine-protein kinase (LOC103323679), mRNA	3	-1	1	21	1082	1102	AGAGCAUCAUCAAGAUUCACA	AGGGAAACUUGAUGAUGUUUU	Cleavage
miR172b-5p	T_00008096	RLK-Pelle_DLSV	PREDICTED: Prunus mume putative serine/threonine-protein kinase (LOC103323679), mRNA	3	-1	1	21	1082	1102	AGAGCAUCAUCAAGAUUCACA	AGGGAAACUUGAUGAUGUUUU	Cleavage
miR397-5p	T_00008483	CAMK_CAMKL-CHK1	Morus notabilis CBL-interacting serine/threonine-protein kinase 9 partial mRNA	3	-1	1	21	597	617	UCAUUGAGUGCAGCGUUGAUG	UGUCGAUGCUGCUUUCAAUGA	Cleavage
CsmiRNA-n30l.2	T_00009967	RLK-Pelle_RLCK-VI	Morus notabilis Receptor-like cytosolic serine/threonine-protein kinase RBK2 partial mRNA	3	-1	1	24	2347	2370	AUUAAGAUUGUUGGAUUUAAAGAU	AUUUAUAAGCCCAACAAUCUCAAU	Cleavage
CsmiRNA-n30l.2	T_00009968	RLK-Pelle_RLCK-VI	Morus notabilis Receptor-like cytosolic serine/threonine-protein kinase RBK2 partial mRNA	3	-1	1	24	2327	2350	AUUAAGAUUGUUGGAUUUAAAGAU	AUUUAUAAGCCCAACAAUCUCAAU	Cleavage
CsmiRNA-n26a-3p	T_00011473	IRE1	PREDICTED: Vitis vinifera serine/threonine-protein kinase/endoribonuclease IRE1a (LOC100249111), mRNA	3	-1	1	24	2935	2958	AAAAUUUUGCAGGUUGUCUUAAAU	CAUUGAGCAAACUUGUAAAAUUUU	Cleavage
CsmiRNA-n26d-3p	T_00011473	IRE1	PREDICTED: Vitis vinifera serine/threonine-protein kinase/endoribonuclease IRE1a (LOC100249111), mRNA	3	-1	1	24	2935	2958	AAAAUUUUGCAGGUUGUCUUAAAU	CAUUGAGCAAACUUGUAAAAUUUU	Cleavage
CsmiRNA-n26e	T_00011473	IRE1	PREDICTED: Vitis vinifera serine/threonine-protein kinase/endoribonuclease IRE1a (LOC100249111), mRNA	3	-1	1	24	2935	2958	AAAAUUUUGCAGGUUGUCUUAAAU	CAUUGAGCAAACUUGUAAAAUUUU	Cleavage
CsmiRNA-n26a-3p	T_00011474	IRE1	PREDICTED: Vitis vinifera serine/threonine-protein kinase/endoribonuclease IRE1a (LOC100249111), mRNA	3	-1	1	24	2934	2957	AAAAUUUUGCAGGUUGUCUUAAAU	CAUUGAGCAAACUUGUAAAAUUUU	Cleavage
CsmiRNA-n26d-3p	T_00011474	IRE1	PREDICTED: Vitis vinifera serine/threonine-protein kinase/endoribonuclease IRE1a (LOC100249111), mRNA	3	-1	1	24	2934	2957	AAAAUUUUGCAGGUUGUCUUAAAU	CAUUGAGCAAACUUGUAAAAUUUU	Cleavage
CsmiRNA-n26e	T_00011474	IRE1	PREDICTED: Vitis vinifera serine/threonine-protein kinase/endoribonuclease IRE1a (LOC100249111), mRNA	3	-1	1	24	2934	2957	AAAAUUUUGCAGGUUGUCUUAAAU	CAUUGAGCAAACUUGUAAAAUUUU	Cleavage
CsmiRNA-n30f-5p	T_00012659	RLK-Pelle_LRR-V	PREDICTED: Jatropha curcas protein STRUBBELIG-RECEPTOR FAMILY 5 (LOC105646120), mRNA	2.5	-1	1	23	544	566	AAUUUUUUUGGCCGUUAAAAGUU	UGGUUUUGGCGGUUAAAAAGAUU	Cleavage
CsmiRNA-n30f-5p	T_00012660	RLK-Pelle_LRR-V	PREDICTED: Jatropha curcas protein STRUBBELIG-RECEPTOR FAMILY 5 (LOC105646120), mRNA	2.5	-1	1	23	1127	1149	AAUUUUUUUGGCCGUUAAAAGUU	UGGUUUUGGCGGUUAAAAAGAUU	Cleavage
CsmiRNA-n30f-5p	T_00012661	RLK-Pelle_LRR-V	PREDICTED: Jatropha curcas protein STRUBBELIG-RECEPTOR FAMILY 5 (LOC105646120), mRNA	2.5	-1	1	23	1184	1206	AAUUUUUUUGGCCGUUAAAAGUU	UGGUUUUGGCGGUUAAAAAGAUU	Cleavage
CsmiRNA-n30f-5p	T_00012662	RLK-Pelle_LRR-V	PREDICTED: Jatropha curcas protein STRUBBELIG-RECEPTOR FAMILY 5 (LOC105646120), mRNA	2.5	-1	1	23	1198	1220	AAUUUUUUUGGCCGUUAAAAGUU	AGGUUUUGGCGGUUAAAAAGAUU	Cleavage
CsmiRNA-n30f-5p	T_00012663	RLK-Pelle_LRR-V	PREDICTED: Jatropha curcas protein STRUBBELIG-RECEPTOR FAMILY 5 (LOC105646120), mRNA	2.5	-1	1	23	1193	1215	AAUUUUUUUGGCCGUUAAAAGUU	UGGUUUUGGCGGUUAAAAAGAUU	Cleavage
CsmiRNA-n30f-5p	T_00012664	RLK-Pelle_LRR-V	PREDICTED: Jatropha curcas protein STRUBBELIG-RECEPTOR FAMILY 5 (LOC105646120), mRNA	2.5	-1	1	23	1198	1220	AAUUUUUUUGGCCGUUAAAAGUU	AGGUUUUGGCGGUUAAAAAGAUU	Cleavage
CsmiRNA-n30i.2-5p	T_00014038	CMGC_CDK-CDK8	Morus notabilis Cyclin-dependent kinase E-1 partial mRNA	2	-1	1	24	412	435	AAUUAGUAAUUUUUUCUCCUGAAC	GCCAAGGAGAGAAAGUUGUUAAUU	Cleavage
CsmiRNA-n30i.2-5p	T_00014039	CMGC_CDK-CDK8	Morus notabilis Cyclin-dependent kinase E-1 partial mRNA	2	-1	1	24	1311	1334	AAUUAGUAAUUUUUUCUCCUGAAC	GCCAAGGAGAGAAAGUUGUUAAUU	Cleavage
CsmiRNA-n30i.2-5p	T_00014040	CMGC_CDK-CDK8	Morus notabilis Cyclin-dependent kinase E-1 partial mRNA	2	-1	1	24	1334	1357	AAUUAGUAAUUUUUUCUCCUGAAC	GCCAAGGAGAGAAAGUUGUUAAUU	Cleavage
CsmiRNA-n30i.2-5p	T_00014041	CMGC_CDK-CDK8	Morus notabilis Cyclin-dependent kinase E-1 partial mRNA	2	-1	1	24	1343	1366	AAUUAGUAAUUUUUUCUCCUGAAC	GCCAAGGAGAGAAAGUUGUUAAUU	Cleavage
miR2646a-3p	T_00016990	RLK-Pelle_RLCK-XV	PREDICTED: Cicer arietinum PTI1-like tyrosine-protein kinase At3g15890 (LOC101504207), mRNA	2.5	-1	1	21	146	165	UUAUCAUCAUUAAAACUCAUU	AAUG-GUUUUAGUGAUGAUAA	Cleavage
miR2646b-3p	T_00016990	RLK-Pelle_RLCK-XV	PREDICTED: Cicer arietinum PTI1-like tyrosine-protein kinase At3g15890 (LOC101504207), mRNA	2.5	-1	1	21	146	165	UUAUCAUCAUUAAAACUCAUU	AAUG-GUUUUAGUGAUGAUAA	Cleavage
miR1508-3P	T_00017480	RLK-Pelle_RLCK-VIIa-1	Morus notabilis Serine/threonine-protein kinase PBS1 partial mRNA	3	-1	1	21	2242	2262	CUAGAAAGAGAGAGAGCCGUU	UGAGGCCCUCUCUCUUUCUAA	Cleavage
miR1508-3P	T_00017481	RLK-Pelle_RLCK-VIIa-1	Morus notabilis Serine/threonine-protein kinase PBS1 partial mRNA	3	-1	1	21	2337	2357	CUAGAAAGAGAGAGAGCCGUU	UGAGGCCCUCUCUCUUUCUAA	Cleavage
miR1508-3P	T_00017482	RLK-Pelle_RLCK-VIIa-1	Morus notabilis Serine/threonine-protein kinase PBS1 partial mRNA	3	-1	1	21	2394	2414	CUAGAAAGAGAGAGAGCCGUU	UGAGGCCCUCUCUCUUUCUAA	Cleavage
CsmiRNA-n24f.1	T_00017737	RLK-Pelle_LRR-XI-1	PREDICTED: Malus x domestica leucine-rich repeat receptor-like serine/threonine-protein kinase BAM3 (LOC103411051), mRNA	3	-1	1	24	1389	1412	AUUGAACCCUGUAUUUUGUUAAAU	GAUCAACAAGUUACAUGGUUCAAU	Cleavage
CsmiRNA-n34b-3p	T_00017997	RLK-Pelle_DLSV	Morus notabilis putative leucine-rich repeat receptor-like serine/threonine-protein kinase partial mRNA	3	-1	1	24	2413	2436	ACUAUUGGUGUAAUUAAGUAUCGG	UCGAUAUUUAAUUACACCAUUAGC	Cleavage
CsmiRNA-n34g.2	T_00017997	RLK-Pelle_DLSV	Morus notabilis putative leucine-rich repeat receptor-like serine/threonine-protein kinase partial mRNA	1.5	-1	1	22	2405	2426	UAAUUAAGUAUCGGGUUCUAUA	UAUAGGACUCGAUAUUUAAUUA	Cleavage
CsmiRNA-n57-3p	T_00017997	RLK-Pelle_DLSV	Morus notabilis putative leucine-rich repeat receptor-like serine/threonine-protein kinase partial mRNA	2	-1	1	24	2394	2417	AUCGAGUCUCAUAUAAUUUAAUGU	ACAUUAAAUUAUAUAGGACUCGAU	Translation
CsmiRNA-n22e	T_00018259	RLK-Pelle_DLSV	Morus notabilis Receptor-like serine/threonine-protein kinase SD1-8 partial mRNA	3	-1	1	24	792	815	AUUUACAAAGAUGAUAUUGUAACU	GGAAACAAUGUCAUUUUUGUGCAU	Cleavage
CsmiRNA-n22e	T_00018260	RLK-Pelle_DLSV	Morus notabilis Receptor-like serine/threonine-protein kinase SD1-8 partial mRNA	3	-1	1	24	1869	1892	AUUUACAAAGAUGAUAUUGUAACU	GGAAACAAUGUCAUUUUUGUGCAU	Cleavage
CsmiRNA-n34g.2	T_00018883	WNK_NRBP	Medicago truncatula WNK kinase mRNA	2.5	-1	1	22	199	220	UAAUUAAGUAUCGGGUUCUAUA	UGUAUAUCCUGAUACUUAAUUA	Cleavage
CsmiRNA-n33b	T_00019471	RLK-Pelle_PERK-2	PREDICTED: Prunus mume inactive protein kinase SELMODRAFT_444075 (LOC103340750), transcript variant X2, misc_RNA	3	-1	1	24	578	601	AAGGGGGUACAUUGUAGAAUCACC	CAACGUGCUGCAAUGUGCUUCCUU	Cleavage
CsmiRNA-n30f-5p	T_00020678	RLK-Pelle_LRR-V	Morus notabilis Protein STRUBBELIG-RECEPTOR FAMILY 5 partial mRNA	2.5	-1	1	23	1409	1431	AAUUUUUUUGGCCGUUAAAAGUU	AGGUUUUGGCGGUUAAAAAGAUU	Cleavage
CsmiRNA-n30f-5p	T_00020679	RLK-Pelle_LRR-V	Morus notabilis Protein STRUBBELIG-RECEPTOR FAMILY 5 partial mRNA	2.5	-1	1	23	1344	1366	AAUUUUUUUGGCCGUUAAAAGUU	UGGUUUUGGCGGUUAAAAAGAUU	Cleavage
CsmiRNA-n30f-5p	T_00020680	RLK-Pelle_LRR-V	Morus notabilis Protein STRUBBELIG-RECEPTOR FAMILY 5 partial mRNA	2.5	-1	1	23	1410	1432	AAUUUUUUUGGCCGUUAAAAGUU	UGGUUUUGGCGGUUAAAAAGAUU	Cleavage
CsmiRNA-n30f-5p	T_00020681	RLK-Pelle_LRR-V	Morus notabilis Protein STRUBBELIG-RECEPTOR FAMILY 5 partial mRNA	2.5	-1	1	23	1425	1447	AAUUUUUUUGGCCGUUAAAAGUU	AGGUUUUGGCGGUUAAAAAGAUU	Cleavage
CsmiRNA-n30f-5p	T_00020682	RLK-Pelle_LRR-V	Morus notabilis Protein STRUBBELIG-RECEPTOR FAMILY 5 partial mRNA	2.5	-1	1	23	1415	1437	AAUUUUUUUGGCCGUUAAAAGUU	UGGUUUUGGCGGUUAAAAAGAUU	Cleavage
CsmiRNA-n30f-5p	T_00020683	RLK-Pelle_LRR-V	Morus notabilis Protein STRUBBELIG-RECEPTOR FAMILY 5 partial mRNA	2.5	-1	1	23	1420	1442	AAUUUUUUUGGCCGUUAAAAGUU	UGGUUUUGGCGGUUAAAAAGAUU	Cleavage
CsmiRNA-n30f-5p	T_00020684	RLK-Pelle_LRR-V	Morus notabilis Protein STRUBBELIG-RECEPTOR FAMILY 5 partial mRNA	2.5	-1	1	23	1441	1463	AAUUUUUUUGGCCGUUAAAAGUU	UGGUUUUGGCGGUUAAAAAGAUU	Cleavage
CsmiRNA-n30f-5p	T_00020685	RLK-Pelle_LRR-V	Morus notabilis Protein STRUBBELIG-RECEPTOR FAMILY 5 partial mRNA	2.5	-1	1	23	1420	1442	AAUUUUUUUGGCCGUUAAAAGUU	AGGUUUUGGCGGUUAAAAAGAUU	Cleavage
CsmiRNA-n51a-3p	T_00021991	RLK-Pelle_RLCK-VIIa-2	Morus notabilis Protein kinase APK1A partial mRNA	3	-1	1	24	1563	1586	UCCGACGACUUUUCUGGCACCGAC	GGUUAUGCUAGAAAUGUUGUCGGG	Translation
CsmiRNA-n51a-3p	T_00021992	RLK-Pelle_RLCK-VIIa-2	Morus notabilis Protein kinase APK1A partial mRNA	3	-1	1	24	1286	1309	UCCGACGACUUUUCUGGCACCGAC	GGUUAUGCUAGAAAUGUUGUCGGG	Translation
CsmiRNA-n3a-3p	T_00022615	RLK-Pelle_LRR-XI-1	PREDICTED: Prunus mume receptor-like protein kinase HAIKU2 (LOC103319403), mRNA	3	-1	1	21	2771	2791	UGUUGUUGGAUUUGACAAAGA	GGGAUGUCAAGUCCAGCAACA	Cleavage
CsmiRNA-n3b-3P	T_00022615	RLK-Pelle_LRR-XI-1	PREDICTED: Prunus mume receptor-like protein kinase HAIKU2 (LOC103319403), mRNA	3	-1	1	21	2771	2791	UGUUGUUGGAUUUGACAAAGA	GGGAUGUCAAGUCCAGCAACA	Cleavage
CsmiRNA-n30n.2	T_00023924	RLK-Pelle_LRR-XI-1	Morus notabilis Receptor protein kinase CLAVATA1 partial mRNA	2.5	-1	1	24	2734	2758	AUUGUUGGAUUUAAUGACUUU-UGU	ACAUAGAGAUGUUAAAUCCAAUAAU	Cleavage
CsmiRNA-n25m.2-5p	T_00025360	RLK-Pelle_LRR-XI-1	PREDICTED: Citrus sinensis LRR receptor-like serine/threonine-protein kinase RCH1 (LOC102618814), mRNA	3	-1	1	24	112	135	AGCGUCGGUAUUGGCAAAAUUCGC	GUGAUUAUUGACAAUGCCGAUGCU	Cleavage
miR390a-5p	T_00028359	RLK-Pelle_LRR-XI-1	Prunus persica hypothetical protein (PRUPE_ppa001142mg) mRNA, complete cds	3	-1	1	21	310	330	AAGCUCAGGAGGGAUAGCGCC	UCUUCUAUUCCUUCUGAGCUU	Cleavage
miR390b-5p	T_00028359	RLK-Pelle_LRR-XI-1	Prunus persica hypothetical protein (PRUPE_ppa001142mg) mRNA, complete cds	3	-1	1	21	310	330	AAGCUCAGGAGGGAUAGCGCC	UCUUCUAUUCCUUCUGAGCUU	Cleavage
miR390c-5p	T_00028359	RLK-Pelle_LRR-XI-1	Prunus persica hypothetical protein (PRUPE_ppa001142mg) mRNA, complete cds	3	-1	1	21	310	330	AAGCUCAGGAGGGAUAGCGCC	UCUUCUAUUCCUUCUGAGCUU	Cleavage
CsmiRNA-n20-3p	T_00028512	RLK-Pelle_DLSV	Morus notabilis G-type lectin S-receptor-like serine/threonine-protein kinase RKS1 partial mRNA	2	-1	1	21	1011	1030	UAAAUGCUGGUUUGUUUAGCG	UCCUAAA-AAACCAGCAUUUA	Cleavage
CsmiRNA-n3a-5p	T_00028512	RLK-Pelle_DLSV	Morus notabilis G-type lectin S-receptor-like serine/threonine-protein kinase RKS1 partial mRNA	3	-1	1	22	450	471	UUUUUUCGAAUCCAACAACAUG	AUCAUUGUUGGAUUGGAGAAAA	Cleavage
CsmiRNA-n3b-5P	T_00028512	RLK-Pelle_DLSV	Morus notabilis G-type lectin S-receptor-like serine/threonine-protein kinase RKS1 partial mRNA	3	-1	1	22	450	471	UUUUUUCGAAUCCAACAACAUG	AUCAUUGUUGGAUUGGAGAAAA	Cleavage
CsmiRNA-n60	T_00028709	RLK-Pelle_LRR-XI-1	Morus notabilis Leucine-rich repeat receptor-like protein kinase partial mRNA	3	-1	1	21	3582	3602	CUAUUUCUUCGUCGAUUAGGA	GCUUAUUCGACGAGGAAAUAA	Cleavage
miR477c-3p	T_00030077	RLK-Pelle_DLSV	Morus notabilis putative LRR receptor-like serine/threonine-protein kinase partial mRNA	3	-1	1	21	619	639	GGCUAUUGGAAGUUCUUUGAG	GUUAAACAACUUUCAGUAGCU	Cleavage
CsmiRNA-n25o.2	T_00030251	RLK-Pelle_LRR-XI-1	Morus notabilis Leucine-rich repeat receptor-like protein kinase PXL1 partial mRNA	3	-1	1	21	62	82	UUAUUGGGUAUUAACUGACGC	CAUUUGGUUAAUACCCAAUAC	Cleavage
CsmiRNA-n26o	T_00031900	RLK-Pelle_CR4L	PREDICTED: Fragaria vesca subsp. vesca serine/threonine-protein kinase-like protein CCR1 (LOC101309662), mRNA	3	-1	1	23	2985	3007	CUUAAAUAGUUAUAACGUACAUA	GAAGUUCAUUAUAAUUAUUUGAG	Cleavage
CsmiRNA-n26p	T_00031900	RLK-Pelle_CR4L	PREDICTED: Fragaria vesca subsp. vesca serine/threonine-protein kinase-like protein CCR1 (LOC101309662), mRNA	3	-1	1	23	2985	3007	CUUAAAUAGUUAUAACGUACAUA	GAAGUUCAUUAUAAUUAUUUGAG	Cleavage
CsmiRNA-n3a-3p	T_00033145	RLK-Pelle_DLSV	Morus notabilis putative LRR receptor-like serine/threonine-protein kinase partial mRNA	2.5	-1	1	21	939	959	UGUUGUUGGAUUUGACAAAGA	GAGAUGUCAAAUCCAGCAACA	Cleavage
CsmiRNA-n3b-3P	T_00033145	RLK-Pelle_DLSV	Morus notabilis putative LRR receptor-like serine/threonine-protein kinase partial mRNA	2.5	-1	1	21	939	959	UGUUGUUGGAUUUGACAAAGA	GAGAUGUCAAAUCCAGCAACA	Cleavage
CsmiRNA-n3a-3p	T_00033146	RLK-Pelle_DLSV	Morus notabilis putative LRR receptor-like serine/threonine-protein kinase partial mRNA	2.5	-1	1	21	939	959	UGUUGUUGGAUUUGACAAAGA	GAGAUGUCAAAUCCAGCAACA	Cleavage
CsmiRNA-n3b-3P	T_00033146	RLK-Pelle_DLSV	Morus notabilis putative LRR receptor-like serine/threonine-protein kinase partial mRNA	2.5	-1	1	21	939	959	UGUUGUUGGAUUUGACAAAGA	GAGAUGUCAAAUCCAGCAACA	Cleavage
CsmiRNA-n3a-5p	T_00033476	RLK-Pelle_DLSV	Morus notabilis G-type lectin S-receptor-like serine/threonine-protein kinase RKS1 partial mRNA	3	-1	1	22	766	787	UUUUUUCGAAUCCAACAACAUG	AUCAUUGUUGGAUUGGAGAAAA	Cleavage
CsmiRNA-n3b-5P	T_00033476	RLK-Pelle_DLSV	Morus notabilis G-type lectin S-receptor-like serine/threonine-protein kinase RKS1 partial mRNA	3	-1	1	22	766	787	UUUUUUCGAAUCCAACAACAUG	AUCAUUGUUGGAUUGGAGAAAA	Cleavage
CsmiRNA-n30n.2	T_00033850	RLK-Pelle_DLSV	Morus notabilis Cysteine-rich receptor-like protein kinase 25 partial mRNA	3	-1	1	24	960	983	AUUGUUGGAUUUAAUGACUUUUGU	CUUAAAAUUAUUGGAUCCAACAGU	Cleavage
CsmiRNA-n17-5p	T_00034387	RLK-Pelle_DLSV	Morus notabilis G-type lectin S-receptor-like serine/threonine-protein kinase partial mRNA	2.5	-1	1	21	183	203	UUUGAUUGAGUUUUGUUUGAG	UUCUAACAUAACUCAAUCAAA	Cleavage
CsmiRNA-n55.1	T_00034387	RLK-Pelle_DLSV	Morus notabilis G-type lectin S-receptor-like serine/threonine-protein kinase partial mRNA	3	-1	1	24	1465	1488	UGCGCCGGUAAAAGUAUUUACUUA	CUUGCAACUAUUUUUGCUGGUGCA	Cleavage
CsmiRNA-n17-5p	T_00034388	RLK-Pelle_DLSV	Morus notabilis G-type lectin S-receptor-like serine/threonine-protein kinase partial mRNA	2.5	-1	1	21	160	180	UUUGAUUGAGUUUUGUUUGAG	UUCUAACAUAACUCAAUCAAA	Cleavage
CsmiRNA-n17-5p	T_00035026	RLK-Pelle_RLCK-VIIa-2	Morus notabilis hypothetical protein partial mRNA	2.5	-1	1	21	4557	4577	UUUGAUUGAGUUUUGUUUGAG	GACAAACAAGACACAAUUAAA	Cleavage
CsmiRNA-n34b-5p	T_00035589	RLK-Pelle_LRR-XI-1	Morus notabilis Leucine-rich repeat receptor-like tyrosine-protein kinase partial mRNA	2	-1	1	22	7	28	AUAUGGGAUCUGAUACUUAAUU	UAUGAAGUAUCAGAUCCCAUAA	Cleavage
miR2646a-3p	T_00036252	TKL_Gdt	Morus notabilis Protein SUPPRESSOR OF PHYA-105 1 partial mRNA	3	-1	1	21	389	409	UUAUCAUCAUUAAAACUCAUU	UACUAGAUUUAAUGAUGAUAA	Cleavage
miR2646b-3p	T_00036252	TKL_Gdt	Morus notabilis Protein SUPPRESSOR OF PHYA-105 1 partial mRNA	3	-1	1	21	389	409	UUAUCAUCAUUAAAACUCAUU	UACUAGAUUUAAUGAUGAUAA	Cleavage
CsmiRNA-n10a-5p	T_00036252	TKL_Gdt	Morus notabilis Protein SUPPRESSOR OF PHYA-105 1 partial mRNA	3	-1	1	21	2324	2344	UAGAGAGUUCCCACUGCAUUA	AAGUUCAGUGGGAACUAUCUA	Cleavage
CsmiRNA-n10b-5p	T_00036252	TKL_Gdt	Morus notabilis Protein SUPPRESSOR OF PHYA-105 1 partial mRNA	3	-1	1	21	2324	2344	UAGAGAGUUCCCACUGCAUUA	AAGUUCAGUGGGAACUAUCUA	Cleavage
CsmiRNA-n10e	T_00036252	TKL_Gdt	Morus notabilis Protein SUPPRESSOR OF PHYA-105 1 partial mRNA	3	-1	1	21	2324	2344	UAGAGAGUUCCCACUGCAUUA	AAGUUCAGUGGGAACUAUCUA	Cleavage
CsmiRNA-n4k-3p	T_00036457	RLK-Pelle_RLCK-IXb	Morus notabilis U-box domain-containing protein 33 partial mRNA	2	-1	1	21	1517	1537	AGGGAUAUGAAAUAUUGAAAC	CUUUUUAUAUUUCAUAUCUCU	Cleavage
CsmiRNA-n4l-3p	T_00036457	RLK-Pelle_RLCK-IXb	Morus notabilis U-box domain-containing protein 33 partial mRNA	2	-1	1	21	1517	1537	AGGGAUAUGAAAUAUUGAAAC	CUUUUUAUAUUUCAUAUCUCU	Cleavage
CsmiRNA-n4k-3p	T_00036458	RLK-Pelle_RLCK-IXb	Morus notabilis U-box domain-containing protein 33 partial mRNA	2	-1	1	21	1963	1983	AGGGAUAUGAAAUAUUGAAAC	CUUUUUAUAUUUCAUAUCUCU	Cleavage
CsmiRNA-n4l-3p	T_00036458	RLK-Pelle_RLCK-IXb	Morus notabilis U-box domain-containing protein 33 partial mRNA	2	-1	1	21	1963	1983	AGGGAUAUGAAAUAUUGAAAC	CUUUUUAUAUUUCAUAUCUCU	Cleavage
CsmiRNA-n4k-3p	T_00036459	RLK-Pelle_RLCK-IXb	Morus notabilis U-box domain-containing protein 33 partial mRNA	2	-1	1	21	1765	1785	AGGGAUAUGAAAUAUUGAAAC	CUUUUUAUAUUUCAUAUCUCU	Cleavage
CsmiRNA-n4l-3p	T_00036459	RLK-Pelle_RLCK-IXb	Morus notabilis U-box domain-containing protein 33 partial mRNA	2	-1	1	21	1765	1785	AGGGAUAUGAAAUAUUGAAAC	CUUUUUAUAUUUCAUAUCUCU	Cleavage
CsmiRNA-n51b	T_00036648	RLK-Pelle_DLSV	Morus notabilis G-type lectin S-receptor-like serine/threonine-protein kinase RKS1 partial mRNA	2.5	-1	1	24	1840	1863	CAGUUUUUUGGUAAUUUUUCCGGU	AGUGAAAAGAUUAUCAAAGAACUC	Cleavage
CsmiRNA-n51b	T_00036649	RLK-Pelle_DLSV	Morus notabilis G-type lectin S-receptor-like serine/threonine-protein kinase RKS1 partial mRNA	2.5	-1	1	24	1834	1857	CAGUUUUUUGGUAAUUUUUCCGGU	AGUGAAAAGAUUAUCAAAGAACUC	Cleavage
CsmiRNA-n51b	T_00036650	RLK-Pelle_DLSV	Morus notabilis G-type lectin S-receptor-like serine/threonine-protein kinase RKS1 partial mRNA	2.5	-1	1	24	1809	1832	CAGUUUUUUGGUAAUUUUUCCGGU	AGUGAAAAGAUUAUCAAAGAACUC	Cleavage
CsmiRNA-n55.1	T_00037494	RLK-Pelle_DLSV	Morus notabilis G-type lectin S-receptor-like serine/threonine-protein kinase partial mRNA	3	-1	1	24	1234	1257	UGCGCCGGUAAAAGUAUUUACUUA	CUUGCAACUAUUUUUGCUGGUGCA	Cleavage
CsmiRNA-n17-5p	T_00037495	RLK-Pelle_DLSV	Morus notabilis G-type lectin S-receptor-like serine/threonine-protein kinase partial mRNA	2.5	-1	1	21	160	180	UUUGAUUGAGUUUUGUUUGAG	UUCUAACAUAACUCAAUCAAA	Cleavage
CsmiRNA-n17-5p	T_00037496	RLK-Pelle_DLSV	Morus notabilis G-type lectin S-receptor-like serine/threonine-protein kinase partial mRNA	2.5	-1	1	21	183	203	UUUGAUUGAGUUUUGUUUGAG	UUCUAACAUAACUCAAUCAAA	Cleavage
CsmiRNA-n55.1	T_00037496	RLK-Pelle_DLSV	Morus notabilis G-type lectin S-receptor-like serine/threonine-protein kinase partial mRNA	3	-1	1	24	1456	1479	UGCGCCGGUAAAAGUAUUUACUUA	CUUGCAACUAUUUUUGCUGGUGCA	Cleavage
CsmiRNA-n30i.2-5p	T_00037497	RLK-Pelle_DLSV	PREDICTED: Brassica rapa G-type lectin S-receptor-like serine/threonine-protein kinase At1g61500 (LOC103838537), mRNA	2	-1	1	24	164	187	AAUUAGUAAUUUUUUCUCCUGAAC	GAGAAUGAGGAGAAAUUACUAAUU	Cleavage
CsmiRNA-n30i.2-5p	T_00037498	RLK-Pelle_DLSV	PREDICTED: Eucalyptus grandis G-type lectin S-receptor-like serine/threonine-protein kinase At1g61370 (LOC104447601), mRNA	2	-1	1	24	439	462	AAUUAGUAAUUUUUUCUCCUGAAC	GAGAAUGAGGAGAAAUUACUAAUU	Cleavage
CsmiRNA-n17-5p	T_00037500	RLK-Pelle_DLSV	PREDICTED: Eucalyptus grandis G-type lectin S-receptor-like serine/threonine-protein kinase At1g61390 (LOC104430269), mRNA	3	-1	1	21	231	251	UUUGAUUGAGUUUUGUUUGAG	UUCUAACAUAACUCAAUCAGA	Cleavage
CsmiRNA-n17-5p	T_00037501	RLK-Pelle_DLSV	Morus notabilis G-type lectin S-receptor-like serine/threonine-protein kinase partial mRNA	3	-1	1	21	248	268	UUUGAUUGAGUUUUGUUUGAG	UUCUAACAUAACUCAAUCAGA	Cleavage
CsmiRNA-n17-5p	T_00037502	RLK-Pelle_DLSV	PREDICTED: Phoenix dactylifera cysteine-rich receptor-like protein kinase 10 (LOC103709880), mRNA	3	-1	1	21	248	268	UUUGAUUGAGUUUUGUUUGAG	UUCUAACAUAACUCAAUCAGA	Cleavage
CsmiRNA-n30i.2-5p	T_00037502	RLK-Pelle_DLSV	PREDICTED: Phoenix dactylifera cysteine-rich receptor-like protein kinase 10 (LOC103709880), mRNA	2	-1	1	24	1944	1967	AAUUAGUAAUUUUUUCUCCUGAAC	GAGAAUGAGGAGAAAUUACUAAUU	Cleavage
CsmiRNA-n33g.1-5p	T_00037582	CMGC_CDK-Pl	Morus notabilis Cyclin-dependent kinase partial mRNA	3	-1	1	24	4047	4070	AUCAAUAUAUUCAUUUUAAGGAGG	CAUAUUUAAAAUGUUUAUAUUGAU	Translation
CsmiRNA-n33h.1	T_00037582	CMGC_CDK-Pl	Morus notabilis Cyclin-dependent kinase partial mRNA	3	-1	1	24	4047	4070	AUCAAUAUAUUCAUUUUAAGGAGG	CAUAUUUAAAAUGUUUAUAUUGAU	Translation
CsmiRNA-n33i.1	T_00037582	CMGC_CDK-Pl	Morus notabilis Cyclin-dependent kinase partial mRNA	3	-1	1	24	4047	4070	AUCAAUAUAUUCAUUUUAAGGAGG	CAUAUUUAAAAUGUUUAUAUUGAU	Translation
CsmiRNA-n22e	T_00037756	RLK-Pelle_DLSV	Morus notabilis Receptor-like serine/threonine-protein kinase SD1-8 partial mRNA	3	-1	1	24	2532	2555	AUUUACAAAGAUGAUAUUGUAACU	GGAAACAAUGUCAUUUUUGUGCAU	Cleavage
miR2111a-3p	T_00038447	RLK-Pelle_DLSV	Morus notabilis putative LRR receptor-like serine/threonine-protein kinase partial mRNA	3	-1	1	21	345	365	GACCUUGGGAUGCAGAUUAUC	ACUAAACUGUAUCCCAAAGUC	Cleavage
miR2111b-3p	T_00038447	RLK-Pelle_DLSV	Morus notabilis putative LRR receptor-like serine/threonine-protein kinase partial mRNA	3	-1	1	21	345	365	GACCUUGGGAUGCAGAUUAUC	ACUAAACUGUAUCCCAAAGUC	Cleavage
miR2111a-3p	T_00038449	RLK-Pelle_DLSV	Morus notabilis putative LRR receptor-like serine/threonine-protein kinase partial mRNA	3	-1	1	21	345	365	GACCUUGGGAUGCAGAUUAUC	ACUAAACUGUAUCCCAAAGUC	Cleavage
miR2111b-3p	T_00038449	RLK-Pelle_DLSV	Morus notabilis putative LRR receptor-like serine/threonine-protein kinase partial mRNA	3	-1	1	21	345	365	GACCUUGGGAUGCAGAUUAUC	ACUAAACUGUAUCCCAAAGUC	Cleavage
miR2111a-3p	T_00038450	RLK-Pelle_DLSV	Morus notabilis putative LRR receptor-like serine/threonine-protein kinase partial mRNA	3	-1	1	21	334	354	GACCUUGGGAUGCAGAUUAUC	ACUAAACUGUAUCCCAAAGUC	Cleavage
miR2111b-3p	T_00038450	RLK-Pelle_DLSV	Morus notabilis putative LRR receptor-like serine/threonine-protein kinase partial mRNA	3	-1	1	21	334	354	GACCUUGGGAUGCAGAUUAUC	ACUAAACUGUAUCCCAAAGUC	Cleavage
miR2111a-3p	T_00038451	RLK-Pelle_DLSV	Morus notabilis putative LRR receptor-like serine/threonine-protein kinase partial mRNA	3	-1	1	21	310	330	GACCUUGGGAUGCAGAUUAUC	ACUAAACUGUAUCCCAAAGUC	Cleavage
miR2111b-3p	T_00038451	RLK-Pelle_DLSV	Morus notabilis putative LRR receptor-like serine/threonine-protein kinase partial mRNA	3	-1	1	21	310	330	GACCUUGGGAUGCAGAUUAUC	ACUAAACUGUAUCCCAAAGUC	Cleavage
CsmiRNA-n4c-3p	T_00039972	RLK-Pelle_LRR-XI-1	PREDICTED: Prunus mume receptor-like protein kinase HSL1 (LOC103324821), mRNA	3	-1	1	21	285	305	UGAAAAGGGUUAUGAAAUUCU	GCAAUUUCACAACCCUUCUCA	Cleavage
CsmiRNA-n4f-3p	T_00039972	RLK-Pelle_LRR-XI-1	PREDICTED: Prunus mume receptor-like protein kinase HSL1 (LOC103324821), mRNA	3	-1	1	21	285	305	UGAAAAGGGUUAUGAAAUUCU	GCAAUUUCACAACCCUUCUCA	Cleavage
CsmiRNA-n4g-3p	T_00039972	RLK-Pelle_LRR-XI-1	PREDICTED: Prunus mume receptor-like protein kinase HSL1 (LOC103324821), mRNA	3	-1	1	21	285	305	UGAAAAGGGUUAUGAAAUUCU	GCAAUUUCACAACCCUUCUCA	Cleavage
CsmiRNA-n4i-3p	T_00039972	RLK-Pelle_LRR-XI-1	PREDICTED: Prunus mume receptor-like protein kinase HSL1 (LOC103324821), mRNA	3	-1	1	21	285	305	UGAAAAGGGUUAUGAAAUUCU	GCAAUUUCACAACCCUUCUCA	Cleavage
CsmiRNA-n4c-3p	T_00039973	RLK-Pelle_LRR-XI-1	PREDICTED: Prunus mume receptor-like protein kinase HSL1 (LOC103324821), mRNA	3	-1	1	21	293	313	UGAAAAGGGUUAUGAAAUUCU	GCAAUUUCACAACCCUUCUCA	Cleavage
CsmiRNA-n4f-3p	T_00039973	RLK-Pelle_LRR-XI-1	PREDICTED: Prunus mume receptor-like protein kinase HSL1 (LOC103324821), mRNA	3	-1	1	21	293	313	UGAAAAGGGUUAUGAAAUUCU	GCAAUUUCACAACCCUUCUCA	Cleavage
CsmiRNA-n4g-3p	T_00039973	RLK-Pelle_LRR-XI-1	PREDICTED: Prunus mume receptor-like protein kinase HSL1 (LOC103324821), mRNA	3	-1	1	21	293	313	UGAAAAGGGUUAUGAAAUUCU	GCAAUUUCACAACCCUUCUCA	Cleavage
CsmiRNA-n4i-3p	T_00039973	RLK-Pelle_LRR-XI-1	PREDICTED: Prunus mume receptor-like protein kinase HSL1 (LOC103324821), mRNA	3	-1	1	21	293	313	UGAAAAGGGUUAUGAAAUUCU	GCAAUUUCACAACCCUUCUCA	Cleavage
miR399a-5p	T_00040043	TKL-Pl-1	Morus notabilis E3 ubiquitin-protein ligase KEG partial mRNA	3	-1	1	21	706	726	UAGGGCUUCUCUCUUUUGGCA	AACCAGAAGUGAGAGGUCCUA	Cleavage
miR399b-5p	T_00040043	TKL-Pl-1	Morus notabilis E3 ubiquitin-protein ligase KEG partial mRNA	3	-1	1	21	706	726	UAGGGCUUCUCUCUUUUGGCA	AACCAGAAGUGAGAGGUCCUA	Cleavage
miR399c-5P	T_00040043	TKL-Pl-1	Morus notabilis E3 ubiquitin-protein ligase KEG partial mRNA	3	-1	1	21	706	726	UAGGGCUUCUCUCUUUUGGCA	AACCAGAAGUGAGAGGUCCUA	Cleavage
miR399d-5p	T_00040043	TKL-Pl-1	Morus notabilis E3 ubiquitin-protein ligase KEG partial mRNA	3	-1	1	21	706	726	UAGGGCUUCUCUCUUUUGGCA	AACCAGAAGUGAGAGGUCCUA	Cleavage
miR399a-5p	T_00040044	TKL-Pl-1	Morus notabilis E3 ubiquitin-protein ligase KEG partial mRNA	3	-1	1	21	713	733	UAGGGCUUCUCUCUUUUGGCA	AACCAGAAGUGAGAGGUCCUA	Cleavage
miR399b-5p	T_00040044	TKL-Pl-1	Morus notabilis E3 ubiquitin-protein ligase KEG partial mRNA	3	-1	1	21	713	733	UAGGGCUUCUCUCUUUUGGCA	AACCAGAAGUGAGAGGUCCUA	Cleavage
miR399c-5P	T_00040044	TKL-Pl-1	Morus notabilis E3 ubiquitin-protein ligase KEG partial mRNA	3	-1	1	21	713	733	UAGGGCUUCUCUCUUUUGGCA	AACCAGAAGUGAGAGGUCCUA	Cleavage
miR399d-5p	T_00040044	TKL-Pl-1	Morus notabilis E3 ubiquitin-protein ligase KEG partial mRNA	3	-1	1	21	713	733	UAGGGCUUCUCUCUUUUGGCA	AACCAGAAGUGAGAGGUCCUA	Cleavage
miR399a-5p	T_00040045	TKL-Pl-1	Morus notabilis E3 ubiquitin-protein ligase KEG partial mRNA	3	-1	1	21	800	820	UAGGGCUUCUCUCUUUUGGCA	AACCAGAAGUGAGAGGUCCUA	Cleavage
miR399b-5p	T_00040045	TKL-Pl-1	Morus notabilis E3 ubiquitin-protein ligase KEG partial mRNA	3	-1	1	21	800	820	UAGGGCUUCUCUCUUUUGGCA	AACCAGAAGUGAGAGGUCCUA	Cleavage
miR399c-5P	T_00040045	TKL-Pl-1	Morus notabilis E3 ubiquitin-protein ligase KEG partial mRNA	3	-1	1	21	800	820	UAGGGCUUCUCUCUUUUGGCA	AACCAGAAGUGAGAGGUCCUA	Cleavage
miR399d-5p	T_00040045	TKL-Pl-1	Morus notabilis E3 ubiquitin-protein ligase KEG partial mRNA	3	-1	1	21	800	820	UAGGGCUUCUCUCUUUUGGCA	AACCAGAAGUGAGAGGUCCUA	Cleavage
miR399a-5p	T_00040046	TKL-Pl-1	Morus notabilis E3 ubiquitin-protein ligase KEG partial mRNA	3	-1	1	21	902	922	UAGGGCUUCUCUCUUUUGGCA	AACCAGAAGUGAGAGGUCCUA	Cleavage
miR399b-5p	T_00040046	TKL-Pl-1	Morus notabilis E3 ubiquitin-protein ligase KEG partial mRNA	3	-1	1	21	902	922	UAGGGCUUCUCUCUUUUGGCA	AACCAGAAGUGAGAGGUCCUA	Cleavage
miR399c-5P	T_00040046	TKL-Pl-1	Morus notabilis E3 ubiquitin-protein ligase KEG partial mRNA	3	-1	1	21	902	922	UAGGGCUUCUCUCUUUUGGCA	AACCAGAAGUGAGAGGUCCUA	Cleavage
miR399d-5p	T_00040046	TKL-Pl-1	Morus notabilis E3 ubiquitin-protein ligase KEG partial mRNA	3	-1	1	21	902	922	UAGGGCUUCUCUCUUUUGGCA	AACCAGAAGUGAGAGGUCCUA	Cleavage
miR399a-5p	T_00040047	TKL-Pl-1	Morus notabilis E3 ubiquitin-protein ligase KEG partial mRNA	3	-1	1	21	976	996	UAGGGCUUCUCUCUUUUGGCA	AACCAGAAGUGAGAGGUCCUA	Cleavage
miR399b-5p	T_00040047	TKL-Pl-1	Morus notabilis E3 ubiquitin-protein ligase KEG partial mRNA	3	-1	1	21	976	996	UAGGGCUUCUCUCUUUUGGCA	AACCAGAAGUGAGAGGUCCUA	Cleavage
miR399c-5P	T_00040047	TKL-Pl-1	Morus notabilis E3 ubiquitin-protein ligase KEG partial mRNA	3	-1	1	21	976	996	UAGGGCUUCUCUCUUUUGGCA	AACCAGAAGUGAGAGGUCCUA	Cleavage
miR399d-5p	T_00040047	TKL-Pl-1	Morus notabilis E3 ubiquitin-protein ligase KEG partial mRNA	3	-1	1	21	976	996	UAGGGCUUCUCUCUUUUGGCA	AACCAGAAGUGAGAGGUCCUA	Cleavage
miR399a-5p	T_00040048	TKL-Pl-1	Morus notabilis E3 ubiquitin-protein ligase KEG partial mRNA	3	-1	1	21	976	996	UAGGGCUUCUCUCUUUUGGCA	AACCAGAAGUGAGAGGUCCUA	Cleavage
miR399b-5p	T_00040048	TKL-Pl-1	Morus notabilis E3 ubiquitin-protein ligase KEG partial mRNA	3	-1	1	21	976	996	UAGGGCUUCUCUCUUUUGGCA	AACCAGAAGUGAGAGGUCCUA	Cleavage
miR399c-5P	T_00040048	TKL-Pl-1	Morus notabilis E3 ubiquitin-protein ligase KEG partial mRNA	3	-1	1	21	976	996	UAGGGCUUCUCUCUUUUGGCA	AACCAGAAGUGAGAGGUCCUA	Cleavage
miR399d-5p	T_00040048	TKL-Pl-1	Morus notabilis E3 ubiquitin-protein ligase KEG partial mRNA	3	-1	1	21	976	996	UAGGGCUUCUCUCUUUUGGCA	AACCAGAAGUGAGAGGUCCUA	Cleavage
miR399a-5p	T_00040049	TKL-Pl-1	Morus notabilis E3 ubiquitin-protein ligase KEG partial mRNA	3	-1	1	21	978	998	UAGGGCUUCUCUCUUUUGGCA	AACCAGAAGUGAGAGGUCCUA	Cleavage
miR399b-5p	T_00040049	TKL-Pl-1	Morus notabilis E3 ubiquitin-protein ligase KEG partial mRNA	3	-1	1	21	978	998	UAGGGCUUCUCUCUUUUGGCA	AACCAGAAGUGAGAGGUCCUA	Cleavage
miR399c-5P	T_00040049	TKL-Pl-1	Morus notabilis E3 ubiquitin-protein ligase KEG partial mRNA	3	-1	1	21	978	998	UAGGGCUUCUCUCUUUUGGCA	AACCAGAAGUGAGAGGUCCUA	Cleavage
miR399d-5p	T_00040049	TKL-Pl-1	Morus notabilis E3 ubiquitin-protein ligase KEG partial mRNA	3	-1	1	21	978	998	UAGGGCUUCUCUCUUUUGGCA	AACCAGAAGUGAGAGGUCCUA	Cleavage
miR399a-5p	T_00040050	TKL-Pl-1	Morus notabilis E3 ubiquitin-protein ligase KEG partial mRNA	3	-1	1	21	977	997	UAGGGCUUCUCUCUUUUGGCA	AACCAGAAGUGAGAGGUCCUA	Cleavage
miR399b-5p	T_00040050	TKL-Pl-1	Morus notabilis E3 ubiquitin-protein ligase KEG partial mRNA	3	-1	1	21	977	997	UAGGGCUUCUCUCUUUUGGCA	AACCAGAAGUGAGAGGUCCUA	Cleavage
miR399c-5P	T_00040050	TKL-Pl-1	Morus notabilis E3 ubiquitin-protein ligase KEG partial mRNA	3	-1	1	21	977	997	UAGGGCUUCUCUCUUUUGGCA	AACCAGAAGUGAGAGGUCCUA	Cleavage
miR399d-5p	T_00040050	TKL-Pl-1	Morus notabilis E3 ubiquitin-protein ligase KEG partial mRNA	3	-1	1	21	977	997	UAGGGCUUCUCUCUUUUGGCA	AACCAGAAGUGAGAGGUCCUA	Cleavage
miR159a	T_00040206	CK1_CK1-Pl	PREDICTED: Citrus sinensis uncharacterized LOC102627154 (LOC102627154), transcript variant X1, misc_RNA	3	-1	1	20	3285	3304	UUGGGGUGAAGGGAGCUCUC	GGGAGCUUCCUUCGCACCAA	Cleavage
miR159b.1	T_00040206	CK1_CK1-Pl	PREDICTED: Citrus sinensis uncharacterized LOC102627154 (LOC102627154), transcript variant X1, misc_RNA	3	-1	1	20	3285	3304	UUGGGGUGAAGGGAGCUCUC	GGGAGCUUCCUUCGCACCAA	Cleavage
miR159b.2	T_00040206	CK1_CK1-Pl	PREDICTED: Citrus sinensis uncharacterized LOC102627154 (LOC102627154), transcript variant X1, misc_RNA	3	-1	1	20	3285	3304	UUGGGGUGAAGGGAGCUCUC	GGGAGCUUCCUUCGCACCAA	Cleavage
miR159a	T_00040207	CK1_CK1-Pl	PREDICTED: Citrus sinensis uncharacterized LOC102627154 (LOC102627154), transcript variant X1, misc_RNA	3	-1	1	20	3358	3377	UUGGGGUGAAGGGAGCUCUC	GGGAGCUUCCUUCGCACCAA	Cleavage
miR159b.1	T_00040207	CK1_CK1-Pl	PREDICTED: Citrus sinensis uncharacterized LOC102627154 (LOC102627154), transcript variant X1, misc_RNA	3	-1	1	20	3358	3377	UUGGGGUGAAGGGAGCUCUC	GGGAGCUUCCUUCGCACCAA	Cleavage
miR159b.2	T_00040207	CK1_CK1-Pl	PREDICTED: Citrus sinensis uncharacterized LOC102627154 (LOC102627154), transcript variant X1, misc_RNA	3	-1	1	20	3358	3377	UUGGGGUGAAGGGAGCUCUC	GGGAGCUUCCUUCGCACCAA	Cleavage
miR159a	T_00040208	CK1_CK1-Pl	PREDICTED: Citrus sinensis uncharacterized LOC102627154 (LOC102627154), transcript variant X1, misc_RNA	3	-1	1	20	3450	3469	UUGGGGUGAAGGGAGCUCUC	GGGAGCUUCCUUCGCACCAA	Cleavage
miR159b.1	T_00040208	CK1_CK1-Pl	PREDICTED: Citrus sinensis uncharacterized LOC102627154 (LOC102627154), transcript variant X1, misc_RNA	3	-1	1	20	3450	3469	UUGGGGUGAAGGGAGCUCUC	GGGAGCUUCCUUCGCACCAA	Cleavage
miR159b.2	T_00040208	CK1_CK1-Pl	PREDICTED: Citrus sinensis uncharacterized LOC102627154 (LOC102627154), transcript variant X1, misc_RNA	3	-1	1	20	3450	3469	UUGGGGUGAAGGGAGCUCUC	GGGAGCUUCCUUCGCACCAA	Cleavage
miR159a	T_00040209	CK1_CK1-Pl	PREDICTED: Citrus sinensis uncharacterized LOC102627154 (LOC102627154), transcript variant X1, misc_RNA	3	-1	1	20	3215	3234	UUGGGGUGAAGGGAGCUCUC	GGGAGCUUCCUUCGCACCAA	Cleavage
miR159b.1	T_00040209	CK1_CK1-Pl	PREDICTED: Citrus sinensis uncharacterized LOC102627154 (LOC102627154), transcript variant X1, misc_RNA	3	-1	1	20	3215	3234	UUGGGGUGAAGGGAGCUCUC	GGGAGCUUCCUUCGCACCAA	Cleavage
miR159b.2	T_00040209	CK1_CK1-Pl	PREDICTED: Citrus sinensis uncharacterized LOC102627154 (LOC102627154), transcript variant X1, misc_RNA	3	-1	1	20	3215	3234	UUGGGGUGAAGGGAGCUCUC	GGGAGCUUCCUUCGCACCAA	Cleavage
CsmiRNA-n26q.1	T_00040530	RLK-Pelle_LRR-XIV	Morus notabilis putative LRR receptor-like serine/threonine-protein kinase partial mRNA	3	-1	1	24	583	606	AAAUAACUAUAAUUUACAUGAUCA	CUUUUAUUUAAGUUAUAGAUAUUU	Cleavage
CsmiRNA-n33l.1	T_00040530	RLK-Pelle_LRR-XIV	Morus notabilis putative LRR receptor-like serine/threonine-protein kinase partial mRNA	3	-1	1	24	583	606	AAAUAACUAUAAUUUACAUGAUCA	CUUUUAUUUAAGUUAUAGAUAUUU	Cleavage
CsmiRNA-n26c	T_00043913	RLK-Pelle_DLSV	Prunus persica hypothetical protein (PRUPE_ppa022817mg) mRNA, complete cds	2	-1	1	24	102	125	AAAAUUUUGCAGGAUGUUUUAAAU	UCACUAAACAUCCUCUAAAAUUUU	Translation
CsmiRNA-n34g.1	T_00043913	RLK-Pelle_DLSV	Prunus persica hypothetical protein (PRUPE_ppa022817mg) mRNA, complete cds	3	-1	1	23	272	294	AAUAACUUUUAGAGAAUAUUGUU	AGUAAUUUUUUAUAAAAGUUAUU	Cleavage
CsmiRNA-n32b-5p	T_00044344	RLK-Pelle_RLCK-VIIa-1	Morus notabilis Serine/threonine-protein kinase PBS1 partial mRNA	2	-1	1	21	500	520	CAAUCCAAUCCAAUUAGAAUC	UAUUUGGAUUGGAUUGGAUUG	Cleavage
CsmiRNA-n31p	T_00044549	RLK-Pelle_WAK_LRK10L-1	Morus notabilis Wall-associated receptor kinase-like 14 partial mRNA	1.5	-1	1	24	111	134	GAGAUGGUUAGAUUUAAGGACUUU	GUAGUCUUUCAAUCUAACCAUCUC	Cleavage
CsmiRNA-n31p	T_00044550	RLK-Pelle_WAK_LRK10L-1	Morus notabilis Wall-associated receptor kinase-like 14 partial mRNA	1.5	-1	1	24	1	24	GAGAUGGUUAGAUUUAAGGACUUU	GUAGUCUUUCAAUCUAACCAUCUC	Cleavage
CsmiRNA-n31p	T_00044550	RLK-Pelle_WAK_LRK10L-1	Morus notabilis Wall-associated receptor kinase-like 14 partial mRNA	1.5	-1	1	24	117	140	GAGAUGGUUAGAUUUAAGGACUUU	GUAGUCUUUCAAUCUAACCAUCUC	Cleavage
CsmiRNA-n4c-3p	T_00044920	RLK-Pelle_SD-2b	Populus trichocarpa hypothetical protein (POPTR_0003s21910g) mRNA, complete cds	2.5	-1	1	21	2314	2334	UGAAAAGGGUUAUGAAAUUCU	UUAAUUUCAUCACUCUUUUUA	Translation
CsmiRNA-n4f-3p	T_00044920	RLK-Pelle_SD-2b	Populus trichocarpa hypothetical protein (POPTR_0003s21910g) mRNA, complete cds	2.5	-1	1	21	2314	2334	UGAAAAGGGUUAUGAAAUUCU	UUAAUUUCAUCACUCUUUUUA	Translation
CsmiRNA-n4g-3p	T_00044920	RLK-Pelle_SD-2b	Populus trichocarpa hypothetical protein (POPTR_0003s21910g) mRNA, complete cds	2.5	-1	1	21	2314	2334	UGAAAAGGGUUAUGAAAUUCU	UUAAUUUCAUCACUCUUUUUA	Translation
CsmiRNA-n4i-3p	T_00044920	RLK-Pelle_SD-2b	Populus trichocarpa hypothetical protein (POPTR_0003s21910g) mRNA, complete cds	2.5	-1	1	21	2314	2334	UGAAAAGGGUUAUGAAAUUCU	UUAAUUUCAUCACUCUUUUUA	Translation
miR5569a	T_00045086	CAMK_CDPK	Morus notabilis hypothetical protein partial mRNA	2.5	-1	1	21	2290	2310	UAUUGCUUGUUUGAACUCUAG	CCAAAGGUCAAGCAAGCAAUA	Cleavage
miR5569a	T_00045087	CAMK_CDPK	Morus notabilis hypothetical protein partial mRNA	2.5	-1	1	21	1835	1855	UAUUGCUUGUUUGAACUCUAG	CCAAAGGUCAAGCAAGCAAUA	Cleavage
miR5569a	T_00045088	CAMK_CDPK	Morus notabilis hypothetical protein partial mRNA	2.5	-1	1	21	1866	1886	UAUUGCUUGUUUGAACUCUAG	CCAAAGGUCAAGCAAGCAAUA	Cleavage
CsmiRNA-n6a-3p	T_00045139	RLK-Pelle_LRR-VI-1	Morus notabilis putative inactive leucine-rich repeat receptor-like protein kinase partial mRNA	3	-1	1	21	221	241	UGGCUAUGGCGAGAACUGAGA	AAACAGUUCUUGCCAUAGGCA	Cleavage
CsmiRNA-n6b-3p	T_00045139	RLK-Pelle_LRR-VI-1	Morus notabilis putative inactive leucine-rich repeat receptor-like protein kinase partial mRNA	3	-1	1	21	221	241	UGGCUAUGGCGAGAACUGAGA	AAACAGUUCUUGCCAUAGGCA	Cleavage
CsmiRNA-n6a-3p	T_00045140	RLK-Pelle_LRR-VI-1	Morus notabilis putative inactive leucine-rich repeat receptor-like protein kinase partial mRNA	3	-1	1	21	221	241	UGGCUAUGGCGAGAACUGAGA	AAACAGUUCUUGCCAUAGGCA	Cleavage
CsmiRNA-n6b-3p	T_00045140	RLK-Pelle_LRR-VI-1	Morus notabilis putative inactive leucine-rich repeat receptor-like protein kinase partial mRNA	3	-1	1	21	221	241	UGGCUAUGGCGAGAACUGAGA	AAACAGUUCUUGCCAUAGGCA	Cleavage
CsmiRNA-n6a-3p	T_00045141	RLK-Pelle_LRR-VI-1	Morus notabilis putative inactive leucine-rich repeat receptor-like protein kinase partial mRNA	3	-1	1	21	221	241	UGGCUAUGGCGAGAACUGAGA	AAACAGUUCUUGCCAUAGGCA	Cleavage
CsmiRNA-n6b-3p	T_00045141	RLK-Pelle_LRR-VI-1	Morus notabilis putative inactive leucine-rich repeat receptor-like protein kinase partial mRNA	3	-1	1	21	221	241	UGGCUAUGGCGAGAACUGAGA	AAACAGUUCUUGCCAUAGGCA	Cleavage
CsmiRNA-n22a	T_00045536	RLK-Pelle_LRR-XI-1	PREDICTED: Prunus mume probable LRR receptor-like serine/threonine-protein kinase At4g26540 (LOC103319078), mRNA	3	-1	1	21	3535	3555	UUCGGUAUUGUAAACUAUUUA	UGAAUAAUUUACAGUGUUGAA	Cleavage
CsmiRNA-n22b	T_00045536	RLK-Pelle_LRR-XI-1	PREDICTED: Prunus mume probable LRR receptor-like serine/threonine-protein kinase At4g26540 (LOC103319078), mRNA	3	-1	1	24	3540	3563	ACUCUAUUUUCGGUACUGUAAACU	AAUUUACAGUGUUGAAAAUAGAAU	Cleavage
CsmiRNA-n22h	T_00045536	RLK-Pelle_LRR-XI-1	PREDICTED: Prunus mume probable LRR receptor-like serine/threonine-protein kinase At4g26540 (LOC103319078), mRNA	3	-1	1	21	3535	3555	UUCGGUAUUGUAAACUAUUCA	UGAAUAAUUUACAGUGUUGAA	Cleavage
CsmiRNA-n22i	T_00045536	RLK-Pelle_LRR-XI-1	PREDICTED: Prunus mume probable LRR receptor-like serine/threonine-protein kinase At4g26540 (LOC103319078), mRNA	3	-1	1	21	3535	3555	UUCGGUAUUGUAAACUAUUUA	UGAAUAAUUUACAGUGUUGAA	Cleavage
CsmiRNA-n26f	T_00045536	RLK-Pelle_LRR-XI-1	PREDICTED: Prunus mume probable LRR receptor-like serine/threonine-protein kinase At4g26540 (LOC103319078), mRNA	1.5	-1	1	24	3477	3500	AACUAUAACGUACAUGAUCAUGAG	AAUAUGAUGGUGUACGUUAUAGUU	Cleavage
CsmiRNA-n26n	T_00045536	RLK-Pelle_LRR-XI-1	PREDICTED: Prunus mume probable LRR receptor-like serine/threonine-protein kinase At4g26540 (LOC103319078), mRNA	2	-1	1	24	3623	3646	AUUUUGAGAAAUUCUGAAUAAUUU	AAAUUAUUCAGAAUUUUUUAAAAA	Cleavage
CsmiRNA-n56b.1	T_00045536	RLK-Pelle_LRR-XI-1	PREDICTED: Prunus mume probable LRR receptor-like serine/threonine-protein kinase At4g26540 (LOC103319078), mRNA	3	-1	1	21	3970	3990	CUCUUCCUCUCUCUCAAACUG	UAGUAUGAGAGAGAGAGAGAG	Cleavage
miR156b-5p	T_00045744	RLK-Pelle_LRK10L-2	Morus notabilis putative receptor-like protein kinase partial mRNA	3	-1	1	21	3049	3069	UUGACAGAAGAGAGAGAGCAC	CAUUUUUCUCUCUUUUGUUAA	Cleavage
miR156c-5p	T_00045744	RLK-Pelle_LRK10L-2	Morus notabilis putative receptor-like protein kinase partial mRNA	3	-1	1	21	3049	3069	UUGACAGAAGAGAGAGAGCAC	CAUUUUUCUCUCUUUUGUUAA	Cleavage
miR156e-5p	T_00045744	RLK-Pelle_LRK10L-2	Morus notabilis putative receptor-like protein kinase partial mRNA	3	-1	1	21	3049	3069	UUGACAGAAGAGAGAGAGCAC	CAUUUUUCUCUCUUUUGUUAA	Cleavage
miR156g	T_00045744	RLK-Pelle_LRK10L-2	Morus notabilis putative receptor-like protein kinase partial mRNA	3	-1	1	21	3049	3069	UUGACAGAAGAGAGAGAGCAC	CAUUUUUCUCUCUUUUGUUAA	Cleavage
CsmiRNA-n18a-3p	T_00047464	CK1_CK1	PREDICTED: Prunus mume casein kinase I-like (LOC103340878), transcript variant X1, mRNA	2	-1	1	21	2514	2534	UGUAAUGUUUUGGUGUAUAUU	UUUUUGCACCAAAACAUUAUA	Cleavage
CsmiRNA-n18b-3p	T_00047464	CK1_CK1	PREDICTED: Prunus mume casein kinase I-like (LOC103340878), transcript variant X1, mRNA	2	-1	1	21	2514	2534	UGUAAUGUUUUGGUGUAUAUU	UUUUUGCACCAAAACAUUAUA	Cleavage
CsmiRNA-n18c-3p	T_00047464	CK1_CK1	PREDICTED: Prunus mume casein kinase I-like (LOC103340878), transcript variant X1, mRNA	2	-1	1	21	2514	2534	UGUAAUGUUUUGGUGUAUAUU	UUUUUGCACCAAAACAUUAUA	Cleavage
miR477c-3p	T_00047584	RLK-Pelle_DLSV	Morus notabilis putative LRR receptor-like serine/threonine-protein kinase partial mRNA	3	-1	1	21	1600	1620	GGCUAUUGGAAGUUCUUUGAG	GUUAAACAACUUUCAGUAGCU	Cleavage
miR477c-3p	T_00047585	RLK-Pelle_DLSV	Morus notabilis putative LRR receptor-like serine/threonine-protein kinase partial mRNA	3	-1	1	21	1654	1674	GGCUAUUGGAAGUUCUUUGAG	GUUAAACAACUUUCAGUAGCU	Cleavage
miR477c-3p	T_00047586	RLK-Pelle_DLSV	Morus notabilis putative LRR receptor-like serine/threonine-protein kinase partial mRNA	3	-1	1	21	1650	1670	GGCUAUUGGAAGUUCUUUGAG	GUUAAACAACUUUCAGUAGCU	Cleavage
miR477c-3p	T_00047587	RLK-Pelle_DLSV	Morus notabilis putative LRR receptor-like serine/threonine-protein kinase partial mRNA	3	-1	1	21	2894	2914	GGCUAUUGGAAGUUCUUUGAG	GUUAAACAACUUUCAGUAGCU	Cleavage
CsmiRNA-n34c-3p	T_00047587	RLK-Pelle_DLSV	Morus notabilis putative LRR receptor-like serine/threonine-protein kinase partial mRNA	3	-1	1	21	192	212	AUAUGUCAAUAUCGCUAUUGG	CUCAUGGUGAUAUUGAUAUGU	Cleavage
CsmiRNA-n51a-3p	T_00048991	RLK-Pelle_RLCK-VIIa-2	Morus notabilis Protein kinase APK1A partial mRNA	3	-1	1	24	1313	1336	UCCGACGACUUUUCUGGCACCGAC	GGUUAUGCUAGAAAUGUUGUCGGG	Translation
CsmiRNA-n30a	T_00049518	RLK-Pelle_RLCK-VIIb	Morus notabilis Serine/threonine-protein kinase PBS1 partial mRNA	3	-1	1	24	2460	2483	AAGAUUGUUGGAUUUAAAGACUUU	AAAAUCCUUUAAUCCAACAAUCUC	Cleavage
CsmiRNA-n30l.2	T_00049518	RLK-Pelle_RLCK-VIIb	Morus notabilis Serine/threonine-protein kinase PBS1 partial mRNA	2.5	-1	1	24	2463	2486	AUUAAGAUUGUUGGAUUUAAAGAU	AUCCUUUAAUCCAACAAUCUCAAU	Cleavage
CsmiRNA-n30a	T_00049519	RLK-Pelle_RLCK-VIIb	Morus notabilis Serine/threonine-protein kinase PBS1 partial mRNA	3	-1	1	24	2324	2347	AAGAUUGUUGGAUUUAAAGACUUU	AAAAUCCUUUAAUCCAACAAUCUC	Cleavage
CsmiRNA-n30l.2	T_00049519	RLK-Pelle_RLCK-VIIb	Morus notabilis Serine/threonine-protein kinase PBS1 partial mRNA	2.5	-1	1	24	2327	2350	AUUAAGAUUGUUGGAUUUAAAGAU	AUCCUUUAAUCCAACAAUCUCAAU	Cleavage
CsmiRNA-n30a	T_00049520	RLK-Pelle_RLCK-VIIb	Morus notabilis Serine/threonine-protein kinase PBS1 partial mRNA	3	-1	1	24	2237	2260	AAGAUUGUUGGAUUUAAAGACUUU	AAAAUCCUUUAAUCCAACAAUCUC	Cleavage
CsmiRNA-n30l.2	T_00049520	RLK-Pelle_RLCK-VIIb	Morus notabilis Serine/threonine-protein kinase PBS1 partial mRNA	2.5	-1	1	24	2240	2263	AUUAAGAUUGUUGGAUUUAAAGAU	AUCCUUUAAUCCAACAAUCUCAAU	Cleavage
CsmiRNA-n30a	T_00049521	RLK-Pelle_RLCK-VIIb	PREDICTED: Prunus mume serine/threonine-protein kinase PBS1 (LOC103343325), mRNA	3	-1	1	24	2488	2511	AAGAUUGUUGGAUUUAAAGACUUU	AAAAUCCUUUAAUCCAACAAUCUC	Cleavage
CsmiRNA-n30l.2	T_00049521	RLK-Pelle_RLCK-VIIb	PREDICTED: Prunus mume serine/threonine-protein kinase PBS1 (LOC103343325), mRNA	2.5	-1	1	24	2491	2514	AUUAAGAUUGUUGGAUUUAAAGAU	AUCCUUUAAUCCAACAAUCUCAAU	Cleavage
CsmiRNA-n30a	T_00049522	RLK-Pelle_RLCK-VIIb	Morus notabilis Serine/threonine-protein kinase PBS1 partial mRNA	3	-1	1	24	2065	2088	AAGAUUGUUGGAUUUAAAGACUUU	AAAAUCCUUUAAUCCAACAAUCUC	Cleavage
CsmiRNA-n30l.2	T_00049522	RLK-Pelle_RLCK-VIIb	Morus notabilis Serine/threonine-protein kinase PBS1 partial mRNA	2.5	-1	1	24	2068	2091	AUUAAGAUUGUUGGAUUUAAAGAU	AUCCUUUAAUCCAACAAUCUCAAU	Cleavage
miR156e-3p	T_00050518	RLK-Pelle_DLSV	Morus notabilis G-type lectin S-receptor-like serine/threonine-protein kinase partial mRNA	2.5	-1	1	21	508	528	GCUUUCUCUUCUUCUGUCACC	GAUGAUAGAAGAAGAAGAAGC	Cleavage
miR156e-3p	T_00050519	RLK-Pelle_DLSV	Morus notabilis G-type lectin S-receptor-like serine/threonine-protein kinase partial mRNA	2.5	-1	1	21	505	525	GCUUUCUCUUCUUCUGUCACC	GAUGAUAGAAGAAGAAGAAGC	Cleavage
miR156e-3p	T_00050520	RLK-Pelle_DLSV	Morus notabilis G-type lectin S-receptor-like serine/threonine-protein kinase partial mRNA	2.5	-1	1	21	505	525	GCUUUCUCUUCUUCUGUCACC	GAUGAUAGAAGAAGAAGAAGC	Cleavage
miR156e-3p	T_00050521	RLK-Pelle_DLSV	Morus notabilis G-type lectin S-receptor-like serine/threonine-protein kinase partial mRNA	2.5	-1	1	21	508	528	GCUUUCUCUUCUUCUGUCACC	GAUGAUAGAAGAAGAAGAAGC	Cleavage
CsmiRNA-n45a.3	T_00051713	Group-Pl-2	Medicago truncatula Serine/Threonine kinase family protein mRNA	3	-1	1	24	1001	1023	ACUGCUUUCUGGAUUGAUGACUGA	UCA-UUAUCAAUCAAGAAAGCAGA	Translation
CsmiRNA-n45a.3	T_00051714	Group-Pl-2	Medicago truncatula Serine/Threonine kinase family protein mRNA	3	-1	1	24	1131	1153	ACUGCUUUCUGGAUUGAUGACUGA	UCA-UUAUCAAUCAAGAAAGCAGA	Translation
miR171a-5p	T_00051923	RLK-Pelle_LysM	Parasponia andersonii isolate WU1 Nod factor perception protein gene, complete cds	3	-1	1	21	391	411	UAUUGGAAUGGUUCAAUCAAA	UUUGAUUAAACUAUUCCACUA	Cleavage
miR171b-5p	T_00051923	RLK-Pelle_LysM	Parasponia andersonii isolate WU1 Nod factor perception protein gene, complete cds	3	-1	1	21	391	411	UAUUGGAAUGGUUCAAUCAAA	UUUGAUUAAACUAUUCCACUA	Cleavage
miR171c-5p	T_00051923	RLK-Pelle_LysM	Parasponia andersonii isolate WU1 Nod factor perception protein gene, complete cds	3	-1	1	21	391	411	UAUUGGAAUGGUUCAAUCAAA	UUUGAUUAAACUAUUCCACUA	Cleavage
miR159a	T_00051926	RLK-Pelle_LysM	Populus trichocarpa kinase family protein (POPTR_0007s12230g) mRNA, complete cds	3	-1	1	20	47	66	UUGGGGUGAAGGGAGCUCUC	AAGUGCUUCCUUCAUCCCAU	Cleavage
miR159b.1	T_00051926	RLK-Pelle_LysM	Populus trichocarpa kinase family protein (POPTR_0007s12230g) mRNA, complete cds	3	-1	1	20	47	66	UUGGGGUGAAGGGAGCUCUC	AAGUGCUUCCUUCAUCCCAU	Cleavage
miR159b.2	T_00051926	RLK-Pelle_LysM	Populus trichocarpa kinase family protein (POPTR_0007s12230g) mRNA, complete cds	3	-1	1	20	47	66	UUGGGGUGAAGGGAGCUCUC	AAGUGCUUCCUUCAUCCCAU	Cleavage
CsmiRNA-n4c-5p	T_00052025	RLK-Pelle_RLCK-VIIa-1	PREDICTED: Prunus mume serine/threonine-protein kinase At3g07070-like (LOC103318744), transcript variant X1, mRNA	3	-1	1	21	916	936	CAGAAUUUCGUAACCCUUUUC	GAAGAAGCUUACGAAAUUUUG	Cleavage
CsmiRNA-n4d-5p	T_00052025	RLK-Pelle_RLCK-VIIa-1	PREDICTED: Prunus mume serine/threonine-protein kinase At3g07070-like (LOC103318744), transcript variant X1, mRNA	3	-1	1	21	916	936	CAGAAUUUCGUAACCCUUUUC	GAAGAAGCUUACGAAAUUUUG	Cleavage
CsmiRNA-n4e-5p	T_00052025	RLK-Pelle_RLCK-VIIa-1	PREDICTED: Prunus mume serine/threonine-protein kinase At3g07070-like (LOC103318744), transcript variant X1, mRNA	3	-1	1	21	916	936	CAGAAUUUCGUAACCCUUUUC	GAAGAAGCUUACGAAAUUUUG	Cleavage
CsmiRNA-n4f-5p	T_00052025	RLK-Pelle_RLCK-VIIa-1	PREDICTED: Prunus mume serine/threonine-protein kinase At3g07070-like (LOC103318744), transcript variant X1, mRNA	3	-1	1	21	916	936	CAGAAUUUCGUAACCCUUUUC	GAAGAAGCUUACGAAAUUUUG	Cleavage
CsmiRNA-n4g-5p	T_00052025	RLK-Pelle_RLCK-VIIa-1	PREDICTED: Prunus mume serine/threonine-protein kinase At3g07070-like (LOC103318744), transcript variant X1, mRNA	3	-1	1	21	916	936	CAGAAUUUCGUAACCCUUUUC	GAAGAAGCUUACGAAAUUUUG	Cleavage
CsmiRNA-n4h-5p	T_00052025	RLK-Pelle_RLCK-VIIa-1	PREDICTED: Prunus mume serine/threonine-protein kinase At3g07070-like (LOC103318744), transcript variant X1, mRNA	3	-1	1	21	916	936	CAGAAUUUCGUAACCCUUUUC	GAAGAAGCUUACGAAAUUUUG	Cleavage
CsmiRNA-n4i-5p	T_00052025	RLK-Pelle_RLCK-VIIa-1	PREDICTED: Prunus mume serine/threonine-protein kinase At3g07070-like (LOC103318744), transcript variant X1, mRNA	3	-1	1	21	916	936	CAGAAUUUCGUAACCCUUUUC	GAAGAAGCUUACGAAAUUUUG	Cleavage
CsmiRNA-n4j-5p	T_00052025	RLK-Pelle_RLCK-VIIa-1	PREDICTED: Prunus mume serine/threonine-protein kinase At3g07070-like (LOC103318744), transcript variant X1, mRNA	3	-1	1	21	916	936	CAGAAUUUCGUAACCCUUUUC	GAAGAAGCUUACGAAAUUUUG	Cleavage
CsmiRNA-n4c-5p	T_00052026	RLK-Pelle_RLCK-VIIa-1	PREDICTED: Prunus mume serine/threonine-protein kinase At3g07070-like (LOC103318744), transcript variant X1, mRNA	3	-1	1	21	1426	1446	CAGAAUUUCGUAACCCUUUUC	GAAGAAGCUUACGAAAUUUUG	Cleavage
CsmiRNA-n4d-5p	T_00052026	RLK-Pelle_RLCK-VIIa-1	PREDICTED: Prunus mume serine/threonine-protein kinase At3g07070-like (LOC103318744), transcript variant X1, mRNA	3	-1	1	21	1426	1446	CAGAAUUUCGUAACCCUUUUC	GAAGAAGCUUACGAAAUUUUG	Cleavage
CsmiRNA-n4e-5p	T_00052026	RLK-Pelle_RLCK-VIIa-1	PREDICTED: Prunus mume serine/threonine-protein kinase At3g07070-like (LOC103318744), transcript variant X1, mRNA	3	-1	1	21	1426	1446	CAGAAUUUCGUAACCCUUUUC	GAAGAAGCUUACGAAAUUUUG	Cleavage
CsmiRNA-n4f-5p	T_00052026	RLK-Pelle_RLCK-VIIa-1	PREDICTED: Prunus mume serine/threonine-protein kinase At3g07070-like (LOC103318744), transcript variant X1, mRNA	3	-1	1	21	1426	1446	CAGAAUUUCGUAACCCUUUUC	GAAGAAGCUUACGAAAUUUUG	Cleavage
CsmiRNA-n4g-5p	T_00052026	RLK-Pelle_RLCK-VIIa-1	PREDICTED: Prunus mume serine/threonine-protein kinase At3g07070-like (LOC103318744), transcript variant X1, mRNA	3	-1	1	21	1426	1446	CAGAAUUUCGUAACCCUUUUC	GAAGAAGCUUACGAAAUUUUG	Cleavage
CsmiRNA-n4h-5p	T_00052026	RLK-Pelle_RLCK-VIIa-1	PREDICTED: Prunus mume serine/threonine-protein kinase At3g07070-like (LOC103318744), transcript variant X1, mRNA	3	-1	1	21	1426	1446	CAGAAUUUCGUAACCCUUUUC	GAAGAAGCUUACGAAAUUUUG	Cleavage
CsmiRNA-n4i-5p	T_00052026	RLK-Pelle_RLCK-VIIa-1	PREDICTED: Prunus mume serine/threonine-protein kinase At3g07070-like (LOC103318744), transcript variant X1, mRNA	3	-1	1	21	1426	1446	CAGAAUUUCGUAACCCUUUUC	GAAGAAGCUUACGAAAUUUUG	Cleavage
CsmiRNA-n4j-5p	T_00052026	RLK-Pelle_RLCK-VIIa-1	PREDICTED: Prunus mume serine/threonine-protein kinase At3g07070-like (LOC103318744), transcript variant X1, mRNA	3	-1	1	21	1426	1446	CAGAAUUUCGUAACCCUUUUC	GAAGAAGCUUACGAAAUUUUG	Cleavage
CsmiRNA-n4c-5p	T_00052027	RLK-Pelle_RLCK-VIIa-1	PREDICTED: Prunus mume serine/threonine-protein kinase At3g07070-like (LOC103318744), transcript variant X1, mRNA	3	-1	1	21	1676	1696	CAGAAUUUCGUAACCCUUUUC	GAAGAAGCUUACGAAAUUUUG	Cleavage
CsmiRNA-n4d-5p	T_00052027	RLK-Pelle_RLCK-VIIa-1	PREDICTED: Prunus mume serine/threonine-protein kinase At3g07070-like (LOC103318744), transcript variant X1, mRNA	3	-1	1	21	1676	1696	CAGAAUUUCGUAACCCUUUUC	GAAGAAGCUUACGAAAUUUUG	Cleavage
CsmiRNA-n4e-5p	T_00052027	RLK-Pelle_RLCK-VIIa-1	PREDICTED: Prunus mume serine/threonine-protein kinase At3g07070-like (LOC103318744), transcript variant X1, mRNA	3	-1	1	21	1676	1696	CAGAAUUUCGUAACCCUUUUC	GAAGAAGCUUACGAAAUUUUG	Cleavage
CsmiRNA-n4f-5p	T_00052027	RLK-Pelle_RLCK-VIIa-1	PREDICTED: Prunus mume serine/threonine-protein kinase At3g07070-like (LOC103318744), transcript variant X1, mRNA	3	-1	1	21	1676	1696	CAGAAUUUCGUAACCCUUUUC	GAAGAAGCUUACGAAAUUUUG	Cleavage
CsmiRNA-n4g-5p	T_00052027	RLK-Pelle_RLCK-VIIa-1	PREDICTED: Prunus mume serine/threonine-protein kinase At3g07070-like (LOC103318744), transcript variant X1, mRNA	3	-1	1	21	1676	1696	CAGAAUUUCGUAACCCUUUUC	GAAGAAGCUUACGAAAUUUUG	Cleavage
CsmiRNA-n4h-5p	T_00052027	RLK-Pelle_RLCK-VIIa-1	PREDICTED: Prunus mume serine/threonine-protein kinase At3g07070-like (LOC103318744), transcript variant X1, mRNA	3	-1	1	21	1676	1696	CAGAAUUUCGUAACCCUUUUC	GAAGAAGCUUACGAAAUUUUG	Cleavage
CsmiRNA-n4i-5p	T_00052027	RLK-Pelle_RLCK-VIIa-1	PREDICTED: Prunus mume serine/threonine-protein kinase At3g07070-like (LOC103318744), transcript variant X1, mRNA	3	-1	1	21	1676	1696	CAGAAUUUCGUAACCCUUUUC	GAAGAAGCUUACGAAAUUUUG	Cleavage
CsmiRNA-n4j-5p	T_00052027	RLK-Pelle_RLCK-VIIa-1	PREDICTED: Prunus mume serine/threonine-protein kinase At3g07070-like (LOC103318744), transcript variant X1, mRNA	3	-1	1	21	1676	1696	CAGAAUUUCGUAACCCUUUUC	GAAGAAGCUUACGAAAUUUUG	Cleavage
CsmiRNA-n3a-3p	T_00052394	RLK-Pelle_LRR-XI-2	Morus notabilis Inactive leucine-rich repeat receptor-like protein kinase CORYNE partial mRNA	3	-1	1	21	1047	1067	UGUUGUUGGAUUUGACAAAGA	GCUUUGUCAGGUACAAUAACA	Cleavage
CsmiRNA-n3b-3P	T_00052394	RLK-Pelle_LRR-XI-2	Morus notabilis Inactive leucine-rich repeat receptor-like protein kinase CORYNE partial mRNA	3	-1	1	21	1047	1067	UGUUGUUGGAUUUGACAAAGA	GCUUUGUCAGGUACAAUAACA	Cleavage
CsmiRNA-n3a-3p	T_00052395	RLK-Pelle_LRR-XI-2	Morus notabilis Inactive leucine-rich repeat receptor-like protein kinase CORYNE partial mRNA	3	-1	1	21	978	998	UGUUGUUGGAUUUGACAAAGA	GCUUUGUCAGGUACAAUAACA	Cleavage
CsmiRNA-n3b-3P	T_00052395	RLK-Pelle_LRR-XI-2	Morus notabilis Inactive leucine-rich repeat receptor-like protein kinase CORYNE partial mRNA	3	-1	1	21	978	998	UGUUGUUGGAUUUGACAAAGA	GCUUUGUCAGGUACAAUAACA	Cleavage
CsmiRNA-n3a-3p	T_00052396	RLK-Pelle_LRR-XI-2	Morus notabilis Inactive leucine-rich repeat receptor-like protein kinase CORYNE partial mRNA	3	-1	1	21	978	998	UGUUGUUGGAUUUGACAAAGA	GCUUUGUCAGGUACAAUAACA	Cleavage
CsmiRNA-n3b-3P	T_00052396	RLK-Pelle_LRR-XI-2	Morus notabilis Inactive leucine-rich repeat receptor-like protein kinase CORYNE partial mRNA	3	-1	1	21	978	998	UGUUGUUGGAUUUGACAAAGA	GCUUUGUCAGGUACAAUAACA	Cleavage
CsmiRNA-n3a-3p	T_00052397	RLK-Pelle_LRR-XI-2	Morus notabilis Inactive leucine-rich repeat receptor-like protein kinase CORYNE partial mRNA	3	-1	1	21	978	998	UGUUGUUGGAUUUGACAAAGA	GCUUUGUCAGGUACAAUAACA	Cleavage
CsmiRNA-n3b-3P	T_00052397	RLK-Pelle_LRR-XI-2	Morus notabilis Inactive leucine-rich repeat receptor-like protein kinase CORYNE partial mRNA	3	-1	1	21	978	998	UGUUGUUGGAUUUGACAAAGA	GCUUUGUCAGGUACAAUAACA	Cleavage
CsmiRNA-n30m	T_00052625	RLK-Pelle_DLSV	Morus notabilis putative LRR receptor-like serine/threonine-protein kinase partial mRNA	2	-1	1	24	355	378	AUUGAGAUUAUUAGAUUUAAGGAU	UAUCUUAGUUCUAAUAGUCUCAAU	Cleavage
CsmiRNA-n30m	T_00052626	RLK-Pelle_DLSV	Morus notabilis putative LRR receptor-like serine/threonine-protein kinase partial mRNA	2	-1	1	24	354	377	AUUGAGAUUAUUAGAUUUAAGGAU	UAUCUUAGUUCUAAUAGUCUCAAU	Cleavage
CsmiRNA-n30m	T_00052627	RLK-Pelle_DLSV	Morus notabilis putative LRR receptor-like serine/threonine-protein kinase partial mRNA	2	-1	1	24	289	312	AUUGAGAUUAUUAGAUUUAAGGAU	UAUCUUAGUUCUAAUAGUCUCAAU	Cleavage
CsmiRNA-n30m	T_00052628	RLK-Pelle_DLSV	Morus notabilis putative LRR receptor-like serine/threonine-protein kinase partial mRNA	2	-1	1	24	289	312	AUUGAGAUUAUUAGAUUUAAGGAU	UAUCUUAGUUCUAAUAGUCUCAAU	Cleavage
CsmiRNA-n30m	T_00052629	RLK-Pelle_DLSV	PREDICTED: Prunus mume probable LRR receptor-like serine/threonine-protein kinase At1g07650 (LOC103325061), transcript variant X1, mRNA	2	-1	1	24	289	312	AUUGAGAUUAUUAGAUUUAAGGAU	UAUCUUAGUUCUAAUAGUCUCAAU	Cleavage
CsmiRNA-n30m	T_00052630	RLK-Pelle_DLSV	Morus notabilis putative LRR receptor-like serine/threonine-protein kinase partial mRNA	2	-1	1	24	287	310	AUUGAGAUUAUUAGAUUUAAGGAU	UAUCUUAGUUCUAAUAGUCUCAAU	Cleavage
CsmiRNA-n30m	T_00052631	RLK-Pelle_DLSV	Morus notabilis putative LRR receptor-like serine/threonine-protein kinase partial mRNA	2	-1	1	24	284	307	AUUGAGAUUAUUAGAUUUAAGGAU	UAUCUUAGUUCUAAUAGUCUCAAU	Cleavage
miR1508-3P	T_00052965	RLK-Pelle_LRR-III	Morus notabilis putative leucine-rich repeat receptor-like protein kinase partial mRNA_x0001_|703163130||XM_010114934.1| Morus notabilis putative leucine-rich repeat receptor-like protein kinase partial mRNA	3	-1	1	21	26	46	CUAGAAAGAGAGAGAGCCGUU	CCUCUCUCUCUCUCUUUCUAG	Cleavage
miR5225-3p	T_00053040	RLK-Pelle_DLSV	PREDICTED: Prunus mume probable leucine-rich repeat receptor-like serine/threonine-protein kinase At3g14840 (LOC103343299), mRNA	3	-1	1	20	1430	1449	UGCCAUCUUCUUACGACAAC	UUUGUUGUAAGAAAAUGGCC	Cleavage
CsmiRNA-n58a	T_00054339	RLK-Pelle_DLSV	Gossypioides kirkii clone GKH030A02-jgz, complete sequence	1.5	-1	1	21	1932	1952	UGUGUCAAGUUUGUGUGUGAU	UUCACACACAAACUCGACACA	Cleavage
CsmiRNA-n58b	T_00054339	RLK-Pelle_DLSV	Gossypioides kirkii clone GKH030A02-jgz, complete sequence	1.5	-1	1	21	1932	1952	UGUGUCAAGUUUGUGUGUGAU	UUCACACACAAACUCGACACA	Cleavage
CsmiRNA-n30g.1	T_00054716	RLK-Pelle_LRR-XI-1	Morus notabilis Leucine-rich repeat receptor-like protein kinase TDR partial mRNA	2.5	-1	1	20	620	639	AUUGAGAUUGUUACAUUUAA	AUGAAUAUAACAGUCUUAAU	Cleavage
CsmiRNA-n33a.1-3p	T_00054787	CMGC_CDK-PITSLRE	Theobroma cacao Kinase superfamily protein isoform 1 (TCM_010770) mRNA, complete cds	3	-1	1	24	1184	1207	GCACCCCUAUCUGUUUUAGCAUCU	AGCACCUGAGACAGAUGGGUGUGC	Cleavage
CsmiRNA-n52c-5p	T_00054787	CMGC_CDK-PITSLRE	Theobroma cacao Kinase superfamily protein isoform 1 (TCM_010770) mRNA, complete cds	3	-1	1	21	2007	2027	CAACUCAAAAACACGUGUCGA	AAGAUAUGUGAUUUUGGGUUG	Translation
CsmiRNA-n33a.1-3p	T_00054788	CMGC_CDK-PITSLRE	PREDICTED: Prunus mume cyclin-dependent kinase G-2 (LOC103321978), transcript variant X1, mRNA	3	-1	1	24	1184	1207	GCACCCCUAUCUGUUUUAGCAUCU	AGCACCUGAGACAGAUGGGUGUGC	Cleavage
CsmiRNA-n52c-5p	T_00054788	CMGC_CDK-PITSLRE	PREDICTED: Prunus mume cyclin-dependent kinase G-2 (LOC103321978), transcript variant X1, mRNA	3	-1	1	21	2166	2186	CAACUCAAAAACACGUGUCGA	AAGAUAUGUGAUUUUGGGUUG	Translation
CsmiRNA-n24i-5p	T_00055167	RLK-Pelle_LRR-III	Morus notabilis putative inactive receptor kinase partial mRNA	2.5	-1	1	24	1787	1810	CUAAAAUAGUAAAAAUAGGAUCCU	UUUUGCCUAUUUUUACUAUUUUUU	Cleavage
CsmiRNA-n24i-5p	T_00055168	RLK-Pelle_LRR-III	Morus notabilis putative inactive receptor kinase partial mRNA	2.5	-1	1	24	1747	1770	CUAAAAUAGUAAAAAUAGGAUCCU	UUUUGCCUAUUUUUACUAUUUUUU	Cleavage
CsmiRNA-n56b.1	T_00055975	RLK-Pelle_LRR-XI-1	Morus notabilis LRR receptor-like serine/threonine-protein kinase RCH1 partial mRNA	2.5	-1	1	21	3267	3287	CUCUUCCUCUCUCUCAAACUG	AGGUUCGAGAGAGAAGAAGAG	Cleavage
CsmiRNA-n24f.2	T_00056262	CK1_CK1	PREDICTED: Prunus mume casein kinase I-like (LOC103320203), transcript variant X4, misc_RNA	3	-1	1	24	356	379	AGUACAAAUAGGACUCUGAAUUGA	UCUUGAGAGAGUUUUAUUUGUACU	Cleavage
CsmiRNA-n17-3p	T_00056777	RLK-Pelle_WAK_LRK10L-1	PREDICTED: Fragaria vesca subsp. vesca wall-associated receptor kinase-like 20 (LOC101313264), mRNA	3	-1	1	21	1811	1831	AACAAAACCUAACCAAAACGA	UAGUUUUGGUGUGGUUUUGUU	Translation
miR172b-3p	T_00057548	CMGC_DYRK-PRP4	Morus notabilis putative serine/threonine-protein kinase dyrk2 partial mRNA	2.5	-1	1	21	2185	2205	AGAAUCUUGAUGAUGCUGUAG	AGAAAGCAUCAUCAUGAUUCU	Cleavage
miR172b-3p	T_00057549	CMGC_DYRK-PRP4	Morus notabilis putative serine/threonine-protein kinase dyrk2 partial mRNA	2.5	-1	1	21	2207	2227	AGAAUCUUGAUGAUGCUGUAG	AGAAAGCAUCAUCAUGAUUCU	Cleavage
miR172b-3p	T_00057550	CMGC_DYRK-PRP4	Morus notabilis putative serine/threonine-protein kinase dyrk2 partial mRNA	2.5	-1	1	21	2010	2030	AGAAUCUUGAUGAUGCUGUAG	AGAAAGCAUCAUCAUGAUUCU	Cleavage
miR172b-3p	T_00057551	CMGC_DYRK-PRP4	Morus notabilis putative serine/threonine-protein kinase dyrk2 partial mRNA	2.5	-1	1	21	2009	2029	AGAAUCUUGAUGAUGCUGUAG	AGAAAGCAUCAUCAUGAUUCU	Cleavage
miR172b-3p	T_00057552	CMGC_DYRK-PRP4	Morus notabilis putative serine/threonine-protein kinase dyrk2 partial mRNA	2.5	-1	1	21	2360	2380	AGAAUCUUGAUGAUGCUGUAG	AGAAAGCAUCAUCAUGAUUCU	Cleavage
miR172b-3p	T_00057553	CMGC_DYRK-PRP4	Morus notabilis putative serine/threonine-protein kinase dyrk2 partial mRNA	2.5	-1	1	21	2380	2400	AGAAUCUUGAUGAUGCUGUAG	AGAAAGCAUCAUCAUGAUUCU	Cleavage
miR172b-3p	T_00057554	CMGC_DYRK-PRP4	Morus notabilis putative serine/threonine-protein kinase dyrk2 partial mRNA	2.5	-1	1	21	2304	2324	AGAAUCUUGAUGAUGCUGUAG	AGAAAGCAUCAUCAUGAUUCU	Cleavage
miR172b-3p	T_00057555	CMGC_DYRK-PRP4	Morus notabilis putative serine/threonine-protein kinase dyrk2 partial mRNA	2.5	-1	1	21	2408	2428	AGAAUCUUGAUGAUGCUGUAG	AGAAAGCAUCAUCAUGAUUCU	Cleavage
CsmiRNA-n3a-3p	T_00058396	RLK-Pelle_DLSV	Morus notabilis putative LRR receptor-like serine/threonine-protein kinase partial mRNA	3	-1	1	21	1648	1668	UGUUGUUGGAUUUGACAAAGA	GGGAUGUCAAAUCCAGUAACA	Cleavage
CsmiRNA-n3b-3P	T_00058396	RLK-Pelle_DLSV	Morus notabilis putative LRR receptor-like serine/threonine-protein kinase partial mRNA	3	-1	1	21	1648	1668	UGUUGUUGGAUUUGACAAAGA	GGGAUGUCAAAUCCAGUAACA	Cleavage
CsmiRNA-n3a-3p	T_00058397	RLK-Pelle_DLSV	Morus notabilis putative LRR receptor-like serine/threonine-protein kinase partial mRNA	3	-1	1	21	2062	2082	UGUUGUUGGAUUUGACAAAGA	GGGAUGUCAAAUCCAGUAACA	Cleavage
CsmiRNA-n3b-3P	T_00058397	RLK-Pelle_DLSV	Morus notabilis putative LRR receptor-like serine/threonine-protein kinase partial mRNA	3	-1	1	21	2062	2082	UGUUGUUGGAUUUGACAAAGA	GGGAUGUCAAAUCCAGUAACA	Cleavage
CsmiRNA-n3a-3p	T_00058398	RLK-Pelle_DLSV	Morus notabilis putative LRR receptor-like serine/threonine-protein kinase partial mRNA	3	-1	1	21	2116	2136	UGUUGUUGGAUUUGACAAAGA	GGGAUGUCAAAUCCAGUAACA	Cleavage
CsmiRNA-n3b-3P	T_00058398	RLK-Pelle_DLSV	Morus notabilis putative LRR receptor-like serine/threonine-protein kinase partial mRNA	3	-1	1	21	2116	2136	UGUUGUUGGAUUUGACAAAGA	GGGAUGUCAAAUCCAGUAACA	Cleavage
CsmiRNA-n3a-3p	T_00058399	RLK-Pelle_DLSV	Morus notabilis putative LRR receptor-like serine/threonine-protein kinase partial mRNA	3	-1	1	21	2114	2134	UGUUGUUGGAUUUGACAAAGA	GGGAUGUCAAAUCCAGUAACA	Cleavage
CsmiRNA-n3b-3P	T_00058399	RLK-Pelle_DLSV	Morus notabilis putative LRR receptor-like serine/threonine-protein kinase partial mRNA	3	-1	1	21	2114	2134	UGUUGUUGGAUUUGACAAAGA	GGGAUGUCAAAUCCAGUAACA	Cleavage
CsmiRNA-n3a-3p	T_00058400	RLK-Pelle_DLSV	Morus notabilis putative LRR receptor-like serine/threonine-protein kinase partial mRNA	3	-1	1	21	2092	2112	UGUUGUUGGAUUUGACAAAGA	GGGAUGUCAAAUCCAGUAACA	Cleavage
CsmiRNA-n3b-3P	T_00058400	RLK-Pelle_DLSV	Morus notabilis putative LRR receptor-like serine/threonine-protein kinase partial mRNA	3	-1	1	21	2092	2112	UGUUGUUGGAUUUGACAAAGA	GGGAUGUCAAAUCCAGUAACA	Cleavage
CsmiRNA-n30h.2-3p	T_00058803	RLK-Pelle_LRR-VI-1	PREDICTED: Prunus mume ubiquitin-conjugating enzyme E2 2-like (LOC103321620), mRNA	2.5	-1	1	24	2349	2372	AGUUCAGGGCAUGAUUUGGUACAU	AUGCCUUGAAUCAUGCUCUGAGCU	Cleavage
CsmiRNA-n30h.2-3p	T_00058805	RLK-Pelle_LRR-VI-1	PREDICTED: Prunus mume ubiquitin-conjugating enzyme E2 2-like (LOC103321620), mRNA	2.5	-1	1	24	2432	2455	AGUUCAGGGCAUGAUUUGGUACAU	AUGCCUUGAAUCAUGCUCUGAGCU	Cleavage
miR5658	T_00059316	RLK-Pelle_DLSV	Morus notabilis G-type lectin S-receptor-like serine/threonine-protein kinase partial mRNA	3	-1	1	21	483	503	AUGAUGAUCAUCAUGAUGAUA	UAUCAUCAUCAUCAUCAUCAU	Cleavage
miR5658	T_00059317	RLK-Pelle_DLSV	Morus notabilis G-type lectin S-receptor-like serine/threonine-protein kinase partial mRNA	3	-1	1	21	483	503	AUGAUGAUCAUCAUGAUGAUA	UAUCAUCAUCAUCAUCAUCAU	Cleavage
miR5658	T_00059318	RLK-Pelle_DLSV	Morus notabilis G-type lectin S-receptor-like serine/threonine-protein kinase partial mRNA	3	-1	1	21	483	503	AUGAUGAUCAUCAUGAUGAUA	UAUCAUCAUCAUCAUCAUCAU	Cleavage
miR5658	T_00059319	RLK-Pelle_DLSV	Morus notabilis G-type lectin S-receptor-like serine/threonine-protein kinase partial mRNA	3	-1	1	21	483	503	AUGAUGAUCAUCAUGAUGAUA	UAUCAUCAUCAUCAUCAUCAU	Cleavage
miR1508-5P	T_00059538	RLK-Pelle_RLCK-VIIa-2	Populus trichocarpa hypothetical protein (POPTR_0012s06370g) mRNA, complete cds	2.5	-1	1	21	289	309	CAGCUCUCUCUCUUUCUUGGA	AAAGAGAGAGAGAGAGAGUUG	Cleavage
miR1508-5P	T_00059539	RLK-Pelle_RLCK-VIIa-2	Populus trichocarpa hypothetical protein (POPTR_0012s06370g) mRNA, complete cds	2.5	-1	1	21	85	105	CAGCUCUCUCUCUUUCUUGGA	AAAGAGAGAGAGAGAGAGUUG	Cleavage
CsmiRNA-n56b.1	T_00061002	RLK-Pelle_CR4L	Morus notabilis Serine/threonine-protein kinase-like protein partial mRNA	3	-1	1	21	567	587	CUCUUCCUCUCUCUCAAACUG	UGUUUUGAGAGAGAGAGAGAG	Cleavage
miR7814a	T_00061458	RLK-Pelle_LRR-VIII-1	Morus notabilis putative LRR receptor-like serine/threonine-protein kinase partial mRNA	2.5	-1	1	22	779	800	UUGGUAGAUUGUUAUUAUUUCC	UUGGAUAACAACAAUCUAUCAG	Cleavage
miR7814b	T_00061458	RLK-Pelle_LRR-VIII-1	Morus notabilis putative LRR receptor-like serine/threonine-protein kinase partial mRNA	2.5	-1	1	22	779	800	UUGGUAGAUUGUUAUUAUUUCC	UUGGAUAACAACAAUCUAUCAG	Cleavage
miR7814c	T_00061458	RLK-Pelle_LRR-VIII-1	Morus notabilis putative LRR receptor-like serine/threonine-protein kinase partial mRNA	2.5	-1	1	22	779	800	UUGGUAGAUUGUUAUUAUUUCC	UUGGAUAACAACAAUCUAUCAG	Cleavage
miR7814d	T_00061458	RLK-Pelle_LRR-VIII-1	Morus notabilis putative LRR receptor-like serine/threonine-protein kinase partial mRNA	2.5	-1	1	22	779	800	UUGGUAGAUUGUUAUUAUUUCC	UUGGAUAACAACAAUCUAUCAG	Cleavage
CsmiRNA-n24c-3p	T_00062663	RLK-Pelle_CrRLK1L-1	Morus notabilis Receptor-like protein kinase THESEUS 1 partial mRNA	3	-1	1	24	3500	3523	UUACUAUUUUAGAAAAUACAGAGU	GUGCUGUAUUUUCUCAACUAGUAA	Translation
CsmiRNA-n24c-3p	T_00062664	RLK-Pelle_CrRLK1L-1	Morus notabilis Receptor-like protein kinase THESEUS 1 partial mRNA	3	-1	1	24	4113	4136	UUACUAUUUUAGAAAAUACAGAGU	GUGCUGUAUUUUCUCAACUAGUAA	Translation
CsmiRNA-n24c-3p	T_00062665	RLK-Pelle_CrRLK1L-1	Morus notabilis Receptor-like protein kinase THESEUS 1 partial mRNA	3	-1	1	24	3346	3369	UUACUAUUUUAGAAAAUACAGAGU	GUGCUGUAUUUUCUCAACUAGUAA	Translation
miR1508-5P	T_00063203	RLK-Pelle_DLSV	PREDICTED: Gossypium raimondii 2-phytyl-1,4-beta-naphthoquinone methyltransferase, chloroplastic (LOC105785795), mRNA	2.5	-1	1	21	3810	3830	CAGCUCUCUCUCUUUCUUGGA	ACGAAGAGAGAGAGGGGGCUG	Cleavage
miR1508-5P	T_00063203	RLK-Pelle_DLSV	PREDICTED: Gossypium raimondii 2-phytyl-1,4-beta-naphthoquinone methyltransferase, chloroplastic (LOC105785795), mRNA	3	-1	1	21	3981	4001	CAGCUCUCUCUCUUUCUUGGA	AGAGAGAGAGAGAGGGGGCUG	Cleavage
CsmiRNA-n17-3p	T_00063203	RLK-Pelle_DLSV	PREDICTED: Gossypium raimondii 2-phytyl-1,4-beta-naphthoquinone methyltransferase, chloroplastic (LOC105785795), mRNA	3	-1	1	21	58	78	AACAAAACCUAACCAAAACGA	UUGUUUUGGUUUUGUUUUGUU	Translation
CsmiRNA-n56a	T_00063203	RLK-Pelle_DLSV	PREDICTED: Gossypium raimondii 2-phytyl-1,4-beta-naphthoquinone methyltransferase, chloroplastic (LOC105785795), mRNA	3	-1	1	21	3521	3541	CCCCAAGGUCCGACCAUCGGA	UCUGAUGAUCGGACCAUGGGG	Cleavage
CsmiRNA-n56b.1	T_00063203	RLK-Pelle_DLSV	PREDICTED: Gossypium raimondii 2-phytyl-1,4-beta-naphthoquinone methyltransferase, chloroplastic (LOC105785795), mRNA	2.5	-1	1	21	3797	3817	CUCUUCCUCUCUCUCAAACUG	CGAUUUGAGAGAGACGAAGAG	Cleavage
CsmiRNA-n56b.1	T_00063203	RLK-Pelle_DLSV	PREDICTED: Gossypium raimondii 2-phytyl-1,4-beta-naphthoquinone methyltransferase, chloroplastic (LOC105785795), mRNA	3	-1	1	21	3604	3624	CUCUUCCUCUCUCUCAAACUG	CGGUUUGAGAGAGACGAAAAG	Cleavage
CsmiRNA-n56b.1	T_00063203	RLK-Pelle_DLSV	PREDICTED: Gossypium raimondii 2-phytyl-1,4-beta-naphthoquinone methyltransferase, chloroplastic (LOC105785795), mRNA	3	-1	1	21	3703	3723	CUCUUCCUCUCUCUCAAACUG	CGGUUUGACAGAGACGAAGAG	Cleavage
CsmiRNA-n56d-5p	T_00063203	RLK-Pelle_DLSV	PREDICTED: Gossypium raimondii 2-phytyl-1,4-beta-naphthoquinone methyltransferase, chloroplastic (LOC105785795), mRNA	2	-1	1	21	3654	3674	GAUGGUCGGACCACAUGGUCU	GGACCACAUGGUCCGACCAUC	Cleavage
CsmiRNA-n56g	T_00063203	RLK-Pelle_DLSV	PREDICTED: Gossypium raimondii 2-phytyl-1,4-beta-naphthoquinone methyltransferase, chloroplastic (LOC105785795), mRNA	2.5	-1	1	21	3654	3674	GAUGGUCGGACCUUGGGGUCC	GGACCACAUGGUCCGACCAUC	Cleavage
CsmiRNA-n56h-3p	T_00063203	RLK-Pelle_DLSV	PREDICTED: Gossypium raimondii 2-phytyl-1,4-beta-naphthoquinone methyltransferase, chloroplastic (LOC105785795), mRNA	2	-1	1	22	3625	3646	CGGACCCAUCGGACCCCAUGGU	AGAGGGGGGUCCGAUGGGUCCG	Cleavage
CsmiRNA-n56h-5p	T_00063203	RLK-Pelle_DLSV	PREDICTED: Gossypium raimondii 2-phytyl-1,4-beta-naphthoquinone methyltransferase, chloroplastic (LOC105785795), mRNA	2.5	-1	1	21	3654	3674	GAUGGUCGGACCUUGGGGUCC	GGACCACAUGGUCCGACCAUC	Cleavage
miR1508-5P	T_00063204	RLK-Pelle_DLSV	PREDICTED: Gossypium raimondii 2-phytyl-1,4-beta-naphthoquinone methyltransferase, chloroplastic (LOC105785795), mRNA	2.5	-1	1	21	3833	3853	CAGCUCUCUCUCUUUCUUGGA	ACGAAGAGAGAGAGGGGGCUG	Cleavage
miR1508-5P	T_00063204	RLK-Pelle_DLSV	PREDICTED: Gossypium raimondii 2-phytyl-1,4-beta-naphthoquinone methyltransferase, chloroplastic (LOC105785795), mRNA	3	-1	1	21	4004	4024	CAGCUCUCUCUCUUUCUUGGA	AGAGAGAGAGAGAGGGGGCUG	Cleavage
CsmiRNA-n17-3p	T_00063204	RLK-Pelle_DLSV	PREDICTED: Gossypium raimondii 2-phytyl-1,4-beta-naphthoquinone methyltransferase, chloroplastic (LOC105785795), mRNA	3	-1	1	21	58	78	AACAAAACCUAACCAAAACGA	UUGUUUUGGUUUUGUUUUGUU	Translation
CsmiRNA-n56a	T_00063204	RLK-Pelle_DLSV	PREDICTED: Gossypium raimondii 2-phytyl-1,4-beta-naphthoquinone methyltransferase, chloroplastic (LOC105785795), mRNA	3	-1	1	21	3544	3564	CCCCAAGGUCCGACCAUCGGA	UCUGAUGAUCGGACCAUGGGG	Cleavage
CsmiRNA-n56b.1	T_00063204	RLK-Pelle_DLSV	PREDICTED: Gossypium raimondii 2-phytyl-1,4-beta-naphthoquinone methyltransferase, chloroplastic (LOC105785795), mRNA	2.5	-1	1	21	3820	3840	CUCUUCCUCUCUCUCAAACUG	CGAUUUGAGAGAGACGAAGAG	Cleavage
CsmiRNA-n56b.1	T_00063204	RLK-Pelle_DLSV	PREDICTED: Gossypium raimondii 2-phytyl-1,4-beta-naphthoquinone methyltransferase, chloroplastic (LOC105785795), mRNA	3	-1	1	21	3627	3647	CUCUUCCUCUCUCUCAAACUG	CGGUUUGAGAGAGACGAAAAG	Cleavage
CsmiRNA-n56b.1	T_00063204	RLK-Pelle_DLSV	PREDICTED: Gossypium raimondii 2-phytyl-1,4-beta-naphthoquinone methyltransferase, chloroplastic (LOC105785795), mRNA	3	-1	1	21	3726	3746	CUCUUCCUCUCUCUCAAACUG	CGGUUUGACAGAGACGAAGAG	Cleavage
CsmiRNA-n56d-5p	T_00063204	RLK-Pelle_DLSV	PREDICTED: Gossypium raimondii 2-phytyl-1,4-beta-naphthoquinone methyltransferase, chloroplastic (LOC105785795), mRNA	2	-1	1	21	3677	3697	GAUGGUCGGACCACAUGGUCU	GGACCACAUGGUCCGACCAUC	Cleavage
CsmiRNA-n56g	T_00063204	RLK-Pelle_DLSV	PREDICTED: Gossypium raimondii 2-phytyl-1,4-beta-naphthoquinone methyltransferase, chloroplastic (LOC105785795), mRNA	2.5	-1	1	21	3677	3697	GAUGGUCGGACCUUGGGGUCC	GGACCACAUGGUCCGACCAUC	Cleavage
CsmiRNA-n56h-3p	T_00063204	RLK-Pelle_DLSV	PREDICTED: Gossypium raimondii 2-phytyl-1,4-beta-naphthoquinone methyltransferase, chloroplastic (LOC105785795), mRNA	2	-1	1	22	3648	3669	CGGACCCAUCGGACCCCAUGGU	AGAGGGGGGUCCGAUGGGUCCG	Cleavage
CsmiRNA-n56h-5p	T_00063204	RLK-Pelle_DLSV	PREDICTED: Gossypium raimondii 2-phytyl-1,4-beta-naphthoquinone methyltransferase, chloroplastic (LOC105785795), mRNA	2.5	-1	1	21	3677	3697	GAUGGUCGGACCUUGGGGUCC	GGACCACAUGGUCCGACCAUC	Cleavage
miR1508-5P	T_00063205	RLK-Pelle_DLSV	PREDICTED: Gossypium raimondii 2-phytyl-1,4-beta-naphthoquinone methyltransferase, chloroplastic (LOC105785795), mRNA	2.5	-1	1	21	3834	3854	CAGCUCUCUCUCUUUCUUGGA	ACGAAGAGAGAGAGGGGGCUG	Cleavage
miR1508-5P	T_00063205	RLK-Pelle_DLSV	PREDICTED: Gossypium raimondii 2-phytyl-1,4-beta-naphthoquinone methyltransferase, chloroplastic (LOC105785795), mRNA	3	-1	1	21	4005	4025	CAGCUCUCUCUCUUUCUUGGA	AGAGAGAGAGAGAGGGGGCUG	Cleavage
CsmiRNA-n17-3p	T_00063205	RLK-Pelle_DLSV	PREDICTED: Gossypium raimondii 2-phytyl-1,4-beta-naphthoquinone methyltransferase, chloroplastic (LOC105785795), mRNA	3	-1	1	21	72	92	AACAAAACCUAACCAAAACGA	UUGUUUUGGUUUUGUUUUGUU	Translation
CsmiRNA-n56a	T_00063205	RLK-Pelle_DLSV	PREDICTED: Gossypium raimondii 2-phytyl-1,4-beta-naphthoquinone methyltransferase, chloroplastic (LOC105785795), mRNA	3	-1	1	21	3545	3565	CCCCAAGGUCCGACCAUCGGA	UCUGAUGAUCGGACCAUGGGG	Cleavage
CsmiRNA-n56b.1	T_00063205	RLK-Pelle_DLSV	PREDICTED: Gossypium raimondii 2-phytyl-1,4-beta-naphthoquinone methyltransferase, chloroplastic (LOC105785795), mRNA	2.5	-1	1	21	3821	3841	CUCUUCCUCUCUCUCAAACUG	CGAUUUGAGAGAGACGAAGAG	Cleavage
CsmiRNA-n56b.1	T_00063205	RLK-Pelle_DLSV	PREDICTED: Gossypium raimondii 2-phytyl-1,4-beta-naphthoquinone methyltransferase, chloroplastic (LOC105785795), mRNA	3	-1	1	21	3628	3648	CUCUUCCUCUCUCUCAAACUG	CGGUUUGAGAGAGACGAAAAG	Cleavage
CsmiRNA-n56b.1	T_00063205	RLK-Pelle_DLSV	PREDICTED: Gossypium raimondii 2-phytyl-1,4-beta-naphthoquinone methyltransferase, chloroplastic (LOC105785795), mRNA	3	-1	1	21	3727	3747	CUCUUCCUCUCUCUCAAACUG	CGGUUUGACAGAGACGAAGAG	Cleavage
CsmiRNA-n56d-5p	T_00063205	RLK-Pelle_DLSV	PREDICTED: Gossypium raimondii 2-phytyl-1,4-beta-naphthoquinone methyltransferase, chloroplastic (LOC105785795), mRNA	2	-1	1	21	3678	3698	GAUGGUCGGACCACAUGGUCU	GGACCACAUGGUCCGACCAUC	Cleavage
CsmiRNA-n56g	T_00063205	RLK-Pelle_DLSV	PREDICTED: Gossypium raimondii 2-phytyl-1,4-beta-naphthoquinone methyltransferase, chloroplastic (LOC105785795), mRNA	2.5	-1	1	21	3678	3698	GAUGGUCGGACCUUGGGGUCC	GGACCACAUGGUCCGACCAUC	Cleavage
CsmiRNA-n56h-3p	T_00063205	RLK-Pelle_DLSV	PREDICTED: Gossypium raimondii 2-phytyl-1,4-beta-naphthoquinone methyltransferase, chloroplastic (LOC105785795), mRNA	2	-1	1	22	3649	3670	CGGACCCAUCGGACCCCAUGGU	AGAGGGGGGUCCGAUGGGUCCG	Cleavage
CsmiRNA-n56h-5p	T_00063205	RLK-Pelle_DLSV	PREDICTED: Gossypium raimondii 2-phytyl-1,4-beta-naphthoquinone methyltransferase, chloroplastic (LOC105785795), mRNA	2.5	-1	1	21	3678	3698	GAUGGUCGGACCUUGGGGUCC	GGACCACAUGGUCCGACCAUC	Cleavage
miR1508-5P	T_00063206	RLK-Pelle_DLSV	PREDICTED: Gossypium raimondii 2-phytyl-1,4-beta-naphthoquinone methyltransferase, chloroplastic (LOC105785795), mRNA	2.5	-1	1	21	2965	2985	CAGCUCUCUCUCUUUCUUGGA	ACGAAGAGAGAGAGGGGGCUG	Cleavage
miR1508-5P	T_00063206	RLK-Pelle_DLSV	PREDICTED: Gossypium raimondii 2-phytyl-1,4-beta-naphthoquinone methyltransferase, chloroplastic (LOC105785795), mRNA	3	-1	1	21	3136	3156	CAGCUCUCUCUCUUUCUUGGA	AGAGAGAGAGAGAGGGGGCUG	Cleavage
CsmiRNA-n56a	T_00063206	RLK-Pelle_DLSV	PREDICTED: Gossypium raimondii 2-phytyl-1,4-beta-naphthoquinone methyltransferase, chloroplastic (LOC105785795), mRNA	3	-1	1	21	2676	2696	CCCCAAGGUCCGACCAUCGGA	UCUGAUGAUCGGACCAUGGGG	Cleavage
CsmiRNA-n56b.1	T_00063206	RLK-Pelle_DLSV	PREDICTED: Gossypium raimondii 2-phytyl-1,4-beta-naphthoquinone methyltransferase, chloroplastic (LOC105785795), mRNA	2.5	-1	1	21	2952	2972	CUCUUCCUCUCUCUCAAACUG	CGAUUUGAGAGAGACGAAGAG	Cleavage
CsmiRNA-n56b.1	T_00063206	RLK-Pelle_DLSV	PREDICTED: Gossypium raimondii 2-phytyl-1,4-beta-naphthoquinone methyltransferase, chloroplastic (LOC105785795), mRNA	3	-1	1	21	2759	2779	CUCUUCCUCUCUCUCAAACUG	CGGUUUGAGAGAGACGAAAAG	Cleavage
CsmiRNA-n56b.1	T_00063206	RLK-Pelle_DLSV	PREDICTED: Gossypium raimondii 2-phytyl-1,4-beta-naphthoquinone methyltransferase, chloroplastic (LOC105785795), mRNA	3	-1	1	21	2858	2878	CUCUUCCUCUCUCUCAAACUG	CGGUUUGACAGAGACGAAGAG	Cleavage
CsmiRNA-n56d-5p	T_00063206	RLK-Pelle_DLSV	PREDICTED: Gossypium raimondii 2-phytyl-1,4-beta-naphthoquinone methyltransferase, chloroplastic (LOC105785795), mRNA	2	-1	1	21	2809	2829	GAUGGUCGGACCACAUGGUCU	GGACCACAUGGUCCGACCAUC	Cleavage
CsmiRNA-n56g	T_00063206	RLK-Pelle_DLSV	PREDICTED: Gossypium raimondii 2-phytyl-1,4-beta-naphthoquinone methyltransferase, chloroplastic (LOC105785795), mRNA	2.5	-1	1	21	2809	2829	GAUGGUCGGACCUUGGGGUCC	GGACCACAUGGUCCGACCAUC	Cleavage
CsmiRNA-n56h-3p	T_00063206	RLK-Pelle_DLSV	PREDICTED: Gossypium raimondii 2-phytyl-1,4-beta-naphthoquinone methyltransferase, chloroplastic (LOC105785795), mRNA	2	-1	1	22	2780	2801	CGGACCCAUCGGACCCCAUGGU	AGAGGGGGGUCCGAUGGGUCCG	Cleavage
CsmiRNA-n56h-5p	T_00063206	RLK-Pelle_DLSV	PREDICTED: Gossypium raimondii 2-phytyl-1,4-beta-naphthoquinone methyltransferase, chloroplastic (LOC105785795), mRNA	2.5	-1	1	21	2809	2829	GAUGGUCGGACCUUGGGGUCC	GGACCACAUGGUCCGACCAUC	Cleavage
miR399a-5p	T_00063326	RLK-Pelle_CrRLK1L-1	PREDICTED: Musa acuminata subsp. malaccensis receptor-like protein kinase ANXUR2 (LOC103975202), mRNA	3	-1	1	21	2071	2091	UAGGGCUUCUCUCUUUUGGCA	UGCCAAAAGAGAGGAACUUUA	Cleavage
miR399b-5p	T_00063326	RLK-Pelle_CrRLK1L-1	PREDICTED: Musa acuminata subsp. malaccensis receptor-like protein kinase ANXUR2 (LOC103975202), mRNA	3	-1	1	21	2071	2091	UAGGGCUUCUCUCUUUUGGCA	UGCCAAAAGAGAGGAACUUUA	Cleavage
miR399c-5P	T_00063326	RLK-Pelle_CrRLK1L-1	PREDICTED: Musa acuminata subsp. malaccensis receptor-like protein kinase ANXUR2 (LOC103975202), mRNA	3	-1	1	21	2071	2091	UAGGGCUUCUCUCUUUUGGCA	UGCCAAAAGAGAGGAACUUUA	Cleavage
miR399d-5p	T_00063326	RLK-Pelle_CrRLK1L-1	PREDICTED: Musa acuminata subsp. malaccensis receptor-like protein kinase ANXUR2 (LOC103975202), mRNA	3	-1	1	21	2071	2091	UAGGGCUUCUCUCUUUUGGCA	UGCCAAAAGAGAGGAACUUUA	Cleavage
CsmiRNA-n55.1	T_00063570	RLK-Pelle_DLSV	Ricinus communis S-locus-specific glycoprotein S6 precursor, putative, mRNA	3	-1	1	24	597	620	UGCGCCGGUAAAAGUAUUUACUUA	CUUGCAACUAUUUUUGCUGGUGCA	Cleavage
CsmiRNA-n55.1	T_00063572	RLK-Pelle_DLSV	Morus notabilis G-type lectin S-receptor-like serine/threonine-protein kinase partial mRNA	3	-1	1	24	678	701	UGCGCCGGUAAAAGUAUUUACUUA	CUUGCAACUAUUUUUGCUGGUGCA	Cleavage
CsmiRNA-n33j.1-5p	T_00064376	AGC_RSK-2	PREDICTED: Vitis vinifera serine/threonine-protein kinase D6PKL2-like (LOC100254087), mRNA	3	-1	1	24	1777	1800	AUUUUAAGAGGGUGCAUUGUAGAA	GUCAACAACGUACCCUUUUAAAAA	Cleavage
CsmiRNA-n37a-5p	T_00064419	STE_STE7	Arabidopsis lyrata subsp. lyrata ATMKK5, mRNA	3	-1	1	21	1584	1604	AUUACAUCAAAUCAUUACAUC	AUAGUAAUGAUUUUGUGUAAU	Cleavage
CsmiRNA-n37b-5p	T_00064419	STE_STE7	Arabidopsis lyrata subsp. lyrata ATMKK5, mRNA	3	-1	1	21	1584	1604	AUUACAUCAAAUCAUUACAUC	AUAGUAAUGAUUUUGUGUAAU	Cleavage
miR390a-5p	T_00064739	RLK-Pelle_LRR-XI-1	PREDICTED: Malus x domestica leucine-rich repeat receptor-like serine/threonine-protein kinase BAM3 (LOC103412306), mRNA	2	-1	1	21	70	90	AAGCUCAGGAGGGAUAGCGCC	GGUGCUAUCCCUCCUAAGCUU	Cleavage
miR390b-5p	T_00064739	RLK-Pelle_LRR-XI-1	PREDICTED: Malus x domestica leucine-rich repeat receptor-like serine/threonine-protein kinase BAM3 (LOC103412306), mRNA	2	-1	1	21	70	90	AAGCUCAGGAGGGAUAGCGCC	GGUGCUAUCCCUCCUAAGCUU	Cleavage
miR390c-5p	T_00064739	RLK-Pelle_LRR-XI-1	PREDICTED: Malus x domestica leucine-rich repeat receptor-like serine/threonine-protein kinase BAM3 (LOC103412306), mRNA	2	-1	1	21	70	90	AAGCUCAGGAGGGAUAGCGCC	GGUGCUAUCCCUCCUAAGCUU	Cleavage
CsmiRNA-n24c-3p	T_00065593	CAMK_CAMKL-CHK1	Morus notabilis CBL-interacting serine/threonine-protein kinase 1 partial mRNA	3	-1	1	24	1266	1289	UUACUAUUUUAGAAAAUACAGAGU	UUUUUCUUUAUUCUAAAAUAGUAA	Cleavage
CsmiRNA-n4k-3p	T_00065914	RLK-Pelle_DLSV	Morus notabilis Cysteine-rich receptor-like protein kinase 25 partial mRNA	3	-1	1	21	145	165	AGGGAUAUGAAAUAUUGAAAC	UUUUCAAUAUUUCAUUUCUCA	Cleavage
CsmiRNA-n4l-3p	T_00065914	RLK-Pelle_DLSV	Morus notabilis Cysteine-rich receptor-like protein kinase 25 partial mRNA	3	-1	1	21	145	165	AGGGAUAUGAAAUAUUGAAAC	UUUUCAAUAUUUCAUUUCUCA	Cleavage
CsmiRNA-n23b-3p	T_00066272	CMGC_MAPK	Morus notabilis Mitogen-activated protein kinase-NTF3-like protein partial mRNA_x0001_|586829692|gb|KF683081.1| Morus notabilis mitogen-activated protein kinase 6 (MAPK6) mRNA, complete cds	3	-1	1	24	962	985	AUUUAACGGUAAUAUUUAACUGAC	AUUAGUCAAAUAUUACUGUUUAAU	Cleavage
CsmiRNA-n23c	T_00066272	CMGC_MAPK	Morus notabilis Mitogen-activated protein kinase-NTF3-like protein partial mRNA_x0001_|586829692|gb|KF683081.1| Morus notabilis mitogen-activated protein kinase 6 (MAPK6) mRNA, complete cds	3	-1	1	24	962	985	AUUUAACGGUAAUAUUUAACUGAC	AUUAGUCAAAUAUUACUGUUUAAU	Cleavage
CsmiRNA-n23d-3p	T_00066272	CMGC_MAPK	Morus notabilis Mitogen-activated protein kinase-NTF3-like protein partial mRNA_x0001_|586829692|gb|KF683081.1| Morus notabilis mitogen-activated protein kinase 6 (MAPK6) mRNA, complete cds	3	-1	1	24	962	985	AUUUAACGGUAAUAUUUAACUGAC	AUUAGUCAAAUAUUACUGUUUAAU	Cleavage
miR396a-5p	T_00067749	RLK-Pelle_LysM	PREDICTED: Prunus mume lysM domain receptor-like kinase 3 (LOC103327831), mRNA	3	-1	1	21	1083	1103	UUCCACAGCUUUCUUGAACUU	GUGUUCGAGUGGGCUGUGGAA	Cleavage
miR396b-5p	T_00067749	RLK-Pelle_LysM	PREDICTED: Prunus mume lysM domain receptor-like kinase 3 (LOC103327831), mRNA	3	-1	1	21	1083	1103	UUCCACAGCUUUCUUGAACUU	GUGUUCGAGUGGGCUGUGGAA	Cleavage
miR396c-5p	T_00067749	RLK-Pelle_LysM	PREDICTED: Prunus mume lysM domain receptor-like kinase 3 (LOC103327831), mRNA	3	-1	1	21	1083	1103	UUCCACAGCUUUCUUGAACUU	GUGUUCGAGUGGGCUGUGGAA	Cleavage
miR396e-5p	T_00067749	RLK-Pelle_LysM	PREDICTED: Prunus mume lysM domain receptor-like kinase 3 (LOC103327831), mRNA	3	-1	1	21	1083	1103	UUCCACAGCUUUCUUGAACUU	GUGUUCGAGUGGGCUGUGGAA	Cleavage
CsmiRNA-n26o	T_00067749	RLK-Pelle_LysM	PREDICTED: Prunus mume lysM domain receptor-like kinase 3 (LOC103327831), mRNA	1.5	-1	1	23	1877	1899	CUUAAAUAGUUAUAACGUACAUA	GCUGUGAGUUAUAACUAUUUAAG	Cleavage
CsmiRNA-n26p	T_00067749	RLK-Pelle_LysM	PREDICTED: Prunus mume lysM domain receptor-like kinase 3 (LOC103327831), mRNA	1.5	-1	1	23	1877	1899	CUUAAAUAGUUAUAACGUACAUA	GCUGUGAGUUAUAACUAUUUAAG	Cleavage
CsmiRNA-n17-3p	T_00068345	RLK-Pelle_RLCK-VI	Morus notabilis Receptor-like cytosolic serine/threonine-protein kinase RBK2 partial mRNA	2.5	-1	1	21	125	145	AACAAAACCUAACCAAAACGA	CGGUUUUUGUUUGGUUUUGUU	Translation
miR399a-3p	T_00068752	RLK-Pelle_RLCK-VI	Medicago truncatula clone mth2-71m16, complete sequence	3	-1	1	21	452	472	UGCCAAAGGAGAUUUGUCCUA	AUGAAUAAUUCUCCUUUGGCA	Cleavage
miR399b-3p	T_00068752	RLK-Pelle_RLCK-VI	Medicago truncatula clone mth2-71m16, complete sequence	3	-1	1	21	452	472	UGCCAAAGGAGAUUUGUCCUA	AUGAAUAAUUCUCCUUUGGCA	Cleavage
CsmiRNA-n27f	T_00069104	RLK-Pelle_LRR-XI-1	PREDICTED: Vitis vinifera probable LRR receptor-like serine/threonine-protein kinase At4g08850 (LOC100264787), transcript variant X2, mRNA	2	-1	1	24	504	527	AAUACGAUCUAAUACGGCAUUCCA	UGGUAUGCCGUAUUACAUUGUAUU	Cleavage
CsmiRNA-n27g-3p	T_00069104	RLK-Pelle_LRR-XI-1	PREDICTED: Vitis vinifera probable LRR receptor-like serine/threonine-protein kinase At4g08850 (LOC100264787), transcript variant X2, mRNA	3	-1	1	24	498	521	AUCUAAUACGGCGUUCCAAACGAA	UUCGUUUGGUAUGCCGUAUUACAU	Cleavage
CsmiRNA-n27i-3p	T_00069104	RLK-Pelle_LRR-XI-1	PREDICTED: Vitis vinifera probable LRR receptor-like serine/threonine-protein kinase At4g08850 (LOC100264787), transcript variant X2, mRNA	1.5	-1	1	24	494	517	AAUACGGCAUUCCAAACGAGCUCU	AGGUUUCGUUUGGUAUGCCGUAUU	Translation
CsmiRNA-n7a-3p	T_00069601	RLK-Pelle_RLCK-VIIa-2	PREDICTED: Prunus mume probable receptor-like protein kinase At5g47070 (LOC103342152), transcript variant X4, mRNA	3	-1	1	21	1996	2016	AUUUGACUUGUGUUGUUGCCU	UUAUAAUAAUACAAGUUAAAU	Cleavage
CsmiRNA-n7b-3p	T_00069601	RLK-Pelle_RLCK-VIIa-2	PREDICTED: Prunus mume probable receptor-like protein kinase At5g47070 (LOC103342152), transcript variant X4, mRNA	3	-1	1	21	1996	2016	AUUUGACUUGUGUUGUUGCCU	UUAUAAUAAUACAAGUUAAAU	Cleavage
CsmiRNA-n7a-3p	T_00069602	RLK-Pelle_RLCK-VIIa-2	PREDICTED: Prunus mume probable receptor-like protein kinase At5g47070 (LOC103342152), transcript variant X4, mRNA	3	-1	1	21	2018	2038	AUUUGACUUGUGUUGUUGCCU	UUAUAAUAAUACAAGUUAAAU	Cleavage
CsmiRNA-n7b-3p	T_00069602	RLK-Pelle_RLCK-VIIa-2	PREDICTED: Prunus mume probable receptor-like protein kinase At5g47070 (LOC103342152), transcript variant X4, mRNA	3	-1	1	21	2018	2038	AUUUGACUUGUGUUGUUGCCU	UUAUAAUAAUACAAGUUAAAU	Cleavage
CsmiRNA-n7a-3p	T_00069603	RLK-Pelle_RLCK-VIIa-2	PREDICTED: Prunus mume probable receptor-like protein kinase At5g47070 (LOC103342152), transcript variant X4, mRNA	3	-1	1	21	2112	2132	AUUUGACUUGUGUUGUUGCCU	UUAUAAUAAUACAAGUUAAAU	Cleavage
CsmiRNA-n7b-3p	T_00069603	RLK-Pelle_RLCK-VIIa-2	PREDICTED: Prunus mume probable receptor-like protein kinase At5g47070 (LOC103342152), transcript variant X4, mRNA	3	-1	1	21	2112	2132	AUUUGACUUGUGUUGUUGCCU	UUAUAAUAAUACAAGUUAAAU	Cleavage
CsmiRNA-n7a-3p	T_00069604	RLK-Pelle_RLCK-VIIa-2	PREDICTED: Prunus mume probable receptor-like protein kinase At5g47070 (LOC103342152), transcript variant X4, mRNA	3	-1	1	21	2712	2732	AUUUGACUUGUGUUGUUGCCU	UUAUAAUAAUACAAGUUAAAU	Cleavage
CsmiRNA-n7b-3p	T_00069604	RLK-Pelle_RLCK-VIIa-2	PREDICTED: Prunus mume probable receptor-like protein kinase At5g47070 (LOC103342152), transcript variant X4, mRNA	3	-1	1	21	2712	2732	AUUUGACUUGUGUUGUUGCCU	UUAUAAUAAUACAAGUUAAAU	Cleavage
CsmiRNA-n7a-3p	T_00069605	RLK-Pelle_RLCK-VIIa-2	PREDICTED: Prunus mume probable receptor-like protein kinase At5g47070 (LOC103342152), transcript variant X4, mRNA	3	-1	1	21	2053	2073	AUUUGACUUGUGUUGUUGCCU	UUAUAAUAAUACAAGUUAAAU	Cleavage
CsmiRNA-n7b-3p	T_00069605	RLK-Pelle_RLCK-VIIa-2	PREDICTED: Prunus mume probable receptor-like protein kinase At5g47070 (LOC103342152), transcript variant X4, mRNA	3	-1	1	21	2053	2073	AUUUGACUUGUGUUGUUGCCU	UUAUAAUAAUACAAGUUAAAU	Cleavage
CsmiRNA-n27f	T_00070003	RLK-Pelle_LRR-XI-1	PREDICTED: Eucalyptus grandis probable leucine-rich repeat receptor-like protein kinase At1g35710 (LOC104439708), mRNA	2.5	-1	1	24	2105	2128	AAUACGAUCUAAUACGGCAUUCCA	UGGUAUGUCGUAUUACAUUGUAUU	Cleavage
CsmiRNA-n27i-3p	T_00070003	RLK-Pelle_LRR-XI-1	PREDICTED: Eucalyptus grandis probable leucine-rich repeat receptor-like protein kinase At1g35710 (LOC104439708), mRNA	2	-1	1	24	2095	2118	AAUACGGCAUUCCAAACGAGCUCU	AGGUUUCGUUUGGUAUGUCGUAUU	Translation
CsmiRNA-n27f	T_00070004	RLK-Pelle_LRR-XI-1	Theobroma cacao Leucine-rich repeat receptor-like protein kinase family protein, putative (TCM_005644) mRNA, complete cds	2.5	-1	1	24	3262	3285	AAUACGAUCUAAUACGGCAUUCCA	UGGUAUGUCGUAUUACAUUGUAUU	Cleavage
CsmiRNA-n27i-3p	T_00070004	RLK-Pelle_LRR-XI-1	Theobroma cacao Leucine-rich repeat receptor-like protein kinase family protein, putative (TCM_005644) mRNA, complete cds	2	-1	1	24	3252	3275	AAUACGGCAUUCCAAACGAGCUCU	AGGUUUCGUUUGGUAUGUCGUAUU	Translation
CsmiRNA-n19-3p	T_00070680	TKL-Pl-2	Morus notabilis Serine/threonine-protein kinase PAK 6 partial mRNA	3	-1	1	21	1786	1806	UCAUUAUAUUUGCCACAUGUG	UGUAUCUCGCAAAUAUAGUGA	Cleavage
CsmiRNA-n19-3p	T_00070681	TKL-Pl-2	Morus notabilis Serine/threonine-protein kinase PAK 6 partial mRNA	3	-1	1	21	2004	2024	UCAUUAUAUUUGCCACAUGUG	UGUAUCUCGCAAAUAUAGUGA	Cleavage
CsmiRNA-n19-3p	T_00070682	TKL-Pl-2	Morus notabilis Serine/threonine-protein kinase PAK 6 partial mRNA	3	-1	1	21	1868	1888	UCAUUAUAUUUGCCACAUGUG	UGUAUCUCGCAAAUAUAGUGA	Cleavage
miR479-3p	T_00071536	TTK	Morus notabilis putative serine/threonine-protein kinase mps1 partial mRNA	3	-1	1	20	1755	1774	GAGCCGAAUCAAUAUCACUC	UGGGGAGAUUGAUUUGGCUC	Cleavage
miR479-3p	T_00071537	TTK	Morus notabilis putative serine/threonine-protein kinase mps1 partial mRNA	3	-1	1	20	1749	1768	GAGCCGAAUCAAUAUCACUC	UGGGGAGAUUGAUUUGGCUC	Cleavage
CsmiRNA-n3a-3p	T_00071820	RLK-Pelle_LRR-II	Morus notabilis Protein NSP-INTERACTING KINASE 2 partial mRNA	3	-1	1	21	1783	1803	UGUUGUUGGAUUUGACAAAGA	AAUUUGUCUAAACCAACAACA	Translation
CsmiRNA-n3b-3P	T_00071820	RLK-Pelle_LRR-II	Morus notabilis Protein NSP-INTERACTING KINASE 2 partial mRNA	3	-1	1	21	1783	1803	UGUUGUUGGAUUUGACAAAGA	AAUUUGUCUAAACCAACAACA	Translation
CsmiRNA-n3a-3p	T_00071821	RLK-Pelle_LRR-II	Morus notabilis Protein NSP-INTERACTING KINASE 2 partial mRNA	3	-1	1	21	1464	1484	UGUUGUUGGAUUUGACAAAGA	AAUUUGUCUAAACCAACAACA	Translation
CsmiRNA-n3b-3P	T_00071821	RLK-Pelle_LRR-II	Morus notabilis Protein NSP-INTERACTING KINASE 2 partial mRNA	3	-1	1	21	1464	1484	UGUUGUUGGAUUUGACAAAGA	AAUUUGUCUAAACCAACAACA	Translation
CsmiRNA-n30n.1	T_00071950	RLK-Pelle_RLCK-VIIa-2	Morus notabilis putative receptor-like protein kinase partial mRNA	3	-1	1	24	2528	2551	GGGUAUAAUUUGGUACAUGUCAAA	UUUAACAUGUACCAAAUCAUGUCU	Cleavage
CsmiRNA-n30n.1	T_00071951	RLK-Pelle_RLCK-VIIa-2	Morus notabilis putative receptor-like protein kinase partial mRNA	3	-1	1	24	2574	2597	GGGUAUAAUUUGGUACAUGUCAAA	UUUAACAUGUACCAAAUCAUGUCU	Cleavage
miR1508-5P	T_00072051	TKL_CTR1-DRK-2	Morus notabilis Serine/threonine-protein kinase partial mRNA	2.5	-1	1	21	15	35	CAGCUCUCUCUCUUUCUUGGA	AGAGAGAGAGAGAGAGAGUUG	Cleavage
miR1508-5P	T_00072052	TKL_CTR1-DRK-2	Morus notabilis Serine/threonine-protein kinase partial mRNA	2.5	-1	1	21	15	35	CAGCUCUCUCUCUUUCUUGGA	AGAGAGAGAGAGAGAGAGUUG	Cleavage
miR1508-5P	T_00072053	TKL_CTR1-DRK-2	Morus notabilis Serine/threonine-protein kinase partial mRNA	2.5	-1	1	21	15	35	CAGCUCUCUCUCUUUCUUGGA	AGAGAGAGAGAGAGAGAGUUG	Cleavage
miR1508-5P	T_00072054	TKL_CTR1-DRK-2	Morus notabilis Serine/threonine-protein kinase partial mRNA	2.5	-1	1	21	15	35	CAGCUCUCUCUCUUUCUUGGA	AGAGAGAGAGAGAGAGAGUUG	Cleavage
miR1508-5P	T_00072055	TKL_CTR1-DRK-2	Morus notabilis Serine/threonine-protein kinase partial mRNA	2.5	-1	1	21	15	35	CAGCUCUCUCUCUUUCUUGGA	AGAGAGAGAGAGAGAGAGUUG	Cleavage
miR1508-5P	T_00072056	TKL_CTR1-DRK-2	Morus notabilis Serine/threonine-protein kinase partial mRNA	2.5	-1	1	21	15	35	CAGCUCUCUCUCUUUCUUGGA	AGAGAGAGAGAGAGAGAGUUG	Cleavage
miR1508-5P	T_00072057	TKL_CTR1-DRK-2	Morus notabilis Serine/threonine-protein kinase partial mRNA	2.5	-1	1	21	15	35	CAGCUCUCUCUCUUUCUUGGA	AGAGAGAGAGAGAGAGAGUUG	Cleavage
miR1508-5P	T_00072058	TKL_CTR1-DRK-2	Morus notabilis Serine/threonine-protein kinase partial mRNA	2.5	-1	1	21	15	35	CAGCUCUCUCUCUUUCUUGGA	AGAGAGAGAGAGAGAGAGUUG	Cleavage
miR827a-5p	T_00072302	RLK-Pelle_DLSV	Morus notabilis putative LRR receptor-like serine/threonine-protein kinase partial mRNA	3	-1	1	21	79	99	UUUGUUGAUGGUCAUGUAACU	UUCUACAUGUCCAUCGACAAA	Cleavage
miR827b-5p	T_00072302	RLK-Pelle_DLSV	Morus notabilis putative LRR receptor-like serine/threonine-protein kinase partial mRNA	3	-1	1	21	79	99	UUUGUUGAUGGUCAUGUAACU	UUCUACAUGUCCAUCGACAAA	Cleavage
miR827c-5p	T_00072302	RLK-Pelle_DLSV	Morus notabilis putative LRR receptor-like serine/threonine-protein kinase partial mRNA	3	-1	1	21	79	99	UUUGUUGAUGGUCAUGUAACU	UUCUACAUGUCCAUCGACAAA	Cleavage
miR827d-5p	T_00072302	RLK-Pelle_DLSV	Morus notabilis putative LRR receptor-like serine/threonine-protein kinase partial mRNA	3	-1	1	21	79	99	UUUGUUGAUGGUCAUGUAACC	UUCUACAUGUCCAUCGACAAA	Cleavage
miR827a-5p	T_00072303	RLK-Pelle_DLSV	Morus notabilis putative LRR receptor-like serine/threonine-protein kinase partial mRNA	3	-1	1	21	79	99	UUUGUUGAUGGUCAUGUAACU	UUCUACAUGUCCAUCGACAAA	Cleavage
miR827b-5p	T_00072303	RLK-Pelle_DLSV	Morus notabilis putative LRR receptor-like serine/threonine-protein kinase partial mRNA	3	-1	1	21	79	99	UUUGUUGAUGGUCAUGUAACU	UUCUACAUGUCCAUCGACAAA	Cleavage
miR827c-5p	T_00072303	RLK-Pelle_DLSV	Morus notabilis putative LRR receptor-like serine/threonine-protein kinase partial mRNA	3	-1	1	21	79	99	UUUGUUGAUGGUCAUGUAACU	UUCUACAUGUCCAUCGACAAA	Cleavage
miR827d-5p	T_00072303	RLK-Pelle_DLSV	Morus notabilis putative LRR receptor-like serine/threonine-protein kinase partial mRNA	3	-1	1	21	79	99	UUUGUUGAUGGUCAUGUAACC	UUCUACAUGUCCAUCGACAAA	Cleavage
CsmiRNA-n34f.2-3p	T_00072814	STE_STE20-Pl	Morus notabilis Serine/threonine-protein kinase dst1 partial mRNA	1	-1	1	24	102	125	AUAAUUUUUAAGGAGUAUCGCUAG	UUAGCGAUAUUUCUUAAAAAUUAU	Cleavage
CsmiRNA-n34h.3	T_00072814	STE_STE20-Pl	Morus notabilis Serine/threonine-protein kinase dst1 partial mRNA	1.5	-1	1	24	101	124	UAGUUUUUAAGGAGUAUCGCUAGC	AUUAGCGAUAUUUCUUAAAAAUUA	Cleavage
CsmiRNA-n27a.2	T_00073347	CMGC_MAPK	Morus notabilis Mitogen-activated protein kinase 9 partial mRNA_x0001_|586829698|gb|KF683084.1| Morus notabilis mitogen-activated protein kinase 9 (MAPK9) mRNA, complete cds	3	-1	1	24	205	227	AAUACAAUACGACAUAAUACGGCG	UUCUGU-UUAUGUUGUAUUGUGUU	Cleavage
miR5569a	T_00073741	CAMK_CDPK	Morus notabilis hypothetical protein partial mRNA	2.5	-1	1	21	2415	2435	UAUUGCUUGUUUGAACUCUAG	CCAAAGGUCAAGCAAGCAAUA	Cleavage
miR5569a	T_00073742	CAMK_CDPK	Morus notabilis hypothetical protein partial mRNA	2.5	-1	1	21	2307	2327	UAUUGCUUGUUUGAACUCUAG	CCAAAGGUCAAGCAAGCAAUA	Cleavage
CsmiRNA-n26b-5p	T_00073907	STE_STE-Pl	PREDICTED: Gossypium raimondii MAP3K epsilon protein kinase 1-like (LOC105794950), transcript variant X2, mRNA	3	-1	1	24	3018	3041	AGUUAUUUAAGAUAUUAUGUAAAA	UUUUGCAAGAUGUCUUAAAUAACA	Cleavage
CsmiRNA-n26c	T_00073907	STE_STE-Pl	PREDICTED: Gossypium raimondii MAP3K epsilon protein kinase 1-like (LOC105794950), transcript variant X2, mRNA	2.5	-1	1	24	2856	2879	AAAAUUUUGCAGGAUGUUUUAAAU	AUUUAAAAUAUCUUGCAAAUUUUU	Cleavage
CsmiRNA-n26g	T_00073907	STE_STE-Pl	PREDICTED: Gossypium raimondii MAP3K epsilon protein kinase 1-like (LOC105794950), transcript variant X2, mRNA	3	-1	1	24	3010	3033	AAGACAUCCUACAAAAUUUUGAGA	UUUCAAAAUUUUGCAAGAUGUCUU	Translation
CsmiRNA-n26l	T_00073907	STE_STE-Pl	PREDICTED: Gossypium raimondii MAP3K epsilon protein kinase 1-like (LOC105794950), transcript variant X2, mRNA	2.5	-1	1	24	2846	2869	AGGAUAUCUUAAAUAGCUAUAACU	CAUUGUAGUUAUUUAAAAUAUCUU	Cleavage
CsmiRNA-n26m.2	T_00073907	STE_STE-Pl	PREDICTED: Gossypium raimondii MAP3K epsilon protein kinase 1-like (LOC105794950), transcript variant X2, mRNA	2.5	-1	1	24	2846	2869	AGGAUAUCUUAAAUAGCUAUAACU	CAUUGUAGUUAUUUAAAAUAUCUU	Cleavage
CsmiRNA-n26q.1	T_00073907	STE_STE-Pl	PREDICTED: Gossypium raimondii MAP3K epsilon protein kinase 1-like (LOC105794950), transcript variant X2, mRNA	3	-1	1	24	2836	2859	AAAUAACUAUAAUUUACAUGAUCA	UGGUUGUGCACAUUGUAGUUAUUU	Cleavage
CsmiRNA-n26r-3p	T_00073907	STE_STE-Pl	PREDICTED: Gossypium raimondii MAP3K epsilon protein kinase 1-like (LOC105794950), transcript variant X2, mRNA	3	-1	1	21	2842	2862	CUUAAAUAACUACAACGUAGA	UGCACAUUGUAGUUAUUUAAA	Cleavage
CsmiRNA-n33l.1	T_00073907	STE_STE-Pl	PREDICTED: Gossypium raimondii MAP3K epsilon protein kinase 1-like (LOC105794950), transcript variant X2, mRNA	3	-1	1	24	2836	2859	AAAUAACUAUAAUUUACAUGAUCA	UGGUUGUGCACAUUGUAGUUAUUU	Cleavage
CsmiRNA-n26b-5p	T_00073908	STE_STE-Pl	PREDICTED: Gossypium raimondii MAP3K epsilon protein kinase 1-like (LOC105794950), transcript variant X2, mRNA	3	-1	1	24	2803	2826	AGUUAUUUAAGAUAUUAUGUAAAA	UUUUGCAAGAUGUCUUAAAUAACA	Cleavage
CsmiRNA-n26c	T_00073908	STE_STE-Pl	PREDICTED: Gossypium raimondii MAP3K epsilon protein kinase 1-like (LOC105794950), transcript variant X2, mRNA	2.5	-1	1	24	2641	2664	AAAAUUUUGCAGGAUGUUUUAAAU	AUUUAAAAUAUCUUGCAAAUUUUU	Cleavage
CsmiRNA-n26g	T_00073908	STE_STE-Pl	PREDICTED: Gossypium raimondii MAP3K epsilon protein kinase 1-like (LOC105794950), transcript variant X2, mRNA	3	-1	1	24	2795	2818	AAGACAUCCUACAAAAUUUUGAGA	UUUCAAAAUUUUGCAAGAUGUCUU	Translation
CsmiRNA-n26l	T_00073908	STE_STE-Pl	PREDICTED: Gossypium raimondii MAP3K epsilon protein kinase 1-like (LOC105794950), transcript variant X2, mRNA	2.5	-1	1	24	2631	2654	AGGAUAUCUUAAAUAGCUAUAACU	CAUUGUAGUUAUUUAAAAUAUCUU	Cleavage
CsmiRNA-n26m.2	T_00073908	STE_STE-Pl	PREDICTED: Gossypium raimondii MAP3K epsilon protein kinase 1-like (LOC105794950), transcript variant X2, mRNA	2.5	-1	1	24	2631	2654	AGGAUAUCUUAAAUAGCUAUAACU	CAUUGUAGUUAUUUAAAAUAUCUU	Cleavage
CsmiRNA-n26q.1	T_00073908	STE_STE-Pl	PREDICTED: Gossypium raimondii MAP3K epsilon protein kinase 1-like (LOC105794950), transcript variant X2, mRNA	3	-1	1	24	2621	2644	AAAUAACUAUAAUUUACAUGAUCA	UGGUUGUGCACAUUGUAGUUAUUU	Cleavage
CsmiRNA-n26r-3p	T_00073908	STE_STE-Pl	PREDICTED: Gossypium raimondii MAP3K epsilon protein kinase 1-like (LOC105794950), transcript variant X2, mRNA	3	-1	1	21	2627	2647	CUUAAAUAACUACAACGUAGA	UGCACAUUGUAGUUAUUUAAA	Cleavage
CsmiRNA-n33l.1	T_00073908	STE_STE-Pl	PREDICTED: Gossypium raimondii MAP3K epsilon protein kinase 1-like (LOC105794950), transcript variant X2, mRNA	3	-1	1	24	2621	2644	AAAUAACUAUAAUUUACAUGAUCA	UGGUUGUGCACAUUGUAGUUAUUU	Cleavage
CsmiRNA-n26b-5p	T_00073909	STE_STE-Pl	PREDICTED: Gossypium raimondii MAP3K epsilon protein kinase 1-like (LOC105794950), transcript variant X2, mRNA	3	-1	1	24	3572	3595	AGUUAUUUAAGAUAUUAUGUAAAA	UUUUGCAAGAUGUCUUAAAUAACA	Cleavage
CsmiRNA-n26c	T_00073909	STE_STE-Pl	PREDICTED: Gossypium raimondii MAP3K epsilon protein kinase 1-like (LOC105794950), transcript variant X2, mRNA	2.5	-1	1	24	3410	3433	AAAAUUUUGCAGGAUGUUUUAAAU	AUUUAAAAUAUCUUGCAAAUUUUU	Cleavage
CsmiRNA-n26g	T_00073909	STE_STE-Pl	PREDICTED: Gossypium raimondii MAP3K epsilon protein kinase 1-like (LOC105794950), transcript variant X2, mRNA	3	-1	1	24	3564	3587	AAGACAUCCUACAAAAUUUUGAGA	UUUCAAAAUUUUGCAAGAUGUCUU	Translation
CsmiRNA-n26l	T_00073909	STE_STE-Pl	PREDICTED: Gossypium raimondii MAP3K epsilon protein kinase 1-like (LOC105794950), transcript variant X2, mRNA	2.5	-1	1	24	3400	3423	AGGAUAUCUUAAAUAGCUAUAACU	CAUUGUAGUUAUUUAAAAUAUCUU	Cleavage
CsmiRNA-n26m.2	T_00073909	STE_STE-Pl	PREDICTED: Gossypium raimondii MAP3K epsilon protein kinase 1-like (LOC105794950), transcript variant X2, mRNA	2.5	-1	1	24	3400	3423	AGGAUAUCUUAAAUAGCUAUAACU	CAUUGUAGUUAUUUAAAAUAUCUU	Cleavage
CsmiRNA-n26q.1	T_00073909	STE_STE-Pl	PREDICTED: Gossypium raimondii MAP3K epsilon protein kinase 1-like (LOC105794950), transcript variant X2, mRNA	3	-1	1	24	3390	3413	AAAUAACUAUAAUUUACAUGAUCA	UGGUUGUGCACAUUGUAGUUAUUU	Cleavage
CsmiRNA-n26r-3p	T_00073909	STE_STE-Pl	PREDICTED: Gossypium raimondii MAP3K epsilon protein kinase 1-like (LOC105794950), transcript variant X2, mRNA	3	-1	1	21	3396	3416	CUUAAAUAACUACAACGUAGA	UGCACAUUGUAGUUAUUUAAA	Cleavage
CsmiRNA-n33l.1	T_00073909	STE_STE-Pl	PREDICTED: Gossypium raimondii MAP3K epsilon protein kinase 1-like (LOC105794950), transcript variant X2, mRNA	3	-1	1	24	3390	3413	AAAUAACUAUAAUUUACAUGAUCA	UGGUUGUGCACAUUGUAGUUAUUU	Cleavage
CsmiRNA-n26b-5p	T_00073910	STE_STE-Pl	PREDICTED: Gossypium raimondii MAP3K epsilon protein kinase 1-like (LOC105794950), transcript variant X2, mRNA	3	-1	1	24	3357	3380	AGUUAUUUAAGAUAUUAUGUAAAA	UUUUGCAAGAUGUCUUAAAUAACA	Cleavage
CsmiRNA-n26c	T_00073910	STE_STE-Pl	PREDICTED: Gossypium raimondii MAP3K epsilon protein kinase 1-like (LOC105794950), transcript variant X2, mRNA	2.5	-1	1	24	3195	3218	AAAAUUUUGCAGGAUGUUUUAAAU	AUUUAAAAUAUCUUGCAAAUUUUU	Cleavage
CsmiRNA-n26g	T_00073910	STE_STE-Pl	PREDICTED: Gossypium raimondii MAP3K epsilon protein kinase 1-like (LOC105794950), transcript variant X2, mRNA	3	-1	1	24	3349	3372	AAGACAUCCUACAAAAUUUUGAGA	UUUCAAAAUUUUGCAAGAUGUCUU	Translation
CsmiRNA-n26l	T_00073910	STE_STE-Pl	PREDICTED: Gossypium raimondii MAP3K epsilon protein kinase 1-like (LOC105794950), transcript variant X2, mRNA	2.5	-1	1	24	3185	3208	AGGAUAUCUUAAAUAGCUAUAACU	CAUUGUAGUUAUUUAAAAUAUCUU	Cleavage
CsmiRNA-n26m.2	T_00073910	STE_STE-Pl	PREDICTED: Gossypium raimondii MAP3K epsilon protein kinase 1-like (LOC105794950), transcript variant X2, mRNA	2.5	-1	1	24	3185	3208	AGGAUAUCUUAAAUAGCUAUAACU	CAUUGUAGUUAUUUAAAAUAUCUU	Cleavage
CsmiRNA-n26q.1	T_00073910	STE_STE-Pl	PREDICTED: Gossypium raimondii MAP3K epsilon protein kinase 1-like (LOC105794950), transcript variant X2, mRNA	3	-1	1	24	3175	3198	AAAUAACUAUAAUUUACAUGAUCA	UGGUUGUGCACAUUGUAGUUAUUU	Cleavage
CsmiRNA-n26r-3p	T_00073910	STE_STE-Pl	PREDICTED: Gossypium raimondii MAP3K epsilon protein kinase 1-like (LOC105794950), transcript variant X2, mRNA	3	-1	1	21	3181	3201	CUUAAAUAACUACAACGUAGA	UGCACAUUGUAGUUAUUUAAA	Cleavage
CsmiRNA-n33l.1	T_00073910	STE_STE-Pl	PREDICTED: Gossypium raimondii MAP3K epsilon protein kinase 1-like (LOC105794950), transcript variant X2, mRNA	3	-1	1	24	3175	3198	AAAUAACUAUAAUUUACAUGAUCA	UGGUUGUGCACAUUGUAGUUAUUU	Cleavage
CsmiRNA-n6a-3p	T_00074269	RLK-Pelle_LRR-VI-1	Morus notabilis putative inactive leucine-rich repeat receptor-like protein kinase partial mRNA	3	-1	1	21	222	242	UGGCUAUGGCGAGAACUGAGA	AAACAGUUCUUGCCAUAGGCA	Cleavage
CsmiRNA-n6b-3p	T_00074269	RLK-Pelle_LRR-VI-1	Morus notabilis putative inactive leucine-rich repeat receptor-like protein kinase partial mRNA	3	-1	1	21	222	242	UGGCUAUGGCGAGAACUGAGA	AAACAGUUCUUGCCAUAGGCA	Cleavage
CsmiRNA-n6a-3p	T_00074270	RLK-Pelle_LRR-VI-1	Morus notabilis putative inactive leucine-rich repeat receptor-like protein kinase partial mRNA	3	-1	1	21	222	242	UGGCUAUGGCGAGAACUGAGA	AAACAGUUCUUGCCAUAGGCA	Cleavage
CsmiRNA-n6b-3p	T_00074270	RLK-Pelle_LRR-VI-1	Morus notabilis putative inactive leucine-rich repeat receptor-like protein kinase partial mRNA	3	-1	1	21	222	242	UGGCUAUGGCGAGAACUGAGA	AAACAGUUCUUGCCAUAGGCA	Cleavage
CsmiRNA-n27i-3p	T_00075551	CMGC_CDK-CRK7-CDK9	Morus notabilis putative serine/threonine-protein kinase partial mRNA	2.5	-1	1	24	1333	1356	AAUACGGCAUUCCAAACGAGCUCU	UUCGGUUUUUUGGAAUGCUGUGUU	Cleavage
CsmiRNA-n27i-3p	T_00075552	CMGC_CDK-CRK7-CDK9	Morus notabilis putative serine/threonine-protein kinase partial mRNA	2.5	-1	1	24	1288	1311	AAUACGGCAUUCCAAACGAGCUCU	UUCGGUUUUUUGGAAUGCUGUGUU	Cleavage
CsmiRNA-n27i-3p	T_00075553	CMGC_CDK-CRK7-CDK9	Morus notabilis putative serine/threonine-protein kinase partial mRNA	2.5	-1	1	24	1333	1356	AAUACGGCAUUCCAAACGAGCUCU	UUCGGUUUUUUGGAAUGCUGUGUU	Cleavage
CsmiRNA-n22d	T_00076467	RLK-Pelle_LRR-I-1	Morus notabilis putative LRR receptor-like serine/threonine-protein kinase partial mRNA	2.5	-1	1	24	864	888	AGGAAUGAUACUGUAACUAUA-ACG	CGUGUAUAGUUUCGGUGUCAUUCUU	Cleavage
CsmiRNA-n22d	T_00076468	RLK-Pelle_LRR-I-1	Prunus persica hypothetical protein (PRUPE_ppa001056mg) mRNA, complete cds	2.5	-1	1	24	2579	2603	AGGAAUGAUACUGUAACUAUA-ACG	CGUGUAUAGUUUCGGUGUCAUUCUU	Cleavage
CsmiRNA-n22d	T_00076469	RLK-Pelle_LRR-I-1	Prunus persica hypothetical protein (PRUPE_ppa001056mg) mRNA, complete cds	2.5	-1	1	24	2832	2856	AGGAAUGAUACUGUAACUAUA-ACG	CGUGUAUAGUUUCGGUGUCAUUCUU	Cleavage
CsmiRNA-n24h.1	T_00076649	RLK-Pelle_LysM	Morus notabilis Proline-rich receptor-like protein kinase PERK8 partial mRNA	2.5	-1	1	24	157	180	AAAAUAGUACAAAUAGAACUCUGA	UUAUAGUUAUUUUUGUACUGUUUU	Cleavage
CsmiRNA-n24h.1	T_00076650	RLK-Pelle_LysM	Morus notabilis Proline-rich receptor-like protein kinase PERK8 partial mRNA	2.5	-1	1	24	155	178	AAAAUAGUACAAAUAGAACUCUGA	UUAUAGUUAUUUUUGUACUGUUUU	Cleavage
CsmiRNA-n57-5p	T_00076708	CMGC_GSK	Morus notabilis Shaggy-related protein kinase kappa partial mRNA	3	-1	1	24	1623	1646	AUAUUAAACUAUAUGAGACCUGAU	AUCGAGUUUUAUAUAAUUUAAUGU	Cleavage
CsmiRNA-n57-5p	T_00076709	CMGC_GSK	Morus notabilis Shaggy-related protein kinase kappa partial mRNA	3	-1	1	24	1669	1692	AUAUUAAACUAUAUGAGACCUGAU	AUCGAGUUUUAUAUAAUUUAAUGU	Cleavage
CsmiRNA-n57-5p	T_00076710	CMGC_GSK	Morus notabilis Shaggy-related protein kinase kappa partial mRNA	3	-1	1	24	1611	1634	AUAUUAAACUAUAUGAGACCUGAU	AUCGAGUUUUAUAUAAUUUAAUGU	Cleavage
miR827a-5p	T_00077081	RLK-Pelle_LRR-XI-1	Morus notabilis LRR receptor-like serine/threonine-protein kinase RCH1 partial mRNA	2.5	-1	1	21	2668	2688	UUUGUUGAUGGUCAUGUAACU	AAUUACAAGAUCAUUAAUAAA	Cleavage
miR827b-5p	T_00077081	RLK-Pelle_LRR-XI-1	Morus notabilis LRR receptor-like serine/threonine-protein kinase RCH1 partial mRNA	2.5	-1	1	21	2668	2688	UUUGUUGAUGGUCAUGUAACU	AAUUACAAGAUCAUUAAUAAA	Cleavage
miR827c-5p	T_00077081	RLK-Pelle_LRR-XI-1	Morus notabilis LRR receptor-like serine/threonine-protein kinase RCH1 partial mRNA	2.5	-1	1	21	2668	2688	UUUGUUGAUGGUCAUGUAACU	AAUUACAAGAUCAUUAAUAAA	Cleavage
miR827d-5p	T_00077081	RLK-Pelle_LRR-XI-1	Morus notabilis LRR receptor-like serine/threonine-protein kinase RCH1 partial mRNA	2.5	-1	1	21	2668	2688	UUUGUUGAUGGUCAUGUAACC	AAUUACAAGAUCAUUAAUAAA	Cleavage
CsmiRNA-n56b.1	T_00077081	RLK-Pelle_LRR-XI-1	Morus notabilis LRR receptor-like serine/threonine-protein kinase RCH1 partial mRNA	2.5	-1	1	21	1983	2003	CUCUUCCUCUCUCUCAAACUG	AGGUUCGAGAGAGAAGAAGAG	Cleavage
CsmiRNA-n8a-5p	T_00077081	RLK-Pelle_LRR-XI-1	Morus notabilis LRR receptor-like serine/threonine-protein kinase RCH1 partial mRNA	3	-1	1	21	3385	3405	CAUUCCGAGCCAUACGACACU	CCUGCCAUAUGGCUUGGGAUG	Cleavage
CsmiRNA-n8b-5p	T_00077081	RLK-Pelle_LRR-XI-1	Morus notabilis LRR receptor-like serine/threonine-protein kinase RCH1 partial mRNA	3	-1	1	21	3385	3405	CAUUCCGAGCCAUACGACACU	CCUGCCAUAUGGCUUGGGAUG	Cleavage
CsmiRNA-n30c.1-5p	T_00077438	RLK-Pelle_LRR-XI-1	Morus notabilis Receptor-like protein kinase HAIKU2 partial mRNA	3	-1	1	24	41	64	UGUACUAAAUCGUGCCCCCUGAAU	GUUCAAGGGACAUGAUUUGGUACA	Cleavage
CsmiRNA-n30h.2-5p	T_00077438	RLK-Pelle_LRR-XI-1	Morus notabilis Receptor-like protein kinase HAIKU2 partial mRNA	1	-1	1	24	42	65	AUGUACCAAAUCAUGUUCUCUGAA	UUCAAGGGACAUGAUUUGGUACAU	Cleavage
CsmiRNA-n30i.1	T_00077438	RLK-Pelle_LRR-XI-1	Morus notabilis Receptor-like protein kinase HAIKU2 partial mRNA	2	-1	1	24	42	65	AUGUACCAAAUCGUGCUCCUUGAA	UUCAAGGGACAUGAUUUGGUACAU	Cleavage
CsmiRNA-n30j	T_00077438	RLK-Pelle_LRR-XI-1	Morus notabilis Receptor-like protein kinase HAIKU2 partial mRNA	2	-1	1	24	38	61	AUUAAAUCAUGUCCCCUGAACUUU	AAAGUUCAAGGGACAUGAUUUGGU	Cleavage
CsmiRNA-n30k	T_00077438	RLK-Pelle_LRR-XI-1	Morus notabilis Receptor-like protein kinase HAIKU2 partial mRNA	2	-1	1	24	38	61	AUUAAAUCAUGUCCCCUGAACUUU	AAAGUUCAAGGGACAUGAUUUGGU	Cleavage
CsmiRNA-n30c.1-3p	T_00077464	RLK-Pelle_LRR-XI-1	Morus notabilis Receptor-like protein kinase HAIKU2 partial mRNA	2.5	-1	1	24	3835	3858	AGUUCAGGGGGUAGGAUUUGGUAC	GUACCAAAUCAUGUCCCUUGAACU	Cleavage
CsmiRNA-n30l.1	T_00077464	RLK-Pelle_LRR-XI-1	Morus notabilis Receptor-like protein kinase HAIKU2 partial mRNA	3	-1	1	24	3847	3870	AACAACCUUAAAAGUUCAAGGGAC	GUCCCUUGAACUUUUCAGGCUGUU	Cleavage
CsmiRNA-n24j	T_00077623	CAMK_CDPK	Prunus persica hypothetical protein (PRUPE_ppa006002mg) mRNA, complete cds	3	-1	1	24	1203	1226	UCGGUAACUUUUACAAAACACAGG	UUGCAACUUUGUAAGAGUUGCCGA	Cleavage
CsmiRNA-n24k	T_00077623	CAMK_CDPK	Prunus persica hypothetical protein (PRUPE_ppa006002mg) mRNA, complete cds	3	-1	1	24	1203	1226	UCGGUAACUUUUACAAAACACAGG	UUGCAACUUUGUAAGAGUUGCCGA	Cleavage
miR156f-3p	T_00078118	CAMK_OST1L	Prunus persica hypothetical protein (PRUPE_ppa008251mg) mRNA, complete cds	3	-1	1	22	652	673	GCUCACUAUUCUAUCUGUCAGG	AGAGAUAAAUGGAGUGGUGAGC	Cleavage
CsmiRNA-n51b	T_00078194	RLK-Pelle_DLSV	Ricinus communis S-locus-specific glycoprotein S6 precursor, putative, mRNA	2.5	-1	1	24	36	59	CAGUUUUUUGGUAAUUUUUCCGGU	AAUGUGAGAAUUACUAGGAAACUG	Cleavage
CsmiRNA-n51c	T_00078194	RLK-Pelle_DLSV	Ricinus communis S-locus-specific glycoprotein S6 precursor, putative, mRNA	3	-1	1	24	36	59	CGGUUUCUUGGUGAUUUUUCCGGU	AAUGUGAGAAUUACUAGGAAACUG	Cleavage
CsmiRNA-n51d-3p	T_00078194	RLK-Pelle_DLSV	Ricinus communis S-locus-specific glycoprotein S6 precursor, putative, mRNA	3	-1	1	24	36	59	CGGUUUCUUGGUGAUUUUUCCGGU	AAUGUGAGAAUUACUAGGAAACUG	Cleavage
CsmiRNA-n51e	T_00078194	RLK-Pelle_DLSV	Ricinus communis S-locus-specific glycoprotein S6 precursor, putative, mRNA	3	-1	1	24	36	59	CGGUUUCUUGGUGAUUUUUCCGGU	AAUGUGAGAAUUACUAGGAAACUG	Cleavage
miR5658	T_00079000	CK1_CK1	Morus notabilis Casein kinase I isoform delta-like protein partial mRNA	3	-1	1	21	11	31	AUGAUGAUCAUCAUGAUGAUA	UAUCAUCAUCAUCAUCAUCAU	Cleavage
miR5658	T_00079001	CK1_CK1	Morus notabilis Casein kinase I isoform delta-like protein partial mRNA	3	-1	1	21	11	31	AUGAUGAUCAUCAUGAUGAUA	UAUCAUCAUCAUCAUCAUCAU	Cleavage
CsmiRNA-n53-3p	T_00079596	RLK-Pelle_LRR-III	PREDICTED: Glycine max probable inactive receptor kinase At4g23740 (LOC100813065), mRNA	2.5	-1	1	24	369	392	AAACGGAACAGAACUUUGGAGAGU	UCUGAACCAAGUUCUGUUCUGUUU	Cleavage
CsmiRNA-n53-3p	T_00079597	RLK-Pelle_LRR-III	PREDICTED: Glycine max probable inactive receptor kinase At4g23740 (LOC100813065), mRNA	2.5	-1	1	24	378	401	AAACGGAACAGAACUUUGGAGAGU	UCUGAACCAAGUUCUGUUCUGUUU	Cleavage
CsmiRNA-n30c.1-3p	T_00081589	RLK-Pelle_WAK_LRK10L-1	PREDICTED: Pyrus x bretschneideri probable serine/threonine-protein kinase At1g18390 (LOC103936615), mRNA	3	-1	1	24	1570	1593	AGUUCAGGGGGUAGGAUUUGGUAC	GUAUCAAAUCAUUCUCCCUGAACU	Cleavage
CsmiRNA-n30d	T_00081589	RLK-Pelle_WAK_LRK10L-1	PREDICTED: Pyrus x bretschneideri probable serine/threonine-protein kinase At1g18390 (LOC103936615), mRNA	1.5	-1	1	24	1612	1635	AACAAUCUUAAUAGUUCAGGAAGA	GUCCCCUAAACUAUUGAGAUUGUU	Cleavage
CsmiRNA-n24m.2	T_00083632	CMGC_CDK-CRK7-CDK9	Morus notabilis putative serine/threonine-protein kinase partial mRNA	3	-1	1	23	525	547	UUUGCAAAAGUUACAGAUUGGAC	UUUUGCUCUGUAUCUUUUGCAAA	Translation
CsmiRNA-n24m.2	T_00083635	CMGC_CDK-CRK7-CDK9	Morus notabilis putative serine/threonine-protein kinase partial mRNA	3	-1	1	23	539	561	UUUGCAAAAGUUACAGAUUGGAC	UUUUGCUCUGUAUCUUUUGCAAA	Translation
CsmiRNA-n24m.2	T_00083636	CMGC_CDK-CRK7-CDK9	Morus notabilis putative serine/threonine-protein kinase partial mRNA	3	-1	1	23	602	624	UUUGCAAAAGUUACAGAUUGGAC	UUUUGCUCUGUAUCUUUUGCAAA	Translation
CsmiRNA-n27g-3p	T_00084378	STE_STE7	Morus notabilis Mitogen-activated protein kinase kinase 6 partial mRNA	3	-1	1	24	1175	1198	AUCUAAUACGGCGUUCCAAACGAA	CUCGUUUAGGACGCCGUAUUAAAU	Cleavage
CsmiRNA-n34b-3p	T_00084438	RLK-Pelle_DLSV	Morus notabilis putative leucine-rich repeat receptor-like serine/threonine-protein kinase partial mRNA	2.5	-1	1	24	985	1008	ACUAUUGGUGUAAUUAAGUAUCGG	UCGAUACUUAAUUACACCAUUAGC	Cleavage
CsmiRNA-n34f.1-3p	T_00084438	RLK-Pelle_DLSV	Morus notabilis putative leucine-rich repeat receptor-like serine/threonine-protein kinase partial mRNA	2.5	-1	1	23	975	997	AAUUAAGUAUUAGGUCCCAUAUA	UAUAUGGGACUCGAUACUUAAUU	Cleavage
CsmiRNA-n34g.2	T_00084438	RLK-Pelle_DLSV	Morus notabilis putative leucine-rich repeat receptor-like serine/threonine-protein kinase partial mRNA	1.5	-1	1	22	977	998	UAAUUAAGUAUCGGGUUCUAUA	UAUGGGACUCGAUACUUAAUUA	Cleavage
CsmiRNA-n57-3p	T_00084438	RLK-Pelle_DLSV	Morus notabilis putative leucine-rich repeat receptor-like serine/threonine-protein kinase partial mRNA	0.5	-1	1	24	966	989	AUCGAGUCUCAUAUAAUUUAAUGU	ACAUUAAAUUAUAUGGGACUCGAU	Cleavage
CsmiRNA-n9	T_00084613	RLK-Pelle_LRR-II	Morus notabilis hypothetical protein partial mRNA	2.5	-1	1	21	3309	3329	UAUUGUGUUUGGUGUAGUUAA	UUGGCUGUACCAAACGCAAUA	Cleavage
CsmiRNA-n9	T_00084614	RLK-Pelle_LRR-II	Morus notabilis hypothetical protein partial mRNA	2.5	-1	1	21	3309	3329	UAUUGUGUUUGGUGUAGUUAA	UUGGCUGUACCAAACGCAAUA	Cleavage
CsmiRNA-n9	T_00084615	RLK-Pelle_LRR-II	Morus notabilis hypothetical protein partial mRNA	2.5	-1	1	21	3310	3330	UAUUGUGUUUGGUGUAGUUAA	UUGGCUGUACCAAACGCAAUA	Cleavage
CsmiRNA-n9	T_00084616	RLK-Pelle_LRR-II	Morus notabilis hypothetical protein partial mRNA	2.5	-1	1	21	3311	3331	UAUUGUGUUUGGUGUAGUUAA	UUGGCUGUACCAAACGCAAUA	Cleavage
CsmiRNA-n9	T_00084617	RLK-Pelle_LRR-II	Morus notabilis hypothetical protein partial mRNA	2.5	-1	1	21	3455	3475	UAUUGUGUUUGGUGUAGUUAA	UUGGCUGUACCAAACGCAAUA	Cleavage
CsmiRNA-n33b	T_00084885	RLK-Pelle_PERK-2	Morus notabilis Inactive protein kinase partial mRNA	3	-1	1	24	1472	1495	AAGGGGGUACAUUGUAGAAUCACC	CAACGUGCUGCAAUGUGCUUCCUU	Cleavage
CsmiRNA-n45a.2	T_00085263	AGC_RSK-2	Prunus persica hypothetical protein (PRUPE_ppa022871mg) mRNA, complete cds	3	-1	1	24	1401	1424	AUGGAGGCUUGAAGCGAGGAUGUU	AACCUUCUUGUUUCAAGCCUCGAU	Cleavage
CsmiRNA-n24b	T_00085893	RLK-Pelle_WAK_LRK10L-1	PREDICTED: Sesamum indicum probable serine/threonine-protein kinase At1g18390 (LOC105156361), mRNA	2.5	-1	1	24	2221	2244	AAAAUAGUAAAAAUAGAACCCUGA	UAAAGAUUCUAUUUUUAAUAUUUU	Cleavage
CsmiRNA-n24b	T_00085894	RLK-Pelle_WAK_LRK10L-1	PREDICTED: Sesamum indicum probable serine/threonine-protein kinase At1g18390 (LOC105156361), mRNA	2.5	-1	1	24	1743	1766	AAAAUAGUAAAAAUAGAACCCUGA	UAAAGAUUCUAUUUUUAAUAUUUU	Cleavage
CsmiRNA-n24b	T_00085895	RLK-Pelle_WAK_LRK10L-1	PREDICTED: Sesamum indicum probable serine/threonine-protein kinase At1g18390 (LOC105156361), mRNA	2.5	-1	1	24	1402	1425	AAAAUAGUAAAAAUAGAACCCUGA	UAAAGAUUCUAUUUUUAAUAUUUU	Cleavage
CsmiRNA-n24b	T_00085896	RLK-Pelle_WAK_LRK10L-1	PREDICTED: Musa acuminata subsp. malaccensis probable serine/threonine-protein kinase At1g18390 (LOC103990041), transcript variant X3, mRNA	2.5	-1	1	24	1170	1193	AAAAUAGUAAAAAUAGAACCCUGA	UAAAGAUUCUAUUUUUAAUAUUUU	Cleavage
miR396e-3p	T_00087773	RLK-Pelle_LRR-XI-1	PREDICTED: Camelina sativa receptor-like protein kinase 5 (LOC104771069), transcript variant X1, mRNA_x0001_|727646051||XM_010495545.1| PREDICTED: Camelina sativa receptor-like protein kinase 5 (LOC104771069), transcript variant X2, mRNA	2.5	-1	1	21	752	772	GUUCAAUAAAGCUGUGGGAAG	UUUCCUACAGCUUUGUUCAAC	Cleavage
CsmiRNA-n37a-3p	T_00088504	CAMK_CDPK	Morus notabilis Calcium-dependent protein kinase 29 partial mRNA	3	-1	1	22	1729	1750	UGUAAUGAUUUUGAUGUAAUUG	AGAUUACAUCGAAUUCAUUACU	Cleavage
CsmiRNA-n37b-3p	T_00088504	CAMK_CDPK	Morus notabilis Calcium-dependent protein kinase 29 partial mRNA	3	-1	1	22	1729	1750	UGUAAUGAUUUUGAUGUAAUUG	AGAUUACAUCGAAUUCAUUACU	Cleavage
CsmiRNA-n39a.1	T_00088504	CAMK_CDPK	Morus notabilis Calcium-dependent protein kinase 29 partial mRNA	3	-1	1	24	1050	1073	AAUGUUCACUUCUGUUAGUAUUUG	UGCUUGUUAACAGAGAUGAACAUU	Cleavage
CsmiRNA-n37a-3p	T_00088505	CAMK_CDPK	Morus notabilis Calcium-dependent protein kinase 29 partial mRNA	3	-1	1	22	1729	1750	UGUAAUGAUUUUGAUGUAAUUG	AGAUUACAUCGAAUUCAUUACU	Cleavage
CsmiRNA-n37b-3p	T_00088505	CAMK_CDPK	Morus notabilis Calcium-dependent protein kinase 29 partial mRNA	3	-1	1	22	1729	1750	UGUAAUGAUUUUGAUGUAAUUG	AGAUUACAUCGAAUUCAUUACU	Cleavage
CsmiRNA-n39a.1	T_00088505	CAMK_CDPK	Morus notabilis Calcium-dependent protein kinase 29 partial mRNA	3	-1	1	24	1050	1073	AAUGUUCACUUCUGUUAGUAUUUG	UGCUUGUUAACAGAGAUGAACAUU	Cleavage
CsmiRNA-n51b	T_00088774	RLK-Pelle_LRK10L-2	PREDICTED: Gossypium raimondii probable receptor-like protein kinase At5g39020 (LOC105776239), transcript variant X2, mRNA	3	-1	1	24	1119	1142	CAGUUUUUUGGUAAUUUUUCCGGU	AUAAGAAAAAUGACCAAAAAAUUU	Cleavage
CsmiRNA-n9	T_00089664	RLK-Pelle_LRR-III	PREDICTED: Fragaria vesca subsp. vesca putative kinase-like protein TMKL1 (LOC101296811), mRNA	2	-1	1	21	233	253	UAUUGUGUUUGGUGUAGUUAA	CCAACCACACCAAGUACAAUA	Cleavage
CsmiRNA-n24i-5p	T_00089676	RLK-Pelle_SD-2b	Morus notabilis G-type lectin S-receptor-like serine/threonine-protein kinase partial mRNA	3	-1	1	24	3091	3114	CUAAAAUAGUAAAAAUAGGAUCCU	UGAGUUCUUUUUUUACUAGUUUAG	Cleavage
CsmiRNA-n24i-5p	T_00089677	RLK-Pelle_SD-2b	Morus notabilis G-type lectin S-receptor-like serine/threonine-protein kinase partial mRNA	3	-1	1	24	3022	3045	CUAAAAUAGUAAAAAUAGGAUCCU	UGAGUUCUUUUUUUACUAGUUUAG	Cleavage
CsmiRNA-n24i-5p	T_00089678	RLK-Pelle_SD-2b	Morus notabilis G-type lectin S-receptor-like serine/threonine-protein kinase partial mRNA	3	-1	1	24	2565	2588	CUAAAAUAGUAAAAAUAGGAUCCU	UGAGUUCUUUUUUUACUAGUUUAG	Cleavage
CsmiRNA-n34d.1-3p	T_00090584	RLK-Pelle_SD-2b	Morus notabilis G-type lectin S-receptor-like serine/threonine-protein kinase partial mRNA	3	-1	1	24	2701	2724	CACCUUCCUACGUGUCAAUAUCGC	CUGUUGUUGGCAUGUUGGAAGGUG	Cleavage
CsmiRNA-n34d.1-3p	T_00090585	RLK-Pelle_SD-2b	Morus notabilis G-type lectin S-receptor-like serine/threonine-protein kinase partial mRNA	3	-1	1	24	2764	2787	CACCUUCCUACGUGUCAAUAUCGC	CUGUUGUUGGCAUGUUGGAAGGUG	Cleavage
CsmiRNA-n34d.1-3p	T_00090586	RLK-Pelle_SD-2b	Morus notabilis G-type lectin S-receptor-like serine/threonine-protein kinase partial mRNA	3	-1	1	24	2808	2831	CACCUUCCUACGUGUCAAUAUCGC	CUGUUGUUGGCAUGUUGGAAGGUG	Cleavage
CsmiRNA-n34d.1-3p	T_00090587	RLK-Pelle_SD-2b	Morus notabilis G-type lectin S-receptor-like serine/threonine-protein kinase partial mRNA	3	-1	1	24	2814	2837	CACCUUCCUACGUGUCAAUAUCGC	CUGUUGUUGGCAUGUUGGAAGGUG	Cleavage
CsmiRNA-n56b.1	T_00090851	AGC_NDR	Morus notabilis Serine/threonine-protein kinase CBK1 partial mRNA	3	-1	1	21	119	139	CUCUUCCUCUCUCUCAAACUG	AAGUGUGAGAGAGAGAGAGAG	Cleavage
CsmiRNA-n56b.1	T_00090852	AGC_NDR	Morus notabilis Serine/threonine-protein kinase CBK1 partial mRNA	3	-1	1	21	62	82	CUCUUCCUCUCUCUCAAACUG	AAGUGUGAGAGAGAGAGAGAG	Cleavage
CsmiRNA-n27c.1	T_00091429	RLK-Pelle_DLSV	PREDICTED: Vitis vinifera uncharacterized LOC100263805 (LOC100263805), transcript variant X2, mRNA	1.5	-1	1	24	1671	1694	AUUGUAUUGUAUUGUAUUGAAUUG	AAAUGCAAUGCAAUGCAAUGCAAU	Cleavage
miR156b-5p	T_00091430	RLK-Pelle_DLSV	Morus notabilis putative LRR receptor-like serine/threonine-protein kinase partial mRNA	3	-1	1	21	205	225	UUGACAGAAGAGAGAGAGCAC	UCCCUCUCUCUCUUAUGUCAG	Cleavage
miR156c-5p	T_00091430	RLK-Pelle_DLSV	Morus notabilis putative LRR receptor-like serine/threonine-protein kinase partial mRNA	3	-1	1	21	205	225	UUGACAGAAGAGAGAGAGCAC	UCCCUCUCUCUCUUAUGUCAG	Cleavage
miR156e-5p	T_00091430	RLK-Pelle_DLSV	Morus notabilis putative LRR receptor-like serine/threonine-protein kinase partial mRNA	3	-1	1	21	205	225	UUGACAGAAGAGAGAGAGCAC	UCCCUCUCUCUCUUAUGUCAG	Cleavage
miR156g	T_00091430	RLK-Pelle_DLSV	Morus notabilis putative LRR receptor-like serine/threonine-protein kinase partial mRNA	3	-1	1	21	205	225	UUGACAGAAGAGAGAGAGCAC	UCCCUCUCUCUCUUAUGUCAG	Cleavage
miR156b-5p	T_00091431	RLK-Pelle_DLSV	Morus notabilis putative LRR receptor-like serine/threonine-protein kinase partial mRNA	3	-1	1	21	206	226	UUGACAGAAGAGAGAGAGCAC	UCCCUCUCUCUCUUAUGUCAG	Cleavage
miR156c-5p	T_00091431	RLK-Pelle_DLSV	Morus notabilis putative LRR receptor-like serine/threonine-protein kinase partial mRNA	3	-1	1	21	206	226	UUGACAGAAGAGAGAGAGCAC	UCCCUCUCUCUCUUAUGUCAG	Cleavage
miR156e-5p	T_00091431	RLK-Pelle_DLSV	Morus notabilis putative LRR receptor-like serine/threonine-protein kinase partial mRNA	3	-1	1	21	206	226	UUGACAGAAGAGAGAGAGCAC	UCCCUCUCUCUCUUAUGUCAG	Cleavage
miR156g	T_00091431	RLK-Pelle_DLSV	Morus notabilis putative LRR receptor-like serine/threonine-protein kinase partial mRNA	3	-1	1	21	206	226	UUGACAGAAGAGAGAGAGCAC	UCCCUCUCUCUCUUAUGUCAG	Cleavage
CsmiRNA-n50b	T_00092419	TKL-Pl-4	Morus notabilis hypothetical protein partial mRNA	2	-1	1	24	1500	1523	AAACUUAAGUAUUUAUUUGUAACU	AAAUGAAAAUAAAUGCUUGAGUUU	Cleavage
CsmiRNA-n45a.3	T_00093224	CMGC_MAPK	Morus notabilis Mitogen-activated protein kinase 10 partial mRNA	1.5	-1	1	24	2286	2309	ACUGCUUUCUGGAUUGAUGACUGA	CCGUUGAUCAAUUCAGAAAGCAGU	Cleavage
CsmiRNA-n37a-3p	T_00094081	RLK-Pelle_RLCK-XII-1	Morus notabilis putative serine/threonine-protein kinase partial mRNA	3	-1	1	22	1361	1382	UGUAAUGAUUUUGAUGUAAUUG	AAGUUUUCUCAAAAUUAUUACA	Cleavage
CsmiRNA-n37b-3p	T_00094081	RLK-Pelle_RLCK-XII-1	Morus notabilis putative serine/threonine-protein kinase partial mRNA	3	-1	1	22	1361	1382	UGUAAUGAUUUUGAUGUAAUUG	AAGUUUUCUCAAAAUUAUUACA	Cleavage
CsmiRNA-n37a-3p	T_00094082	RLK-Pelle_RLCK-XII-1	Morus notabilis putative serine/threonine-protein kinase partial mRNA	3	-1	1	22	1183	1204	UGUAAUGAUUUUGAUGUAAUUG	AAGUUUUCUCAAAAUUAUUACA	Cleavage
CsmiRNA-n37b-3p	T_00094082	RLK-Pelle_RLCK-XII-1	Morus notabilis putative serine/threonine-protein kinase partial mRNA	3	-1	1	22	1183	1204	UGUAAUGAUUUUGAUGUAAUUG	AAGUUUUCUCAAAAUUAUUACA	Cleavage
CsmiRNA-n19-3p	T_00094143	TKL-Pl-2	Morus notabilis Serine/threonine-protein kinase PAK 6 partial mRNA	3	-1	1	21	908	928	UCAUUAUAUUUGCCACAUGUG	UGUAUCUCGCAAAUAUAGUGA	Cleavage
CsmiRNA-n19-3p	T_00094144	TKL-Pl-2	Morus notabilis Serine/threonine-protein kinase PAK 6 partial mRNA	3	-1	1	21	1012	1032	UCAUUAUAUUUGCCACAUGUG	UGUAUCUCGCAAAUAUAGUGA	Cleavage
miR396e-3p	T_00095085	RLK-Pelle_LRR-XI-1	PREDICTED: Camelina sativa receptor-like protein kinase 5 (LOC104771069), transcript variant X1, mRNA_x0001_|727646051||XM_010495545.1| PREDICTED: Camelina sativa receptor-like protein kinase 5 (LOC104771069), transcript variant X2, mRNA	2.5	-1	1	21	712	732	GUUCAAUAAAGCUGUGGGAAG	UUUCCUACAGCUUUGUUCAAC	Cleavage
