# Supplementary material for: Genome-Wide Analysis of Alternative Splicing and Non-Coding RNAs Reveal Complicated Transcriptional Regulation in Cannabis sativa L
Source: Int J Mol Sci. 2021 Nov 5;22(21):11989. doi: 10.3390/ijms222111989 (PMC8584933; doi:10.3390/ijms222111989)
Supplement: Supplementary file 1 [file ijms-22-11989-s001.zip › Table S12. The crosstalk between AS and miRNAs..xlsx]

## Sheet: Sheet1
Supplemental Table S12
The crosstalk between AS and miRNAs.
Target Annotation	AS gene_Acc.	IF targeted by miRNA (Yes/No)	miRNA name	miRNA Sequence	Expectation	biosynthesis
AAE	T_00033798	Yes	CsmiRNA-n33j.1-3p	CCCTTAAAATGAATATATTGATGC	3	cannabinoids
	T_00033799	Yes	CsmiRNA-n33j.1-3p	CCCTTAAAATGAATATATTGATGC	3
	T_00033800	Yes	CsmiRNA-n33j.1-3p	CCCTTAAAATGAATATATTGATGC	3
	T_00007721	Yes	CsmiRNA-n33j.1-3p	CCCTTAAAATGAATATATTGATGC	3
	T_00007722	Yes	CsmiRNA-n33j.1-3p	CCCTTAAAATGAATATATTGATGC	3
	T_00069671	No
	T_00069672	No
	T_00069673	Yes	CsmiRNA-n33j.1-3p	CCCTTAAAATGAATATATTGATGC	3
	T_00069674	Yes	CsmiRNA-n33j.1-3p	CCCTTAAAATGAATATATTGATGC	3
	T_00069675	No
	T_00069676	Yes	CsmiRNA-n33j.1-3p	CCCTTAAAATGAATATATTGATGC	3
	T_00030776	Yes	miR5658	ATGATGATCATCATGATGATA	3
	T_00030777	Yes	miR5658	ATGATGATCATCATGATGATA	3
	T_00030778	Yes	miR5658	ATGATGATCATCATGATGATA	3
	T_00030779	Yes	miR5658	ATGATGATCATCATGATGATA	3
	T_00030781	No
	T_00030782	No
	T_00030783	No
	T_00030784	No
	T_00030785	No
	T_00030786	No
DXR	T_00043758	No
	T_00043759	Yes	CsmiRNA-n39d.1-3p	ATACTAACAGAAGTGAACATTGTG	3
			CsmiRNA-n39e.1	ATACTAACAGAAGTGAACATTGTG	3
	T_00043760	No
	T_00043761	No
	T_00043762	No
	T_00043763	No
	T_00043764	No
	T_00043765	No
	T_00043766	No
	T_00043767	No
HDR	T_00018927	Yes	CsmiRNA-n28	AGACTGCTTATGTGTACACTCTTG	1.5
	T_00018928	Yes	CsmiRNA-n28	AGACTGCTTATGTGTACACTCTTG	1.5
	T_00018929	Yes	CsmiRNA-n28	AGACTGCTTATGTGTACACTCTTG	1.5
LOX	T_00023464	Yes	CsmiRNA-n33e-3p	ACACTCTTGACTTGTTTCGGCATC	2.5
	T_00023465	Yes	CsmiRNA-n33e-3p	ACACTCTTGACTTGTTTCGGCATC	2.5
	T_00023466	Yes	CsmiRNA-n33e-3p	ACACTCTTGACTTGTTTCGGCATC	2.5
Kinesin-like protein	T_00035890	Yes	miR5569b	TTGCTTGTTTGAACTCTAGAG	3	cellulose
			CsmiRNA-n1a-5P	TTGCTTGTTTGAACTCTAGAG	3
	T_00035891	Yes	miR5569b	TTGCTTGTTTGAACTCTAGAG	3
			CsmiRNA-n1a-5P	TTGCTTGTTTGAACTCTAGAG	3
	T_00035892	Yes	miR5569b	TTGCTTGTTTGAACTCTAGAG	3
			CsmiRNA-n1a-5P	TTGCTTGTTTGAACTCTAGAG	3
	T_00035893	Yes	miR5569b	TTGCTTGTTTGAACTCTAGAG	3
			CsmiRNA-n1a-5P	TTGCTTGTTTGAACTCTAGAG	3
	T_00035894	Yes	miR5569b	TTGCTTGTTTGAACTCTAGAG	3
			CsmiRNA-n1a-5P	TTGCTTGTTTGAACTCTAGAG	3
	T_00035895	Yes	miR5569b	TTGCTTGTTTGAACTCTAGAG	3
			CsmiRNA-n1a-5P	TTGCTTGTTTGAACTCTAGAG	3
	T_00043674	Yes	CsmiRNA-n22c-5p	CGTTATAGTTACAATATCATCCCT	3
	T_00043675	Yes	CsmiRNA-n22c-5p	CGTTATAGTTACAATATCATCCCT	3
	T_00043676	Yes	CsmiRNA-n22c-5p	CGTTATAGTTACAATATCATCCCT	3
	T_00043677	Yes	CsmiRNA-n22c-5p	CGTTATAGTTACAATATCATCCCT	3
	T_00043678	No
	T_00043681	No
	T_00051203	No
	T_00051204	Yes	CsmiRNA-n25m.1	CGCTAAAGGGTTAAAAACAACCGA	3
	T_00068566	Yes	CsmiRNA-n37a-3p	TGTAATGATTTTGATGTAATTG	3
			CsmiRNA-n37b-3p	TGTAATGATTTTGATGTAATTG	3
	T_00068567	Yes	CsmiRNA-n37a-3p	TGTAATGATTTTGATGTAATTG	3
			CsmiRNA-n37b-3p	TGTAATGATTTTGATGTAATTG	3
	T_00078801	Yes	miR5569b	TTGCTTGTTTGAACTCTAGAG	3
			CsmiRNA-n1a-5P	TTGCTTGTTTGAACTCTAGAG	3
	T_00078802	Yes	miR5569b	TTGCTTGTTTGAACTCTAGAG	3
			CsmiRNA-n1a-5P	TTGCTTGTTTGAACTCTAGAG	3
	T_00078803	Yes	miR5569b	TTGCTTGTTTGAACTCTAGAG	3
			CsmiRNA-n1a-5P	TTGCTTGTTTGAACTCTAGAG	3
	T_00078805	Yes	miR5569b	TTGCTTGTTTGAACTCTAGAG	3
			CsmiRNA-n1a-5P	TTGCTTGTTTGAACTCTAGAG	3
	T_00080222	Yes	CsmiRNA-n23d-5p	AATTAGATATTACCGTTAAATACT	3
	T_00080223	Yes	CsmiRNA-n23d-5p	AATTAGATATTACCGTTAAATACT	3
	T_00080224	Yes	CsmiRNA-n23d-5p	AATTAGATATTACCGTTAAATACT	3
	T_00087551	Yes	CsmiRNA-n23d-5p	AATTAGATATTACCGTTAAATACT	3
	T_00087552	Yes	CsmiRNA-n23d-5p	AATTAGATATTACCGTTAAATACT	3
	T_00087553	Yes	CsmiRNA-n23d-5p	AATTAGATATTACCGTTAAATACT	3
	T_00087554	Yes	CsmiRNA-n23d-5p	AATTAGATATTACCGTTAAATACT	3
	T_00087555	Yes	CsmiRNA-n23d-5p	AATTAGATATTACCGTTAAATACT	3
	T_00087556	Yes	CsmiRNA-n23d-5p	AATTAGATATTACCGTTAAATACT	3
	T_00087557	Yes	CsmiRNA-n23d-5p	AATTAGATATTACCGTTAAATACT	3
	T_00087558	Yes	CsmiRNA-n23d-5p	AATTAGATATTACCGTTAAATACT	3
	T_00087559	Yes	CsmiRNA-n23d-5p	AATTAGATATTACCGTTAAATACT	3
	T_00087560	Yes	CsmiRNA-n23d-5p	AATTAGATATTACCGTTAAATACT	3
	T_00087561	No
CESA	T_00093434	Yes	miR482a-3p	TCTTTCCTAACCCACCCATTCC	3
			miR482b-3p	TCTTTCCTAACCCACCCATTCC	3
			miR482c-3p	TCTTTCCTAACCCACCCATTCC	3
	T_00093435	Yes	miR482a-3p	TCTTTCCTAACCCACCCATTCC	3
			miR482b-3p	TCTTTCCTAACCCACCCATTCC	3
			miR482c-3p	TCTTTCCTAACCCACCCATTCC	3
FRA	T_00062735	Yes	miR172a-3p	AGAATCTTGATGATGCTGCAT	3
			CsmiRNA-n4b-5p	TCAGAATTTCGTAACACTTTT	3
	T_00062736	Yes	miR172a-3p	AGAATCTTGATGATGCTGCAT	3
			CsmiRNA-n4b-5p	TCAGAATTTCGTAACACTTTT	3
ACCase	T_00067318	Yes	CsmiRNA-n52a	TTAAGTGTCAACTCAGAAACA	3	fatty acid
			CsmiRNA-n52d	TTAAGTGTCAACTCAGAAACA	3
			CsmiRNA-n52e	TTAAGTGTCAACTCAGAAACA	3
			CsmiRNA-n52f	TTAAGTGTCAACTCAGAAACA	3
	T_00067319	Yes	CsmiRNA-n52a	TTAAGTGTCAACTCAGAAACA	3
			CsmiRNA-n52d	TTAAGTGTCAACTCAGAAACA	3
			CsmiRNA-n52e	TTAAGTGTCAACTCAGAAACA	3
			CsmiRNA-n52f	TTAAGTGTCAACTCAGAAACA	3
	T_00067320	Yes	CsmiRNA-n52a	TTAAGTGTCAACTCAGAAACA	3
			CsmiRNA-n52d	TTAAGTGTCAACTCAGAAACA	3
			CsmiRNA-n52e	TTAAGTGTCAACTCAGAAACA	3
			CsmiRNA-n52f	TTAAGTGTCAACTCAGAAACA	3
