# Supplementary material for: Genome-Wide Analysis of Alternative Splicing and Non-Coding RNAs Reveal Complicated Transcriptional Regulation in Cannabis sativa L
Source: Int J Mol Sci. 2021 Nov 5;22(21):11989. doi: 10.3390/ijms222111989 (PMC8584933; doi:10.3390/ijms222111989)
Supplement: Supplementary file 1 [file ijms-22-11989-s001.zip › Table S14. The predicted targets of miRNAs..xlsx]

## Sheet: Sheet1
Supplemental Table S14
The predicted targets of miRNAs.
miRNA	Score	Deg	target ID	NR_annotation
miR5658	Score: 2.2	Deg: 6:1386:630:2486	T_00032450	Morus notabilis hypothetical protein partial mRNA
miR5658	Score: 2.2	Deg: 6:1386:630:2485	T_00032452	Morus notabilis hypothetical protein partial mRNA
miR530-5P	Score: 0.8	Deg: 24:1277:26:827	T_00079842	Morus notabilis RuBisCO large subunit-binding protein subunit alpha partial mRNA
miR530-5P	Score: 0.8	Deg: 24:1277:26:815	T_00079843	Morus notabilis RuBisCO large subunit-binding protein subunit alpha partial mRNA
miR403-3P	Score: 0.8	Deg: 48:3295:48:229	T_00080897	Morus notabilis Protein argonaute 2 partial mRNA
miR399d-3p	Score: 2.5	Deg: 63:403:63:419	T_00093857	PREDICTED: Fragaria vesca subsp. vesca SPX domain-containing protein 4 (LOC101310434), mRNA
miR399d-3p	Score: 2.5	Deg: 63:403:63:492	T_00093858	Capsella rubella hypothetical protein (CARUB_v10001482mg) mRNA, complete cds
miR399d-3p	Score: 2.5	Deg: 63:367:63:262	T_00089452	PREDICTED: Populus euphratica SPX domain-containing protein 4 (LOC105133472), mRNA
miR399d-3p	Score: 2.0	Deg: 5:369:6:352	T_00083396	Morus notabilis putative ubiquitin-conjugating enzyme E2 24 partial mRNA
miR399d-3p	Score: 2.0	Deg: 5:933:6:374	T_00083395	Morus notabilis putative ubiquitin-conjugating enzyme E2 24 partial mRNA
miR399d-3p	Score: 2.0	Deg: 5:1027:433:7904	T_00083397	Morus notabilis putative ubiquitin-conjugating enzyme E2 24 partial mRNA
miR399d-3p	Score: 2.0	Deg: 5:451:433:5148	T_00083398	Morus notabilis putative ubiquitin-conjugating enzyme E2 24 partial mRNA
miR399c-3P	Score: 2.0	Deg: 63:403:63:419	T_00093857	PREDICTED: Fragaria vesca subsp. vesca SPX domain-containing protein 4 (LOC101310434), mRNA
miR399c-3P	Score: 2.0	Deg: 63:403:63:492	T_00093858	Capsella rubella hypothetical protein (CARUB_v10001482mg) mRNA, complete cds
miR399c-3P	Score: 2.0	Deg: 63:367:63:262	T_00089452	PREDICTED: Populus euphratica SPX domain-containing protein 4 (LOC105133472), mRNA
miR399c-3P	Score: 2.2	Deg: 5:369:6:352	T_00083396	Morus notabilis putative ubiquitin-conjugating enzyme E2 24 partial mRNA
miR399c-3P	Score: 2.2	Deg: 5:933:6:374	T_00083395	Morus notabilis putative ubiquitin-conjugating enzyme E2 24 partial mRNA
miR399c-3P	Score: 2.2	Deg: 5:1027:433:7904	T_00083397	Morus notabilis putative ubiquitin-conjugating enzyme E2 24 partial mRNA
miR399c-3P	Score: 2.2	Deg: 5:451:433:5148	T_00083398	Morus notabilis putative ubiquitin-conjugating enzyme E2 24 partial mRNA
miR399b-3p	Score: 1.5	Deg: 5:369:6:352	T_00083396	Morus notabilis putative ubiquitin-conjugating enzyme E2 24 partial mRNA
miR399b-3p	Score: 1.5	Deg: 5:933:6:374	T_00083395	Morus notabilis putative ubiquitin-conjugating enzyme E2 24 partial mRNA
miR399b-3p	Score: 1.5	Deg: 5:1027:433:7904	T_00083397	Morus notabilis putative ubiquitin-conjugating enzyme E2 24 partial mRNA
miR399b-3p	Score: 1.5	Deg: 5:451:433:5148	T_00083398	Morus notabilis putative ubiquitin-conjugating enzyme E2 24 partial mRNA
miR399a-3p	Score: 1.5	Deg: 5:369:6:352	T_00083396	Morus notabilis putative ubiquitin-conjugating enzyme E2 24 partial mRNA
miR399a-3p	Score: 1.5	Deg: 5:933:6:374	T_00083395	Morus notabilis putative ubiquitin-conjugating enzyme E2 24 partial mRNA
miR399a-3p	Score: 1.5	Deg: 5:1027:433:7904	T_00083397	Morus notabilis putative ubiquitin-conjugating enzyme E2 24 partial mRNA
miR399a-3p	Score: 1.5	Deg: 5:451:433:5148	T_00083398	Morus notabilis putative ubiquitin-conjugating enzyme E2 24 partial mRNA
miR397-5p	Score: 2.5	Deg: 16:256:36:4541	T_00008962	Morus notabilis hypothetical protein partial mRNA
miR397-5p	Score: 1.2	Deg: 33:571:33:785	T_00059025	PREDICTED: Malus x domestica laccase-4-like (LOC103440577), mRNA
miR393b-5p	Score: 1.5	Deg: 109:1993:631:3423	T_00032843	Morus notabilis Protein TRANSPORT INHIBITOR RESPONSE 1 partial mRNA
miR393b-5p	Score: 1.5	Deg: 222:1064:222:1728	T_00015134	Morus notabilis Protein AUXIN SIGNALING F-BOX 2 partial mRNA
miR393a-5p	Score: 1.5	Deg: 109:1993:631:3423	T_00032843	Morus notabilis Protein TRANSPORT INHIBITOR RESPONSE 1 partial mRNA
miR393a-5p	Score: 1.5	Deg: 222:1064:222:1728	T_00015134	Morus notabilis Protein AUXIN SIGNALING F-BOX 2 partial mRNA
miR172b-3p	Score: 1.5	Deg: 9:748:12:67	T_00059075	Morus notabilis Floral homeotic protein APETALA 2 partial mRNA
miR172b-3p	Score: 1.5	Deg: 9:792:12:67	T_00059076	Morus notabilis Floral homeotic protein APETALA 2 partial mRNA
miR172b-3p	Score: 1.2	Deg: 621:1710:621:1460	T_00087826	Morus notabilis Ethylene-responsive transcription factor partial mRNA
miR172b-3p	Score: 1.2	Deg: 621:1851:621:1456	T_00087824	Morus notabilis Ethylene-responsive transcription factor partial mRNA
miR172b-3p	Score: 1.2	Deg: 621:734:621:1156	T_00087822	Morus notabilis Ethylene-responsive transcription factor partial mRNA
miR172b-3p	Score: 1.2	Deg: 621:2169:621:1460	T_00087823	PREDICTED: Prunus mume ethylene-responsive transcription factor RAP2-7 (LOC103324655), transcript variant X2, mRNA
miR172b-3p	Score: 1.2	Deg: 621:1808:621:1455	T_00087825	PREDICTED: Prunus mume ethylene-responsive transcription factor RAP2-7 (LOC103324655), transcript variant X2, mRNA
miR172b-3p	Score: 1.2	Deg: 621:2219:621:1466	T_00087827	Morus notabilis Ethylene-responsive transcription factor partial mRNA
miR172b-3p	Score: 1.2	Deg: 621:2130:621:1456	T_00087828	PREDICTED: Prunus mume ethylene-responsive transcription factor RAP2-7 (LOC103324655), transcript variant X2, mRNA
miR172b-3p	Score: 1.5	Deg: 9:561:17:50	T_00081649	Morus notabilis Floral homeotic protein APETALA 2 partial mRNA
miR172b-3p	Score: 1.8	Deg: 7:2392:205:1270	T_00014183	Paeonia suffruticosa apetala 2 (AP2) mRNA, complete cds
miR172b-3p	Score: 1.8	Deg: 7:2240:205:1269	T_00014181	Paeonia lactiflora cultivar XiangYangQiHua AP2 protein (AP2) mRNA, complete cds
miR172b-3p	Score: 1.8	Deg: 7:2189:205:1265	T_00014179	Paeonia suffruticosa apetala 2 (AP2) mRNA, complete cds
miR172b-3p	Score: 1.8	Deg: 7:1352:28:148	T_00014174	Paeonia suffruticosa apetala 2 (AP2) mRNA, complete cds
miR172b-3p	Score: 1.8	Deg: 7:2105:205:1265	T_00014178	Paeonia suffruticosa apetala 2 (AP2) mRNA, complete cds
miR172b-3p	Score: 1.8	Deg: 7:1349:28:146	T_00014175	Paeonia suffruticosa apetala 2 (AP2) mRNA, complete cds
miR172b-3p	Score: 1.8	Deg: 7:2420:205:1272	T_00014182	Paeonia lactiflora cultivar XiangYangQiHua AP2 protein (AP2) mRNA, complete cds
miR172b-3p	Score: 1.8	Deg: 7:2159:205:1265	T_00014177	Paeonia lactiflora cultivar XiangYangQiHua AP2 protein (AP2) mRNA, complete cds
miR172b-3p	Score: 1.8	Deg: 7:1349:28:146	T_00014176	Paeonia suffruticosa apetala 2 (AP2) mRNA, complete cds
miR172b-3p	Score: 1.8	Deg: 7:2235:205:1267	T_00014180	Paeonia lactiflora cultivar XiangYangQiHua AP2 protein (AP2) mRNA, complete cds
miR172b-3p	Score: 1.8	Deg: 7:2485:205:1273	T_00014186	Paeonia lactiflora cultivar XiangYangQiHua AP2 protein (AP2) mRNA, complete cds
miR172b-3p	Score: 1.8	Deg: 7:2415:205:1270	T_00014185	Paeonia lactiflora cultivar XiangYangQiHua AP2 protein (AP2) mRNA, complete cds
miR172b-3p	Score: 1.8	Deg: 7:2418:205:1272	T_00014184	Paeonia lactiflora cultivar XiangYangQiHua AP2 protein (AP2) mRNA, complete cds
miR172a-3p	Score: 1.5	Deg: 9:748:12:67	T_00059075	Morus notabilis Floral homeotic protein APETALA 2 partial mRNA
miR172a-3p	Score: 1.5	Deg: 9:792:12:67	T_00059076	Morus notabilis Floral homeotic protein APETALA 2 partial mRNA
miR172a-3p	Score: 1.5	Deg: 621:1710:621:1460	T_00087826	Morus notabilis Ethylene-responsive transcription factor partial mRNA
miR172a-3p	Score: 1.5	Deg: 621:1851:621:1456	T_00087824	Morus notabilis Ethylene-responsive transcription factor partial mRNA
miR172a-3p	Score: 1.5	Deg: 621:734:621:1156	T_00087822	Morus notabilis Ethylene-responsive transcription factor partial mRNA
miR172a-3p	Score: 1.5	Deg: 621:2169:621:1460	T_00087823	PREDICTED: Prunus mume ethylene-responsive transcription factor RAP2-7 (LOC103324655), transcript variant X2, mRNA
miR172a-3p	Score: 1.5	Deg: 621:1808:621:1455	T_00087825	PREDICTED: Prunus mume ethylene-responsive transcription factor RAP2-7 (LOC103324655), transcript variant X2, mRNA
miR172a-3p	Score: 1.5	Deg: 621:2219:621:1466	T_00087827	Morus notabilis Ethylene-responsive transcription factor partial mRNA
miR172a-3p	Score: 1.5	Deg: 621:2130:621:1456	T_00087828	PREDICTED: Prunus mume ethylene-responsive transcription factor RAP2-7 (LOC103324655), transcript variant X2, mRNA
miR172a-3p	Score: 1.5	Deg: 9:561:17:50	T_00081649	Morus notabilis Floral homeotic protein APETALA 2 partial mRNA
miR172a-3p	Score: 2.0	Deg: 7:2392:205:1270	T_00014183	Paeonia suffruticosa apetala 2 (AP2) mRNA, complete cds
miR172a-3p	Score: 2.0	Deg: 7:2240:205:1269	T_00014181	Paeonia lactiflora cultivar XiangYangQiHua AP2 protein (AP2) mRNA, complete cds
miR172a-3p	Score: 2.0	Deg: 7:2189:205:1265	T_00014179	Paeonia suffruticosa apetala 2 (AP2) mRNA, complete cds
miR172a-3p	Score: 2.0	Deg: 7:1352:28:148	T_00014174	Paeonia suffruticosa apetala 2 (AP2) mRNA, complete cds
miR172a-3p	Score: 2.0	Deg: 7:2105:205:1265	T_00014178	Paeonia suffruticosa apetala 2 (AP2) mRNA, complete cds
miR172a-3p	Score: 2.0	Deg: 7:1349:28:146	T_00014175	Paeonia suffruticosa apetala 2 (AP2) mRNA, complete cds
miR172a-3p	Score: 2.0	Deg: 7:2420:205:1272	T_00014182	Paeonia lactiflora cultivar XiangYangQiHua AP2 protein (AP2) mRNA, complete cds
miR172a-3p	Score: 2.0	Deg: 7:2159:205:1265	T_00014177	Paeonia lactiflora cultivar XiangYangQiHua AP2 protein (AP2) mRNA, complete cds
miR172a-3p	Score: 2.0	Deg: 7:1349:28:146	T_00014176	Paeonia suffruticosa apetala 2 (AP2) mRNA, complete cds
miR172a-3p	Score: 2.0	Deg: 7:2235:205:1267	T_00014180	Paeonia lactiflora cultivar XiangYangQiHua AP2 protein (AP2) mRNA, complete cds
miR172a-3p	Score: 2.0	Deg: 7:2485:205:1273	T_00014186	Paeonia lactiflora cultivar XiangYangQiHua AP2 protein (AP2) mRNA, complete cds
miR172a-3p	Score: 2.0	Deg: 7:2415:205:1270	T_00014185	Paeonia lactiflora cultivar XiangYangQiHua AP2 protein (AP2) mRNA, complete cds
miR172a-3p	Score: 2.0	Deg: 7:2418:205:1272	T_00014184	Paeonia lactiflora cultivar XiangYangQiHua AP2 protein (AP2) mRNA, complete cds
miR171f-3p	Score: 1.0	Deg: 71:417:71:404	T_00060987	PREDICTED: Prunus mume scarecrow-like protein 27 (LOC103337183), mRNA
miR171f-3p	Score: 1.0	Deg: 101:481:101:342	T_00010373	PREDICTED: Pyrus x bretschneideri scarecrow-like protein 6 (LOC103934411), mRNA
miR171e-3p	Score: 1.0	Deg: 71:417:71:404	T_00060987	PREDICTED: Prunus mume scarecrow-like protein 27 (LOC103337183), mRNA
miR171e-3p	Score: 1.0	Deg: 101:481:101:342	T_00010373	PREDICTED: Pyrus x bretschneideri scarecrow-like protein 6 (LOC103934411), mRNA
miR171d-3P	Score: 1.0	Deg: 71:417:71:404	T_00060987	PREDICTED: Prunus mume scarecrow-like protein 27 (LOC103337183), mRNA
miR171d-3P	Score: 1.0	Deg: 101:481:101:342	T_00010373	PREDICTED: Pyrus x bretschneideri scarecrow-like protein 6 (LOC103934411), mRNA
miR171c-3p	Score: 1.0	Deg: 71:417:71:404	T_00060987	PREDICTED: Prunus mume scarecrow-like protein 27 (LOC103337183), mRNA
miR171c-3p	Score: 1.0	Deg: 101:481:101:342	T_00010373	PREDICTED: Pyrus x bretschneideri scarecrow-like protein 6 (LOC103934411), mRNA
miR171b-3p	Score: 1.0	Deg: 71:417:71:404	T_00060987	PREDICTED: Prunus mume scarecrow-like protein 27 (LOC103337183), mRNA
miR171b-3p	Score: 1.0	Deg: 101:481:101:342	T_00010373	PREDICTED: Pyrus x bretschneideri scarecrow-like protein 6 (LOC103934411), mRNA
miR171a-3p	Score: 1.0	Deg: 71:417:71:404	T_00060987	PREDICTED: Prunus mume scarecrow-like protein 27 (LOC103337183), mRNA
miR171a-3p	Score: 1.0	Deg: 101:481:101:342	T_00010373	PREDICTED: Pyrus x bretschneideri scarecrow-like protein 6 (LOC103934411), mRNA
miR169d	Score: 2.5	Deg: 19:1476:19:150	T_00065068	Populus trichocarpa hypothetical protein (POPTR_0009s06540g) mRNA, complete cds
miR169d	Score: 2.5	Deg: 19:1902:19:159	T_00065067	PREDICTED: Pyrus x bretschneideri nuclear transcription factor Y subunit A-4-like (LOC103954851), mRNA
miR169d	Score: 2.5	Deg: 14:1593:33:498	T_00083345	PREDICTED: Elaeis guineensis nuclear transcription factor Y subunit A-3-like (LOC105056468), transcript variant X2, mRNA
miR169d	Score: 2.5	Deg: 14:1577:33:498	T_00083347	PREDICTED: Elaeis guineensis nuclear transcription factor Y subunit A-3-like (LOC105056468), transcript variant X2, mRNA
miR169d	Score: 2.5	Deg: 14:1544:33:498	T_00083343	PREDICTED: Elaeis guineensis nuclear transcription factor Y subunit A-3-like (LOC105056468), transcript variant X2, mRNA
miR169d	Score: 2.5	Deg: 14:1523:33:497	T_00083346	PREDICTED: Elaeis guineensis nuclear transcription factor Y subunit A-3-like (LOC105056468), transcript variant X2, mRNA
miR169d	Score: 2.5	Deg: 14:1538:33:497	T_00083344	PREDICTED: Elaeis guineensis nuclear transcription factor Y subunit A-3-like (LOC105056468), transcript variant X2, mRNA
miR169d	Score: 2.5	Deg: 14:1161:14:305	T_00083342	PREDICTED: Elaeis guineensis nuclear transcription factor Y subunit A-3-like (LOC105056468), transcript variant X2, mRNA
miR169c	Score: 2.5	Deg: 19:1476:19:150	T_00065068	Populus trichocarpa hypothetical protein (POPTR_0009s06540g) mRNA, complete cds
miR169c	Score: 2.5	Deg: 19:1902:19:159	T_00065067	PREDICTED: Pyrus x bretschneideri nuclear transcription factor Y subunit A-4-like (LOC103954851), mRNA
miR169c	Score: 2.5	Deg: 14:1593:33:498	T_00083345	PREDICTED: Elaeis guineensis nuclear transcription factor Y subunit A-3-like (LOC105056468), transcript variant X2, mRNA
miR169c	Score: 2.5	Deg: 14:1577:33:498	T_00083347	PREDICTED: Elaeis guineensis nuclear transcription factor Y subunit A-3-like (LOC105056468), transcript variant X2, mRNA
miR169c	Score: 2.5	Deg: 14:1544:33:498	T_00083343	PREDICTED: Elaeis guineensis nuclear transcription factor Y subunit A-3-like (LOC105056468), transcript variant X2, mRNA
miR169c	Score: 2.5	Deg: 14:1523:33:497	T_00083346	PREDICTED: Elaeis guineensis nuclear transcription factor Y subunit A-3-like (LOC105056468), transcript variant X2, mRNA
miR169c	Score: 2.5	Deg: 14:1538:33:497	T_00083344	PREDICTED: Elaeis guineensis nuclear transcription factor Y subunit A-3-like (LOC105056468), transcript variant X2, mRNA
miR169c	Score: 2.5	Deg: 14:1161:14:305	T_00083342	PREDICTED: Elaeis guineensis nuclear transcription factor Y subunit A-3-like (LOC105056468), transcript variant X2, mRNA
miR166c-3p	Score: 2.2	Deg: 168:1340:168:232	T_00088111	Morus notabilis Homeobox-leucine zipper protein ATHB-8 partial mRNA
miR166c-3p	Score: 2.2	Deg: 168:1211:168:231	T_00088109	Morus notabilis Homeobox-leucine zipper protein ATHB-8 partial mRNA
miR166c-3p	Score: 2.2	Deg: 168:1234:168:232	T_00088110	Morus notabilis Homeobox-leucine zipper protein ATHB-8 partial mRNA
miR166c-3p	Score: 2.2	Deg: 118:530:118:378	T_00058154	Morus notabilis Homeobox-leucine zipper protein HOX32 partial mRNA
miR166c-3p	Score: 2.2	Deg: 118:569:118:461	T_00058151	Morus notabilis Homeobox-leucine zipper protein HOX32 partial mRNA
miR166c-3p	Score: 2.2	Deg: 118:404:118:379	T_00058150	Morus notabilis Homeobox-leucine zipper protein HOX32 partial mRNA
miR166c-3p	Score: 2.2	Deg: 118:569:118:379	T_00058152	Morus notabilis Homeobox-leucine zipper protein HOX32 partial mRNA
miR166c-3p	Score: 2.2	Deg: 118:530:118:461	T_00058153	Morus notabilis Homeobox-leucine zipper protein HOX32 partial mRNA
miR166c-3p	Score: 2.2	Deg: 118:404:118:461	T_00058149	Morus notabilis Homeobox-leucine zipper protein HOX32 partial mRNA
miR166c-3p	Score: 2.2	Deg: 367:1463:631:8376	T_00069032	Morus notabilis hypothetical protein partial mRNA
miR166c-3p	Score: 2.2	Deg: 367:1457:631:8125	T_00069033	Morus notabilis hypothetical protein partial mRNA
miR166b-3p	Score: 2.2	Deg: 168:1340:168:232	T_00088111	Morus notabilis Homeobox-leucine zipper protein ATHB-8 partial mRNA
miR166b-3p	Score: 2.2	Deg: 168:1211:168:231	T_00088109	Morus notabilis Homeobox-leucine zipper protein ATHB-8 partial mRNA
miR166b-3p	Score: 2.2	Deg: 168:1234:168:232	T_00088110	Morus notabilis Homeobox-leucine zipper protein ATHB-8 partial mRNA
miR166b-3p	Score: 2.2	Deg: 118:530:118:378	T_00058154	Morus notabilis Homeobox-leucine zipper protein HOX32 partial mRNA
miR166b-3p	Score: 2.2	Deg: 118:569:118:461	T_00058151	Morus notabilis Homeobox-leucine zipper protein HOX32 partial mRNA
miR166b-3p	Score: 2.2	Deg: 118:404:118:379	T_00058150	Morus notabilis Homeobox-leucine zipper protein HOX32 partial mRNA
miR166b-3p	Score: 2.2	Deg: 118:569:118:379	T_00058152	Morus notabilis Homeobox-leucine zipper protein HOX32 partial mRNA
miR166b-3p	Score: 2.2	Deg: 118:530:118:461	T_00058153	Morus notabilis Homeobox-leucine zipper protein HOX32 partial mRNA
miR166b-3p	Score: 2.2	Deg: 118:404:118:461	T_00058149	Morus notabilis Homeobox-leucine zipper protein HOX32 partial mRNA
miR166b-3p	Score: 2.2	Deg: 367:1463:631:8376	T_00069032	Morus notabilis hypothetical protein partial mRNA
miR166b-3p	Score: 2.2	Deg: 367:1457:631:8125	T_00069033	Morus notabilis hypothetical protein partial mRNA
miR166a-3p	Score: 2.2	Deg: 168:1340:168:232	T_00088111	Morus notabilis Homeobox-leucine zipper protein ATHB-8 partial mRNA
miR166a-3p	Score: 2.2	Deg: 168:1211:168:231	T_00088109	Morus notabilis Homeobox-leucine zipper protein ATHB-8 partial mRNA
miR166a-3p	Score: 2.2	Deg: 168:1234:168:232	T_00088110	Morus notabilis Homeobox-leucine zipper protein ATHB-8 partial mRNA
miR166a-3p	Score: 2.2	Deg: 118:530:118:378	T_00058154	Morus notabilis Homeobox-leucine zipper protein HOX32 partial mRNA
miR166a-3p	Score: 2.2	Deg: 118:569:118:461	T_00058151	Morus notabilis Homeobox-leucine zipper protein HOX32 partial mRNA
miR166a-3p	Score: 2.2	Deg: 118:404:118:379	T_00058150	Morus notabilis Homeobox-leucine zipper protein HOX32 partial mRNA
miR166a-3p	Score: 2.2	Deg: 118:569:118:379	T_00058152	Morus notabilis Homeobox-leucine zipper protein HOX32 partial mRNA
miR166a-3p	Score: 2.2	Deg: 118:530:118:461	T_00058153	Morus notabilis Homeobox-leucine zipper protein HOX32 partial mRNA
miR166a-3p	Score: 2.2	Deg: 118:404:118:461	T_00058149	Morus notabilis Homeobox-leucine zipper protein HOX32 partial mRNA
miR166a-3p	Score: 2.2	Deg: 367:1463:631:8376	T_00069032	Morus notabilis hypothetical protein partial mRNA
miR166a-3p	Score: 2.2	Deg: 367:1457:631:8125	T_00069033	Morus notabilis hypothetical protein partial mRNA
miR164e-5p	Score: 1.0	Deg: 124:1010:124:445	T_00052644	Morus notabilis NAC domain-containing protein 100 partial mRNA
miR164e-5p	Score: 2.0	Deg: 32:832:32:113	T_00059787	PREDICTED: Gossypium raimondii protein CUP-SHAPED COTYLEDON 2-like (LOC105761288), mRNA
miR164e-5p	Score: 2.0	Deg: 32:813:32:113	T_00059786	PREDICTED: Gossypium raimondii protein CUP-SHAPED COTYLEDON 2-like (LOC105761288), mRNA
miR164e-5p	Score: 2.2	Deg: 7:928:7:192	T_00079376	Rosa hybrid cultivar NAC domain protein 100 (NAC100) mRNA, complete cds
miR164e-5p	Score: 2.0	Deg: 7:955:205:1253	T_00073807	Manihot esculenta NAC transcription factors 79 mRNA, complete cds
miR164e-5p	Score: 2.0	Deg: 7:984:205:1254	T_00073806	Manihot esculenta NAC transcription factors 79 mRNA, complete cds
miR164d-5p	Score: 1.0	Deg: 124:1010:124:445	T_00052644	Morus notabilis NAC domain-containing protein 100 partial mRNA
miR164d-5p	Score: 2.0	Deg: 32:832:32:113	T_00059787	PREDICTED: Gossypium raimondii protein CUP-SHAPED COTYLEDON 2-like (LOC105761288), mRNA
miR164d-5p	Score: 2.0	Deg: 32:813:32:113	T_00059786	PREDICTED: Gossypium raimondii protein CUP-SHAPED COTYLEDON 2-like (LOC105761288), mRNA
miR164d-5p	Score: 2.2	Deg: 7:928:7:192	T_00079376	Rosa hybrid cultivar NAC domain protein 100 (NAC100) mRNA, complete cds
miR164d-5p	Score: 2.0	Deg: 7:955:205:1253	T_00073807	Manihot esculenta NAC transcription factors 79 mRNA, complete cds
miR164d-5p	Score: 2.0	Deg: 7:984:205:1254	T_00073806	Manihot esculenta NAC transcription factors 79 mRNA, complete cds
miR164c-5p	Score: 1.0	Deg: 124:1010:124:445	T_00052644	Morus notabilis NAC domain-containing protein 100 partial mRNA
miR164c-5p	Score: 2.0	Deg: 32:832:32:113	T_00059787	PREDICTED: Gossypium raimondii protein CUP-SHAPED COTYLEDON 2-like (LOC105761288), mRNA
miR164c-5p	Score: 2.0	Deg: 32:813:32:113	T_00059786	PREDICTED: Gossypium raimondii protein CUP-SHAPED COTYLEDON 2-like (LOC105761288), mRNA
miR164c-5p	Score: 2.2	Deg: 7:928:7:192	T_00079376	Rosa hybrid cultivar NAC domain protein 100 (NAC100) mRNA, complete cds
miR164c-5p	Score: 2.0	Deg: 7:955:205:1253	T_00073807	Manihot esculenta NAC transcription factors 79 mRNA, complete cds
miR164c-5p	Score: 2.0	Deg: 7:984:205:1254	T_00073806	Manihot esculenta NAC transcription factors 79 mRNA, complete cds
miR164b-5p	Score: 1.0	Deg: 124:1010:124:445	T_00052644	Morus notabilis NAC domain-containing protein 100 partial mRNA
miR164b-5p	Score: 2.0	Deg: 32:832:32:113	T_00059787	PREDICTED: Gossypium raimondii protein CUP-SHAPED COTYLEDON 2-like (LOC105761288), mRNA
miR164b-5p	Score: 2.0	Deg: 32:813:32:113	T_00059786	PREDICTED: Gossypium raimondii protein CUP-SHAPED COTYLEDON 2-like (LOC105761288), mRNA
miR164b-5p	Score: 2.2	Deg: 7:928:7:192	T_00079376	Rosa hybrid cultivar NAC domain protein 100 (NAC100) mRNA, complete cds
miR164b-5p	Score: 2.0	Deg: 7:955:205:1253	T_00073807	Manihot esculenta NAC transcription factors 79 mRNA, complete cds
miR164b-5p	Score: 2.0	Deg: 7:984:205:1254	T_00073806	Manihot esculenta NAC transcription factors 79 mRNA, complete cds
miR164a-5p	Score: 1.0	Deg: 124:1010:124:445	T_00052644	Morus notabilis NAC domain-containing protein 100 partial mRNA
miR164a-5p	Score: 2.0	Deg: 32:832:32:113	T_00059787	PREDICTED: Gossypium raimondii protein CUP-SHAPED COTYLEDON 2-like (LOC105761288), mRNA
miR164a-5p	Score: 2.0	Deg: 32:813:32:113	T_00059786	PREDICTED: Gossypium raimondii protein CUP-SHAPED COTYLEDON 2-like (LOC105761288), mRNA
miR164a-5p	Score: 2.2	Deg: 7:928:7:192	T_00079376	Rosa hybrid cultivar NAC domain protein 100 (NAC100) mRNA, complete cds
miR164a-5p	Score: 2.0	Deg: 7:955:205:1253	T_00073807	Manihot esculenta NAC transcription factors 79 mRNA, complete cds
miR164a-5p	Score: 2.0	Deg: 7:984:205:1254	T_00073806	Manihot esculenta NAC transcription factors 79 mRNA, complete cds
miR160b-5P	Score: 1.0	Deg: 7:1830:8:191	T_00057636	PREDICTED: Jatropha curcas auxin response factor 16 (LOC105650910), mRNA
miR160b-5P	Score: 1.0	Deg: 7:1576:8:186	T_00057635	PREDICTED: Jatropha curcas auxin response factor 16 (LOC105650910), mRNA
miR160b-5P	Score: 1.0	Deg: 7:1535:8:185	T_00057634	PREDICTED: Jatropha curcas auxin response factor 16 (LOC105650910), mRNA
miR160a-5P	Score: 1.0	Deg: 7:1830:8:191	T_00057636	PREDICTED: Jatropha curcas auxin response factor 16 (LOC105650910), mRNA
miR160a-5P	Score: 1.0	Deg: 7:1576:8:186	T_00057635	PREDICTED: Jatropha curcas auxin response factor 16 (LOC105650910), mRNA
miR160a-5P	Score: 1.0	Deg: 7:1535:8:185	T_00057634	PREDICTED: Jatropha curcas auxin response factor 16 (LOC105650910), mRNA
miR156i-5p	Score: 1.5	Deg: 10:1311:27:223	T_00091783	PREDICTED: Populus euphratica squamosa promoter-binding-like protein 6 (LOC105121818), transcript variant X4, mRNA
miR156i-5p	Score: 1.5	Deg: 10:1668:27:226	T_00091779	PREDICTED: Populus euphratica squamosa promoter-binding-like protein 6 (LOC105121818), transcript variant X4, mRNA
miR156i-5p	Score: 1.5	Deg: 10:2823:27:234	T_00091781	PREDICTED: Populus euphratica squamosa promoter-binding-like protein 6 (LOC105121818), transcript variant X4, mRNA
miR156i-5p	Score: 1.5	Deg: 10:1470:27:223	T_00091782	PREDICTED: Populus euphratica squamosa promoter-binding-like protein 6 (LOC105121818), transcript variant X4, mRNA
miR156i-5p	Score: 1.5	Deg: 10:1199:27:223	T_00091784	PREDICTED: Populus euphratica squamosa promoter-binding-like protein 6 (LOC105121818), transcript variant X4, mRNA
miR156i-5p	Score: 1.5	Deg: 10:1496:27:226	T_00091780	PREDICTED: Populus euphratica squamosa promoter-binding-like protein 6 (LOC105121818), transcript variant X4, mRNA
miR156i-5p	Score: 2.5	Deg: 22:1017:24:363	T_00090332	PREDICTED: Phoenix dactylifera squamosa promoter-binding-like protein 16 (LOC103715860), mRNA
miR156i-5p	Score: 2.5	Deg: 22:1088:24:371	T_00090336	PREDICTED: Phoenix dactylifera squamosa promoter-binding-like protein 16 (LOC103715860), mRNA
miR156i-5p	Score: 2.5	Deg: 22:1171:24:378	T_00090333	PREDICTED: Phoenix dactylifera squamosa promoter-binding-like protein 16 (LOC103715860), mRNA
miR156i-5p	Score: 2.5	Deg: 22:1129:24:363	T_00090331	PREDICTED: Phoenix dactylifera squamosa promoter-binding-like protein 16 (LOC103715860), mRNA
miR156i-5p	Score: 2.5	Deg: 22:958:24:363	T_00090335	PREDICTED: Phoenix dactylifera squamosa promoter-binding-like protein 16 (LOC103715860), mRNA
miR156i-5p	Score: 2.5	Deg: 22:941:24:361	T_00090334	PREDICTED: Phoenix dactylifera squamosa promoter-binding-like protein 16 (LOC103715860), mRNA
miR156i-5p	Score: 2.0	Deg: 79:1218:79:519	T_00059648	PREDICTED: Cicer arietinum squamosa promoter-binding protein 1 (LOC101512968), transcript variant X2, misc_RNA
miR156i-5p	Score: 1.5	Deg: 9:1100:9:46	T_00080616	Morus notabilis Squamosa promoter-binding-like protein 15 partial mRNA
miR156i-5p	Score: 1.5	Deg: 9:1250:9:33	T_00080613	Morus notabilis Squamosa promoter-binding-like protein 15 partial mRNA
miR156i-5p	Score: 1.5	Deg: 9:1195:9:64	T_00080614	Morus notabilis Squamosa promoter-binding-like protein 15 partial mRNA
miR156i-5p	Score: 1.5	Deg: 9:1124:9:46	T_00080615	Morus notabilis Squamosa promoter-binding-like protein 15 partial mRNA
miR156i-5p	Score: 1.5	Deg: 9:1250:9:64	T_00080612	Morus notabilis Squamosa promoter-binding-like protein 15 partial mRNA
miR156i-5p	Score: 1.5	Deg: 12:1418:12:64	T_00046313	PREDICTED: Jatropha curcas squamosa promoter-binding-like protein 16 (LOC105644836), mRNA
miR156i-5p	Score: 1.5	Deg: 77:2106:83:749	T_00052738	Morus notabilis Squamosa promoter-binding-like protein 12 partial mRNA
miR156i-5p	Score: 1.5	Deg: 77:443:77:327	T_00052739	Morus notabilis Squamosa promoter-binding-like protein 12 partial mRNA
miR156i-5p	Score: 1.5	Deg: 77:2114:83:749	T_00052737	Morus notabilis Squamosa promoter-binding-like protein 12 partial mRNA
miR156i-5p	Score: 1.5	Deg: 5:2012:5:54	T_00071663	PREDICTED: Cucumis sativus squamosa promoter-binding-like protein 6 (LOC101221286), transcript variant X3, mRNA
miR156i-5p	Score: 1.5	Deg: 5:1901:5:45	T_00071657	PREDICTED: Cucumis sativus squamosa promoter-binding-like protein 6 (LOC101221286), transcript variant X3, mRNA
miR156i-5p	Score: 1.5	Deg: 5:1222:5:44	T_00071664	PREDICTED: Cucumis sativus squamosa promoter-binding-like protein 6 (LOC101221286), transcript variant X3, mRNA
miR156i-5p	Score: 1.5	Deg: 5:2528:631:10547	T_00071658	PREDICTED: Cucumis sativus squamosa promoter-binding-like protein 6 (LOC101221286), transcript variant X3, mRNA
miR156i-5p	Score: 1.5	Deg: 5:1457:5:53	T_00071665	PREDICTED: Cucumis sativus squamosa promoter-binding-like protein 6 (LOC101221286), transcript variant X3, mRNA
miR156i-5p	Score: 1.5	Deg: 5:2084:631:10538	T_00071656	PREDICTED: Cucumis sativus squamosa promoter-binding-like protein 6 (LOC101221286), transcript variant X3, mRNA
miR156i-5p	Score: 1.5	Deg: 5:1826:5:53	T_00071661	PREDICTED: Cucumis sativus squamosa promoter-binding-like protein 6 (LOC101221286), transcript variant X3, mRNA
miR156i-5p	Score: 1.5	Deg: 5:1160:5:44	T_00071667	PREDICTED: Cucumis sativus squamosa promoter-binding-like protein 6 (LOC101221286), transcript variant X3, mRNA
miR156i-5p	Score: 1.5	Deg: 5:2345:5:54	T_00071659	PREDICTED: Cucumis sativus squamosa promoter-binding-like protein 6 (LOC101221286), transcript variant X3, mRNA
miR156i-5p	Score: 1.5	Deg: 5:1931:631:10538	T_00071660	PREDICTED: Cucumis sativus squamosa promoter-binding-like protein 6 (LOC101221286), transcript variant X3, mRNA
miR156i-5p	Score: 1.5	Deg: 5:2217:631:10547	T_00071662	PREDICTED: Cucumis sativus squamosa promoter-binding-like protein 6 (LOC101221286), transcript variant X3, mRNA
miR156i-5p	Score: 1.5	Deg: 5:1161:5:44	T_00071666	PREDICTED: Cucumis sativus squamosa promoter-binding-like protein 6 (LOC101221286), transcript variant X3, mRNA
miR156h-5p	Score: 1.5	Deg: 10:1311:27:223	T_00091783	PREDICTED: Populus euphratica squamosa promoter-binding-like protein 6 (LOC105121818), transcript variant X4, mRNA
miR156h-5p	Score: 1.5	Deg: 10:1668:27:226	T_00091779	PREDICTED: Populus euphratica squamosa promoter-binding-like protein 6 (LOC105121818), transcript variant X4, mRNA
miR156h-5p	Score: 1.5	Deg: 10:2823:27:234	T_00091781	PREDICTED: Populus euphratica squamosa promoter-binding-like protein 6 (LOC105121818), transcript variant X4, mRNA
miR156h-5p	Score: 1.5	Deg: 10:1470:27:223	T_00091782	PREDICTED: Populus euphratica squamosa promoter-binding-like protein 6 (LOC105121818), transcript variant X4, mRNA
miR156h-5p	Score: 1.5	Deg: 10:1199:27:223	T_00091784	PREDICTED: Populus euphratica squamosa promoter-binding-like protein 6 (LOC105121818), transcript variant X4, mRNA
miR156h-5p	Score: 1.5	Deg: 10:1496:27:226	T_00091780	PREDICTED: Populus euphratica squamosa promoter-binding-like protein 6 (LOC105121818), transcript variant X4, mRNA
miR156h-5p	Score: 2.5	Deg: 22:1017:24:363	T_00090332	PREDICTED: Phoenix dactylifera squamosa promoter-binding-like protein 16 (LOC103715860), mRNA
miR156h-5p	Score: 2.5	Deg: 22:1088:24:371	T_00090336	PREDICTED: Phoenix dactylifera squamosa promoter-binding-like protein 16 (LOC103715860), mRNA
miR156h-5p	Score: 2.5	Deg: 22:1171:24:378	T_00090333	PREDICTED: Phoenix dactylifera squamosa promoter-binding-like protein 16 (LOC103715860), mRNA
miR156h-5p	Score: 2.5	Deg: 22:1129:24:363	T_00090331	PREDICTED: Phoenix dactylifera squamosa promoter-binding-like protein 16 (LOC103715860), mRNA
miR156h-5p	Score: 2.5	Deg: 22:958:24:363	T_00090335	PREDICTED: Phoenix dactylifera squamosa promoter-binding-like protein 16 (LOC103715860), mRNA
miR156h-5p	Score: 2.5	Deg: 22:941:24:361	T_00090334	PREDICTED: Phoenix dactylifera squamosa promoter-binding-like protein 16 (LOC103715860), mRNA
miR156h-5p	Score: 2.0	Deg: 79:1218:79:519	T_00059648	PREDICTED: Cicer arietinum squamosa promoter-binding protein 1 (LOC101512968), transcript variant X2, misc_RNA
miR156h-5p	Score: 1.5	Deg: 9:1100:9:46	T_00080616	Morus notabilis Squamosa promoter-binding-like protein 15 partial mRNA
miR156h-5p	Score: 1.5	Deg: 9:1250:9:33	T_00080613	Morus notabilis Squamosa promoter-binding-like protein 15 partial mRNA
miR156h-5p	Score: 1.5	Deg: 9:1195:9:64	T_00080614	Morus notabilis Squamosa promoter-binding-like protein 15 partial mRNA
miR156h-5p	Score: 1.5	Deg: 9:1124:9:46	T_00080615	Morus notabilis Squamosa promoter-binding-like protein 15 partial mRNA
miR156h-5p	Score: 1.5	Deg: 9:1250:9:64	T_00080612	Morus notabilis Squamosa promoter-binding-like protein 15 partial mRNA
miR156h-5p	Score: 1.5	Deg: 12:1418:12:64	T_00046313	PREDICTED: Jatropha curcas squamosa promoter-binding-like protein 16 (LOC105644836), mRNA
miR156h-5p	Score: 1.5	Deg: 77:2106:83:749	T_00052738	Morus notabilis Squamosa promoter-binding-like protein 12 partial mRNA
miR156h-5p	Score: 1.5	Deg: 77:443:77:327	T_00052739	Morus notabilis Squamosa promoter-binding-like protein 12 partial mRNA
miR156h-5p	Score: 1.5	Deg: 77:2114:83:749	T_00052737	Morus notabilis Squamosa promoter-binding-like protein 12 partial mRNA
miR156h-5p	Score: 1.5	Deg: 5:2012:5:54	T_00071663	PREDICTED: Cucumis sativus squamosa promoter-binding-like protein 6 (LOC101221286), transcript variant X3, mRNA
miR156h-5p	Score: 1.5	Deg: 5:1901:5:45	T_00071657	PREDICTED: Cucumis sativus squamosa promoter-binding-like protein 6 (LOC101221286), transcript variant X3, mRNA
miR156h-5p	Score: 1.5	Deg: 5:1222:5:44	T_00071664	PREDICTED: Cucumis sativus squamosa promoter-binding-like protein 6 (LOC101221286), transcript variant X3, mRNA
miR156h-5p	Score: 1.5	Deg: 5:2528:631:10547	T_00071658	PREDICTED: Cucumis sativus squamosa promoter-binding-like protein 6 (LOC101221286), transcript variant X3, mRNA
miR156h-5p	Score: 1.5	Deg: 5:1457:5:53	T_00071665	PREDICTED: Cucumis sativus squamosa promoter-binding-like protein 6 (LOC101221286), transcript variant X3, mRNA
miR156h-5p	Score: 1.5	Deg: 5:2084:631:10538	T_00071656	PREDICTED: Cucumis sativus squamosa promoter-binding-like protein 6 (LOC101221286), transcript variant X3, mRNA
miR156h-5p	Score: 1.5	Deg: 5:1826:5:53	T_00071661	PREDICTED: Cucumis sativus squamosa promoter-binding-like protein 6 (LOC101221286), transcript variant X3, mRNA
miR156h-5p	Score: 1.5	Deg: 5:1160:5:44	T_00071667	PREDICTED: Cucumis sativus squamosa promoter-binding-like protein 6 (LOC101221286), transcript variant X3, mRNA
miR156h-5p	Score: 1.5	Deg: 5:2345:5:54	T_00071659	PREDICTED: Cucumis sativus squamosa promoter-binding-like protein 6 (LOC101221286), transcript variant X3, mRNA
miR156h-5p	Score: 1.5	Deg: 5:1931:631:10538	T_00071660	PREDICTED: Cucumis sativus squamosa promoter-binding-like protein 6 (LOC101221286), transcript variant X3, mRNA
miR156h-5p	Score: 1.5	Deg: 5:2217:631:10547	T_00071662	PREDICTED: Cucumis sativus squamosa promoter-binding-like protein 6 (LOC101221286), transcript variant X3, mRNA
miR156h-5p	Score: 1.5	Deg: 5:1161:5:44	T_00071666	PREDICTED: Cucumis sativus squamosa promoter-binding-like protein 6 (LOC101221286), transcript variant X3, mRNA
miR156g	Score: 0.8	Deg: 10:1311:27:223	T_00091783	PREDICTED: Populus euphratica squamosa promoter-binding-like protein 6 (LOC105121818), transcript variant X4, mRNA
miR156g	Score: 0.8	Deg: 10:1668:27:226	T_00091779	PREDICTED: Populus euphratica squamosa promoter-binding-like protein 6 (LOC105121818), transcript variant X4, mRNA
miR156g	Score: 0.8	Deg: 10:2823:27:234	T_00091781	PREDICTED: Populus euphratica squamosa promoter-binding-like protein 6 (LOC105121818), transcript variant X4, mRNA
miR156g	Score: 0.8	Deg: 10:1470:27:223	T_00091782	PREDICTED: Populus euphratica squamosa promoter-binding-like protein 6 (LOC105121818), transcript variant X4, mRNA
miR156g	Score: 0.8	Deg: 10:1199:27:223	T_00091784	PREDICTED: Populus euphratica squamosa promoter-binding-like protein 6 (LOC105121818), transcript variant X4, mRNA
miR156g	Score: 0.8	Deg: 10:1496:27:226	T_00091780	PREDICTED: Populus euphratica squamosa promoter-binding-like protein 6 (LOC105121818), transcript variant X4, mRNA
miR156g	Score: 1.5	Deg: 22:1017:24:363	T_00090332	PREDICTED: Phoenix dactylifera squamosa promoter-binding-like protein 16 (LOC103715860), mRNA
miR156g	Score: 1.5	Deg: 22:1088:24:371	T_00090336	PREDICTED: Phoenix dactylifera squamosa promoter-binding-like protein 16 (LOC103715860), mRNA
miR156g	Score: 1.5	Deg: 22:1171:24:378	T_00090333	PREDICTED: Phoenix dactylifera squamosa promoter-binding-like protein 16 (LOC103715860), mRNA
miR156g	Score: 1.5	Deg: 22:1129:24:363	T_00090331	PREDICTED: Phoenix dactylifera squamosa promoter-binding-like protein 16 (LOC103715860), mRNA
miR156g	Score: 1.5	Deg: 22:958:24:363	T_00090335	PREDICTED: Phoenix dactylifera squamosa promoter-binding-like protein 16 (LOC103715860), mRNA
miR156g	Score: 1.5	Deg: 22:941:24:361	T_00090334	PREDICTED: Phoenix dactylifera squamosa promoter-binding-like protein 16 (LOC103715860), mRNA
miR156g	Score: 1.5	Deg: 79:1218:79:519	T_00059648	PREDICTED: Cicer arietinum squamosa promoter-binding protein 1 (LOC101512968), transcript variant X2, misc_RNA
miR156g	Score: 0.5	Deg: 9:1100:9:46	T_00080616	Morus notabilis Squamosa promoter-binding-like protein 15 partial mRNA
miR156g	Score: 0.5	Deg: 9:1250:9:33	T_00080613	Morus notabilis Squamosa promoter-binding-like protein 15 partial mRNA
miR156g	Score: 0.5	Deg: 9:1195:9:64	T_00080614	Morus notabilis Squamosa promoter-binding-like protein 15 partial mRNA
miR156g	Score: 0.5	Deg: 9:1124:9:46	T_00080615	Morus notabilis Squamosa promoter-binding-like protein 15 partial mRNA
miR156g	Score: 0.5	Deg: 9:1250:9:64	T_00080612	Morus notabilis Squamosa promoter-binding-like protein 15 partial mRNA
miR156g	Score: 1.0	Deg: 12:1418:12:64	T_00046313	PREDICTED: Jatropha curcas squamosa promoter-binding-like protein 16 (LOC105644836), mRNA
miR156g	Score: 0.5	Deg: 77:2106:83:749	T_00052738	Morus notabilis Squamosa promoter-binding-like protein 12 partial mRNA
miR156g	Score: 0.5	Deg: 77:443:77:327	T_00052739	Morus notabilis Squamosa promoter-binding-like protein 12 partial mRNA
miR156g	Score: 0.5	Deg: 77:2114:83:749	T_00052737	Morus notabilis Squamosa promoter-binding-like protein 12 partial mRNA
miR156g	Score: 1.0	Deg: 5:2012:5:54	T_00071663	PREDICTED: Cucumis sativus squamosa promoter-binding-like protein 6 (LOC101221286), transcript variant X3, mRNA
miR156g	Score: 1.0	Deg: 5:1901:5:45	T_00071657	PREDICTED: Cucumis sativus squamosa promoter-binding-like protein 6 (LOC101221286), transcript variant X3, mRNA
miR156g	Score: 1.0	Deg: 5:1222:5:44	T_00071664	PREDICTED: Cucumis sativus squamosa promoter-binding-like protein 6 (LOC101221286), transcript variant X3, mRNA
miR156g	Score: 1.0	Deg: 5:2528:631:10547	T_00071658	PREDICTED: Cucumis sativus squamosa promoter-binding-like protein 6 (LOC101221286), transcript variant X3, mRNA
miR156g	Score: 1.0	Deg: 5:1457:5:53	T_00071665	PREDICTED: Cucumis sativus squamosa promoter-binding-like protein 6 (LOC101221286), transcript variant X3, mRNA
miR156g	Score: 1.0	Deg: 5:2084:631:10538	T_00071656	PREDICTED: Cucumis sativus squamosa promoter-binding-like protein 6 (LOC101221286), transcript variant X3, mRNA
miR156g	Score: 1.0	Deg: 5:1826:5:53	T_00071661	PREDICTED: Cucumis sativus squamosa promoter-binding-like protein 6 (LOC101221286), transcript variant X3, mRNA
miR156g	Score: 1.0	Deg: 5:1160:5:44	T_00071667	PREDICTED: Cucumis sativus squamosa promoter-binding-like protein 6 (LOC101221286), transcript variant X3, mRNA
miR156g	Score: 1.0	Deg: 5:2345:5:54	T_00071659	PREDICTED: Cucumis sativus squamosa promoter-binding-like protein 6 (LOC101221286), transcript variant X3, mRNA
miR156g	Score: 1.0	Deg: 5:1931:631:10538	T_00071660	PREDICTED: Cucumis sativus squamosa promoter-binding-like protein 6 (LOC101221286), transcript variant X3, mRNA
miR156g	Score: 1.0	Deg: 5:2217:631:10547	T_00071662	PREDICTED: Cucumis sativus squamosa promoter-binding-like protein 6 (LOC101221286), transcript variant X3, mRNA
miR156g	Score: 1.0	Deg: 5:1161:5:44	T_00071666	PREDICTED: Cucumis sativus squamosa promoter-binding-like protein 6 (LOC101221286), transcript variant X3, mRNA
miR156f-5p	Score: 1.5	Deg: 10:1311:27:223	T_00091783	PREDICTED: Populus euphratica squamosa promoter-binding-like protein 6 (LOC105121818), transcript variant X4, mRNA
miR156f-5p	Score: 1.5	Deg: 10:1668:27:226	T_00091779	PREDICTED: Populus euphratica squamosa promoter-binding-like protein 6 (LOC105121818), transcript variant X4, mRNA
miR156f-5p	Score: 1.5	Deg: 10:2823:27:234	T_00091781	PREDICTED: Populus euphratica squamosa promoter-binding-like protein 6 (LOC105121818), transcript variant X4, mRNA
miR156f-5p	Score: 1.5	Deg: 10:1470:27:223	T_00091782	PREDICTED: Populus euphratica squamosa promoter-binding-like protein 6 (LOC105121818), transcript variant X4, mRNA
miR156f-5p	Score: 1.5	Deg: 10:1199:27:223	T_00091784	PREDICTED: Populus euphratica squamosa promoter-binding-like protein 6 (LOC105121818), transcript variant X4, mRNA
miR156f-5p	Score: 1.5	Deg: 10:1496:27:226	T_00091780	PREDICTED: Populus euphratica squamosa promoter-binding-like protein 6 (LOC105121818), transcript variant X4, mRNA
miR156f-5p	Score: 2.5	Deg: 22:1017:24:363	T_00090332	PREDICTED: Phoenix dactylifera squamosa promoter-binding-like protein 16 (LOC103715860), mRNA
miR156f-5p	Score: 2.5	Deg: 22:1088:24:371	T_00090336	PREDICTED: Phoenix dactylifera squamosa promoter-binding-like protein 16 (LOC103715860), mRNA
miR156f-5p	Score: 2.5	Deg: 22:1171:24:378	T_00090333	PREDICTED: Phoenix dactylifera squamosa promoter-binding-like protein 16 (LOC103715860), mRNA
miR156f-5p	Score: 2.5	Deg: 22:1129:24:363	T_00090331	PREDICTED: Phoenix dactylifera squamosa promoter-binding-like protein 16 (LOC103715860), mRNA
miR156f-5p	Score: 2.5	Deg: 22:958:24:363	T_00090335	PREDICTED: Phoenix dactylifera squamosa promoter-binding-like protein 16 (LOC103715860), mRNA
miR156f-5p	Score: 2.5	Deg: 22:941:24:361	T_00090334	PREDICTED: Phoenix dactylifera squamosa promoter-binding-like protein 16 (LOC103715860), mRNA
miR156f-5p	Score: 2.0	Deg: 79:1218:79:519	T_00059648	PREDICTED: Cicer arietinum squamosa promoter-binding protein 1 (LOC101512968), transcript variant X2, misc_RNA
miR156f-5p	Score: 1.5	Deg: 9:1100:9:46	T_00080616	Morus notabilis Squamosa promoter-binding-like protein 15 partial mRNA
miR156f-5p	Score: 1.5	Deg: 9:1250:9:33	T_00080613	Morus notabilis Squamosa promoter-binding-like protein 15 partial mRNA
miR156f-5p	Score: 1.5	Deg: 9:1195:9:64	T_00080614	Morus notabilis Squamosa promoter-binding-like protein 15 partial mRNA
miR156f-5p	Score: 1.5	Deg: 9:1124:9:46	T_00080615	Morus notabilis Squamosa promoter-binding-like protein 15 partial mRNA
miR156f-5p	Score: 1.5	Deg: 9:1250:9:64	T_00080612	Morus notabilis Squamosa promoter-binding-like protein 15 partial mRNA
miR156f-5p	Score: 1.5	Deg: 12:1418:12:64	T_00046313	PREDICTED: Jatropha curcas squamosa promoter-binding-like protein 16 (LOC105644836), mRNA
miR156f-5p	Score: 1.5	Deg: 77:2106:83:749	T_00052738	Morus notabilis Squamosa promoter-binding-like protein 12 partial mRNA
miR156f-5p	Score: 1.5	Deg: 77:443:77:327	T_00052739	Morus notabilis Squamosa promoter-binding-like protein 12 partial mRNA
miR156f-5p	Score: 1.5	Deg: 77:2114:83:749	T_00052737	Morus notabilis Squamosa promoter-binding-like protein 12 partial mRNA
miR156f-5p	Score: 1.5	Deg: 5:2012:5:54	T_00071663	PREDICTED: Cucumis sativus squamosa promoter-binding-like protein 6 (LOC101221286), transcript variant X3, mRNA
miR156f-5p	Score: 1.5	Deg: 5:1901:5:45	T_00071657	PREDICTED: Cucumis sativus squamosa promoter-binding-like protein 6 (LOC101221286), transcript variant X3, mRNA
miR156f-5p	Score: 1.5	Deg: 5:1222:5:44	T_00071664	PREDICTED: Cucumis sativus squamosa promoter-binding-like protein 6 (LOC101221286), transcript variant X3, mRNA
miR156f-5p	Score: 1.5	Deg: 5:2528:631:10547	T_00071658	PREDICTED: Cucumis sativus squamosa promoter-binding-like protein 6 (LOC101221286), transcript variant X3, mRNA
miR156f-5p	Score: 1.5	Deg: 5:1457:5:53	T_00071665	PREDICTED: Cucumis sativus squamosa promoter-binding-like protein 6 (LOC101221286), transcript variant X3, mRNA
miR156f-5p	Score: 1.5	Deg: 5:2084:631:10538	T_00071656	PREDICTED: Cucumis sativus squamosa promoter-binding-like protein 6 (LOC101221286), transcript variant X3, mRNA
miR156f-5p	Score: 1.5	Deg: 5:1826:5:53	T_00071661	PREDICTED: Cucumis sativus squamosa promoter-binding-like protein 6 (LOC101221286), transcript variant X3, mRNA
miR156f-5p	Score: 1.5	Deg: 5:1160:5:44	T_00071667	PREDICTED: Cucumis sativus squamosa promoter-binding-like protein 6 (LOC101221286), transcript variant X3, mRNA
miR156f-5p	Score: 1.5	Deg: 5:2345:5:54	T_00071659	PREDICTED: Cucumis sativus squamosa promoter-binding-like protein 6 (LOC101221286), transcript variant X3, mRNA
miR156f-5p	Score: 1.5	Deg: 5:1931:631:10538	T_00071660	PREDICTED: Cucumis sativus squamosa promoter-binding-like protein 6 (LOC101221286), transcript variant X3, mRNA
miR156f-5p	Score: 1.5	Deg: 5:2217:631:10547	T_00071662	PREDICTED: Cucumis sativus squamosa promoter-binding-like protein 6 (LOC101221286), transcript variant X3, mRNA
miR156f-5p	Score: 1.5	Deg: 5:1161:5:44	T_00071666	PREDICTED: Cucumis sativus squamosa promoter-binding-like protein 6 (LOC101221286), transcript variant X3, mRNA
miR156e-5p	Score: 0.8	Deg: 10:1311:27:223	T_00091783	PREDICTED: Populus euphratica squamosa promoter-binding-like protein 6 (LOC105121818), transcript variant X4, mRNA
miR156e-5p	Score: 0.8	Deg: 10:1668:27:226	T_00091779	PREDICTED: Populus euphratica squamosa promoter-binding-like protein 6 (LOC105121818), transcript variant X4, mRNA
miR156e-5p	Score: 0.8	Deg: 10:2823:27:234	T_00091781	PREDICTED: Populus euphratica squamosa promoter-binding-like protein 6 (LOC105121818), transcript variant X4, mRNA
miR156e-5p	Score: 0.8	Deg: 10:1470:27:223	T_00091782	PREDICTED: Populus euphratica squamosa promoter-binding-like protein 6 (LOC105121818), transcript variant X4, mRNA
miR156e-5p	Score: 0.8	Deg: 10:1199:27:223	T_00091784	PREDICTED: Populus euphratica squamosa promoter-binding-like protein 6 (LOC105121818), transcript variant X4, mRNA
miR156e-5p	Score: 0.8	Deg: 10:1496:27:226	T_00091780	PREDICTED: Populus euphratica squamosa promoter-binding-like protein 6 (LOC105121818), transcript variant X4, mRNA
miR156e-5p	Score: 1.5	Deg: 22:1017:24:363	T_00090332	PREDICTED: Phoenix dactylifera squamosa promoter-binding-like protein 16 (LOC103715860), mRNA
miR156e-5p	Score: 1.5	Deg: 22:1088:24:371	T_00090336	PREDICTED: Phoenix dactylifera squamosa promoter-binding-like protein 16 (LOC103715860), mRNA
miR156e-5p	Score: 1.5	Deg: 22:1171:24:378	T_00090333	PREDICTED: Phoenix dactylifera squamosa promoter-binding-like protein 16 (LOC103715860), mRNA
miR156e-5p	Score: 1.5	Deg: 22:1129:24:363	T_00090331	PREDICTED: Phoenix dactylifera squamosa promoter-binding-like protein 16 (LOC103715860), mRNA
miR156e-5p	Score: 1.5	Deg: 22:958:24:363	T_00090335	PREDICTED: Phoenix dactylifera squamosa promoter-binding-like protein 16 (LOC103715860), mRNA
miR156e-5p	Score: 1.5	Deg: 22:941:24:361	T_00090334	PREDICTED: Phoenix dactylifera squamosa promoter-binding-like protein 16 (LOC103715860), mRNA
miR156e-5p	Score: 1.5	Deg: 79:1218:79:519	T_00059648	PREDICTED: Cicer arietinum squamosa promoter-binding protein 1 (LOC101512968), transcript variant X2, misc_RNA
miR156e-5p	Score: 0.5	Deg: 9:1100:9:46	T_00080616	Morus notabilis Squamosa promoter-binding-like protein 15 partial mRNA
miR156e-5p	Score: 0.5	Deg: 9:1250:9:33	T_00080613	Morus notabilis Squamosa promoter-binding-like protein 15 partial mRNA
miR156e-5p	Score: 0.5	Deg: 9:1195:9:64	T_00080614	Morus notabilis Squamosa promoter-binding-like protein 15 partial mRNA
miR156e-5p	Score: 0.5	Deg: 9:1124:9:46	T_00080615	Morus notabilis Squamosa promoter-binding-like protein 15 partial mRNA
miR156e-5p	Score: 0.5	Deg: 9:1250:9:64	T_00080612	Morus notabilis Squamosa promoter-binding-like protein 15 partial mRNA
miR156e-5p	Score: 1.0	Deg: 12:1418:12:64	T_00046313	PREDICTED: Jatropha curcas squamosa promoter-binding-like protein 16 (LOC105644836), mRNA
miR156e-5p	Score: 0.5	Deg: 77:2106:83:749	T_00052738	Morus notabilis Squamosa promoter-binding-like protein 12 partial mRNA
miR156e-5p	Score: 0.5	Deg: 77:443:77:327	T_00052739	Morus notabilis Squamosa promoter-binding-like protein 12 partial mRNA
miR156e-5p	Score: 0.5	Deg: 77:2114:83:749	T_00052737	Morus notabilis Squamosa promoter-binding-like protein 12 partial mRNA
miR156e-5p	Score: 1.0	Deg: 5:2012:5:54	T_00071663	PREDICTED: Cucumis sativus squamosa promoter-binding-like protein 6 (LOC101221286), transcript variant X3, mRNA
miR156e-5p	Score: 1.0	Deg: 5:1901:5:45	T_00071657	PREDICTED: Cucumis sativus squamosa promoter-binding-like protein 6 (LOC101221286), transcript variant X3, mRNA
miR156e-5p	Score: 1.0	Deg: 5:1222:5:44	T_00071664	PREDICTED: Cucumis sativus squamosa promoter-binding-like protein 6 (LOC101221286), transcript variant X3, mRNA
miR156e-5p	Score: 1.0	Deg: 5:2528:631:10547	T_00071658	PREDICTED: Cucumis sativus squamosa promoter-binding-like protein 6 (LOC101221286), transcript variant X3, mRNA
miR156e-5p	Score: 1.0	Deg: 5:1457:5:53	T_00071665	PREDICTED: Cucumis sativus squamosa promoter-binding-like protein 6 (LOC101221286), transcript variant X3, mRNA
miR156e-5p	Score: 1.0	Deg: 5:2084:631:10538	T_00071656	PREDICTED: Cucumis sativus squamosa promoter-binding-like protein 6 (LOC101221286), transcript variant X3, mRNA
miR156e-5p	Score: 1.0	Deg: 5:1826:5:53	T_00071661	PREDICTED: Cucumis sativus squamosa promoter-binding-like protein 6 (LOC101221286), transcript variant X3, mRNA
miR156e-5p	Score: 1.0	Deg: 5:1160:5:44	T_00071667	PREDICTED: Cucumis sativus squamosa promoter-binding-like protein 6 (LOC101221286), transcript variant X3, mRNA
miR156e-5p	Score: 1.0	Deg: 5:2345:5:54	T_00071659	PREDICTED: Cucumis sativus squamosa promoter-binding-like protein 6 (LOC101221286), transcript variant X3, mRNA
miR156e-5p	Score: 1.0	Deg: 5:1931:631:10538	T_00071660	PREDICTED: Cucumis sativus squamosa promoter-binding-like protein 6 (LOC101221286), transcript variant X3, mRNA
miR156e-5p	Score: 1.0	Deg: 5:2217:631:10547	T_00071662	PREDICTED: Cucumis sativus squamosa promoter-binding-like protein 6 (LOC101221286), transcript variant X3, mRNA
miR156e-5p	Score: 1.0	Deg: 5:1161:5:44	T_00071666	PREDICTED: Cucumis sativus squamosa promoter-binding-like protein 6 (LOC101221286), transcript variant X3, mRNA
miR156d-5p	Score: 1.5	Deg: 10:1311:27:223	T_00091783	PREDICTED: Populus euphratica squamosa promoter-binding-like protein 6 (LOC105121818), transcript variant X4, mRNA
miR156d-5p	Score: 1.5	Deg: 10:1668:27:226	T_00091779	PREDICTED: Populus euphratica squamosa promoter-binding-like protein 6 (LOC105121818), transcript variant X4, mRNA
miR156d-5p	Score: 1.5	Deg: 10:2823:27:234	T_00091781	PREDICTED: Populus euphratica squamosa promoter-binding-like protein 6 (LOC105121818), transcript variant X4, mRNA
miR156d-5p	Score: 1.5	Deg: 10:1470:27:223	T_00091782	PREDICTED: Populus euphratica squamosa promoter-binding-like protein 6 (LOC105121818), transcript variant X4, mRNA
miR156d-5p	Score: 1.5	Deg: 10:1199:27:223	T_00091784	PREDICTED: Populus euphratica squamosa promoter-binding-like protein 6 (LOC105121818), transcript variant X4, mRNA
miR156d-5p	Score: 1.5	Deg: 10:1496:27:226	T_00091780	PREDICTED: Populus euphratica squamosa promoter-binding-like protein 6 (LOC105121818), transcript variant X4, mRNA
miR156d-5p	Score: 2.5	Deg: 22:1017:24:363	T_00090332	PREDICTED: Phoenix dactylifera squamosa promoter-binding-like protein 16 (LOC103715860), mRNA
miR156d-5p	Score: 2.5	Deg: 22:1088:24:371	T_00090336	PREDICTED: Phoenix dactylifera squamosa promoter-binding-like protein 16 (LOC103715860), mRNA
miR156d-5p	Score: 2.5	Deg: 22:1171:24:378	T_00090333	PREDICTED: Phoenix dactylifera squamosa promoter-binding-like protein 16 (LOC103715860), mRNA
miR156d-5p	Score: 2.5	Deg: 22:1129:24:363	T_00090331	PREDICTED: Phoenix dactylifera squamosa promoter-binding-like protein 16 (LOC103715860), mRNA
miR156d-5p	Score: 2.5	Deg: 22:958:24:363	T_00090335	PREDICTED: Phoenix dactylifera squamosa promoter-binding-like protein 16 (LOC103715860), mRNA
miR156d-5p	Score: 2.5	Deg: 22:941:24:361	T_00090334	PREDICTED: Phoenix dactylifera squamosa promoter-binding-like protein 16 (LOC103715860), mRNA
miR156d-5p	Score: 2.0	Deg: 79:1218:79:519	T_00059648	PREDICTED: Cicer arietinum squamosa promoter-binding protein 1 (LOC101512968), transcript variant X2, misc_RNA
miR156d-5p	Score: 1.5	Deg: 9:1100:9:46	T_00080616	Morus notabilis Squamosa promoter-binding-like protein 15 partial mRNA
miR156d-5p	Score: 1.5	Deg: 9:1250:9:33	T_00080613	Morus notabilis Squamosa promoter-binding-like protein 15 partial mRNA
miR156d-5p	Score: 1.5	Deg: 9:1195:9:64	T_00080614	Morus notabilis Squamosa promoter-binding-like protein 15 partial mRNA
miR156d-5p	Score: 1.5	Deg: 9:1124:9:46	T_00080615	Morus notabilis Squamosa promoter-binding-like protein 15 partial mRNA
miR156d-5p	Score: 1.5	Deg: 9:1250:9:64	T_00080612	Morus notabilis Squamosa promoter-binding-like protein 15 partial mRNA
miR156d-5p	Score: 1.5	Deg: 12:1418:12:64	T_00046313	PREDICTED: Jatropha curcas squamosa promoter-binding-like protein 16 (LOC105644836), mRNA
miR156d-5p	Score: 1.5	Deg: 77:2106:83:749	T_00052738	Morus notabilis Squamosa promoter-binding-like protein 12 partial mRNA
miR156d-5p	Score: 1.5	Deg: 77:443:77:327	T_00052739	Morus notabilis Squamosa promoter-binding-like protein 12 partial mRNA
miR156d-5p	Score: 1.5	Deg: 77:2114:83:749	T_00052737	Morus notabilis Squamosa promoter-binding-like protein 12 partial mRNA
miR156d-5p	Score: 1.5	Deg: 5:2012:5:54	T_00071663	PREDICTED: Cucumis sativus squamosa promoter-binding-like protein 6 (LOC101221286), transcript variant X3, mRNA
miR156d-5p	Score: 1.5	Deg: 5:1901:5:45	T_00071657	PREDICTED: Cucumis sativus squamosa promoter-binding-like protein 6 (LOC101221286), transcript variant X3, mRNA
miR156d-5p	Score: 1.5	Deg: 5:1222:5:44	T_00071664	PREDICTED: Cucumis sativus squamosa promoter-binding-like protein 6 (LOC101221286), transcript variant X3, mRNA
miR156d-5p	Score: 1.5	Deg: 5:2528:631:10547	T_00071658	PREDICTED: Cucumis sativus squamosa promoter-binding-like protein 6 (LOC101221286), transcript variant X3, mRNA
miR156d-5p	Score: 1.5	Deg: 5:1457:5:53	T_00071665	PREDICTED: Cucumis sativus squamosa promoter-binding-like protein 6 (LOC101221286), transcript variant X3, mRNA
miR156d-5p	Score: 1.5	Deg: 5:2084:631:10538	T_00071656	PREDICTED: Cucumis sativus squamosa promoter-binding-like protein 6 (LOC101221286), transcript variant X3, mRNA
miR156d-5p	Score: 1.5	Deg: 5:1826:5:53	T_00071661	PREDICTED: Cucumis sativus squamosa promoter-binding-like protein 6 (LOC101221286), transcript variant X3, mRNA
miR156d-5p	Score: 1.5	Deg: 5:1160:5:44	T_00071667	PREDICTED: Cucumis sativus squamosa promoter-binding-like protein 6 (LOC101221286), transcript variant X3, mRNA
miR156d-5p	Score: 1.5	Deg: 5:2345:5:54	T_00071659	PREDICTED: Cucumis sativus squamosa promoter-binding-like protein 6 (LOC101221286), transcript variant X3, mRNA
miR156d-5p	Score: 1.5	Deg: 5:1931:631:10538	T_00071660	PREDICTED: Cucumis sativus squamosa promoter-binding-like protein 6 (LOC101221286), transcript variant X3, mRNA
miR156d-5p	Score: 1.5	Deg: 5:2217:631:10547	T_00071662	PREDICTED: Cucumis sativus squamosa promoter-binding-like protein 6 (LOC101221286), transcript variant X3, mRNA
miR156d-5p	Score: 1.5	Deg: 5:1161:5:44	T_00071666	PREDICTED: Cucumis sativus squamosa promoter-binding-like protein 6 (LOC101221286), transcript variant X3, mRNA
miR156c-5p	Score: 0.8	Deg: 10:1311:27:223	T_00091783	PREDICTED: Populus euphratica squamosa promoter-binding-like protein 6 (LOC105121818), transcript variant X4, mRNA
miR156c-5p	Score: 0.8	Deg: 10:1668:27:226	T_00091779	PREDICTED: Populus euphratica squamosa promoter-binding-like protein 6 (LOC105121818), transcript variant X4, mRNA
miR156c-5p	Score: 0.8	Deg: 10:2823:27:234	T_00091781	PREDICTED: Populus euphratica squamosa promoter-binding-like protein 6 (LOC105121818), transcript variant X4, mRNA
miR156c-5p	Score: 0.8	Deg: 10:1470:27:223	T_00091782	PREDICTED: Populus euphratica squamosa promoter-binding-like protein 6 (LOC105121818), transcript variant X4, mRNA
miR156c-5p	Score: 0.8	Deg: 10:1199:27:223	T_00091784	PREDICTED: Populus euphratica squamosa promoter-binding-like protein 6 (LOC105121818), transcript variant X4, mRNA
miR156c-5p	Score: 0.8	Deg: 10:1496:27:226	T_00091780	PREDICTED: Populus euphratica squamosa promoter-binding-like protein 6 (LOC105121818), transcript variant X4, mRNA
miR156c-5p	Score: 1.5	Deg: 22:1017:24:363	T_00090332	PREDICTED: Phoenix dactylifera squamosa promoter-binding-like protein 16 (LOC103715860), mRNA
miR156c-5p	Score: 1.5	Deg: 22:1088:24:371	T_00090336	PREDICTED: Phoenix dactylifera squamosa promoter-binding-like protein 16 (LOC103715860), mRNA
miR156c-5p	Score: 1.5	Deg: 22:1171:24:378	T_00090333	PREDICTED: Phoenix dactylifera squamosa promoter-binding-like protein 16 (LOC103715860), mRNA
miR156c-5p	Score: 1.5	Deg: 22:1129:24:363	T_00090331	PREDICTED: Phoenix dactylifera squamosa promoter-binding-like protein 16 (LOC103715860), mRNA
miR156c-5p	Score: 1.5	Deg: 22:958:24:363	T_00090335	PREDICTED: Phoenix dactylifera squamosa promoter-binding-like protein 16 (LOC103715860), mRNA
miR156c-5p	Score: 1.5	Deg: 22:941:24:361	T_00090334	PREDICTED: Phoenix dactylifera squamosa promoter-binding-like protein 16 (LOC103715860), mRNA
miR156c-5p	Score: 1.5	Deg: 79:1218:79:519	T_00059648	PREDICTED: Cicer arietinum squamosa promoter-binding protein 1 (LOC101512968), transcript variant X2, misc_RNA
miR156c-5p	Score: 0.5	Deg: 9:1100:9:46	T_00080616	Morus notabilis Squamosa promoter-binding-like protein 15 partial mRNA
miR156c-5p	Score: 0.5	Deg: 9:1250:9:33	T_00080613	Morus notabilis Squamosa promoter-binding-like protein 15 partial mRNA
miR156c-5p	Score: 0.5	Deg: 9:1195:9:64	T_00080614	Morus notabilis Squamosa promoter-binding-like protein 15 partial mRNA
miR156c-5p	Score: 0.5	Deg: 9:1124:9:46	T_00080615	Morus notabilis Squamosa promoter-binding-like protein 15 partial mRNA
miR156c-5p	Score: 0.5	Deg: 9:1250:9:64	T_00080612	Morus notabilis Squamosa promoter-binding-like protein 15 partial mRNA
miR156c-5p	Score: 1.0	Deg: 12:1418:12:64	T_00046313	PREDICTED: Jatropha curcas squamosa promoter-binding-like protein 16 (LOC105644836), mRNA
miR156c-5p	Score: 0.5	Deg: 77:2106:83:749	T_00052738	Morus notabilis Squamosa promoter-binding-like protein 12 partial mRNA
miR156c-5p	Score: 0.5	Deg: 77:443:77:327	T_00052739	Morus notabilis Squamosa promoter-binding-like protein 12 partial mRNA
miR156c-5p	Score: 0.5	Deg: 77:2114:83:749	T_00052737	Morus notabilis Squamosa promoter-binding-like protein 12 partial mRNA
miR156c-5p	Score: 1.0	Deg: 5:2012:5:54	T_00071663	PREDICTED: Cucumis sativus squamosa promoter-binding-like protein 6 (LOC101221286), transcript variant X3, mRNA
miR156c-5p	Score: 1.0	Deg: 5:1901:5:45	T_00071657	PREDICTED: Cucumis sativus squamosa promoter-binding-like protein 6 (LOC101221286), transcript variant X3, mRNA
miR156c-5p	Score: 1.0	Deg: 5:1222:5:44	T_00071664	PREDICTED: Cucumis sativus squamosa promoter-binding-like protein 6 (LOC101221286), transcript variant X3, mRNA
miR156c-5p	Score: 1.0	Deg: 5:2528:631:10547	T_00071658	PREDICTED: Cucumis sativus squamosa promoter-binding-like protein 6 (LOC101221286), transcript variant X3, mRNA
miR156c-5p	Score: 1.0	Deg: 5:1457:5:53	T_00071665	PREDICTED: Cucumis sativus squamosa promoter-binding-like protein 6 (LOC101221286), transcript variant X3, mRNA
miR156c-5p	Score: 1.0	Deg: 5:2084:631:10538	T_00071656	PREDICTED: Cucumis sativus squamosa promoter-binding-like protein 6 (LOC101221286), transcript variant X3, mRNA
miR156c-5p	Score: 1.0	Deg: 5:1826:5:53	T_00071661	PREDICTED: Cucumis sativus squamosa promoter-binding-like protein 6 (LOC101221286), transcript variant X3, mRNA
miR156c-5p	Score: 1.0	Deg: 5:1160:5:44	T_00071667	PREDICTED: Cucumis sativus squamosa promoter-binding-like protein 6 (LOC101221286), transcript variant X3, mRNA
miR156c-5p	Score: 1.0	Deg: 5:2345:5:54	T_00071659	PREDICTED: Cucumis sativus squamosa promoter-binding-like protein 6 (LOC101221286), transcript variant X3, mRNA
miR156c-5p	Score: 1.0	Deg: 5:1931:631:10538	T_00071660	PREDICTED: Cucumis sativus squamosa promoter-binding-like protein 6 (LOC101221286), transcript variant X3, mRNA
miR156c-5p	Score: 1.0	Deg: 5:2217:631:10547	T_00071662	PREDICTED: Cucumis sativus squamosa promoter-binding-like protein 6 (LOC101221286), transcript variant X3, mRNA
miR156c-5p	Score: 1.0	Deg: 5:1161:5:44	T_00071666	PREDICTED: Cucumis sativus squamosa promoter-binding-like protein 6 (LOC101221286), transcript variant X3, mRNA
miR156b-5p	Score: 0.8	Deg: 10:1311:27:223	T_00091783	PREDICTED: Populus euphratica squamosa promoter-binding-like protein 6 (LOC105121818), transcript variant X4, mRNA
miR156b-5p	Score: 0.8	Deg: 10:1668:27:226	T_00091779	PREDICTED: Populus euphratica squamosa promoter-binding-like protein 6 (LOC105121818), transcript variant X4, mRNA
miR156b-5p	Score: 0.8	Deg: 10:2823:27:234	T_00091781	PREDICTED: Populus euphratica squamosa promoter-binding-like protein 6 (LOC105121818), transcript variant X4, mRNA
miR156b-5p	Score: 0.8	Deg: 10:1470:27:223	T_00091782	PREDICTED: Populus euphratica squamosa promoter-binding-like protein 6 (LOC105121818), transcript variant X4, mRNA
miR156b-5p	Score: 0.8	Deg: 10:1199:27:223	T_00091784	PREDICTED: Populus euphratica squamosa promoter-binding-like protein 6 (LOC105121818), transcript variant X4, mRNA
miR156b-5p	Score: 0.8	Deg: 10:1496:27:226	T_00091780	PREDICTED: Populus euphratica squamosa promoter-binding-like protein 6 (LOC105121818), transcript variant X4, mRNA
miR156b-5p	Score: 1.5	Deg: 22:1017:24:363	T_00090332	PREDICTED: Phoenix dactylifera squamosa promoter-binding-like protein 16 (LOC103715860), mRNA
miR156b-5p	Score: 1.5	Deg: 22:1088:24:371	T_00090336	PREDICTED: Phoenix dactylifera squamosa promoter-binding-like protein 16 (LOC103715860), mRNA
miR156b-5p	Score: 1.5	Deg: 22:1171:24:378	T_00090333	PREDICTED: Phoenix dactylifera squamosa promoter-binding-like protein 16 (LOC103715860), mRNA
miR156b-5p	Score: 1.5	Deg: 22:1129:24:363	T_00090331	PREDICTED: Phoenix dactylifera squamosa promoter-binding-like protein 16 (LOC103715860), mRNA
miR156b-5p	Score: 1.5	Deg: 22:958:24:363	T_00090335	PREDICTED: Phoenix dactylifera squamosa promoter-binding-like protein 16 (LOC103715860), mRNA
miR156b-5p	Score: 1.5	Deg: 22:941:24:361	T_00090334	PREDICTED: Phoenix dactylifera squamosa promoter-binding-like protein 16 (LOC103715860), mRNA
miR156b-5p	Score: 1.5	Deg: 79:1218:79:519	T_00059648	PREDICTED: Cicer arietinum squamosa promoter-binding protein 1 (LOC101512968), transcript variant X2, misc_RNA
miR156b-5p	Score: 0.5	Deg: 9:1100:9:46	T_00080616	Morus notabilis Squamosa promoter-binding-like protein 15 partial mRNA
miR156b-5p	Score: 0.5	Deg: 9:1250:9:33	T_00080613	Morus notabilis Squamosa promoter-binding-like protein 15 partial mRNA
miR156b-5p	Score: 0.5	Deg: 9:1195:9:64	T_00080614	Morus notabilis Squamosa promoter-binding-like protein 15 partial mRNA
miR156b-5p	Score: 0.5	Deg: 9:1124:9:46	T_00080615	Morus notabilis Squamosa promoter-binding-like protein 15 partial mRNA
miR156b-5p	Score: 0.5	Deg: 9:1250:9:64	T_00080612	Morus notabilis Squamosa promoter-binding-like protein 15 partial mRNA
miR156b-5p	Score: 1.0	Deg: 12:1418:12:64	T_00046313	PREDICTED: Jatropha curcas squamosa promoter-binding-like protein 16 (LOC105644836), mRNA
miR156b-5p	Score: 0.5	Deg: 77:2106:83:749	T_00052738	Morus notabilis Squamosa promoter-binding-like protein 12 partial mRNA
miR156b-5p	Score: 0.5	Deg: 77:443:77:327	T_00052739	Morus notabilis Squamosa promoter-binding-like protein 12 partial mRNA
miR156b-5p	Score: 0.5	Deg: 77:2114:83:749	T_00052737	Morus notabilis Squamosa promoter-binding-like protein 12 partial mRNA
miR156b-5p	Score: 1.0	Deg: 5:2012:5:54	T_00071663	PREDICTED: Cucumis sativus squamosa promoter-binding-like protein 6 (LOC101221286), transcript variant X3, mRNA
miR156b-5p	Score: 1.0	Deg: 5:1901:5:45	T_00071657	PREDICTED: Cucumis sativus squamosa promoter-binding-like protein 6 (LOC101221286), transcript variant X3, mRNA
miR156b-5p	Score: 1.0	Deg: 5:1222:5:44	T_00071664	PREDICTED: Cucumis sativus squamosa promoter-binding-like protein 6 (LOC101221286), transcript variant X3, mRNA
miR156b-5p	Score: 1.0	Deg: 5:2528:631:10547	T_00071658	PREDICTED: Cucumis sativus squamosa promoter-binding-like protein 6 (LOC101221286), transcript variant X3, mRNA
miR156b-5p	Score: 1.0	Deg: 5:1457:5:53	T_00071665	PREDICTED: Cucumis sativus squamosa promoter-binding-like protein 6 (LOC101221286), transcript variant X3, mRNA
miR156b-5p	Score: 1.0	Deg: 5:2084:631:10538	T_00071656	PREDICTED: Cucumis sativus squamosa promoter-binding-like protein 6 (LOC101221286), transcript variant X3, mRNA
miR156b-5p	Score: 1.0	Deg: 5:1826:5:53	T_00071661	PREDICTED: Cucumis sativus squamosa promoter-binding-like protein 6 (LOC101221286), transcript variant X3, mRNA
miR156b-5p	Score: 1.0	Deg: 5:1160:5:44	T_00071667	PREDICTED: Cucumis sativus squamosa promoter-binding-like protein 6 (LOC101221286), transcript variant X3, mRNA
miR156b-5p	Score: 1.0	Deg: 5:2345:5:54	T_00071659	PREDICTED: Cucumis sativus squamosa promoter-binding-like protein 6 (LOC101221286), transcript variant X3, mRNA
miR156b-5p	Score: 1.0	Deg: 5:1931:631:10538	T_00071660	PREDICTED: Cucumis sativus squamosa promoter-binding-like protein 6 (LOC101221286), transcript variant X3, mRNA
miR156b-5p	Score: 1.0	Deg: 5:2217:631:10547	T_00071662	PREDICTED: Cucumis sativus squamosa promoter-binding-like protein 6 (LOC101221286), transcript variant X3, mRNA
miR156b-5p	Score: 1.0	Deg: 5:1161:5:44	T_00071666	PREDICTED: Cucumis sativus squamosa promoter-binding-like protein 6 (LOC101221286), transcript variant X3, mRNA
miR156a	Score: 1.5	Deg: 10:1311:27:223	T_00091783	PREDICTED: Populus euphratica squamosa promoter-binding-like protein 6 (LOC105121818), transcript variant X4, mRNA
miR156a	Score: 1.5	Deg: 10:1668:27:226	T_00091779	PREDICTED: Populus euphratica squamosa promoter-binding-like protein 6 (LOC105121818), transcript variant X4, mRNA
miR156a	Score: 1.5	Deg: 10:2823:27:234	T_00091781	PREDICTED: Populus euphratica squamosa promoter-binding-like protein 6 (LOC105121818), transcript variant X4, mRNA
miR156a	Score: 1.5	Deg: 10:1470:27:223	T_00091782	PREDICTED: Populus euphratica squamosa promoter-binding-like protein 6 (LOC105121818), transcript variant X4, mRNA
miR156a	Score: 1.5	Deg: 10:1199:27:223	T_00091784	PREDICTED: Populus euphratica squamosa promoter-binding-like protein 6 (LOC105121818), transcript variant X4, mRNA
miR156a	Score: 1.5	Deg: 10:1496:27:226	T_00091780	PREDICTED: Populus euphratica squamosa promoter-binding-like protein 6 (LOC105121818), transcript variant X4, mRNA
miR156a	Score: 2.5	Deg: 22:1017:24:363	T_00090332	PREDICTED: Phoenix dactylifera squamosa promoter-binding-like protein 16 (LOC103715860), mRNA
miR156a	Score: 2.5	Deg: 22:1088:24:371	T_00090336	PREDICTED: Phoenix dactylifera squamosa promoter-binding-like protein 16 (LOC103715860), mRNA
miR156a	Score: 2.5	Deg: 22:1171:24:378	T_00090333	PREDICTED: Phoenix dactylifera squamosa promoter-binding-like protein 16 (LOC103715860), mRNA
miR156a	Score: 2.5	Deg: 22:1129:24:363	T_00090331	PREDICTED: Phoenix dactylifera squamosa promoter-binding-like protein 16 (LOC103715860), mRNA
miR156a	Score: 2.5	Deg: 22:958:24:363	T_00090335	PREDICTED: Phoenix dactylifera squamosa promoter-binding-like protein 16 (LOC103715860), mRNA
miR156a	Score: 2.5	Deg: 22:941:24:361	T_00090334	PREDICTED: Phoenix dactylifera squamosa promoter-binding-like protein 16 (LOC103715860), mRNA
miR156a	Score: 2.0	Deg: 79:1218:79:519	T_00059648	PREDICTED: Cicer arietinum squamosa promoter-binding protein 1 (LOC101512968), transcript variant X2, misc_RNA
miR156a	Score: 1.5	Deg: 9:1100:9:46	T_00080616	Morus notabilis Squamosa promoter-binding-like protein 15 partial mRNA
miR156a	Score: 1.5	Deg: 9:1250:9:33	T_00080613	Morus notabilis Squamosa promoter-binding-like protein 15 partial mRNA
miR156a	Score: 1.5	Deg: 9:1195:9:64	T_00080614	Morus notabilis Squamosa promoter-binding-like protein 15 partial mRNA
miR156a	Score: 1.5	Deg: 9:1124:9:46	T_00080615	Morus notabilis Squamosa promoter-binding-like protein 15 partial mRNA
miR156a	Score: 1.5	Deg: 9:1250:9:64	T_00080612	Morus notabilis Squamosa promoter-binding-like protein 15 partial mRNA
miR156a	Score: 1.5	Deg: 12:1418:12:64	T_00046313	PREDICTED: Jatropha curcas squamosa promoter-binding-like protein 16 (LOC105644836), mRNA
miR156a	Score: 1.5	Deg: 77:2106:83:749	T_00052738	Morus notabilis Squamosa promoter-binding-like protein 12 partial mRNA
miR156a	Score: 1.5	Deg: 77:443:77:327	T_00052739	Morus notabilis Squamosa promoter-binding-like protein 12 partial mRNA
miR156a	Score: 1.5	Deg: 77:2114:83:749	T_00052737	Morus notabilis Squamosa promoter-binding-like protein 12 partial mRNA
miR156a	Score: 1.5	Deg: 5:2012:5:54	T_00071663	PREDICTED: Cucumis sativus squamosa promoter-binding-like protein 6 (LOC101221286), transcript variant X3, mRNA
miR156a	Score: 1.5	Deg: 5:1901:5:45	T_00071657	PREDICTED: Cucumis sativus squamosa promoter-binding-like protein 6 (LOC101221286), transcript variant X3, mRNA
miR156a	Score: 1.5	Deg: 5:1222:5:44	T_00071664	PREDICTED: Cucumis sativus squamosa promoter-binding-like protein 6 (LOC101221286), transcript variant X3, mRNA
miR156a	Score: 1.5	Deg: 5:2528:631:10547	T_00071658	PREDICTED: Cucumis sativus squamosa promoter-binding-like protein 6 (LOC101221286), transcript variant X3, mRNA
miR156a	Score: 1.5	Deg: 5:1457:5:53	T_00071665	PREDICTED: Cucumis sativus squamosa promoter-binding-like protein 6 (LOC101221286), transcript variant X3, mRNA
miR156a	Score: 1.5	Deg: 5:2084:631:10538	T_00071656	PREDICTED: Cucumis sativus squamosa promoter-binding-like protein 6 (LOC101221286), transcript variant X3, mRNA
miR156a	Score: 1.5	Deg: 5:1826:5:53	T_00071661	PREDICTED: Cucumis sativus squamosa promoter-binding-like protein 6 (LOC101221286), transcript variant X3, mRNA
miR156a	Score: 1.5	Deg: 5:1160:5:44	T_00071667	PREDICTED: Cucumis sativus squamosa promoter-binding-like protein 6 (LOC101221286), transcript variant X3, mRNA
miR156a	Score: 1.5	Deg: 5:2345:5:54	T_00071659	PREDICTED: Cucumis sativus squamosa promoter-binding-like protein 6 (LOC101221286), transcript variant X3, mRNA
miR156a	Score: 1.5	Deg: 5:1931:631:10538	T_00071660	PREDICTED: Cucumis sativus squamosa promoter-binding-like protein 6 (LOC101221286), transcript variant X3, mRNA
miR156a	Score: 1.5	Deg: 5:2217:631:10547	T_00071662	PREDICTED: Cucumis sativus squamosa promoter-binding-like protein 6 (LOC101221286), transcript variant X3, mRNA
miR156a	Score: 1.5	Deg: 5:1161:5:44	T_00071666	PREDICTED: Cucumis sativus squamosa promoter-binding-like protein 6 (LOC101221286), transcript variant X3, mRNA
miR1508-3P	Score: 2.5	Deg: 16:2290:44:6096	T_00052443	Morus notabilis hypothetical protein partial mRNA
miR1508-3P	Score: 2.5	Deg: 7:788:7:222	T_00040034	PREDICTED: Malus x domestica uncharacterized LOC103433437 (LOC103433437), mRNA
CsmiRNA-n5b-5p	Score: 1.5	Deg: 18:1869:26:3282	T_00019479	Morus notabilis Phospho-2-dehydro-3-deoxyheptonate aldolase 1 partial mRNA
CsmiRNA-n5a-5p	Score: 1.5	Deg: 18:1869:26:3282	T_00019479	Morus notabilis Phospho-2-dehydro-3-deoxyheptonate aldolase 1 partial mRNA
CsmiRNA-n56b.1	Score: 2.5	Deg: 6:316:6:162	T_00067103	Morus notabilis Cytokinin hydroxylase partial mRNA
CsmiRNA-n56b.1	Score: 2.5	Deg: 6:605:6:166	T_00067102	Morus notabilis Cytokinin hydroxylase partial mRNA
CsmiRNA-n54a.2	Score: 1.8	Deg: 5:2430:33:75	T_00094820	PREDICTED: Eucalyptus grandis uncharacterized LOC104456542 (LOC104456542), transcript variant X1, mRNA
CsmiRNA-n54a.2	Score: 1.8	Deg: 5:2413:33:76	T_00094821	PREDICTED: Eucalyptus grandis uncharacterized LOC104456542 (LOC104456542), transcript variant X1, mRNA
CsmiRNA-n54a.2	Score: 1.8	Deg: 5:2498:33:76	T_00094823	PREDICTED: Pyrus x bretschneideri uncharacterized LOC103960871 (LOC103960871), mRNA
CsmiRNA-n54a.2	Score: 1.8	Deg: 5:2515:33:75	T_00094822	PREDICTED: Pyrus x bretschneideri uncharacterized LOC103960871 (LOC103960871), mRNA
CsmiRNA-n31p	Score: 2.2	Deg: 6:183:6:60	T_00085947	Medicago truncatula chromosome 2 BAC clone mte1-19j14, complete sequence
CsmiRNA-n31p	Score: 2.2	Deg: 6:3060:6:267	T_00058209	Morus notabilis Tubby-like F-box protein 5 partial mRNA
CsmiRNA-n31p	Score: 2.2	Deg: 6:1259:6:104	T_00058207	Morus notabilis U-box domain-containing protein 5 partial mRNA
CsmiRNA-n31p	Score: 2.2	Deg: 6:3031:6:305	T_00058208	Morus notabilis Tubby-like F-box protein 5 partial mRNA
CsmiRNA-n30o-5p	Score: 1.0	Deg: 5:140:5:56	T_00091038	Morus notabilis Subtilisin-like protease SDD1 partial mRNA
CsmiRNA-n30o-5p	Score: 1.0	Deg: 5:140:5:56	T_00091039	Morus notabilis Subtilisin-like protease SDD1 partial mRNA
CsmiRNA-n30o-5p	Score: 1.0	Deg: 5:359:5:55	T_00091040	Morus notabilis Subtilisin-like protease SDD1 partial mRNA
CsmiRNA-n30o-5p	Score: 1.0	Deg: 5:140:5:56	T_00091037	Morus notabilis Subtilisin-like protease SDD1 partial mRNA
CsmiRNA-n30o-5p	Score: 1.0	Deg: 5:140:5:58	T_00091036	Morus notabilis Subtilisin-like protease SDD1 partial mRNA
CsmiRNA-n30n.2	Score: 2.5	Deg: 6:183:6:60	T_00085947	Medicago truncatula chromosome 2 BAC clone mte1-19j14, complete sequence
CsmiRNA-n30n.2	Score: 2.5	Deg: 6:3060:6:267	T_00058209	Morus notabilis Tubby-like F-box protein 5 partial mRNA
CsmiRNA-n30n.2	Score: 2.5	Deg: 6:1259:6:104	T_00058207	Morus notabilis U-box domain-containing protein 5 partial mRNA
CsmiRNA-n30n.2	Score: 2.5	Deg: 6:3031:6:305	T_00058208	Morus notabilis Tubby-like F-box protein 5 partial mRNA
CsmiRNA-n30n.1	Score: 2.0	Deg: 5:3074:5:57	T_00058193	Morus notabilis U-box domain-containing protein 5 partial mRNA
CsmiRNA-n30n.1	Score: 2.0	Deg: 5:2998:5:57	T_00058194	Morus notabilis U-box domain-containing protein 5 partial mRNA
CsmiRNA-n30n.1	Score: 2.0	Deg: 5:3148:5:62	T_00058192	Morus notabilis U-box domain-containing protein 5 partial mRNA
CsmiRNA-n30n.1	Score: 2.0	Deg: 5:3023:5:57	T_00058196	Morus notabilis U-box domain-containing protein 5 partial mRNA
CsmiRNA-n30n.1	Score: 2.0	Deg: 5:2944:5:57	T_00058195	Morus notabilis U-box domain-containing protein 5 partial mRNA
CsmiRNA-n30n.1	Score: 2.0	Deg: 5:1086:26:635	T_00050741	Morus notabilis hypothetical protein partial mRNA
CsmiRNA-n30m	Score: 2.5	Deg: 6:183:6:60	T_00085947	Medicago truncatula chromosome 2 BAC clone mte1-19j14, complete sequence
CsmiRNA-n30m	Score: 2.2	Deg: 6:2168:6:31	T_00095104	Morus notabilis putative xyloglucan endotransglucosylase/hydrolase protein 33 partial mRNA
CsmiRNA-n30m	Score: 2.5	Deg: 6:3060:6:267	T_00058209	Morus notabilis Tubby-like F-box protein 5 partial mRNA
CsmiRNA-n30m	Score: 2.5	Deg: 6:1259:6:104	T_00058207	Morus notabilis U-box domain-containing protein 5 partial mRNA
CsmiRNA-n30m	Score: 2.5	Deg: 6:3031:6:305	T_00058208	Morus notabilis Tubby-like F-box protein 5 partial mRNA
CsmiRNA-n30m	Score: 2.2	Deg: 6:1025:6:56	T_00060631	PREDICTED: Jatropha curcas NAC domain-containing protein 90-like (LOC105637310), mRNA
CsmiRNA-n30h.1	Score: 2.0	Deg: 6:1741:7:490	T_00037223	PREDICTED: Malus x domestica uncharacterized LOC103446740 (LOC103446740), transcript variant X2, mRNA
CsmiRNA-n30h.1	Score: 2.0	Deg: 6:995:6:138	T_00078037	PREDICTED: Gossypium raimondii thiosulfate sulfurtransferase 18-like (LOC105802176), transcript variant X2, mRNA
CsmiRNA-n30h.1	Score: 2.0	Deg: 6:12:10:680	T_00050514	PREDICTED: Vitis vinifera SURP and G-patch domain-containing protein 1-like protein (LOC100855141), transcript variant X4, mRNA
CsmiRNA-n30h.1	Score: 2.0	Deg: 6:12:10:681	T_00050513	PREDICTED: Vitis vinifera SURP and G-patch domain-containing protein 1-like protein (LOC100855141), transcript variant X4, mRNA
CsmiRNA-n30h.1	Score: 2.0	Deg: 6:12:10:678	T_00050515	PREDICTED: Vitis vinifera SURP and G-patch domain-containing protein 1-like protein (LOC100855141), transcript variant X4, mRNA
CsmiRNA-n30h.1	Score: 1.8	Deg: 6:183:6:60	T_00085947	Medicago truncatula chromosome 2 BAC clone mte1-19j14, complete sequence
CsmiRNA-n30h.1	Score: 1.8	Deg: 6:2168:6:31	T_00095104	Morus notabilis putative xyloglucan endotransglucosylase/hydrolase protein 33 partial mRNA
CsmiRNA-n30h.1	Score: 1.8	Deg: 6:3060:6:267	T_00058209	Morus notabilis Tubby-like F-box protein 5 partial mRNA
CsmiRNA-n30h.1	Score: 1.8	Deg: 6:1259:6:104	T_00058207	Morus notabilis U-box domain-containing protein 5 partial mRNA
CsmiRNA-n30h.1	Score: 1.8	Deg: 6:3031:6:305	T_00058208	Morus notabilis Tubby-like F-box protein 5 partial mRNA
CsmiRNA-n30h.1	Score: 1.8	Deg: 6:1025:6:56	T_00060631	PREDICTED: Jatropha curcas NAC domain-containing protein 90-like (LOC105637310), mRNA
CsmiRNA-n30g.1	Score: 1.5	Deg: 6:1741:7:490	T_00037223	PREDICTED: Malus x domestica uncharacterized LOC103446740 (LOC103446740), transcript variant X2, mRNA
CsmiRNA-n30g.1	Score: 1.5	Deg: 6:995:6:138	T_00078037	PREDICTED: Gossypium raimondii thiosulfate sulfurtransferase 18-like (LOC105802176), transcript variant X2, mRNA
CsmiRNA-n30g.1	Score: 1.5	Deg: 6:12:10:680	T_00050514	PREDICTED: Vitis vinifera SURP and G-patch domain-containing protein 1-like protein (LOC100855141), transcript variant X4, mRNA
CsmiRNA-n30g.1	Score: 1.5	Deg: 6:12:10:681	T_00050513	PREDICTED: Vitis vinifera SURP and G-patch domain-containing protein 1-like protein (LOC100855141), transcript variant X4, mRNA
CsmiRNA-n30g.1	Score: 1.5	Deg: 6:12:10:678	T_00050515	PREDICTED: Vitis vinifera SURP and G-patch domain-containing protein 1-like protein (LOC100855141), transcript variant X4, mRNA
CsmiRNA-n30g.1	Score: 1.5	Deg: 6:183:6:60	T_00085947	Medicago truncatula chromosome 2 BAC clone mte1-19j14, complete sequence
CsmiRNA-n30g.1	Score: 1.5	Deg: 6:2168:6:31	T_00095104	Morus notabilis putative xyloglucan endotransglucosylase/hydrolase protein 33 partial mRNA
CsmiRNA-n30g.1	Score: 1.5	Deg: 6:3060:6:267	T_00058209	Morus notabilis Tubby-like F-box protein 5 partial mRNA
CsmiRNA-n30g.1	Score: 1.5	Deg: 6:1259:6:104	T_00058207	Morus notabilis U-box domain-containing protein 5 partial mRNA
CsmiRNA-n30g.1	Score: 1.5	Deg: 6:3031:6:305	T_00058208	Morus notabilis Tubby-like F-box protein 5 partial mRNA
CsmiRNA-n30g.1	Score: 1.5	Deg: 6:1025:6:56	T_00060631	PREDICTED: Jatropha curcas NAC domain-containing protein 90-like (LOC105637310), mRNA
CsmiRNA-n30e.2-5p	Score: 1.5	Deg: 6:183:6:60	T_00085947	Medicago truncatula chromosome 2 BAC clone mte1-19j14, complete sequence
CsmiRNA-n30e.2-5p	Score: 2.5	Deg: 6:2168:6:31	T_00095104	Morus notabilis putative xyloglucan endotransglucosylase/hydrolase protein 33 partial mRNA
CsmiRNA-n30e.2-5p	Score: 1.5	Deg: 6:3060:6:267	T_00058209	Morus notabilis Tubby-like F-box protein 5 partial mRNA
CsmiRNA-n30e.2-5p	Score: 1.5	Deg: 6:1259:6:104	T_00058207	Morus notabilis U-box domain-containing protein 5 partial mRNA
CsmiRNA-n30e.2-5p	Score: 1.5	Deg: 6:3031:6:305	T_00058208	Morus notabilis Tubby-like F-box protein 5 partial mRNA
CsmiRNA-n30e.2-5p	Score: 2.5	Deg: 6:1025:6:56	T_00060631	PREDICTED: Jatropha curcas NAC domain-containing protein 90-like (LOC105637310), mRNA
CsmiRNA-n30d	Score: 2.0	Deg: 5:727:5:201	T_00053092	Morus notabilis putative anion transporter 4 partial mRNA
CsmiRNA-n30c.1-3p	Score: 2.5	Deg: 5:725:631:5310	T_00078015	Cucumis melo genomic chromosome, chr_1
CsmiRNA-n30c.1-3p	Score: 2.5	Deg: 5:1381:631:5317	T_00078013	Cucumis melo genomic chromosome, chr_1
CsmiRNA-n30c.1-3p	Score: 2.5	Deg: 5:1165:631:5317	T_00078014	Cucumis melo genomic chromosome, chr_1
CsmiRNA-n30a	Score: 2.0	Deg: 6:183:6:60	T_00085947	Medicago truncatula chromosome 2 BAC clone mte1-19j14, complete sequence
CsmiRNA-n30a	Score: 2.0	Deg: 6:3060:6:267	T_00058209	Morus notabilis Tubby-like F-box protein 5 partial mRNA
CsmiRNA-n30a	Score: 2.0	Deg: 6:1259:6:104	T_00058207	Morus notabilis U-box domain-containing protein 5 partial mRNA
CsmiRNA-n30a	Score: 2.0	Deg: 6:3031:6:305	T_00058208	Morus notabilis Tubby-like F-box protein 5 partial mRNA
CsmiRNA-n27l	Score: 1.5	Deg: 5:2286:631:2756	T_00015473	PREDICTED: Pyrus x bretschneideri U-box domain-containing protein 43-like (LOC103964247), mRNA
CsmiRNA-n27l	Score: 2.0	Deg: 6:759:9:254	T_00013618	Morus notabilis hypothetical protein partial mRNA
CsmiRNA-n27l	Score: 2.0	Deg: 6:1943:433:1737	T_00013615	Morus notabilis hypothetical protein partial mRNA
CsmiRNA-n27l	Score: 2.0	Deg: 6:2736:433:1746	T_00013616	Morus notabilis hypothetical protein partial mRNA
CsmiRNA-n27l	Score: 2.0	Deg: 6:1974:433:1744	T_00013614	Morus notabilis hypothetical protein partial mRNA
CsmiRNA-n27l	Score: 2.0	Deg: 6:2105:433:1742	T_00013617	Morus notabilis hypothetical protein partial mRNA
CsmiRNA-n27g-3p	Score: 2.0	Deg: 5:2286:631:2756	T_00015473	PREDICTED: Pyrus x bretschneideri U-box domain-containing protein 43-like (LOC103964247), mRNA
CsmiRNA-n27g-3p	Score: 2.5	Deg: 6:759:9:254	T_00013618	Morus notabilis hypothetical protein partial mRNA
CsmiRNA-n27g-3p	Score: 2.5	Deg: 6:1943:433:1737	T_00013615	Morus notabilis hypothetical protein partial mRNA
CsmiRNA-n27g-3p	Score: 2.5	Deg: 6:2736:433:1746	T_00013616	Morus notabilis hypothetical protein partial mRNA
CsmiRNA-n27g-3p	Score: 2.5	Deg: 6:1974:433:1744	T_00013614	Morus notabilis hypothetical protein partial mRNA
CsmiRNA-n27g-3p	Score: 2.5	Deg: 6:2105:433:1742	T_00013617	Morus notabilis hypothetical protein partial mRNA
CsmiRNA-n27a.2	Score: 2.5	Deg: 9:762:9:254	T_00013618	Morus notabilis hypothetical protein partial mRNA
CsmiRNA-n27a.2	Score: 2.5	Deg: 9:1946:433:1737	T_00013615	Morus notabilis hypothetical protein partial mRNA
CsmiRNA-n27a.2	Score: 2.5	Deg: 9:2739:433:1746	T_00013616	Morus notabilis hypothetical protein partial mRNA
CsmiRNA-n27a.2	Score: 2.5	Deg: 9:1977:433:1744	T_00013614	Morus notabilis hypothetical protein partial mRNA
CsmiRNA-n27a.2	Score: 2.5	Deg: 9:2108:433:1742	T_00013617	Morus notabilis hypothetical protein partial mRNA
CsmiRNA-n10d-3p	Score: 2.0	Deg: 20:1660:21:1136	T_00069888	Betula platyphylla 3-hydroxy-3-methyl glutaryl coenzyme a reductase mRNA, complete cds
CsmiRNA-n10c-3p	Score: 2.0	Deg: 20:1660:21:1136	T_00069888	Betula platyphylla 3-hydroxy-3-methyl glutaryl coenzyme a reductase mRNA, complete cds
CsmiRNA-n10b-3p	Score: 2.0	Deg: 20:1660:21:1136	T_00069888	Betula platyphylla 3-hydroxy-3-methyl glutaryl coenzyme a reductase mRNA, complete cds
CsmiRNA-n10a-3p	Score: 2.0	Deg: 20:1660:21:1136	T_00069888	Betula platyphylla 3-hydroxy-3-methyl glutaryl coenzyme a reductase mRNA, complete cds
