# Supplementary material for: Genome-Wide Analysis of Alternative Splicing and Non-Coding RNAs Reveal Complicated Transcriptional Regulation in Cannabis sativa L
Source: Int J Mol Sci. 2021 Nov 5;22(21):11989. doi: 10.3390/ijms222111989 (PMC8584933; doi:10.3390/ijms222111989)
Supplement: Supplementary file 1 [file ijms-22-11989-s001.zip › Table S15. The lncRNA candidates and housekeeping npcRNAs identified in C. sativa..xlsx]

## Sheet: lncRNAs 
Supplemental Table S15
The lncRNA candidates and housekeeping npcRNAs identified in C. sativa.
Note: The 7783 lncRNA candidates in C. sativa.
lncRNA
T_00095088
T_00095082
T_00095054
T_00095050
T_00095049
T_00095029
T_00094991
T_00094990
T_00094986
T_00094982
T_00094981
T_00094980
T_00094979
T_00094978
T_00094977
T_00094967
T_00094966
T_00094965
T_00094962
T_00094958
T_00094957
T_00094946
T_00094945
T_00094943
T_00094942
T_00094932
T_00094922
T_00094921
T_00094911
T_00094896
T_00094895
T_00094894
T_00094893
T_00094882
T_00094881
T_00094868
T_00094867
T_00094866
T_00094858
T_00094840
T_00094765
T_00094674
T_00094673
T_00094645
T_00094644
T_00094643
T_00094642
T_00094641
T_00094640
T_00094639
T_00094638
T_00094637
T_00094636
T_00094633
T_00094604
T_00094575
T_00094553
T_00094536
T_00094496
T_00094495
T_00094476
T_00094457
T_00094439
T_00094407
T_00094397
T_00094396
T_00094387
T_00094386
T_00094381
T_00094373
T_00094304
T_00094303
T_00094238
T_00094222
T_00094220
T_00094218
T_00094213
T_00094212
T_00094198
T_00094189
T_00094178
T_00094175
T_00094174
T_00094173
T_00094165
T_00094150
T_00094140
T_00094108
T_00094107
T_00094106
T_00094102
T_00094076
T_00094064
T_00094034
T_00093944
T_00093943
T_00093942
T_00093935
T_00093933
T_00093932
T_00093930
T_00093929
T_00093928
T_00093927
T_00093911
T_00093910
T_00093909
T_00093908
T_00093878
T_00093877
T_00093872
T_00093869
T_00093865
T_00093853
T_00093852
T_00093837
T_00093825
T_00093819
T_00093816
T_00093803
T_00093802
T_00093801
T_00093800
T_00093786
T_00093785
T_00093775
T_00093756
T_00093747
T_00093740
T_00093738
T_00093737
T_00093736
T_00093729
T_00093719
T_00093698
T_00093695
T_00093671
T_00093670
T_00093657
T_00093576
T_00093575
T_00093557
T_00093527
T_00093526
T_00093523
T_00093485
T_00093484
T_00093476
T_00093422
T_00093421
T_00093420
T_00093389
T_00093370
T_00093345
T_00093339
T_00093327
T_00093317
T_00093291
T_00093289
T_00093279
T_00093278
T_00093277
T_00093276
T_00093275
T_00093258
T_00093257
T_00093254
T_00093228
T_00093221
T_00093220
T_00093181
T_00093178
T_00093177
T_00093175
T_00093144
T_00093143
T_00093139
T_00093138
T_00093137
T_00093127
T_00093122
T_00093081
T_00093080
T_00093069
T_00093060
T_00093038
T_00092987
T_00092983
T_00092971
T_00092970
T_00092915
T_00092914
T_00092881
T_00092880
T_00092850
T_00092825
T_00092822
T_00092820
T_00092819
T_00092799
T_00092763
T_00092740
T_00092714
T_00092713
T_00092708
T_00092707
T_00092655
T_00092652
T_00092641
T_00092640
T_00092639
T_00092631
T_00092630
T_00092629
T_00092628
T_00092627
T_00092626
T_00092625
T_00092574
T_00092561
T_00092534
T_00092512
T_00092504
T_00092503
T_00092497
T_00092496
T_00092495
T_00092494
T_00092487
T_00092456
T_00092453
T_00092449
T_00092445
T_00092429
T_00092374
T_00092353
T_00092333
T_00092290
T_00092289
T_00092288
T_00092254
T_00092248
T_00092240
T_00092239
T_00092238
T_00092235
T_00092206
T_00092204
T_00092165
T_00092162
T_00092140
T_00092135
T_00092133
T_00092116
T_00092114
T_00092091
T_00092081
T_00092068
T_00092062
T_00092061
T_00092060
T_00092059
T_00092023
T_00092021
T_00091991
T_00091986
T_00091980
T_00091972
T_00091971
T_00091947
T_00091946
T_00091933
T_00091932
T_00091899
T_00091898
T_00091897
T_00091890
T_00091875
T_00091874
T_00091873
T_00091827
T_00091767
T_00091740
T_00091729
T_00091706
T_00091692
T_00091682
T_00091668
T_00091652
T_00091598
T_00091590
T_00091589
T_00091588
T_00091586
T_00091568
T_00091567
T_00091539
T_00091536
T_00091530
T_00091529
T_00091528
T_00091520
T_00091508
T_00091507
T_00091506
T_00091502
T_00091501
T_00091477
T_00091473
T_00091466
T_00091458
T_00091451
T_00091445
T_00091439
T_00091399
T_00091397
T_00091396
T_00091386
T_00091370
T_00091316
T_00091313
T_00091271
T_00091261
T_00091258
T_00091196
T_00091194
T_00091193
T_00091192
T_00091158
T_00091151
T_00091131
T_00091118
T_00091107
T_00091106
T_00091068
T_00091060
T_00091023
T_00090995
T_00090957
T_00090945
T_00090944
T_00090942
T_00090941
T_00090940
T_00090933
T_00090932
T_00090903
T_00090895
T_00090894
T_00090882
T_00090881
T_00090880
T_00090819
T_00090812
T_00090796
T_00090787
T_00090771
T_00090770
T_00090759
T_00090721
T_00090720
T_00090706
T_00090696
T_00090686
T_00090633
T_00090621
T_00090619
T_00090618
T_00090617
T_00090616
T_00090614
T_00090604
T_00090602
T_00090601
T_00090600
T_00090599
T_00090598
T_00090589
T_00090572
T_00090570
T_00090569
T_00090562
T_00090494
T_00090461
T_00090454
T_00090430
T_00090429
T_00090428
T_00090376
T_00090375
T_00090355
T_00090340
T_00090330
T_00090329
T_00090326
T_00090323
T_00090322
T_00090253
T_00090227
T_00090206
T_00090203
T_00090177
T_00090176
T_00090171
T_00090170
T_00090169
T_00090158
T_00090156
T_00090152
T_00090151
T_00090150
T_00090149
T_00090148
T_00090138
T_00090137
T_00090135
T_00090126
T_00090117
T_00090109
T_00090108
T_00090107
T_00090094
T_00090075
T_00090072
T_00090071
T_00090069
T_00090020
T_00090009
T_00089997
T_00089994
T_00089993
T_00089981
T_00089952
T_00089934
T_00089882
T_00089881
T_00089880
T_00089879
T_00089830
T_00089816
T_00089795
T_00089794
T_00089793
T_00089792
T_00089777
T_00089748
T_00089742
T_00089740
T_00089738
T_00089737
T_00089736
T_00089734
T_00089732
T_00089731
T_00089668
T_00089662
T_00089629
T_00089607
T_00089577
T_00089576
T_00089575
T_00089551
T_00089541
T_00089540
T_00089514
T_00089513
T_00089487
T_00089447
T_00089446
T_00089403
T_00089383
T_00089352
T_00089339
T_00089332
T_00089331
T_00089329
T_00089327
T_00089307
T_00089303
T_00089300
T_00089288
T_00089260
T_00089259
T_00089258
T_00089250
T_00089237
T_00089236
T_00089232
T_00089226
T_00089211
T_00089208
T_00089177
T_00089167
T_00089162
T_00089151
T_00089133
T_00089132
T_00089130
T_00089129
T_00089124
T_00089114
T_00089108
T_00089104
T_00089100
T_00089089
T_00089088
T_00089080
T_00089078
T_00089061
T_00089048
T_00089047
T_00089036
T_00089033
T_00088981
T_00088980
T_00088976
T_00088974
T_00088967
T_00088966
T_00088950
T_00088949
T_00088945
T_00088932
T_00088931
T_00088845
T_00088832
T_00088821
T_00088820
T_00088818
T_00088817
T_00088815
T_00088814
T_00088792
T_00088789
T_00088788
T_00088768
T_00088759
T_00088750
T_00088724
T_00088723
T_00088709
T_00088702
T_00088701
T_00088658
T_00088605
T_00088562
T_00088561
T_00088560
T_00088541
T_00088540
T_00088539
T_00088538
T_00088537
T_00088536
T_00088535
T_00088534
T_00088532
T_00088528
T_00088523
T_00088522
T_00088521
T_00088475
T_00088455
T_00088429
T_00088426
T_00088419
T_00088418
T_00088377
T_00088374
T_00088351
T_00088257
T_00088246
T_00088244
T_00088243
T_00088242
T_00088237
T_00088235
T_00088234
T_00088229
T_00088226
T_00088204
T_00088203
T_00088173
T_00088172
T_00088139
T_00088133
T_00088067
T_00088040
T_00087993
T_00087992
T_00087991
T_00087990
T_00087989
T_00087971
T_00087970
T_00087955
T_00087932
T_00087928
T_00087927
T_00087923
T_00087912
T_00087880
T_00087877
T_00087876
T_00087853
T_00087843
T_00087842
T_00087766
T_00087728
T_00087720
T_00087717
T_00087675
T_00087674
T_00087618
T_00087615
T_00087614
T_00087613
T_00087609
T_00087579
T_00087571
T_00087568
T_00087563
T_00087535
T_00087534
T_00087510
T_00087497
T_00087484
T_00087483
T_00087480
T_00087478
T_00087477
T_00087453
T_00087449
T_00087445
T_00087435
T_00087431
T_00087407
T_00087406
T_00087405
T_00087391
T_00087374
T_00087373
T_00087356
T_00087348
T_00087334
T_00087333
T_00087326
T_00087323
T_00087322
T_00087286
T_00087285
T_00087282
T_00087246
T_00087237
T_00087209
T_00087208
T_00087200
T_00087193
T_00087180
T_00087179
T_00087172
T_00087171
T_00087120
T_00087113
T_00087112
T_00087088
T_00087083
T_00087080
T_00087072
T_00087065
T_00087060
T_00087059
T_00087054
T_00087053
T_00087020
T_00087006
T_00086992
T_00086982
T_00086979
T_00086978
T_00086977
T_00086953
T_00086947
T_00086868
T_00086867
T_00086866
T_00086838
T_00086837
T_00086836
T_00086835
T_00086834
T_00086833
T_00086823
T_00086814
T_00086811
T_00086810
T_00086809
T_00086808
T_00086759
T_00086750
T_00086747
T_00086746
T_00086715
T_00086705
T_00086704
T_00086703
T_00086691
T_00086690
T_00086677
T_00086676
T_00086675
T_00086648
T_00086614
T_00086607
T_00086602
T_00086601
T_00086597
T_00086592
T_00086588
T_00086586
T_00086580
T_00086488
T_00086470
T_00086438
T_00086437
T_00086436
T_00086427
T_00086414
T_00086397
T_00086390
T_00086389
T_00086388
T_00086387
T_00086364
T_00086310
T_00086297
T_00086293
T_00086292
T_00086291
T_00086290
T_00086272
T_00086217
T_00086199
T_00086183
T_00086182
T_00086166
T_00086165
T_00086160
T_00086131
T_00086121
T_00086059
T_00086047
T_00086046
T_00086003
T_00086002
T_00086001
T_00085991
T_00085986
T_00085985
T_00085918
T_00085917
T_00085916
T_00085910
T_00085908
T_00085900
T_00085885
T_00085882
T_00085833
T_00085794
T_00085778
T_00085724
T_00085702
T_00085701
T_00085677
T_00085674
T_00085616
T_00085612
T_00085609
T_00085586
T_00085585
T_00085583
T_00085582
T_00085581
T_00085580
T_00085574
T_00085546
T_00085545
T_00085512
T_00085503
T_00085436
T_00085417
T_00085415
T_00085382
T_00085381
T_00085377
T_00085348
T_00085335
T_00085325
T_00085322
T_00085321
T_00085316
T_00085311
T_00085296
T_00085289
T_00085267
T_00085265
T_00085250
T_00085185
T_00085184
T_00085183
T_00085182
T_00085181
T_00085168
T_00085166
T_00085156
T_00085146
T_00085120
T_00085106
T_00085101
T_00085096
T_00085087
T_00085081
T_00085079
T_00085066
T_00085045
T_00085043
T_00085030
T_00085016
T_00085010
T_00085004
T_00084993
T_00084963
T_00084947
T_00084917
T_00084891
T_00084886
T_00084883
T_00084873
T_00084872
T_00084871
T_00084870
T_00084869
T_00084868
T_00084854
T_00084851
T_00084850
T_00084825
T_00084812
T_00084796
T_00084762
T_00084755
T_00084723
T_00084722
T_00084717
T_00084716
T_00084715
T_00084707
T_00084641
T_00084592
T_00084584
T_00084583
T_00084543
T_00084531
T_00084503
T_00084497
T_00084496
T_00084492
T_00084485
T_00084477
T_00084465
T_00084448
T_00084440
T_00084402
T_00084397
T_00084382
T_00084362
T_00084361
T_00084360
T_00084341
T_00084336
T_00084334
T_00084330
T_00084327
T_00084306
T_00084305
T_00084301
T_00084300
T_00084291
T_00084263
T_00084253
T_00084252
T_00084246
T_00084245
T_00084234
T_00084233
T_00084232
T_00084231
T_00084224
T_00084197
T_00084196
T_00084193
T_00084169
T_00084168
T_00084167
T_00084166
T_00084165
T_00084164
T_00084163
T_00084162
T_00084161
T_00084147
T_00084142
T_00084098
T_00084053
T_00084052
T_00083950
T_00083949
T_00083944
T_00083943
T_00083942
T_00083941
T_00083940
T_00083935
T_00083918
T_00083897
T_00083896
T_00083895
T_00083889
T_00083888
T_00083886
T_00083883
T_00083870
T_00083864
T_00083837
T_00083836
T_00083834
T_00083797
T_00083794
T_00083793
T_00083790
T_00083775
T_00083768
T_00083767
T_00083766
T_00083765
T_00083758
T_00083754
T_00083753
T_00083752
T_00083751
T_00083742
T_00083741
T_00083740
T_00083727
T_00083703
T_00083680
T_00083679
T_00083678
T_00083617
T_00083592
T_00083581
T_00083576
T_00083574
T_00083570
T_00083554
T_00083546
T_00083532
T_00083531
T_00083523
T_00083522
T_00083515
T_00083488
T_00083487
T_00083483
T_00083482
T_00083481
T_00083480
T_00083479
T_00083442
T_00083441
T_00083432
T_00083411
T_00083371
T_00083362
T_00083323
T_00083322
T_00083279
T_00083257
T_00083255
T_00083253
T_00083251
T_00083243
T_00083207
T_00083197
T_00083169
T_00083168
T_00083154
T_00083150
T_00083149
T_00083136
T_00083135
T_00083134
T_00083133
T_00083132
T_00083131
T_00083130
T_00083098
T_00083087
T_00083014
T_00082986
T_00082977
T_00082976
T_00082975
T_00082974
T_00082968
T_00082954
T_00082941
T_00082899
T_00082887
T_00082883
T_00082882
T_00082846
T_00082820
T_00082819
T_00082818
T_00082812
T_00082789
T_00082760
T_00082756
T_00082745
T_00082741
T_00082736
T_00082704
T_00082700
T_00082699
T_00082698
T_00082689
T_00082688
T_00082687
T_00082686
T_00082685
T_00082684
T_00082683
T_00082682
T_00082681
T_00082680
T_00082679
T_00082678
T_00082674
T_00082673
T_00082656
T_00082649
T_00082617
T_00082616
T_00082615
T_00082614
T_00082613
T_00082612
T_00082611
T_00082608
T_00082562
T_00082547
T_00082543
T_00082519
T_00082517
T_00082516
T_00082515
T_00082506
T_00082503
T_00082498
T_00082466
T_00082464
T_00082463
T_00082418
T_00082405
T_00082404
T_00082369
T_00082362
T_00082358
T_00082357
T_00082356
T_00082355
T_00082354
T_00082350
T_00082348
T_00082295
T_00082294
T_00082251
T_00082250
T_00082239
T_00082227
T_00082195
T_00082178
T_00082169
T_00082155
T_00082152
T_00082149
T_00082106
T_00082105
T_00082103
T_00082096
T_00081993
T_00081967
T_00081966
T_00081959
T_00081958
T_00081957
T_00081956
T_00081955
T_00081954
T_00081948
T_00081946
T_00081913
T_00081911
T_00081798
T_00081730
T_00081705
T_00081655
T_00081651
T_00081633
T_00081632
T_00081608
T_00081607
T_00081576
T_00081574
T_00081572
T_00081502
T_00081491
T_00081490
T_00081483
T_00081478
T_00081418
T_00081417
T_00081412
T_00081408
T_00081407
T_00081406
T_00081370
T_00081369
T_00081336
T_00081324
T_00081323
T_00081322
T_00081321
T_00081320
T_00081319
T_00081318
T_00081317
T_00081316
T_00081313
T_00081292
T_00081291
T_00081290
T_00081285
T_00081262
T_00081212
T_00081195
T_00081194
T_00081193
T_00081189
T_00081171
T_00081167
T_00081161
T_00081101
T_00081098
T_00081051
T_00081049
T_00081018
T_00081010
T_00081007
T_00080997
T_00080983
T_00080971
T_00080934
T_00080933
T_00080911
T_00080838
T_00080837
T_00080834
T_00080807
T_00080759
T_00080757
T_00080732
T_00080731
T_00080729
T_00080728
T_00080727
T_00080726
T_00080706
T_00080702
T_00080689
T_00080686
T_00080685
T_00080657
T_00080603
T_00080602
T_00080601
T_00080591
T_00080575
T_00080566
T_00080544
T_00080534
T_00080508
T_00080499
T_00080452
T_00080414
T_00080369
T_00080360
T_00080353
T_00080345
T_00080332
T_00080331
T_00080330
T_00080321
T_00080245
T_00080213
T_00080212
T_00080194
T_00080192
T_00080167
T_00080149
T_00080061
T_00080051
T_00080050
T_00080049
T_00079989
T_00079988
T_00079977
T_00079969
T_00079950
T_00079934
T_00079933
T_00079900
T_00079885
T_00079882
T_00079881
T_00079880
T_00079858
T_00079779
T_00079766
T_00079765
T_00079748
T_00079734
T_00079688
T_00079668
T_00079650
T_00079648
T_00079647
T_00079646
T_00079612
T_00079611
T_00079610
T_00079609
T_00079608
T_00079606
T_00079601
T_00079579
T_00079564
T_00079562
T_00079551
T_00079539
T_00079504
T_00079502
T_00079471
T_00079470
T_00079469
T_00079456
T_00079455
T_00079445
T_00079444
T_00079443
T_00079442
T_00079411
T_00079403
T_00079356
T_00079350
T_00079338
T_00079335
T_00079334
T_00079314
T_00079250
T_00079249
T_00079227
T_00079222
T_00079219
T_00079218
T_00079206
T_00079204
T_00079203
T_00079166
T_00079165
T_00079126
T_00079125
T_00079123
T_00079102
T_00079101
T_00079076
T_00079064
T_00079060
T_00079054
T_00079046
T_00079036
T_00079035
T_00079034
T_00079032
T_00079028
T_00079027
T_00079026
T_00078998
T_00078975
T_00078974
T_00078939
T_00078938
T_00078905
T_00078888
T_00078887
T_00078866
T_00078852
T_00078846
T_00078845
T_00078844
T_00078820
T_00078752
T_00078751
T_00078750
T_00078749
T_00078748
T_00078747
T_00078746
T_00078745
T_00078744
T_00078742
T_00078703
T_00078700
T_00078699
T_00078698
T_00078697
T_00078696
T_00078695
T_00078694
T_00078693
T_00078688
T_00078672
T_00078664
T_00078643
T_00078642
T_00078641
T_00078640
T_00078638
T_00078637
T_00078636
T_00078620
T_00078604
T_00078597
T_00078593
T_00078592
T_00078584
T_00078583
T_00078560
T_00078544
T_00078543
T_00078542
T_00078530
T_00078519
T_00078514
T_00078513
T_00078512
T_00078508
T_00078504
T_00078499
T_00078497
T_00078483
T_00078482
T_00078436
T_00078414
T_00078413
T_00078392
T_00078386
T_00078378
T_00078369
T_00078335
T_00078334
T_00078333
T_00078332
T_00078331
T_00078287
T_00078286
T_00078272
T_00078260
T_00078236
T_00078176
T_00078169
T_00078149
T_00078130
T_00078111
T_00078068
T_00078067
T_00078046
T_00078033
T_00078032
T_00078031
T_00078030
T_00078029
T_00078028
T_00078018
T_00078004
T_00077920
T_00077913
T_00077892
T_00077882
T_00077881
T_00077765
T_00077764
T_00077741
T_00077736
T_00077722
T_00077706
T_00077704
T_00077668
T_00077659
T_00077658
T_00077646
T_00077644
T_00077639
T_00077598
T_00077588
T_00077586
T_00077576
T_00077545
T_00077522
T_00077489
T_00077488
T_00077487
T_00077428
T_00077387
T_00077386
T_00077385
T_00077380
T_00077366
T_00077342
T_00077329
T_00077328
T_00077279
T_00077276
T_00077259
T_00077254
T_00077234
T_00077233
T_00077224
T_00077221
T_00077189
T_00077158
T_00077157
T_00077145
T_00077112
T_00077089
T_00077078
T_00077077
T_00077048
T_00077045
T_00077037
T_00077031
T_00077030
T_00077029
T_00076999
T_00076998
T_00076997
T_00076996
T_00076995
T_00076985
T_00076983
T_00076961
T_00076957
T_00076943
T_00076935
T_00076934
T_00076933
T_00076926
T_00076876
T_00076870
T_00076865
T_00076864
T_00076855
T_00076846
T_00076814
T_00076813
T_00076812
T_00076806
T_00076804
T_00076793
T_00076786
T_00076776
T_00076729
T_00076705
T_00076670
T_00076669
T_00076660
T_00076658
T_00076657
T_00076656
T_00076652
T_00076641
T_00076600
T_00076588
T_00076555
T_00076554
T_00076553
T_00076552
T_00076540
T_00076527
T_00076515
T_00076491
T_00076458
T_00076437
T_00076436
T_00076420
T_00076390
T_00076374
T_00076373
T_00076371
T_00076370
T_00076369
T_00076368
T_00076367
T_00076366
T_00076365
T_00076364
T_00076363
T_00076319
T_00076313
T_00076303
T_00076301
T_00076257
T_00076249
T_00076247
T_00076231
T_00076212
T_00076153
T_00076110
T_00076093
T_00076088
T_00076079
T_00076076
T_00076075
T_00076074
T_00076024
T_00076019
T_00076018
T_00075960
T_00075949
T_00075946
T_00075945
T_00075944
T_00075943
T_00075937
T_00075918
T_00075911
T_00075858
T_00075857
T_00075850
T_00075849
T_00075848
T_00075847
T_00075846
T_00075845
T_00075844
T_00075843
T_00075842
T_00075812
T_00075789
T_00075788
T_00075781
T_00075773
T_00075737
T_00075701
T_00075699
T_00075698
T_00075697
T_00075651
T_00075641
T_00075640
T_00075639
T_00075629
T_00075587
T_00075574
T_00075573
T_00075564
T_00075546
T_00075544
T_00075543
T_00075536
T_00075528
T_00075527
T_00075526
T_00075525
T_00075524
T_00075522
T_00075520
T_00075519
T_00075518
T_00075515
T_00075514
T_00075507
T_00075506
T_00075396
T_00075383
T_00075382
T_00075380
T_00075379
T_00075378
T_00075370
T_00075351
T_00075337
T_00075286
T_00075285
T_00075284
T_00075261
T_00075260
T_00075259
T_00075254
T_00075251
T_00075250
T_00075249
T_00075248
T_00075240
T_00075239
T_00075238
T_00075237
T_00075207
T_00075133
T_00075115
T_00075100
T_00075081
T_00075078
T_00075036
T_00074995
T_00074994
T_00074979
T_00074955
T_00074954
T_00074953
T_00074952
T_00074938
T_00074937
T_00074936
T_00074935
T_00074901
T_00074900
T_00074892
T_00074891
T_00074889
T_00074887
T_00074885
T_00074884
T_00074883
T_00074878
T_00074863
T_00074850
T_00074844
T_00074843
T_00074820
T_00074818
T_00074796
T_00074760
T_00074731
T_00074706
T_00074705
T_00074694
T_00074684
T_00074651
T_00074650
T_00074649
T_00074645
T_00074644
T_00074629
T_00074565
T_00074560
T_00074529
T_00074511
T_00074510
T_00074509
T_00074497
T_00074496
T_00074493
T_00074486
T_00074472
T_00074471
T_00074470
T_00074469
T_00074461
T_00074452
T_00074428
T_00074379
T_00074370
T_00074367
T_00074361
T_00074360
T_00074357
T_00074305
T_00074296
T_00074288
T_00074268
T_00074263
T_00074236
T_00074199
T_00074190
T_00074189
T_00074185
T_00074170
T_00074139
T_00074129
T_00074128
T_00074127
T_00074126
T_00074117
T_00074116
T_00074089
T_00074027
T_00074026
T_00074025
T_00074024
T_00074015
T_00074014
T_00073990
T_00073933
T_00073932
T_00073918
T_00073917
T_00073915
T_00073914
T_00073871
T_00073811
T_00073790
T_00073785
T_00073766
T_00073763
T_00073759
T_00073758
T_00073754
T_00073753
T_00073740
T_00073732
T_00073721
T_00073607
T_00073602
T_00073600
T_00073599
T_00073598
T_00073533
T_00073530
T_00073518
T_00073517
T_00073512
T_00073510
T_00073432
T_00073390
T_00073386
T_00073382
T_00073381
T_00073374
T_00073366
T_00073360
T_00073359
T_00073358
T_00073345
T_00073328
T_00073327
T_00073318
T_00073308
T_00073297
T_00073296
T_00073295
T_00073285
T_00073283
T_00073282
T_00073281
T_00073280
T_00073279
T_00073278
T_00073277
T_00073261
T_00073258
T_00073246
T_00073245
T_00073244
T_00073227
T_00073226
T_00073192
T_00073189
T_00073171
T_00073139
T_00073084
T_00073083
T_00073068
T_00073067
T_00073061
T_00073060
T_00073026
T_00073025
T_00073020
T_00072982
T_00072960
T_00072959
T_00072956
T_00072930
T_00072929
T_00072927
T_00072906
T_00072905
T_00072904
T_00072896
T_00072895
T_00072875
T_00072874
T_00072867
T_00072866
T_00072865
T_00072858
T_00072857
T_00072856
T_00072855
T_00072854
T_00072850
T_00072830
T_00072828
T_00072819
T_00072818
T_00072805
T_00072804
T_00072742
T_00072727
T_00072726
T_00072725
T_00072723
T_00072702
T_00072701
T_00072700
T_00072694
T_00072691
T_00072689
T_00072652
T_00072648
T_00072627
T_00072613
T_00072608
T_00072598
T_00072597
T_00072586
T_00072585
T_00072546
T_00072520
T_00072496
T_00072495
T_00072475
T_00072462
T_00072460
T_00072459
T_00072457
T_00072445
T_00072415
T_00072411
T_00072410
T_00072365
T_00072315
T_00072314
T_00072313
T_00072308
T_00072222
T_00072218
T_00072216
T_00072193
T_00072192
T_00072191
T_00072168
T_00072167
T_00072157
T_00072156
T_00072150
T_00072149
T_00072135
T_00072071
T_00072018
T_00072007
T_00071991
T_00071979
T_00071961
T_00071957
T_00071956
T_00071955
T_00071954
T_00071941
T_00071938
T_00071937
T_00071936
T_00071930
T_00071926
T_00071924
T_00071923
T_00071894
T_00071853
T_00071835
T_00071834
T_00071833
T_00071826
T_00071825
T_00071824
T_00071822
T_00071819
T_00071818
T_00071788
T_00071772
T_00071742
T_00071702
T_00071693
T_00071692
T_00071688
T_00071683
T_00071670
T_00071644
T_00071643
T_00071642
T_00071636
T_00071630
T_00071629
T_00071566
T_00071539
T_00071517
T_00071500
T_00071495
T_00071414
T_00071405
T_00071401
T_00071377
T_00071250
T_00071249
T_00071248
T_00071247
T_00071240
T_00071199
T_00071197
T_00071196
T_00071164
T_00071163
T_00071158
T_00071157
T_00071156
T_00071155
T_00071154
T_00071152
T_00071126
T_00071103
T_00071052
T_00071016
T_00070993
T_00070939
T_00070938
T_00070937
T_00070903
T_00070885
T_00070820
T_00070806
T_00070805
T_00070785
T_00070784
T_00070777
T_00070770
T_00070725
T_00070717
T_00070667
T_00070658
T_00070638
T_00070622
T_00070615
T_00070595
T_00070582
T_00070580
T_00070577
T_00070569
T_00070568
T_00070548
T_00070547
T_00070546
T_00070545
T_00070543
T_00070542
T_00070541
T_00070491
T_00070489
T_00070488
T_00070474
T_00070459
T_00070453
T_00070447
T_00070445
T_00070444
T_00070426
[truncated: 5,787 more rows]

## Sheet: housekeeping npcRNAs
Supplemental Table S15
The lncRNA candidates and housekeeping npcRNAs identified in C. sativa.
Note: The 47 housekeeping npcRNAs in C. sativa.
housekeeping npcRNAs
T_00070616
T_00058376
T_00058375
T_00075469
T_00052036
T_00081902
T_00013381
T_00053584
T_00040163
T_00040164
T_00066413
T_00032795
T_00054137
T_00044636
T_00074626
T_00052105
T_00052106
T_00072368
T_00019711
T_00041884
T_00087507
T_00087504
T_00087505
T_00087506
T_00017052
T_00084186
T_00038121
T_00038119
T_00038120
T_00069039
T_00057907
T_00037021
T_00072640
T_00072639
T_00036023
T_00085268
T_00085272
T_00085269
T_00085266
T_00085271
T_00085273
T_00085270
T_00035585
T_00035584
T_00089489
T_00085635
T_00085634
