# Supplementary material for: Genome-Wide Analysis of Alternative Splicing and Non-Coding RNAs Reveal Complicated Transcriptional Regulation in Cannabis sativa L
Source: Int J Mol Sci. 2021 Nov 5;22(21):11989. doi: 10.3390/ijms222111989 (PMC8584933; doi:10.3390/ijms222111989)
Supplement: Supplementary file 1 [file ijms-22-11989-s001.zip › Table S16. The target genes of lncRNAs..xlsx]

## Sheet: Sheet1
Supplemental Table S16
The target genes of lncRNAs.
lncRNA	Target gene	Nr_annotation
T_00053645	T_00001157	PREDICTED: Cicer arietinum reticulon-like protein B1 (LOC101504556), mRNA
T_00053646	T_00001157	PREDICTED: Cicer arietinum reticulon-like protein B1 (LOC101504556), mRNA
T_00067443	T_00001405	PREDICTED: Vitis vinifera nudix hydrolase 9 (LOC100263857), transcript variant X2, mRNA
T_00059003	T_00001680	Ricinus communis Desacetoxyvindoline 4-hydroxylase, putative, mRNA
T_00020619	T_00001848	Prunus persica hypothetical protein (PRUPE_ppa007552mg) mRNA, complete cds
T_00020620	T_00001848	Prunus persica hypothetical protein (PRUPE_ppa007552mg) mRNA, complete cds
T_00020621	T_00001848	Prunus persica hypothetical protein (PRUPE_ppa007552mg) mRNA, complete cds
T_00020619	T_00001849	Prunus persica hypothetical protein (PRUPE_ppa007552mg) mRNA, complete cds
T_00020620	T_00001849	Prunus persica hypothetical protein (PRUPE_ppa007552mg) mRNA, complete cds
T_00020621	T_00001849	Prunus persica hypothetical protein (PRUPE_ppa007552mg) mRNA, complete cds
T_00026017	T_00001890	Morus notabilis BAG family molecular chaperone regulator 1 partial mRNA
T_00060233	T_00001890	Morus notabilis BAG family molecular chaperone regulator 1 partial mRNA
T_00083149	T_00001890	Morus notabilis BAG family molecular chaperone regulator 1 partial mRNA
T_00002532	T_00002531	Theobroma cacao Cullin 1 (TCM_004565) mRNA, complete cds
T_00002678	T_00002677	PREDICTED: Vitis vinifera pleiotropic drug resistance protein 1-like (LOC100258373), mRNA
T_00089403	T_00002701	Morus notabilis Cell division control protein 1 partial mRNA
T_00072071	T_00002957	PREDICTED: Malus x domestica G-type lectin S-receptor-like serine/threonine-protein kinase At4g03230 (LOC103429166), mRNA
T_00079227	T_00002957	PREDICTED: Malus x domestica G-type lectin S-receptor-like serine/threonine-protein kinase At4g03230 (LOC103429166), mRNA
T_00094173	T_00002957	PREDICTED: Malus x domestica G-type lectin S-receptor-like serine/threonine-protein kinase At4g03230 (LOC103429166), mRNA
T_00074650	T_00003273	Morus notabilis Pre-mRNA-processing-splicing factor 8 partial mRNA
T_00026947	T_00003950	Morus notabilis U-box domain-containing protein 72 partial mRNA
T_00021957	T_00004092	Morus notabilis Tyrosyl-DNA phosphodiesterase 1 partial mRNA
T_00090589	T_00004112	Morus notabilis putative ADP-ribosylation factor GTPase-activating protein AGD11 partial mRNA
T_00090589	T_00004113	Morus notabilis putative ADP-ribosylation factor GTPase-activating protein AGD11 partial mRNA
T_00013858	T_00004201	Medicago truncatula tRNA (guanine-N(7))-methyltransferase mRNA
T_00013858	T_00004202	Medicago truncatula tRNA (guanine-N(7))-methyltransferase mRNA
T_00012894	T_00004222	Ricinus communis Glycogen synthase kinase-3 beta, putative, mRNA
T_00032755	T_00004466	Morus notabilis hypothetical protein partial mRNA
T_00032758	T_00004466	Morus notabilis hypothetical protein partial mRNA
T_00046628	T_00004526	PREDICTED: Gossypium raimondii transcription factor GTE8 (LOC105798421), transcript variant X2, mRNA
T_00012459	T_00004945	Morus notabilis hypothetical protein partial mRNA
T_00012459	T_00004946	Morus notabilis hypothetical protein partial mRNA
T_00027473	T_00005363	Prunus persica hypothetical protein (PRUPE_ppa019777mg) mRNA, complete cds
T_00033695	T_00005366	PREDICTED: Nelumbo nucifera uncharacterized LOC104591919 (LOC104591919), mRNA
T_00005759	T_00005757	Morus notabilis putative glycerophosphoryl diester phosphodiesterase 3 partial mRNA
T_00005759	T_00005758	Morus notabilis putative glycerophosphoryl diester phosphodiesterase 3 partial mRNA
T_00042666	T_00005870	Morus notabilis hypothetical protein partial mRNA
T_00042666	T_00005871	Morus notabilis hypothetical protein partial mRNA
T_00014093	T_00006074	Morus notabilis Alpha-ketoglutarate-dependent dioxygenase AlkB partial mRNA
T_00014094	T_00006074	Morus notabilis Alpha-ketoglutarate-dependent dioxygenase AlkB partial mRNA
T_00014095	T_00006074	Morus notabilis Alpha-ketoglutarate-dependent dioxygenase AlkB partial mRNA
T_00056613	T_00006368	PREDICTED: Elaeis guineensis uncharacterized LOC105040027 (LOC105040027), mRNA
T_00021957	T_00006453	Morus notabilis Tyrosyl-DNA phosphodiesterase 1 partial mRNA
T_00005987	T_00006510	PREDICTED: Prunus mume uncharacterized LOC103319333 (LOC103319333), mRNA
T_00053119	T_00006510	PREDICTED: Prunus mume uncharacterized LOC103319333 (LOC103319333), mRNA
T_00062050	T_00006510	PREDICTED: Prunus mume uncharacterized LOC103319333 (LOC103319333), mRNA
T_00062051	T_00006510	PREDICTED: Prunus mume uncharacterized LOC103319333 (LOC103319333), mRNA
T_00062052	T_00006510	PREDICTED: Prunus mume uncharacterized LOC103319333 (LOC103319333), mRNA
T_00081572	T_00006510	PREDICTED: Prunus mume uncharacterized LOC103319333 (LOC103319333), mRNA
T_00056282	T_00006616	Morus notabilis Lysine-specific demethylase 3B partial mRNA
T_00056283	T_00006616	Morus notabilis Lysine-specific demethylase 3B partial mRNA
T_00021117	T_00006637	Morus notabilis Cell division cycle and apoptosis regulator protein 1 partial mRNA
T_00050916	T_00006684	Phaseolus vulgaris hypothetical protein (PHAVU_009G243500g) mRNA, complete cds
T_00050916	T_00006685	Phaseolus vulgaris hypothetical protein (PHAVU_009G243500g) mRNA, complete cds
T_00015684	T_00007046	PREDICTED: Prunus mume somatic embryogenesis receptor kinase 2 (LOC103330341), mRNA
T_00015685	T_00007046	PREDICTED: Prunus mume somatic embryogenesis receptor kinase 2 (LOC103330341), mRNA
T_00082250	T_00007048	PREDICTED: Vitis vinifera F-box protein At5g49610 (LOC100249860), mRNA
T_00042666	T_00007191	Morus notabilis Signal recognition particle 19 kDa protein partial mRNA
T_00032087	T_00007299	Morus notabilis Serine/threonine-protein phosphatase PP1 partial mRNA
T_00078482	T_00007368	Morus notabilis hypothetical protein partial mRNA
T_00078483	T_00007368	Morus notabilis hypothetical protein partial mRNA
T_00022199	T_00007431	Theobroma cacao Anaphase-promoting complex/cyclosome 2 isoform 1 (TCM_011666) mRNA, complete cds
T_00058160	T_00007431	Theobroma cacao Anaphase-promoting complex/cyclosome 2 isoform 1 (TCM_011666) mRNA, complete cds
T_00062332	T_00007431	Theobroma cacao Anaphase-promoting complex/cyclosome 2 isoform 1 (TCM_011666) mRNA, complete cds
T_00062333	T_00007431	Theobroma cacao Anaphase-promoting complex/cyclosome 2 isoform 1 (TCM_011666) mRNA, complete cds
T_00086614	T_00007452	PREDICTED: Nicotiana tomentosiformis probable tocopherol O-methyltransferase, chloroplastic (LOC104111647), transcript variant X2, mRNA
T_00086614	T_00007453	PREDICTED: Nicotiana sylvestris tocopherol O-methyltransferase, chloroplastic (LOC104247874), transcript variant X3, mRNA
T_00067671	T_00007502	PREDICTED: Vigna radiata var. radiata probable WRKY transcription factor 4 (LOC106759467), transcript variant X2, mRNA
T_00067672	T_00007502	PREDICTED: Vigna radiata var. radiata probable WRKY transcription factor 4 (LOC106759467), transcript variant X2, mRNA
T_00090176	T_00007628	Morus notabilis putative U3 small nucleolar RNA-associated protein 11 partial mRNA
T_00090176	T_00007629	Morus notabilis putative U3 small nucleolar RNA-associated protein 11 partial mRNA
T_00052177	T_00007750	Medicago truncatula drug resistance transporter-like ABC domain protein partial mRNA
T_00050986	T_00007949	Morus notabilis hypothetical protein partial mRNA
T_00091192	T_00008185	PREDICTED: Cicer arietinum crooked neck-like protein 1 (LOC101503280), mRNA
T_00091193	T_00008185	PREDICTED: Cicer arietinum crooked neck-like protein 1 (LOC101503280), mRNA
T_00091194	T_00008185	PREDICTED: Cicer arietinum crooked neck-like protein 1 (LOC101503280), mRNA
T_00091196	T_00008185	PREDICTED: Cicer arietinum crooked neck-like protein 1 (LOC101503280), mRNA
T_00067636	T_00008366	Medicago truncatula CASP-like protein partial mRNA
T_00051321	T_00008509	PREDICTED: Brassica rapa UDP-N-acetylglucosamine diphosphorylase 1 (LOC103840271), mRNA
T_00018862	T_00008603	Morus notabilis Signal recognition particle 54 kDa protein 2 partial mRNA
T_00026883	T_00008795	PREDICTED: Jatropha curcas staphylococcal-like nuclease CAN2 (LOC105649228), mRNA
T_00059579	T_00008795	PREDICTED: Jatropha curcas staphylococcal-like nuclease CAN2 (LOC105649228), mRNA
T_00059580	T_00008795	PREDICTED: Jatropha curcas staphylococcal-like nuclease CAN2 (LOC105649228), mRNA
T_00059581	T_00008795	PREDICTED: Jatropha curcas staphylococcal-like nuclease CAN2 (LOC105649228), mRNA
T_00059582	T_00008795	PREDICTED: Jatropha curcas staphylococcal-like nuclease CAN2 (LOC105649228), mRNA
T_00059583	T_00008795	PREDICTED: Jatropha curcas staphylococcal-like nuclease CAN2 (LOC105649228), mRNA
T_00026883	T_00008796	Morus notabilis putative 38.1 kDa protein partial mRNA
T_00059579	T_00008796	Morus notabilis putative 38.1 kDa protein partial mRNA
T_00059580	T_00008796	Morus notabilis putative 38.1 kDa protein partial mRNA
T_00059581	T_00008796	Morus notabilis putative 38.1 kDa protein partial mRNA
T_00059582	T_00008796	Morus notabilis putative 38.1 kDa protein partial mRNA
T_00059583	T_00008796	Morus notabilis putative 38.1 kDa protein partial mRNA
T_00008864	T_00008863	PREDICTED: Malus x domestica cytochrome c oxidase subunit 5b-2, mitochondrial (LOC103440698), mRNA
T_00061059	T_00008891	Morus notabilis Capsanthin/capsorubin synthase partial mRNA
T_00061061	T_00008891	Morus notabilis Capsanthin/capsorubin synthase partial mRNA
T_00067443	T_00008891	Morus notabilis Capsanthin/capsorubin synthase partial mRNA
T_00082704	T_00008891	Morus notabilis Capsanthin/capsorubin synthase partial mRNA
T_00037092	T_00008966	Morus notabilis hypothetical protein partial mRNA
T_00037094	T_00008966	Morus notabilis hypothetical protein partial mRNA
T_00060462	T_00008967	PREDICTED: Nelumbo nucifera phosphatidylinositol transfer protein 1-like (LOC104594764), transcript variant X1, mRNA
T_00060462	T_00008968	PREDICTED: Nelumbo nucifera phosphatidylinositol transfer protein 1-like (LOC104594764), transcript variant X2, mRNA
T_00060462	T_00008969	PREDICTED: Nelumbo nucifera phosphatidylinositol transfer protein 1-like (LOC104594764), transcript variant X2, mRNA
T_00060462	T_00008970	PREDICTED: Nelumbo nucifera phosphatidylinositol transfer protein 1-like (LOC104594764), transcript variant X1, mRNA
T_00060462	T_00008971	PREDICTED: Nelumbo nucifera phosphatidylinositol transfer protein 1-like (LOC104594764), transcript variant X2, mRNA
T_00060462	T_00008972	PREDICTED: Nelumbo nucifera phosphatidylinositol transfer protein 1-like (LOC104594764), transcript variant X2, mRNA
T_00060462	T_00008973	PREDICTED: Nelumbo nucifera phosphatidylinositol transfer protein 1-like (LOC104594764), transcript variant X1, mRNA
T_00041455	T_00009047	Morus notabilis hypothetical protein partial mRNA
T_00016620	T_00009054	Morus notabilis Preprotein translocase subunit SCY1 partial mRNA
T_00036401	T_00009054	Morus notabilis Preprotein translocase subunit SCY1 partial mRNA
T_00082899	T_00009286	Morus notabilis Eukaryotic translation initiation factor 3 subunit C partial mRNA
T_00094173	T_00009322	PREDICTED: Cicer arietinum probable protein phosphatase 2C 74 (LOC101501265), mRNA
T_00012459	T_00009816	Morus notabilis hypothetical protein partial mRNA
T_00053119	T_00009816	Morus notabilis hypothetical protein partial mRNA
T_00012459	T_00009817	Morus notabilis hypothetical protein partial mRNA
T_00053119	T_00009817	Morus notabilis hypothetical protein partial mRNA
T_00009821	T_00009820	Morus notabilis hypothetical protein partial mRNA
T_00093698	T_00009944	PREDICTED: Nelumbo nucifera uncharacterized LOC104609943 (LOC104609943), transcript variant X4, mRNA
T_00093698	T_00009945	PREDICTED: Nelumbo nucifera uncharacterized LOC104609943 (LOC104609943), transcript variant X4, mRNA
T_00093698	T_00009946	PREDICTED: Nelumbo nucifera uncharacterized LOC104609943 (LOC104609943), transcript variant X4, mRNA
T_00015132	T_00009979	Morus notabilis Leucine--tRNA ligase partial mRNA
T_00015241	T_00009979	Morus notabilis Leucine--tRNA ligase partial mRNA
T_00025203	T_00010048	Morus notabilis Putative vesicle-associated membrane protein 726 partial mRNA
T_00025204	T_00010048	Morus notabilis Putative vesicle-associated membrane protein 726 partial mRNA
T_00084263	T_00010048	Morus notabilis Putative vesicle-associated membrane protein 726 partial mRNA
T_00090706	T_00010048	Morus notabilis Putative vesicle-associated membrane protein 726 partial mRNA
T_00093657	T_00010054	Morus notabilis hypothetical protein partial mRNA
T_00024458	T_00010302	PREDICTED: Prunus mume pentatricopeptide repeat-containing protein At2g36240 (LOC103341799), mRNA
T_00024459	T_00010302	PREDICTED: Prunus mume pentatricopeptide repeat-containing protein At2g36240 (LOC103341799), mRNA
T_00024460	T_00010302	PREDICTED: Prunus mume pentatricopeptide repeat-containing protein At2g36240 (LOC103341799), mRNA
T_00024457	T_00010312	PREDICTED: Prunus mume pentatricopeptide repeat-containing protein At2g36240 (LOC103341799), mRNA
T_00024457	T_00010314	PREDICTED: Prunus mume pentatricopeptide repeat-containing protein At2g36240 (LOC103341799), mRNA
T_00015457	T_00010340	Vitis vinifera, whole genome shotgun sequence, contig VV78X056149.16, clone ENTAV 115
T_00026128	T_00010607	PREDICTED: Jatropha curcas GDSL esterase/lipase At1g71691 (LOC105646028), mRNA
T_00010663	T_00010665	Morus notabilis hypothetical protein partial mRNA
T_00010712	T_00010715	Theobroma cacao Lipoxygenase isoform 1 (TCM_040491) mRNA, complete cds
T_00012530	T_00010808	Prunus persica hypothetical protein (PRUPE_ppa005360mg) mRNA, complete cds
T_00012530	T_00010809	Prunus persica hypothetical protein (PRUPE_ppa005360mg) mRNA, complete cds
T_00052634	T_00010861	Morus notabilis Defender against cell death 1 partial mRNA
T_00052635	T_00010861	Morus notabilis Defender against cell death 1 partial mRNA
T_00083888	T_00011012	Morus notabilis Peroxisomal membrane protein 11C partial mRNA
T_00083889	T_00011012	Morus notabilis Peroxisomal membrane protein 11C partial mRNA
T_00083888	T_00011013	Morus notabilis Peroxisomal membrane protein 11C partial mRNA
T_00083889	T_00011013	Morus notabilis Peroxisomal membrane protein 11C partial mRNA
T_00019307	T_00011089	Morus notabilis Formate--tetrahydrofolate ligase partial mRNA
T_00019307	T_00011090	Morus notabilis Formate--tetrahydrofolate ligase partial mRNA
T_00019307	T_00011091	Morus notabilis Formate--tetrahydrofolate ligase partial mRNA
T_00019307	T_00011092	Morus notabilis Formate--tetrahydrofolate ligase partial mRNA
T_00013368	T_00011095	PREDICTED: Sesamum indicum putative disease resistance protein RGA3 (LOC105157736), mRNA
T_00013369	T_00011095	PREDICTED: Sesamum indicum putative disease resistance protein RGA3 (LOC105157736), mRNA
T_00013370	T_00011095	PREDICTED: Sesamum indicum putative disease resistance protein RGA3 (LOC105157736), mRNA
T_00013371	T_00011095	PREDICTED: Sesamum indicum putative disease resistance protein RGA3 (LOC105157736), mRNA
T_00013372	T_00011095	PREDICTED: Sesamum indicum putative disease resistance protein RGA3 (LOC105157736), mRNA
T_00013373	T_00011095	PREDICTED: Sesamum indicum putative disease resistance protein RGA3 (LOC105157736), mRNA
T_00032613	T_00011095	PREDICTED: Sesamum indicum putative disease resistance protein RGA3 (LOC105157736), mRNA
T_00032615	T_00011095	PREDICTED: Sesamum indicum putative disease resistance protein RGA3 (LOC105157736), mRNA
T_00032616	T_00011095	PREDICTED: Sesamum indicum putative disease resistance protein RGA3 (LOC105157736), mRNA
T_00013368	T_00011096	PREDICTED: Sesamum indicum putative disease resistance protein RGA3 (LOC105157736), mRNA
T_00013369	T_00011096	PREDICTED: Sesamum indicum putative disease resistance protein RGA3 (LOC105157736), mRNA
T_00013370	T_00011096	PREDICTED: Sesamum indicum putative disease resistance protein RGA3 (LOC105157736), mRNA
T_00013371	T_00011096	PREDICTED: Sesamum indicum putative disease resistance protein RGA3 (LOC105157736), mRNA
T_00013372	T_00011096	PREDICTED: Sesamum indicum putative disease resistance protein RGA3 (LOC105157736), mRNA
T_00013373	T_00011096	PREDICTED: Sesamum indicum putative disease resistance protein RGA3 (LOC105157736), mRNA
T_00043697	T_00011113	Morus notabilis hypothetical protein partial mRNA
T_00043698	T_00011113	Morus notabilis hypothetical protein partial mRNA
T_00043699	T_00011113	Morus notabilis hypothetical protein partial mRNA
T_00073067	T_00011113	Morus notabilis hypothetical protein partial mRNA
T_00073068	T_00011113	Morus notabilis hypothetical protein partial mRNA
T_00037898	T_00011125	Citrus clementina hypothetical protein (CICLE_v10022394mg) mRNA, complete cds
T_00039569	T_00011125	Citrus clementina hypothetical protein (CICLE_v10022394mg) mRNA, complete cds
T_00039570	T_00011125	Citrus clementina hypothetical protein (CICLE_v10022394mg) mRNA, complete cds
T_00039572	T_00011125	Citrus clementina hypothetical protein (CICLE_v10022394mg) mRNA, complete cds
T_00047915	T_00011125	Citrus clementina hypothetical protein (CICLE_v10022394mg) mRNA, complete cds
T_00046047	T_00011132	Phaseolus vulgaris hypothetical protein (PHAVU_007G180800g) mRNA, complete cds
T_00030429	T_00011363	PREDICTED: Cicer arietinum thylakoid lumenal 19 kDa protein, chloroplastic (LOC101505127), mRNA
T_00030580	T_00011407	Morus notabilis Pre-mRNA-splicing factor CWC22-like protein partial mRNA
T_00075506	T_00011407	Morus notabilis Pre-mRNA-splicing factor CWC22-like protein partial mRNA
T_00007875	T_00011462	Morus notabilis DNA mismatch repair protein mutL partial mRNA
T_00007876	T_00011462	Morus notabilis DNA mismatch repair protein mutL partial mRNA
T_00007875	T_00011463	Morus notabilis DNA mismatch repair protein mutL partial mRNA
T_00007876	T_00011463	Morus notabilis DNA mismatch repair protein mutL partial mRNA
T_00007875	T_00011464	Morus notabilis DNA mismatch repair protein mutL partial mRNA
T_00007876	T_00011464	Morus notabilis DNA mismatch repair protein mutL partial mRNA
T_00007875	T_00011465	Morus notabilis DNA mismatch repair protein mutL partial mRNA
T_00007876	T_00011465	Morus notabilis DNA mismatch repair protein mutL partial mRNA
T_00007875	T_00011466	Morus notabilis DNA mismatch repair protein mutL partial mRNA
T_00007876	T_00011466	Morus notabilis DNA mismatch repair protein mutL partial mRNA
T_00005414	T_00011598	PREDICTED: Pyrus x bretschneideri uncharacterized LOC103944205 (LOC103944205), mRNA
T_00005415	T_00011598	PREDICTED: Pyrus x bretschneideri uncharacterized LOC103944205 (LOC103944205), mRNA
T_00005416	T_00011598	PREDICTED: Pyrus x bretschneideri uncharacterized LOC103944205 (LOC103944205), mRNA
T_00017601	T_00011604	Humulus lupulus cultivar Phoenix MTS1 mRNA, complete cds
T_00056575	T_00011604	Humulus lupulus cultivar Phoenix MTS1 mRNA, complete cds
T_00056576	T_00011604	Humulus lupulus cultivar Phoenix MTS1 mRNA, complete cds
T_00079123	T_00011604	Humulus lupulus cultivar Phoenix MTS1 mRNA, complete cds
T_00079125	T_00011604	Humulus lupulus cultivar Phoenix MTS1 mRNA, complete cds
T_00081608	T_00011604	Humulus lupulus cultivar Phoenix MTS1 mRNA, complete cds
T_00091313	T_00011604	Humulus lupulus cultivar Phoenix MTS1 mRNA, complete cds
T_00091439	T_00011604	Humulus lupulus cultivar Phoenix MTS1 mRNA, complete cds
T_00014755	T_00011798	Vitis vinifera contig VV78X096257.13, whole genome shotgun sequence
T_00058160	T_00011798	Vitis vinifera contig VV78X096257.13, whole genome shotgun sequence
T_00058161	T_00011798	Vitis vinifera contig VV78X096257.13, whole genome shotgun sequence
T_00058162	T_00011798	Vitis vinifera contig VV78X096257.13, whole genome shotgun sequence
T_00073811	T_00011798	Vitis vinifera contig VV78X096257.13, whole genome shotgun sequence
T_00090589	T_00011798	Vitis vinifera contig VV78X096257.13, whole genome shotgun sequence
T_00092914	T_00011798	Vitis vinifera contig VV78X096257.13, whole genome shotgun sequence
T_00014755	T_00011799	Vitis vinifera contig VV78X096257.13, whole genome shotgun sequence
T_00058160	T_00011799	Vitis vinifera contig VV78X096257.13, whole genome shotgun sequence
T_00058161	T_00011799	Vitis vinifera contig VV78X096257.13, whole genome shotgun sequence
T_00058162	T_00011799	Vitis vinifera contig VV78X096257.13, whole genome shotgun sequence
T_00073811	T_00011799	Vitis vinifera contig VV78X096257.13, whole genome shotgun sequence
T_00090589	T_00011799	Vitis vinifera contig VV78X096257.13, whole genome shotgun sequence
T_00092914	T_00011799	Vitis vinifera contig VV78X096257.13, whole genome shotgun sequence
T_00011829	T_00011832	Citrus clementina hypothetical protein (CICLE_v10021579mg) mRNA, complete cds
T_00077489	T_00011832	Citrus clementina hypothetical protein (CICLE_v10021579mg) mRNA, complete cds
T_00011829	T_00011833	Citrus clementina hypothetical protein (CICLE_v10021579mg) mRNA, complete cds
T_00011830	T_00011833	Citrus clementina hypothetical protein (CICLE_v10021579mg) mRNA, complete cds
T_00077489	T_00011833	Citrus clementina hypothetical protein (CICLE_v10021579mg) mRNA, complete cds
T_00011829	T_00011834	Citrus clementina hypothetical protein (CICLE_v10021579mg) mRNA, complete cds
T_00011830	T_00011834	Citrus clementina hypothetical protein (CICLE_v10021579mg) mRNA, complete cds
T_00077489	T_00011834	Citrus clementina hypothetical protein (CICLE_v10021579mg) mRNA, complete cds
T_00011829	T_00011835	Citrus clementina hypothetical protein (CICLE_v10021579mg) mRNA, complete cds
T_00011830	T_00011835	Citrus clementina hypothetical protein (CICLE_v10021579mg) mRNA, complete cds
T_00077489	T_00011835	Citrus clementina hypothetical protein (CICLE_v10021579mg) mRNA, complete cds
T_00011829	T_00011836	Citrus clementina hypothetical protein (CICLE_v10021579mg) mRNA, complete cds
T_00011830	T_00011836	Citrus clementina hypothetical protein (CICLE_v10021579mg) mRNA, complete cds
T_00077489	T_00011836	Citrus clementina hypothetical protein (CICLE_v10021579mg) mRNA, complete cds
T_00011829	T_00011837	Citrus clementina hypothetical protein (CICLE_v10021579mg) mRNA, complete cds
T_00011830	T_00011837	Citrus clementina hypothetical protein (CICLE_v10021579mg) mRNA, complete cds
T_00077489	T_00011837	Citrus clementina hypothetical protein (CICLE_v10021579mg) mRNA, complete cds
T_00032295	T_00011850	PREDICTED: Prunus mume phosphatidylinositol transfer protein 1-like (LOC103324458), mRNA
T_00032296	T_00011850	PREDICTED: Prunus mume phosphatidylinositol transfer protein 1-like (LOC103324458), mRNA
T_00032295	T_00011851	PREDICTED: Prunus mume phosphatidylinositol transfer protein 1-like (LOC103324458), mRNA
T_00032296	T_00011851	PREDICTED: Prunus mume phosphatidylinositol transfer protein 1-like (LOC103324458), mRNA
T_00032295	T_00011852	PREDICTED: Prunus mume phosphatidylinositol transfer protein 1-like (LOC103324458), mRNA
T_00032296	T_00011852	PREDICTED: Prunus mume phosphatidylinositol transfer protein 1-like (LOC103324458), mRNA
T_00011921	T_00011920	Morus notabilis hypothetical protein partial mRNA
T_00016796	T_00012053	Phaseolus vulgaris hypothetical protein (PHAVU_004G124400g) mRNA, complete cds
T_00044820	T_00012066	Morus notabilis Rhomboid domain-containing protein 1 partial mRNA
T_00051045	T_00012066	Morus notabilis Rhomboid domain-containing protein 1 partial mRNA
T_00071692	T_00012066	Morus notabilis Rhomboid domain-containing protein 1 partial mRNA
T_00044820	T_00012067	Morus notabilis Rhomboid domain-containing protein 1 partial mRNA
T_00051045	T_00012067	Morus notabilis Rhomboid domain-containing protein 1 partial mRNA
T_00071692	T_00012067	Morus notabilis Rhomboid domain-containing protein 1 partial mRNA
T_00046227	T_00012178	PREDICTED: Prunus mume uncharacterized LOC103327076 (LOC103327076), transcript variant X2, mRNA
T_00012194	T_00012191	PREDICTED: Vitis vinifera lysine-specific demethylase JMJ25-like (LOC100250303), transcript variant X3, mRNA
T_00012195	T_00012191	PREDICTED: Vitis vinifera lysine-specific demethylase JMJ25-like (LOC100250303), transcript variant X3, mRNA
T_00005017	T_00012262	Morus notabilis Serine/threonine-protein kinase HT1 partial mRNA
T_00005017	T_00012263	Morus notabilis Serine/threonine-protein kinase HT1 partial mRNA
T_00005017	T_00012290	PREDICTED: Vitis vinifera aldo-keto reductase (LOC100259668), transcript variant X2, mRNA
T_00005017	T_00012291	PREDICTED: Vitis vinifera aldo-keto reductase (LOC100259668), transcript variant X2, mRNA
T_00005017	T_00012292	PREDICTED: Vitis vinifera aldo-keto reductase (LOC100259668), transcript variant X2, mRNA
T_00005017	T_00012293	PREDICTED: Vitis vinifera aldo-keto reductase (LOC100259668), transcript variant X2, mRNA
T_00005017	T_00012294	PREDICTED: Vitis vinifera aldo-keto reductase (LOC100259668), transcript variant X2, mRNA
T_00005017	T_00012295	PREDICTED: Vitis vinifera aldo-keto reductase (LOC100259668), transcript variant X2, mRNA
T_00005017	T_00012296	PREDICTED: Vitis vinifera aldo-keto reductase (LOC100259668), transcript variant X2, mRNA
T_00005017	T_00012297	PREDICTED: Vitis vinifera aldo-keto reductase (LOC100259668), transcript variant X2, mRNA
T_00005017	T_00012298	PREDICTED: Vitis vinifera aldo-keto reductase (LOC100259668), transcript variant X2, mRNA
T_00005017	T_00012299	PREDICTED: Vitis vinifera aldo-keto reductase (LOC100259668), transcript variant X2, mRNA
T_00005017	T_00012300	PREDICTED: Vitis vinifera aldo-keto reductase (LOC100259668), transcript variant X2, mRNA
T_00012459	T_00012333	Morus notabilis hypothetical protein partial mRNA
T_00063182	T_00012615	Morus notabilis hypothetical protein partial mRNA
T_00093221	T_00012628	Morus notabilis hypothetical protein partial mRNA
T_00093221	T_00012629	Morus notabilis hypothetical protein partial mRNA
T_00012656	T_00012650	PREDICTED: Prunus mume choline monooxygenase, chloroplastic (LOC103323632), mRNA
T_00012656	T_00012651	Morus notabilis Choline monooxygenase partial mRNA
T_00012656	T_00012652	PREDICTED: Prunus mume choline monooxygenase, chloroplastic (LOC103323632), mRNA
T_00039745	T_00012652	PREDICTED: Prunus mume choline monooxygenase, chloroplastic (LOC103323632), mRNA
T_00039746	T_00012652	PREDICTED: Prunus mume choline monooxygenase, chloroplastic (LOC103323632), mRNA
T_00058160	T_00012652	PREDICTED: Prunus mume choline monooxygenase, chloroplastic (LOC103323632), mRNA
T_00059579	T_00012652	PREDICTED: Prunus mume choline monooxygenase, chloroplastic (LOC103323632), mRNA
T_00059580	T_00012652	PREDICTED: Prunus mume choline monooxygenase, chloroplastic (LOC103323632), mRNA
T_00059581	T_00012652	PREDICTED: Prunus mume choline monooxygenase, chloroplastic (LOC103323632), mRNA
T_00059582	T_00012652	PREDICTED: Prunus mume choline monooxygenase, chloroplastic (LOC103323632), mRNA
T_00059583	T_00012652	PREDICTED: Prunus mume choline monooxygenase, chloroplastic (LOC103323632), mRNA
T_00012656	T_00012653	Morus notabilis Choline monooxygenase partial mRNA
T_00012656	T_00012654	Morus notabilis Choline monooxygenase partial mRNA
T_00012656	T_00012655	PREDICTED: Eucalyptus grandis choline monooxygenase, chloroplastic (LOC104435907), transcript variant X3, misc_RNA
T_00039745	T_00012655	PREDICTED: Eucalyptus grandis choline monooxygenase, chloroplastic (LOC104435907), transcript variant X3, misc_RNA
T_00039746	T_00012655	PREDICTED: Eucalyptus grandis choline monooxygenase, chloroplastic (LOC104435907), transcript variant X3, misc_RNA
T_00058160	T_00012655	PREDICTED: Eucalyptus grandis choline monooxygenase, chloroplastic (LOC104435907), transcript variant X3, misc_RNA
T_00059579	T_00012655	PREDICTED: Eucalyptus grandis choline monooxygenase, chloroplastic (LOC104435907), transcript variant X3, misc_RNA
T_00059580	T_00012655	PREDICTED: Eucalyptus grandis choline monooxygenase, chloroplastic (LOC104435907), transcript variant X3, misc_RNA
T_00059581	T_00012655	PREDICTED: Eucalyptus grandis choline monooxygenase, chloroplastic (LOC104435907), transcript variant X3, misc_RNA
T_00059582	T_00012655	PREDICTED: Eucalyptus grandis choline monooxygenase, chloroplastic (LOC104435907), transcript variant X3, misc_RNA
T_00059583	T_00012655	PREDICTED: Eucalyptus grandis choline monooxygenase, chloroplastic (LOC104435907), transcript variant X3, misc_RNA
T_00082178	T_00012671	Morus notabilis F-box protein partial mRNA
T_00082178	T_00012672	Morus notabilis F-box protein partial mRNA
T_00082178	T_00012673	Morus notabilis F-box protein partial mRNA
T_00082178	T_00012674	Morus notabilis F-box protein partial mRNA
T_00082178	T_00012675	Morus notabilis F-box protein partial mRNA
T_00082178	T_00012676	Morus notabilis F-box protein partial mRNA
T_00013010	T_00012775	Morus notabilis Flavin-containing monooxygenase FMO GS-OX-like 3 partial mRNA
T_00013010	T_00012776	Morus notabilis Flavin-containing monooxygenase FMO GS-OX-like 3 partial mRNA
T_00013010	T_00012777	Morus notabilis Flavin-containing monooxygenase FMO GS-OX-like 3 partial mRNA
T_00013010	T_00012778	Morus notabilis Flavin-containing monooxygenase FMO GS-OX-like 3 partial mRNA
T_00013010	T_00012779	Morus notabilis Flavin-containing monooxygenase FMO GS-OX-like 3 partial mRNA
T_00013010	T_00012780	Morus notabilis Flavin-containing monooxygenase FMO GS-OX-like 3 partial mRNA
T_00013010	T_00012781	Morus notabilis Flavin-containing monooxygenase FMO GS-OX-like 3 partial mRNA
T_00046227	T_00012852	PREDICTED: Prunus mume uncharacterized LOC103327076 (LOC103327076), transcript variant X2, mRNA
T_00019813	T_00012855	Vitis vinifera clone SS0ACG50YC01
T_00030695	T_00012855	Vitis vinifera clone SS0ACG50YC01
T_00033595	T_00012855	Vitis vinifera clone SS0ACG50YC01
T_00019813	T_00012856	Vitis vinifera clone SS0ACG50YC01
T_00030695	T_00012856	Vitis vinifera clone SS0ACG50YC01
T_00033595	T_00012856	Vitis vinifera clone SS0ACG50YC01
T_00019813	T_00012861	Vitis vinifera clone SS0ACG50YC01
T_00030695	T_00012861	Vitis vinifera clone SS0ACG50YC01
T_00033595	T_00012861	Vitis vinifera clone SS0ACG50YC01
T_00019813	T_00012863	Vitis vinifera clone SS0ACG50YC01
T_00030695	T_00012863	Vitis vinifera clone SS0ACG50YC01
T_00033595	T_00012863	Vitis vinifera clone SS0ACG50YC01
T_00019813	T_00012864	Vitis vinifera clone SS0ACG50YC01
T_00030695	T_00012864	Vitis vinifera clone SS0ACG50YC01
T_00033595	T_00012864	Vitis vinifera clone SS0ACG50YC01
T_00019813	T_00012865	Vitis vinifera clone SS0ACG50YC01
T_00030695	T_00012865	Vitis vinifera clone SS0ACG50YC01
T_00033595	T_00012865	Vitis vinifera clone SS0ACG50YC01
T_00019813	T_00012867	Vitis vinifera clone SS0ACG50YC01
T_00030695	T_00012867	Vitis vinifera clone SS0ACG50YC01
T_00033595	T_00012867	Vitis vinifera clone SS0ACG50YC01
T_00019813	T_00012868	Vitis vinifera clone SS0ACG50YC01
T_00030695	T_00012868	Vitis vinifera clone SS0ACG50YC01
T_00033595	T_00012868	Vitis vinifera clone SS0ACG50YC01
T_00012874	T_00012873	PREDICTED: Prunus mume methionine aminopeptidase 1B, chloroplastic (LOC103341438), transcript variant X1, mRNA
T_00026883	T_00012895	PREDICTED: Erythranthe guttatus SNF1-related protein kinase catalytic subunit alpha KIN10-like (LOC105959742), transcript variant X2, mRNA
T_00075697	T_00012919	Morus notabilis E3 ubiquitin-protein ligase UPL3 partial mRNA
T_00075697	T_00012920	Morus notabilis E3 ubiquitin-protein ligase UPL3 partial mRNA
T_00013010	T_00013013	Humulus lupulus clone RGA8-WTA putative RGA gene, partial cds
T_00013010	T_00013015	Humulus lupulus clone RGA8-WTA putative RGA gene, partial cds
T_00014118	T_00013038	Morus notabilis Cysteine desulfurase 2 partial mRNA
T_00014119	T_00013038	Morus notabilis Cysteine desulfurase 2 partial mRNA
T_00038353	T_00013038	Morus notabilis Cysteine desulfurase 2 partial mRNA
T_00091106	T_00013038	Morus notabilis Cysteine desulfurase 2 partial mRNA
T_00042666	T_00013143	Morus notabilis 60S ribosome subunit biogenesis protein NIP7-like protein partial mRNA
T_00013194	T_00013193	Morus notabilis Chaperone protein DnaJ partial mRNA
T_00029286	T_00013193	Morus notabilis Chaperone protein DnaJ partial mRNA
T_00018862	T_00013203	Trifolium repens voucher Steele 1113 plastid sequence
T_00077668	T_00013203	Trifolium repens voucher Steele 1113 plastid sequence
T_00030620	T_00013294	Morus notabilis hypothetical protein partial mRNA
T_00063824	T_00013303	PREDICTED: Glycine max protein RCC2-like (LOC100802977), mRNA
T_00063824	T_00013304	PREDICTED: Glycine max protein RCC2-like (LOC100802977), mRNA
T_00043867	T_00013317	Morus notabilis DNA excision repair protein ERCC-1 partial mRNA
T_00014755	T_00013336	Phaseolus vulgaris hypothetical protein (PHAVU_005G167700g) mRNA, complete cds
T_00058160	T_00013336	Phaseolus vulgaris hypothetical protein (PHAVU_005G167700g) mRNA, complete cds
T_00058161	T_00013336	Phaseolus vulgaris hypothetical protein (PHAVU_005G167700g) mRNA, complete cds
T_00058162	T_00013336	Phaseolus vulgaris hypothetical protein (PHAVU_005G167700g) mRNA, complete cds
T_00090589	T_00013336	Phaseolus vulgaris hypothetical protein (PHAVU_005G167700g) mRNA, complete cds
T_00013368	T_00013375	Morus notabilis hypothetical protein partial mRNA
T_00013369	T_00013375	Morus notabilis hypothetical protein partial mRNA
T_00013370	T_00013375	Morus notabilis hypothetical protein partial mRNA
T_00013371	T_00013375	Morus notabilis hypothetical protein partial mRNA
T_00013372	T_00013375	Morus notabilis hypothetical protein partial mRNA
T_00013373	T_00013375	Morus notabilis hypothetical protein partial mRNA
T_00013368	T_00013376	Morus notabilis hypothetical protein partial mRNA
T_00013369	T_00013376	Morus notabilis hypothetical protein partial mRNA
T_00013370	T_00013376	Morus notabilis hypothetical protein partial mRNA
T_00013371	T_00013376	Morus notabilis hypothetical protein partial mRNA
T_00013372	T_00013376	Morus notabilis hypothetical protein partial mRNA
T_00013373	T_00013376	Morus notabilis hypothetical protein partial mRNA
T_00013372	T_00013390	Morus notabilis F-box/WD-40 repeat-containing protein partial mRNA
T_00013373	T_00013390	Morus notabilis F-box/WD-40 repeat-containing protein partial mRNA
T_00013372	T_00013391	Morus notabilis F-box/WD-40 repeat-containing protein partial mRNA
T_00013373	T_00013391	Morus notabilis F-box/WD-40 repeat-containing protein partial mRNA
T_00013372	T_00013392	Morus notabilis F-box/WD-40 repeat-containing protein partial mRNA
T_00013373	T_00013392	Morus notabilis F-box/WD-40 repeat-containing protein partial mRNA
T_00013372	T_00013393	Morus notabilis F-box/WD-40 repeat-containing protein partial mRNA
T_00013373	T_00013393	Morus notabilis F-box/WD-40 repeat-containing protein partial mRNA
T_00013372	T_00013394	Morus notabilis F-box/WD-40 repeat-containing protein partial mRNA
T_00013373	T_00013394	Morus notabilis F-box/WD-40 repeat-containing protein partial mRNA
T_00013372	T_00013395	Morus notabilis F-box/WD-40 repeat-containing protein partial mRNA
T_00013373	T_00013395	Morus notabilis F-box/WD-40 repeat-containing protein partial mRNA
T_00013372	T_00013396	Morus notabilis F-box/WD-40 repeat-containing protein partial mRNA
T_00013373	T_00013396	Morus notabilis F-box/WD-40 repeat-containing protein partial mRNA
T_00013372	T_00013397	Morus notabilis F-box/WD-40 repeat-containing protein partial mRNA
T_00013373	T_00013397	Morus notabilis F-box/WD-40 repeat-containing protein partial mRNA
T_00013372	T_00013398	Morus notabilis F-box/WD-40 repeat-containing protein partial mRNA
T_00013373	T_00013398	Morus notabilis F-box/WD-40 repeat-containing protein partial mRNA
T_00081018	T_00013405	Morus notabilis hypothetical protein partial mRNA
T_00074469	T_00013576	Vitis vinifera, whole genome shotgun sequence, contig VV78X131415.18, clone ENTAV 115
T_00074470	T_00013576	Vitis vinifera, whole genome shotgun sequence, contig VV78X131415.18, clone ENTAV 115
T_00074471	T_00013576	Vitis vinifera, whole genome shotgun sequence, contig VV78X131415.18, clone ENTAV 115
T_00074472	T_00013576	Vitis vinifera, whole genome shotgun sequence, contig VV78X131415.18, clone ENTAV 115
T_00053571	T_00013600	Morus notabilis hypothetical protein partial mRNA
T_00053571	T_00013601	PREDICTED: Camelina sativa uncharacterized LOC104734455 (LOC104734455), mRNA
T_00053571	T_00013602	Morus notabilis hypothetical protein partial mRNA
T_00053571	T_00013603	Morus notabilis hypothetical protein partial mRNA
T_00053571	T_00013604	PREDICTED: Camelina sativa uncharacterized LOC104734455 (LOC104734455), mRNA
T_00009454	T_00013612	Cannabis sativa partial mRNA for ubiquitin-like protein SMT3 (smt3 gene)
T_00009454	T_00013613	Cannabis sativa partial mRNA for ubiquitin-like protein SMT3 (smt3 gene)
T_00030620	T_00013614	Morus notabilis hypothetical protein partial mRNA
T_00030620	T_00013615	Morus notabilis hypothetical protein partial mRNA
T_00030620	T_00013616	Morus notabilis hypothetical protein partial mRNA
T_00030620	T_00013617	Morus notabilis hypothetical protein partial mRNA
T_00030620	T_00013618	Morus notabilis hypothetical protein partial mRNA
T_00024748	T_00013620	Morus notabilis hypothetical protein partial mRNA
T_00024749	T_00013620	Morus notabilis hypothetical protein partial mRNA
T_00024750	T_00013620	Morus notabilis hypothetical protein partial mRNA
T_00030548	T_00013620	Morus notabilis hypothetical protein partial mRNA
T_00030658	T_00013620	Morus notabilis hypothetical protein partial mRNA
T_00030659	T_00013620	Morus notabilis hypothetical protein partial mRNA
T_00062049	T_00013620	Morus notabilis hypothetical protein partial mRNA
T_00024748	T_00013621	Morus notabilis hypothetical protein partial mRNA
T_00024749	T_00013621	Morus notabilis hypothetical protein partial mRNA
T_00024750	T_00013621	Morus notabilis hypothetical protein partial mRNA
T_00030548	T_00013621	Morus notabilis hypothetical protein partial mRNA
T_00030658	T_00013621	Morus notabilis hypothetical protein partial mRNA
T_00030659	T_00013621	Morus notabilis hypothetical protein partial mRNA
T_00062049	T_00013621	Morus notabilis hypothetical protein partial mRNA
T_00047270	T_00013688	Morus notabilis Replication factor C subunit 3 partial mRNA
T_00047271	T_00013688	Morus notabilis Replication factor C subunit 3 partial mRNA
T_00047696	T_00013688	Morus notabilis Replication factor C subunit 3 partial mRNA
T_00047270	T_00013689	Morus notabilis Replication factor C subunit 3 partial mRNA
T_00047271	T_00013689	Morus notabilis Replication factor C subunit 3 partial mRNA
T_00047696	T_00013689	Morus notabilis Replication factor C subunit 3 partial mRNA
T_00005686	T_00013730	PREDICTED: Prunus mume uncharacterized LOC103328534 (LOC103328534), transcript variant X2, mRNA
T_00005686	T_00013731	PREDICTED: Prunus mume uncharacterized LOC103328534 (LOC103328534), transcript variant X2, mRNA
T_00005686	T_00013732	PREDICTED: Prunus mume uncharacterized LOC103328534 (LOC103328534), transcript variant X2, mRNA
T_00063238	T_00013761	PREDICTED: Jatropha curcas uncharacterized LOC105636929 (LOC105636929), mRNA
T_00063239	T_00013761	PREDICTED: Jatropha curcas uncharacterized LOC105636929 (LOC105636929), mRNA
T_00063238	T_00013762	PREDICTED: Jatropha curcas uncharacterized LOC105636929 (LOC105636929), mRNA
T_00063239	T_00013762	PREDICTED: Jatropha curcas uncharacterized LOC105636929 (LOC105636929), mRNA
T_00013791	T_00013792	Morus notabilis Inactive hydroxysteroid dehydrogenase-like protein 1 partial mRNA
T_00013791	T_00013794	Morus notabilis Inactive hydroxysteroid dehydrogenase-like protein 1 partial mRNA
T_00075857	T_00013898	PREDICTED: Vitis vinifera mannan endo-1,4-beta-mannosidase 2-like (LOC100266088), transcript variant X3, mRNA
T_00013932	T_00013935	Morus notabilis Kinesin-like protein KIF15 partial mRNA
T_00013933	T_00013935	Morus notabilis Kinesin-like protein KIF15 partial mRNA
T_00013932	T_00013936	Morus notabilis Kinesin-like protein KIF15 partial mRNA
T_00013933	T_00013936	Morus notabilis Kinesin-like protein KIF15 partial mRNA
T_00013932	T_00013937	Morus notabilis Kinesin-like protein KIF15 partial mRNA
T_00013933	T_00013937	Morus notabilis Kinesin-like protein KIF15 partial mRNA
T_00062049	T_00013998	PREDICTED: Pyrus x bretschneideri E3 ubiquitin-protein ligase SINAT5-like (LOC103945588), mRNA
T_00075396	T_00013998	PREDICTED: Pyrus x bretschneideri E3 ubiquitin-protein ligase SINAT5-like (LOC103945588), mRNA
T_00062049	T_00013999	PREDICTED: Pyrus x bretschneideri E3 ubiquitin-protein ligase SINAT5-like (LOC103945588), mRNA
T_00075396	T_00013999	PREDICTED: Pyrus x bretschneideri E3 ubiquitin-protein ligase SINAT5-like (LOC103945588), mRNA
T_00023279	T_00014009	Arabidopsis thaliana chromosome 5 sequence
T_00057993	T_00014009	Arabidopsis thaliana chromosome 5 sequence
T_00014016	T_00014017	PREDICTED: Vitis vinifera uncharacterized LOC100255449 (LOC100255449), mRNA
T_00064927	T_00014017	PREDICTED: Vitis vinifera uncharacterized LOC100255449 (LOC100255449), mRNA
T_00014016	T_00014018	PREDICTED: Vitis vinifera uncharacterized LOC100255449 (LOC100255449), mRNA
T_00064927	T_00014018	PREDICTED: Vitis vinifera uncharacterized LOC100255449 (LOC100255449), mRNA
T_00014016	T_00014019	PREDICTED: Vitis vinifera uncharacterized LOC100255449 (LOC100255449), mRNA
T_00064927	T_00014019	PREDICTED: Vitis vinifera uncharacterized LOC100255449 (LOC100255449), mRNA
T_00014016	T_00014020	PREDICTED: Vitis vinifera uncharacterized LOC100255449 (LOC100255449), mRNA
T_00064927	T_00014020	PREDICTED: Vitis vinifera uncharacterized LOC100255449 (LOC100255449), mRNA
T_00014016	T_00014021	PREDICTED: Vitis vinifera uncharacterized LOC100255449 (LOC100255449), mRNA
T_00064927	T_00014021	PREDICTED: Vitis vinifera uncharacterized LOC100255449 (LOC100255449), mRNA
T_00014016	T_00014022	PREDICTED: Vitis vinifera uncharacterized LOC100255449 (LOC100255449), mRNA
T_00064927	T_00014022	PREDICTED: Vitis vinifera uncharacterized LOC100255449 (LOC100255449), mRNA
T_00014016	T_00014023	PREDICTED: Vitis vinifera uncharacterized LOC100255449 (LOC100255449), mRNA
T_00064927	T_00014023	PREDICTED: Vitis vinifera uncharacterized LOC100255449 (LOC100255449), mRNA
T_00014016	T_00014024	PREDICTED: Vitis vinifera uncharacterized LOC100255449 (LOC100255449), mRNA
T_00064927	T_00014024	PREDICTED: Vitis vinifera uncharacterized LOC100255449 (LOC100255449), mRNA
T_00014016	T_00014025	PREDICTED: Vitis vinifera uncharacterized LOC100255449 (LOC100255449), mRNA
T_00064927	T_00014025	PREDICTED: Vitis vinifera uncharacterized LOC100255449 (LOC100255449), mRNA
T_00014016	T_00014026	PREDICTED: Vitis vinifera uncharacterized LOC100255449 (LOC100255449), mRNA
T_00064927	T_00014026	PREDICTED: Vitis vinifera uncharacterized LOC100255449 (LOC100255449), mRNA
T_00014016	T_00014027	PREDICTED: Vitis vinifera uncharacterized LOC100255449 (LOC100255449), mRNA
T_00064927	T_00014027	PREDICTED: Vitis vinifera uncharacterized LOC100255449 (LOC100255449), mRNA
T_00014016	T_00014028	PREDICTED: Vitis vinifera uncharacterized LOC100255449 (LOC100255449), mRNA
T_00064927	T_00014028	PREDICTED: Vitis vinifera uncharacterized LOC100255449 (LOC100255449), mRNA
T_00014016	T_00014029	PREDICTED: Vitis vinifera uncharacterized LOC100255449 (LOC100255449), mRNA
T_00064927	T_00014029	PREDICTED: Vitis vinifera uncharacterized LOC100255449 (LOC100255449), mRNA
T_00014016	T_00014030	PREDICTED: Vitis vinifera uncharacterized LOC100255449 (LOC100255449), mRNA
T_00064927	T_00014030	PREDICTED: Vitis vinifera uncharacterized LOC100255449 (LOC100255449), mRNA
T_00014016	T_00014031	PREDICTED: Vitis vinifera uncharacterized LOC100255449 (LOC100255449), mRNA
T_00064927	T_00014031	PREDICTED: Vitis vinifera uncharacterized LOC100255449 (LOC100255449), mRNA
T_00014058	T_00014047	PREDICTED: Pyrus x bretschneideri putative disease resistance protein At3g14460 (LOC103960766), transcript variant X3, mRNA
T_00045542	T_00014047	PREDICTED: Pyrus x bretschneideri putative disease resistance protein At3g14460 (LOC103960766), transcript variant X3, mRNA
T_00047968	T_00014047	PREDICTED: Pyrus x bretschneideri putative disease resistance protein At3g14460 (LOC103960766), transcript variant X3, mRNA
T_00047969	T_00014047	PREDICTED: Pyrus x bretschneideri putative disease resistance protein At3g14460 (LOC103960766), transcript variant X3, mRNA
T_00071642	T_00014047	PREDICTED: Pyrus x bretschneideri putative disease resistance protein At3g14460 (LOC103960766), transcript variant X3, mRNA
T_00071643	T_00014047	PREDICTED: Pyrus x bretschneideri putative disease resistance protein At3g14460 (LOC103960766), transcript variant X3, mRNA
T_00014058	T_00014048	PREDICTED: Pyrus x bretschneideri putative disease resistance protein At3g14460 (LOC103960766), transcript variant X3, mRNA
T_00045542	T_00014048	PREDICTED: Pyrus x bretschneideri putative disease resistance protein At3g14460 (LOC103960766), transcript variant X3, mRNA
T_00047968	T_00014048	PREDICTED: Pyrus x bretschneideri putative disease resistance protein At3g14460 (LOC103960766), transcript variant X3, mRNA
T_00047969	T_00014048	PREDICTED: Pyrus x bretschneideri putative disease resistance protein At3g14460 (LOC103960766), transcript variant X3, mRNA
T_00071642	T_00014048	PREDICTED: Pyrus x bretschneideri putative disease resistance protein At3g14460 (LOC103960766), transcript variant X3, mRNA
T_00071643	T_00014048	PREDICTED: Pyrus x bretschneideri putative disease resistance protein At3g14460 (LOC103960766), transcript variant X3, mRNA
T_00014058	T_00014049	PREDICTED: Pyrus x bretschneideri putative disease resistance protein At3g14460 (LOC103960766), transcript variant X3, mRNA
T_00045542	T_00014049	PREDICTED: Pyrus x bretschneideri putative disease resistance protein At3g14460 (LOC103960766), transcript variant X3, mRNA
T_00047968	T_00014049	PREDICTED: Pyrus x bretschneideri putative disease resistance protein At3g14460 (LOC103960766), transcript variant X3, mRNA
T_00047969	T_00014049	PREDICTED: Pyrus x bretschneideri putative disease resistance protein At3g14460 (LOC103960766), transcript variant X3, mRNA
T_00071642	T_00014049	PREDICTED: Pyrus x bretschneideri putative disease resistance protein At3g14460 (LOC103960766), transcript variant X3, mRNA
T_00071643	T_00014049	PREDICTED: Pyrus x bretschneideri putative disease resistance protein At3g14460 (LOC103960766), transcript variant X3, mRNA
T_00014058	T_00014050	PREDICTED: Pyrus x bretschneideri putative disease resistance protein At3g14460 (LOC103960766), transcript variant X3, mRNA
T_00045542	T_00014050	PREDICTED: Pyrus x bretschneideri putative disease resistance protein At3g14460 (LOC103960766), transcript variant X3, mRNA
T_00047968	T_00014050	PREDICTED: Pyrus x bretschneideri putative disease resistance protein At3g14460 (LOC103960766), transcript variant X3, mRNA
T_00047969	T_00014050	PREDICTED: Pyrus x bretschneideri putative disease resistance protein At3g14460 (LOC103960766), transcript variant X3, mRNA
T_00071642	T_00014050	PREDICTED: Pyrus x bretschneideri putative disease resistance protein At3g14460 (LOC103960766), transcript variant X3, mRNA
T_00071643	T_00014050	PREDICTED: Pyrus x bretschneideri putative disease resistance protein At3g14460 (LOC103960766), transcript variant X3, mRNA
T_00014058	T_00014056	Morus notabilis Putative disease resistance RPP13-like protein 1 partial mRNA
T_00045542	T_00014056	Morus notabilis Putative disease resistance RPP13-like protein 1 partial mRNA
T_00047968	T_00014056	Morus notabilis Putative disease resistance RPP13-like protein 1 partial mRNA
T_00047969	T_00014056	Morus notabilis Putative disease resistance RPP13-like protein 1 partial mRNA
T_00071642	T_00014056	Morus notabilis Putative disease resistance RPP13-like protein 1 partial mRNA
T_00071643	T_00014056	Morus notabilis Putative disease resistance RPP13-like protein 1 partial mRNA
T_00025203	T_00014069	PREDICTED: Malus x domestica uncharacterized LOC103416748 (LOC103416748), mRNA
T_00025204	T_00014069	PREDICTED: Malus x domestica uncharacterized LOC103416748 (LOC103416748), mRNA
T_00090706	T_00014069	PREDICTED: Malus x domestica uncharacterized LOC103416748 (LOC103416748), mRNA
T_00037547	T_00014107	Cannabis sativa cultivar Carmagnola mitochondrion, complete genome
T_00051283	T_00014107	Cannabis sativa cultivar Carmagnola mitochondrion, complete genome
T_00053451	T_00014108	Lotus japonicus genomic DNA, chromosome 1, clone: LjT28C03, TM1818, complete sequence
T_00032051	T_00014132	Morus notabilis Aspartate aminotransferase partial mRNA
T_00073381	T_00014137	Morus notabilis AdoMet-dependent rRNA methyltransferase spb1 partial mRNA
T_00073382	T_00014137	Morus notabilis AdoMet-dependent rRNA methyltransferase spb1 partial mRNA
T_00073381	T_00014138	Morus notabilis AdoMet-dependent rRNA methyltransferase spb1 partial mRNA
T_00073382	T_00014138	Morus notabilis AdoMet-dependent rRNA methyltransferase spb1 partial mRNA
T_00073381	T_00014139	Morus notabilis AdoMet-dependent rRNA methyltransferase spb1 partial mRNA
T_00073382	T_00014139	Morus notabilis AdoMet-dependent rRNA methyltransferase spb1 partial mRNA
T_00073381	T_00014140	Morus notabilis AdoMet-dependent rRNA methyltransferase spb1 partial mRNA
T_00073382	T_00014140	Morus notabilis AdoMet-dependent rRNA methyltransferase spb1 partial mRNA
T_00073381	T_00014141	Morus notabilis AdoMet-dependent rRNA methyltransferase spb1 partial mRNA
T_00073382	T_00014141	Morus notabilis AdoMet-dependent rRNA methyltransferase spb1 partial mRNA
T_00073381	T_00014142	Morus notabilis AdoMet-dependent rRNA methyltransferase spb1 partial mRNA
T_00073382	T_00014142	Morus notabilis AdoMet-dependent rRNA methyltransferase spb1 partial mRNA
T_00073381	T_00014143	Morus notabilis AdoMet-dependent rRNA methyltransferase spb1 partial mRNA
T_00073382	T_00014143	Morus notabilis AdoMet-dependent rRNA methyltransferase spb1 partial mRNA
T_00085677	T_00014143	Morus notabilis AdoMet-dependent rRNA methyltransferase spb1 partial mRNA
T_00019628	T_00014162	Morus notabilis hypothetical protein partial mRNA
T_00019629	T_00014162	Morus notabilis hypothetical protein partial mRNA
T_00019628	T_00014163	Morus notabilis hypothetical protein partial mRNA
T_00019629	T_00014163	Morus notabilis hypothetical protein partial mRNA
T_00014241	T_00014242	Morus notabilis Ras-related protein RHN1 partial mRNA
T_00015422	T_00014242	Morus notabilis Ras-related protein RHN1 partial mRNA
T_00073278	T_00014242	Morus notabilis Ras-related protein RHN1 partial mRNA
T_00025203	T_00014282	Morus notabilis 50S ribosomal protein L18 partial mRNA
T_00025204	T_00014282	Morus notabilis 50S ribosomal protein L18 partial mRNA
T_00090706	T_00014282	Morus notabilis 50S ribosomal protein L18 partial mRNA
T_00014118	T_00014283	Ricinus communis Ent-kaurenoic acid oxidase, putative, mRNA
T_00014119	T_00014283	Ricinus communis Ent-kaurenoic acid oxidase, putative, mRNA
T_00019220	T_00014283	Ricinus communis Ent-kaurenoic acid oxidase, putative, mRNA
T_00038353	T_00014283	Ricinus communis Ent-kaurenoic acid oxidase, putative, mRNA
T_00042844	T_00014283	Ricinus communis Ent-kaurenoic acid oxidase, putative, mRNA
T_00042845	T_00014283	Ricinus communis Ent-kaurenoic acid oxidase, putative, mRNA
T_00042846	T_00014283	Ricinus communis Ent-kaurenoic acid oxidase, putative, mRNA
T_00061057	T_00014283	Ricinus communis Ent-kaurenoic acid oxidase, putative, mRNA
T_00071833	T_00014283	Ricinus communis Ent-kaurenoic acid oxidase, putative, mRNA
T_00014118	T_00014284	Theobroma cacao Cytochrome P450, family 88, subfamily A, polypeptide 3 isoform 1 (TCM_016045) mRNA, complete cds
T_00014119	T_00014284	Theobroma cacao Cytochrome P450, family 88, subfamily A, polypeptide 3 isoform 1 (TCM_016045) mRNA, complete cds
T_00019220	T_00014284	Theobroma cacao Cytochrome P450, family 88, subfamily A, polypeptide 3 isoform 1 (TCM_016045) mRNA, complete cds
T_00038353	T_00014284	Theobroma cacao Cytochrome P450, family 88, subfamily A, polypeptide 3 isoform 1 (TCM_016045) mRNA, complete cds
T_00042844	T_00014284	Theobroma cacao Cytochrome P450, family 88, subfamily A, polypeptide 3 isoform 1 (TCM_016045) mRNA, complete cds
T_00042845	T_00014284	Theobroma cacao Cytochrome P450, family 88, subfamily A, polypeptide 3 isoform 1 (TCM_016045) mRNA, complete cds
T_00042846	T_00014284	Theobroma cacao Cytochrome P450, family 88, subfamily A, polypeptide 3 isoform 1 (TCM_016045) mRNA, complete cds
T_00061057	T_00014284	Theobroma cacao Cytochrome P450, family 88, subfamily A, polypeptide 3 isoform 1 (TCM_016045) mRNA, complete cds
T_00071833	T_00014284	Theobroma cacao Cytochrome P450, family 88, subfamily A, polypeptide 3 isoform 1 (TCM_016045) mRNA, complete cds
T_00014118	T_00014285	Theobroma cacao Cytochrome P450, family 88, subfamily A, polypeptide 3 isoform 1 (TCM_016045) mRNA, complete cds
T_00014119	T_00014285	Theobroma cacao Cytochrome P450, family 88, subfamily A, polypeptide 3 isoform 1 (TCM_016045) mRNA, complete cds
T_00019220	T_00014285	Theobroma cacao Cytochrome P450, family 88, subfamily A, polypeptide 3 isoform 1 (TCM_016045) mRNA, complete cds
T_00038353	T_00014285	Theobroma cacao Cytochrome P450, family 88, subfamily A, polypeptide 3 isoform 1 (TCM_016045) mRNA, complete cds
T_00042844	T_00014285	Theobroma cacao Cytochrome P450, family 88, subfamily A, polypeptide 3 isoform 1 (TCM_016045) mRNA, complete cds
T_00042845	T_00014285	Theobroma cacao Cytochrome P450, family 88, subfamily A, polypeptide 3 isoform 1 (TCM_016045) mRNA, complete cds
T_00042846	T_00014285	Theobroma cacao Cytochrome P450, family 88, subfamily A, polypeptide 3 isoform 1 (TCM_016045) mRNA, complete cds
T_00061057	T_00014285	Theobroma cacao Cytochrome P450, family 88, subfamily A, polypeptide 3 isoform 1 (TCM_016045) mRNA, complete cds
T_00071833	T_00014285	Theobroma cacao Cytochrome P450, family 88, subfamily A, polypeptide 3 isoform 1 (TCM_016045) mRNA, complete cds
T_00036248	T_00014380	Prunus persica hypothetical protein (PRUPE_ppa006737mg) mRNA, complete cds
T_00036248	T_00014381	PREDICTED: Prunus mume mitochondrial carrier protein MTM1 (LOC103332274), transcript variant X1, mRNA
T_00015346	T_00014384	Manihot esculenta cell wall invertase (CWINV5) mRNA, complete cds
T_00031006	T_00014437	PREDICTED: Glycine max box C/D snoRNA protein 1-like (LOC100785007), mRNA
T_00021313	T_00014694	Ricinus communis Plastocyanin A, chloroplast precursor, putative, mRNA
T_00021314	T_00014694	Ricinus communis Plastocyanin A, chloroplast precursor, putative, mRNA
T_00049957	T_00014694	Ricinus communis Plastocyanin A, chloroplast precursor, putative, mRNA
T_00049958	T_00014694	Ricinus communis Plastocyanin A, chloroplast precursor, putative, mRNA
T_00021313	T_00014695	Ricinus communis Plastocyanin A, chloroplast precursor, putative, mRNA
T_00021314	T_00014695	Ricinus communis Plastocyanin A, chloroplast precursor, putative, mRNA
T_00049957	T_00014695	Ricinus communis Plastocyanin A, chloroplast precursor, putative, mRNA
T_00049958	T_00014695	Ricinus communis Plastocyanin A, chloroplast precursor, putative, mRNA
T_00080544	T_00014716	Morus notabilis hypothetical protein partial mRNA
T_00080544	T_00014717	Morus notabilis hypothetical protein partial mRNA
T_00012686	T_00014828	Morus notabilis Uncharacterized protein partial mRNA
T_00075857	T_00014828	Morus notabilis Uncharacterized protein partial mRNA
T_00017713	T_00014896	Morus notabilis hypothetical protein partial mRNA
T_00037821	T_00014916	PREDICTED: Pyrus x bretschneideri cationic amino acid transporter 2, vacuolar-like (LOC103944366), transcript variant X2, mRNA
T_00037822	T_00014916	PREDICTED: Pyrus x bretschneideri cationic amino acid transporter 2, vacuolar-like (LOC103944366), transcript variant X2, mRNA
T_00037823	T_00014916	PREDICTED: Pyrus x bretschneideri cationic amino acid transporter 2, vacuolar-like (LOC103944366), transcript variant X2, mRNA
T_00015006	T_00014990	Morus notabilis Protein yeeZ partial mRNA
T_00015006	T_00014991	Morus notabilis Protein yeeZ partial mRNA
T_00015006	T_00014993	Morus notabilis Protein yeeZ partial mRNA
T_00015006	T_00014995	Morus notabilis Protein yeeZ partial mRNA
T_00015006	T_00014997	Morus notabilis Protein yeeZ partial mRNA
T_00015006	T_00014999	Morus notabilis Protein yeeZ partial mRNA
T_00015006	T_00015000	Morus notabilis Protein yeeZ partial mRNA
T_00015006	T_00015003	Morus notabilis Protein yeeZ partial mRNA
T_00072586	T_00015011	Morus notabilis Peptide transporter partial mRNA
T_00020067	T_00015123	Morus notabilis NEDD8-activating enzyme E1 catalytic subunit partial mRNA
T_00015136	T_00015134	Morus notabilis Protein AUXIN SIGNALING F-BOX 2 partial mRNA
T_00015137	T_00015134	Morus notabilis Protein AUXIN SIGNALING F-BOX 2 partial mRNA
T_00015138	T_00015134	Morus notabilis Protein AUXIN SIGNALING F-BOX 2 partial mRNA
T_00015139	T_00015134	Morus notabilis Protein AUXIN SIGNALING F-BOX 2 partial mRNA
T_00015140	T_00015134	Morus notabilis Protein AUXIN SIGNALING F-BOX 2 partial mRNA
T_00056382	T_00015279	Morus notabilis putative LRR receptor-like serine/threonine-protein kinase partial mRNA
T_00056613	T_00015279	Morus notabilis putative LRR receptor-like serine/threonine-protein kinase partial mRNA
T_00004469	T_00015338	Morus notabilis NAC domain-containing protein 89 partial mRNA
T_00004469	T_00015339	Morus notabilis NAC domain-containing protein 89 partial mRNA
T_00004469	T_00015340	Morus notabilis NAC domain-containing protein 89 partial mRNA
T_00018862	T_00015361	Morus notabilis hypothetical protein partial mRNA
T_00026128	T_00015361	Morus notabilis hypothetical protein partial mRNA
T_00010406	T_00015381	Morus notabilis Leucine-rich repeat extensin-like protein 4 partial mRNA
T_00010407	T_00015381	Morus notabilis Leucine-rich repeat extensin-like protein 4 partial mRNA
T_00010406	T_00015382	Morus notabilis Leucine-rich repeat extensin-like protein 4 partial mRNA
T_00010407	T_00015382	Morus notabilis Leucine-rich repeat extensin-like protein 4 partial mRNA
T_00056885	T_00015402	PREDICTED: Cicer arietinum probable mitochondrial chaperone BCS1-B (LOC101511189), transcript variant X1, mRNA
T_00056887	T_00015402	PREDICTED: Cicer arietinum probable mitochondrial chaperone BCS1-B (LOC101511189), transcript variant X1, mRNA
T_00054093	T_00015445	Morus notabilis Protein phosphatase 2C 16 partial mRNA
T_00019628	T_00015461	PREDICTED: Pyrus x bretschneideri apoptosis-inducing factor 2-like (LOC103933610), transcript variant X1, mRNA
T_00019629	T_00015461	PREDICTED: Pyrus x bretschneideri apoptosis-inducing factor 2-like (LOC103933610), transcript variant X1, mRNA
T_00029361	T_00015461	PREDICTED: Pyrus x bretschneideri apoptosis-inducing factor 2-like (LOC103933610), transcript variant X1, mRNA
T_00024748	T_00015476	PREDICTED: Pyrus x bretschneideri U-box domain-containing protein 43-like (LOC103964247), mRNA
T_00024749	T_00015476	PREDICTED: Pyrus x bretschneideri U-box domain-containing protein 43-like (LOC103964247), mRNA
T_00024750	T_00015476	PREDICTED: Pyrus x bretschneideri U-box domain-containing protein 43-like (LOC103964247), mRNA
T_00031474	T_00015479	Morus notabilis Mitogen-activated protein kinase 4 partial mRNA_x0001_|586829688|gb|KF683079.1| Morus notabilis mitogen-activated protein kinase 4 (MAPK4) mRNA, complete cds
T_00031474	T_00015480	Morus notabilis Mitogen-activated protein kinase 4 partial mRNA_x0001_|586829688|gb|KF683079.1| Morus notabilis mitogen-activated protein kinase 4 (MAPK4) mRNA, complete cds
T_00042666	T_00015530	PREDICTED: Prunus mume pentatricopeptide repeat-containing protein At1g05600-like (LOC103330629), mRNA
T_00015692	T_00015693	Morus notabilis hypothetical protein partial mRNA
T_00015692	T_00015694	Morus notabilis hypothetical protein partial mRNA
T_00069034	T_00015714	Morus notabilis Monothiol glutaredoxin-S16 partial mRNA
T_00090880	T_00015714	Morus notabilis Monothiol glutaredoxin-S16 partial mRNA
T_00024457	T_00015784	PREDICTED: Pyrus x bretschneideri aconitate hydratase, cytoplasmic (LOC103944536), mRNA
T_00060462	T_00015797	Morus notabilis hypothetical protein partial mRNA
T_00020067	T_00015895	PREDICTED: Malus x domestica desiccation-related protein PCC13-62-like (LOC103425170), mRNA
T_00067443	T_00015895	PREDICTED: Malus x domestica desiccation-related protein PCC13-62-like (LOC103425170), mRNA
T_00082704	T_00015895	PREDICTED: Malus x domestica desiccation-related protein PCC13-62-like (LOC103425170), mRNA
T_00066472	T_00015924	Morus notabilis hypothetical protein partial mRNA
T_00015346	T_00015957	PREDICTED: Sesamum indicum beta-fructofuranosidase, insoluble isoenzyme 1-like (LOC105161745), mRNA
T_00073390	T_00015984	Morus notabilis putative tRNA/rRNA methyltransferase YsgA partial mRNA
T_00073390	T_00015985	Morus notabilis putative tRNA/rRNA methyltransferase YsgA partial mRNA
T_00030620	T_00016027	Theobroma cacao COBRA-like protein 1 precursor (TCM_018949) mRNA, complete cds
T_00030658	T_00016027	Theobroma cacao COBRA-like protein 1 precursor (TCM_018949) mRNA, complete cds
T_00030659	T_00016027	Theobroma cacao COBRA-like protein 1 precursor (TCM_018949) mRNA, complete cds
T_00030548	T_00016031	PREDICTED: Prunus mume COBRA-like protein 4 (LOC103329687), mRNA
T_00062049	T_00016031	PREDICTED: Prunus mume COBRA-like protein 4 (LOC103329687), mRNA
T_00075396	T_00016031	PREDICTED: Prunus mume COBRA-like protein 4 (LOC103329687), mRNA
T_00049894	T_00016063	PREDICTED: Prunus mume phosphatidylserine decarboxylase proenzyme 3-like (LOC103319111), mRNA
T_00049894	T_00016064	PREDICTED: Prunus mume phosphatidylserine decarboxylase proenzyme 3-like (LOC103319111), mRNA
T_00049894	T_00016065	PREDICTED: Prunus mume phosphatidylserine decarboxylase proenzyme 3-like (LOC103319111), mRNA
T_00016073	T_00016081	Morus notabilis hypothetical protein partial mRNA
T_00016073	T_00016082	Morus notabilis hypothetical protein partial mRNA
T_00016073	T_00016083	Morus notabilis hypothetical protein partial mRNA
T_00003354	T_00016085	Morus notabilis Uncharacterized protein partial mRNA
T_00012894	T_00016085	Morus notabilis Uncharacterized protein partial mRNA
T_00049546	T_00016085	Morus notabilis Uncharacterized protein partial mRNA
T_00058160	T_00016085	Morus notabilis Uncharacterized protein partial mRNA
T_00068132	T_00016085	Morus notabilis Uncharacterized protein partial mRNA
T_00068133	T_00016085	Morus notabilis Uncharacterized protein partial mRNA
T_00003354	T_00016086	Morus notabilis Uncharacterized protein partial mRNA
T_00012894	T_00016086	Morus notabilis Uncharacterized protein partial mRNA
T_00049546	T_00016086	Morus notabilis Uncharacterized protein partial mRNA
T_00058160	T_00016086	Morus notabilis Uncharacterized protein partial mRNA
T_00068132	T_00016086	Morus notabilis Uncharacterized protein partial mRNA
T_00068133	T_00016086	Morus notabilis Uncharacterized protein partial mRNA
T_00020568	T_00016174	PREDICTED: Prunus mume PH-interacting protein (LOC103323132), mRNA
T_00083168	T_00016249	Morus notabilis hypothetical protein partial mRNA
T_00083169	T_00016249	Morus notabilis hypothetical protein partial mRNA
T_00012685	T_00016314	Medicago truncatula UDP-glucosyltransferase family protein partial mRNA
T_00068483	T_00016314	Medicago truncatula UDP-glucosyltransferase family protein partial mRNA
T_00012685	T_00016315	Medicago truncatula UDP-glucosyltransferase family protein partial mRNA
T_00016319	T_00016315	Medicago truncatula UDP-glucosyltransferase family protein partial mRNA
T_00068483	T_00016315	Medicago truncatula UDP-glucosyltransferase family protein partial mRNA
T_00013010	T_00016373	Humulus lupulus clone WT3B-D12 putative RGA gene, partial cds
T_00016604	T_00016603	Morus notabilis Receptor-like protein kinase HSL1 partial mRNA
T_00090020	T_00016697	Prunus persica hypothetical protein (PRUPE_ppa003064mg) mRNA, complete cds
T_00090020	T_00016698	Prunus persica hypothetical protein (PRUPE_ppa003064mg) mRNA, complete cds
T_00090020	T_00016699	Prunus persica hypothetical protein (PRUPE_ppa003064mg) mRNA, complete cds
T_00090020	T_00016700	Prunus persica hypothetical protein (PRUPE_ppa003064mg) mRNA, complete cds
T_00043697	T_00016706	PREDICTED: Prunus mume zeaxanthin epoxidase, chloroplastic (LOC103334849), mRNA
T_00043698	T_00016706	PREDICTED: Prunus mume zeaxanthin epoxidase, chloroplastic (LOC103334849), mRNA
T_00043699	T_00016706	PREDICTED: Prunus mume zeaxanthin epoxidase, chloroplastic (LOC103334849), mRNA
T_00043697	T_00016707	PREDICTED: Prunus mume zeaxanthin epoxidase, chloroplastic (LOC103334849), mRNA
T_00043698	T_00016707	PREDICTED: Prunus mume zeaxanthin epoxidase, chloroplastic (LOC103334849), mRNA
T_00043699	T_00016707	PREDICTED: Prunus mume zeaxanthin epoxidase, chloroplastic (LOC103334849), mRNA
T_00054887	T_00016729	Lotus japonicus genomic DNA, chromosome 1, clone: LjT12P09, TM1929, complete sequence
T_00054887	T_00016731	Lotus japonicus genomic DNA, chromosome 1, clone: LjT12P09, TM1929, complete sequence
T_00082899	T_00016772	Morus notabilis Eukaryotic translation initiation factor 3 subunit C partial mRNA
T_00016796	T_00016797	Phaseolus vulgaris hypothetical protein (PHAVU_004G124400g) mRNA, complete cds
T_00039116	T_00016799	Morus notabilis Kinesin-related protein 11 partial mRNA
T_00052634	T_00016799	Morus notabilis Kinesin-related protein 11 partial mRNA
T_00052635	T_00016799	Morus notabilis Kinesin-related protein 11 partial mRNA
T_00079338	T_00016799	Morus notabilis Kinesin-related protein 11 partial mRNA
T_00029784	T_00016821	Morus notabilis Ribosome biogenesis GTPase A partial mRNA
T_00029784	T_00016822	Morus notabilis Ribosome biogenesis GTPase A partial mRNA
T_00030695	T_00016824	Morus notabilis hypothetical protein partial mRNA
T_00033595	T_00016824	Morus notabilis hypothetical protein partial mRNA
T_00017043	T_00016833	PREDICTED: Jatropha curcas E3 ubiquitin-protein ligase UPL5 (LOC105643890), transcript variant X2, misc_RNA
T_00047696	T_00016878	Morus notabilis CBS domain-containing protein CBSX6 partial mRNA
T_00047697	T_00016878	Morus notabilis CBS domain-containing protein CBSX6 partial mRNA
T_00040333	T_00017003	Morus notabilis putative galacturonosyltransferase 7 partial mRNA
T_00040336	T_00017003	Morus notabilis putative galacturonosyltransferase 7 partial mRNA
T_00040341	T_00017003	Morus notabilis putative galacturonosyltransferase 7 partial mRNA
T_00040342	T_00017003	Morus notabilis putative galacturonosyltransferase 7 partial mRNA
T_00012685	T_00017160	Morus notabilis Acid phosphatase 1 partial mRNA
T_00068483	T_00017160	Morus notabilis Acid phosphatase 1 partial mRNA
T_00012685	T_00017161	Morus notabilis Acid phosphatase 1 partial mRNA
T_00068483	T_00017161	Morus notabilis Acid phosphatase 1 partial mRNA
T_00018537	T_00017219	PREDICTED: Prunus mume putative CCA tRNA nucleotidyltransferase 2 (LOC103329795), transcript variant X2, mRNA
T_00018538	T_00017219	PREDICTED: Prunus mume putative CCA tRNA nucleotidyltransferase 2 (LOC103329795), transcript variant X2, mRNA
T_00018539	T_00017219	PREDICTED: Prunus mume putative CCA tRNA nucleotidyltransferase 2 (LOC103329795), transcript variant X2, mRNA
T_00018537	T_00017220	PREDICTED: Glycine max uncharacterized LOC100527248 (LOC100527248), transcript variant X1, mRNA
T_00018538	T_00017220	PREDICTED: Glycine max uncharacterized LOC100527248 (LOC100527248), transcript variant X1, mRNA
T_00018539	T_00017220	PREDICTED: Glycine max uncharacterized LOC100527248 (LOC100527248), transcript variant X1, mRNA
T_00018537	T_00017221	PREDICTED: Prunus mume putative CCA tRNA nucleotidyltransferase 2 (LOC103329795), transcript variant X2, mRNA
T_00018538	T_00017221	PREDICTED: Prunus mume putative CCA tRNA nucleotidyltransferase 2 (LOC103329795), transcript variant X2, mRNA
T_00018539	T_00017221	PREDICTED: Prunus mume putative CCA tRNA nucleotidyltransferase 2 (LOC103329795), transcript variant X2, mRNA
T_00044418	T_00017227	PREDICTED: Pyrus x bretschneideri thaumatin-like protein 1b (LOC103941217), mRNA
T_00091107	T_00017237	PREDICTED: Nelumbo nucifera MADS-box transcription factor 23 (LOC104595549), transcript variant X3, mRNA
T_00068302	T_00017238	PREDICTED: Fragaria vesca subsp. vesca MADS-box transcription factor 23-like (LOC101303547), mRNA
T_00091107	T_00017239	PREDICTED: Nelumbo nucifera MADS-box transcription factor 23 (LOC104595549), transcript variant X2, mRNA
T_00029349	T_00017326	Morus notabilis hypothetical protein partial mRNA
T_00029349	T_00017327	Morus notabilis hypothetical protein partial mRNA
T_00051385	T_00017540	Morus notabilis hypothetical protein partial mRNA
T_00051386	T_00017540	Morus notabilis hypothetical protein partial mRNA
T_00062501	T_00017540	Morus notabilis hypothetical protein partial mRNA
T_00051385	T_00017541	Morus notabilis hypothetical protein partial mRNA
T_00051386	T_00017541	Morus notabilis hypothetical protein partial mRNA
T_00062501	T_00017541	Morus notabilis hypothetical protein partial mRNA
T_00051385	T_00017542	Morus notabilis hypothetical protein partial mRNA
T_00051386	T_00017542	Morus notabilis hypothetical protein partial mRNA
T_00062501	T_00017542	Morus notabilis hypothetical protein partial mRNA
T_00010500	T_00017635	Lotus japonicus genomic DNA, chromosome 1, clone: LjT02D01, TM0039, complete sequence
T_00078974	T_00017635	Lotus japonicus genomic DNA, chromosome 1, clone: LjT02D01, TM0039, complete sequence
T_00078975	T_00017635	Lotus japonicus genomic DNA, chromosome 1, clone: LjT02D01, TM0039, complete sequence
T_00021960	T_00017770	Arabidopsis lyrata haplotype S1 clone 29O9 S-locus reon genomic sequence
T_00021963	T_00017770	Arabidopsis lyrata haplotype S1 clone 29O9 S-locus reon genomic sequence
T_00036401	T_00017770	Arabidopsis lyrata haplotype S1 clone 29O9 S-locus reon genomic sequence
T_00038316	T_00017770	Arabidopsis lyrata haplotype S1 clone 29O9 S-locus reon genomic sequence
T_00038317	T_00017770	Arabidopsis lyrata haplotype S1 clone 29O9 S-locus reon genomic sequence
T_00046103	T_00017770	Arabidopsis lyrata haplotype S1 clone 29O9 S-locus reon genomic sequence
T_00028242	T_00017777	PREDICTED: Populus euphratica uncharacterized CRM domain-containing protein At3g25440, chloroplastic (LOC105118324), transcript variant X2, misc_RNA
T_00028243	T_00017777	PREDICTED: Populus euphratica uncharacterized CRM domain-containing protein At3g25440, chloroplastic (LOC105118324), transcript variant X2, misc_RNA
T_00028244	T_00017777	PREDICTED: Populus euphratica uncharacterized CRM domain-containing protein At3g25440, chloroplastic (LOC105118324), transcript variant X2, misc_RNA
T_00028245	T_00017777	PREDICTED: Populus euphratica uncharacterized CRM domain-containing protein At3g25440, chloroplastic (LOC105118324), transcript variant X2, misc_RNA
T_00028246	T_00017777	PREDICTED: Populus euphratica uncharacterized CRM domain-containing protein At3g25440, chloroplastic (LOC105118324), transcript variant X2, misc_RNA
T_00028247	T_00017777	PREDICTED: Populus euphratica uncharacterized CRM domain-containing protein At3g25440, chloroplastic (LOC105118324), transcript variant X2, misc_RNA
T_00028248	T_00017777	PREDICTED: Populus euphratica uncharacterized CRM domain-containing protein At3g25440, chloroplastic (LOC105118324), transcript variant X2, misc_RNA
T_00028242	T_00017778	PREDICTED: Populus euphratica uncharacterized CRM domain-containing protein At3g25440, chloroplastic (LOC105118324), transcript variant X2, misc_RNA
T_00028243	T_00017778	PREDICTED: Populus euphratica uncharacterized CRM domain-containing protein At3g25440, chloroplastic (LOC105118324), transcript variant X2, misc_RNA
T_00028244	T_00017778	PREDICTED: Populus euphratica uncharacterized CRM domain-containing protein At3g25440, chloroplastic (LOC105118324), transcript variant X2, misc_RNA
T_00028245	T_00017778	PREDICTED: Populus euphratica uncharacterized CRM domain-containing protein At3g25440, chloroplastic (LOC105118324), transcript variant X2, misc_RNA
T_00028246	T_00017778	PREDICTED: Populus euphratica uncharacterized CRM domain-containing protein At3g25440, chloroplastic (LOC105118324), transcript variant X2, misc_RNA
T_00028247	T_00017778	PREDICTED: Populus euphratica uncharacterized CRM domain-containing protein At3g25440, chloroplastic (LOC105118324), transcript variant X2, misc_RNA
T_00028248	T_00017778	PREDICTED: Populus euphratica uncharacterized CRM domain-containing protein At3g25440, chloroplastic (LOC105118324), transcript variant X2, misc_RNA
T_00028242	T_00017779	PREDICTED: Populus euphratica uncharacterized CRM domain-containing protein At3g25440, chloroplastic (LOC105118324), transcript variant X2, misc_RNA
T_00028243	T_00017779	PREDICTED: Populus euphratica uncharacterized CRM domain-containing protein At3g25440, chloroplastic (LOC105118324), transcript variant X2, misc_RNA
T_00028244	T_00017779	PREDICTED: Populus euphratica uncharacterized CRM domain-containing protein At3g25440, chloroplastic (LOC105118324), transcript variant X2, misc_RNA
T_00028245	T_00017779	PREDICTED: Populus euphratica uncharacterized CRM domain-containing protein At3g25440, chloroplastic (LOC105118324), transcript variant X2, misc_RNA
T_00028246	T_00017779	PREDICTED: Populus euphratica uncharacterized CRM domain-containing protein At3g25440, chloroplastic (LOC105118324), transcript variant X2, misc_RNA
T_00028247	T_00017779	PREDICTED: Populus euphratica uncharacterized CRM domain-containing protein At3g25440, chloroplastic (LOC105118324), transcript variant X2, misc_RNA
T_00028248	T_00017779	PREDICTED: Populus euphratica uncharacterized CRM domain-containing protein At3g25440, chloroplastic (LOC105118324), transcript variant X2, misc_RNA
T_00071991	T_00017795	PREDICTED: Prunus mume probable transcriptional regulatory protein At2g25830 (LOC103320214), mRNA
T_00071991	T_00017796	PREDICTED: Prunus mume probable transcriptional regulatory protein At2g25830 (LOC103320214), mRNA
T_00071991	T_00017797	PREDICTED: Prunus mume probable transcriptional regulatory protein At2g25830 (LOC103320214), mRNA
T_00071991	T_00017799	PREDICTED: Prunus mume probable transcriptional regulatory protein At2g25830 (LOC103320214), mRNA
T_00071991	T_00017801	PREDICTED: Prunus mume probable transcriptional regulatory protein At2g25830 (LOC103320214), mRNA
T_00071991	T_00017803	PREDICTED: Prunus mume probable transcriptional regulatory protein At2g25830 (LOC103320214), mRNA
T_00083888	T_00017879	PREDICTED: Cicer arietinum MORC family CW-type zinc finger protein 3-like (LOC101490826), transcript variant X7, mRNA
T_00087932	T_00017879	PREDICTED: Cicer arietinum MORC family CW-type zinc finger protein 3-like (LOC101490826), transcript variant X7, mRNA
T_00071833	T_00017925	Morus notabilis Beta-xylosidase/alpha-L-arabinofuranosidase 2 partial mRNA
T_00058160	T_00018327	Prunus persica hypothetical protein (PRUPE_ppa024021mg) mRNA, partial cds
T_00068132	T_00018327	Prunus persica hypothetical protein (PRUPE_ppa024021mg) mRNA, partial cds
T_00017187	T_00018399	PREDICTED: Cicer arietinum surfeit locus protein 2-like (LOC101503696), mRNA
T_00017188	T_00018399	PREDICTED: Cicer arietinum surfeit locus protein 2-like (LOC101503696), mRNA
T_00017189	T_00018399	PREDICTED: Cicer arietinum surfeit locus protein 2-like (LOC101503696), mRNA
T_00013010	T_00018507	Humulus lupulus clone WT3B-D12 putative RGA gene, partial cds
T_00047968	T_00018507	Humulus lupulus clone WT3B-D12 putative RGA gene, partial cds
T_00047969	T_00018507	Humulus lupulus clone WT3B-D12 putative RGA gene, partial cds
T_00020814	T_00018561	PREDICTED: Fragaria vesca subsp. vesca mitochondrial import inner membrane translocase subunit tim16 (LOC101291040), mRNA
T_00094373	T_00018616	PREDICTED: Glycine max THO complex subunit 1 (LOC100781333), mRNA
T_00094373	T_00018617	PREDICTED: Glycine max THO complex subunit 1 (LOC100781333), mRNA
T_00055123	T_00018780	Prunus persica hypothetical protein (PRUPE_ppa026557mg) mRNA, complete cds
T_00055124	T_00018780	Prunus persica hypothetical protein (PRUPE_ppa026557mg) mRNA, complete cds
T_00056682	T_00018871	Populus trichocarpa dienelactone hydrolase family protein (POPTR_0014s15330g) mRNA, complete cds
T_00056683	T_00018871	Populus trichocarpa dienelactone hydrolase family protein (POPTR_0014s15330g) mRNA, complete cds
T_00056684	T_00018871	Populus trichocarpa dienelactone hydrolase family protein (POPTR_0014s15330g) mRNA, complete cds
T_00056685	T_00018871	Populus trichocarpa dienelactone hydrolase family protein (POPTR_0014s15330g) mRNA, complete cds
T_00075237	T_00018871	Populus trichocarpa dienelactone hydrolase family protein (POPTR_0014s15330g) mRNA, complete cds
T_00003283	T_00018926	PREDICTED: Gossypium raimondii recQ-mediated genome instability protein 1 (LOC105785968), mRNA
T_00015524	T_00018926	PREDICTED: Gossypium raimondii recQ-mediated genome instability protein 1 (LOC105785968), mRNA
T_00015525	T_00018926	PREDICTED: Gossypium raimondii recQ-mediated genome instability protein 1 (LOC105785968), mRNA
T_00015526	T_00018926	PREDICTED: Gossypium raimondii recQ-mediated genome instability protein 1 (LOC105785968), mRNA
T_00015527	T_00018926	PREDICTED: Gossypium raimondii recQ-mediated genome instability protein 1 (LOC105785968), mRNA
T_00015528	T_00018930	Theobroma cacao Domain of Uncharacterized protein function, putative (TCM_014687) mRNA, complete cds
T_00015529	T_00018930	Theobroma cacao Domain of Uncharacterized protein function, putative (TCM_014687) mRNA, complete cds
T_00031226	T_00018930	Theobroma cacao Domain of Uncharacterized protein function, putative (TCM_014687) mRNA, complete cds
T_00039280	T_00018930	Theobroma cacao Domain of Uncharacterized protein function, putative (TCM_014687) mRNA, complete cds
T_00056575	T_00018930	Theobroma cacao Domain of Uncharacterized protein function, putative (TCM_014687) mRNA, complete cds
T_00056576	T_00018930	Theobroma cacao Domain of Uncharacterized protein function, putative (TCM_014687) mRNA, complete cds
T_00079123	T_00018930	Theobroma cacao Domain of Uncharacterized protein function, putative (TCM_014687) mRNA, complete cds
T_00079125	T_00018930	Theobroma cacao Domain of Uncharacterized protein function, putative (TCM_014687) mRNA, complete cds
T_00079126	T_00018930	Theobroma cacao Domain of Uncharacterized protein function, putative (TCM_014687) mRNA, complete cds
T_00081608	T_00018930	Theobroma cacao Domain of Uncharacterized protein function, putative (TCM_014687) mRNA, complete cds
T_00091313	T_00018930	Theobroma cacao Domain of Uncharacterized protein function, putative (TCM_014687) mRNA, complete cds
T_00091439	T_00018930	Theobroma cacao Domain of Uncharacterized protein function, putative (TCM_014687) mRNA, complete cds
T_00015528	T_00018931	PREDICTED: Gossypium raimondii recQ-mediated genome instability protein 1 (LOC105785968), mRNA
T_00015529	T_00018931	PREDICTED: Gossypium raimondii recQ-mediated genome instability protein 1 (LOC105785968), mRNA
T_00031226	T_00018931	PREDICTED: Gossypium raimondii recQ-mediated genome instability protein 1 (LOC105785968), mRNA
T_00039280	T_00018931	PREDICTED: Gossypium raimondii recQ-mediated genome instability protein 1 (LOC105785968), mRNA
T_00056575	T_00018931	PREDICTED: Gossypium raimondii recQ-mediated genome instability protein 1 (LOC105785968), mRNA
T_00056576	T_00018931	PREDICTED: Gossypium raimondii recQ-mediated genome instability protein 1 (LOC105785968), mRNA
T_00079123	T_00018931	PREDICTED: Gossypium raimondii recQ-mediated genome instability protein 1 (LOC105785968), mRNA
T_00079125	T_00018931	PREDICTED: Gossypium raimondii recQ-mediated genome instability protein 1 (LOC105785968), mRNA
T_00079126	T_00018931	PREDICTED: Gossypium raimondii recQ-mediated genome instability protein 1 (LOC105785968), mRNA
T_00081608	T_00018931	PREDICTED: Gossypium raimondii recQ-mediated genome instability protein 1 (LOC105785968), mRNA
T_00091313	T_00018931	PREDICTED: Gossypium raimondii recQ-mediated genome instability protein 1 (LOC105785968), mRNA
T_00091439	T_00018931	PREDICTED: Gossypium raimondii recQ-mediated genome instability protein 1 (LOC105785968), mRNA
T_00015528	T_00018932	PREDICTED: Gossypium raimondii recQ-mediated genome instability protein 1 (LOC105785968), mRNA
T_00015529	T_00018932	PREDICTED: Gossypium raimondii recQ-mediated genome instability protein 1 (LOC105785968), mRNA
T_00031226	T_00018932	PREDICTED: Gossypium raimondii recQ-mediated genome instability protein 1 (LOC105785968), mRNA
T_00039280	T_00018932	PREDICTED: Gossypium raimondii recQ-mediated genome instability protein 1 (LOC105785968), mRNA
T_00056575	T_00018932	PREDICTED: Gossypium raimondii recQ-mediated genome instability protein 1 (LOC105785968), mRNA
T_00056576	T_00018932	PREDICTED: Gossypium raimondii recQ-mediated genome instability protein 1 (LOC105785968), mRNA
T_00079123	T_00018932	PREDICTED: Gossypium raimondii recQ-mediated genome instability protein 1 (LOC105785968), mRNA
T_00079125	T_00018932	PREDICTED: Gossypium raimondii recQ-mediated genome instability protein 1 (LOC105785968), mRNA
T_00079126	T_00018932	PREDICTED: Gossypium raimondii recQ-mediated genome instability protein 1 (LOC105785968), mRNA
T_00081608	T_00018932	PREDICTED: Gossypium raimondii recQ-mediated genome instability protein 1 (LOC105785968), mRNA
T_00091313	T_00018932	PREDICTED: Gossypium raimondii recQ-mediated genome instability protein 1 (LOC105785968), mRNA
T_00091439	T_00018932	PREDICTED: Gossypium raimondii recQ-mediated genome instability protein 1 (LOC105785968), mRNA
T_00015528	T_00018933	Theobroma cacao Domain of Uncharacterized protein function, putative (TCM_014687) mRNA, complete cds
T_00015529	T_00018933	Theobroma cacao Domain of Uncharacterized protein function, putative (TCM_014687) mRNA, complete cds
T_00031226	T_00018933	Theobroma cacao Domain of Uncharacterized protein function, putative (TCM_014687) mRNA, complete cds
T_00039280	T_00018933	Theobroma cacao Domain of Uncharacterized protein function, putative (TCM_014687) mRNA, complete cds
T_00056575	T_00018933	Theobroma cacao Domain of Uncharacterized protein function, putative (TCM_014687) mRNA, complete cds
T_00056576	T_00018933	Theobroma cacao Domain of Uncharacterized protein function, putative (TCM_014687) mRNA, complete cds
T_00079123	T_00018933	Theobroma cacao Domain of Uncharacterized protein function, putative (TCM_014687) mRNA, complete cds
T_00079125	T_00018933	Theobroma cacao Domain of Uncharacterized protein function, putative (TCM_014687) mRNA, complete cds
T_00079126	T_00018933	Theobroma cacao Domain of Uncharacterized protein function, putative (TCM_014687) mRNA, complete cds
T_00081608	T_00018933	Theobroma cacao Domain of Uncharacterized protein function, putative (TCM_014687) mRNA, complete cds
T_00091313	T_00018933	Theobroma cacao Domain of Uncharacterized protein function, putative (TCM_014687) mRNA, complete cds
T_00091439	T_00018933	Theobroma cacao Domain of Uncharacterized protein function, putative (TCM_014687) mRNA, complete cds
T_00015528	T_00018934	PREDICTED: Gossypium raimondii recQ-mediated genome instability protein 1 (LOC105785968), mRNA
T_00015529	T_00018934	PREDICTED: Gossypium raimondii recQ-mediated genome instability protein 1 (LOC105785968), mRNA
T_00031226	T_00018934	PREDICTED: Gossypium raimondii recQ-mediated genome instability protein 1 (LOC105785968), mRNA
T_00039280	T_00018934	PREDICTED: Gossypium raimondii recQ-mediated genome instability protein 1 (LOC105785968), mRNA
T_00056575	T_00018934	PREDICTED: Gossypium raimondii recQ-mediated genome instability protein 1 (LOC105785968), mRNA
T_00056576	T_00018934	PREDICTED: Gossypium raimondii recQ-mediated genome instability protein 1 (LOC105785968), mRNA
T_00079123	T_00018934	PREDICTED: Gossypium raimondii recQ-mediated genome instability protein 1 (LOC105785968), mRNA
T_00079125	T_00018934	PREDICTED: Gossypium raimondii recQ-mediated genome instability protein 1 (LOC105785968), mRNA
T_00079126	T_00018934	PREDICTED: Gossypium raimondii recQ-mediated genome instability protein 1 (LOC105785968), mRNA
T_00081608	T_00018934	PREDICTED: Gossypium raimondii recQ-mediated genome instability protein 1 (LOC105785968), mRNA
T_00091313	T_00018934	PREDICTED: Gossypium raimondii recQ-mediated genome instability protein 1 (LOC105785968), mRNA
T_00091439	T_00018934	PREDICTED: Gossypium raimondii recQ-mediated genome instability protein 1 (LOC105785968), mRNA
T_00015528	T_00018935	Theobroma cacao Domain of Uncharacterized protein function, putative (TCM_014687) mRNA, complete cds
T_00015529	T_00018935	Theobroma cacao Domain of Uncharacterized protein function, putative (TCM_014687) mRNA, complete cds
T_00031226	T_00018935	Theobroma cacao Domain of Uncharacterized protein function, putative (TCM_014687) mRNA, complete cds
T_00039280	T_00018935	Theobroma cacao Domain of Uncharacterized protein function, putative (TCM_014687) mRNA, complete cds
T_00056575	T_00018935	Theobroma cacao Domain of Uncharacterized protein function, putative (TCM_014687) mRNA, complete cds
T_00056576	T_00018935	Theobroma cacao Domain of Uncharacterized protein function, putative (TCM_014687) mRNA, complete cds
T_00079123	T_00018935	Theobroma cacao Domain of Uncharacterized protein function, putative (TCM_014687) mRNA, complete cds
T_00079125	T_00018935	Theobroma cacao Domain of Uncharacterized protein function, putative (TCM_014687) mRNA, complete cds
T_00079126	T_00018935	Theobroma cacao Domain of Uncharacterized protein function, putative (TCM_014687) mRNA, complete cds
T_00081608	T_00018935	Theobroma cacao Domain of Uncharacterized protein function, putative (TCM_014687) mRNA, complete cds
T_00091313	T_00018935	Theobroma cacao Domain of Uncharacterized protein function, putative (TCM_014687) mRNA, complete cds
T_00091439	T_00018935	Theobroma cacao Domain of Uncharacterized protein function, putative (TCM_014687) mRNA, complete cds
T_00015528	T_00018936	Theobroma cacao Domain of Uncharacterized protein function, putative (TCM_014687) mRNA, complete cds
T_00015529	T_00018936	Theobroma cacao Domain of Uncharacterized protein function, putative (TCM_014687) mRNA, complete cds
T_00031226	T_00018936	Theobroma cacao Domain of Uncharacterized protein function, putative (TCM_014687) mRNA, complete cds
T_00039280	T_00018936	Theobroma cacao Domain of Uncharacterized protein function, putative (TCM_014687) mRNA, complete cds
T_00056575	T_00018936	Theobroma cacao Domain of Uncharacterized protein function, putative (TCM_014687) mRNA, complete cds
T_00056576	T_00018936	Theobroma cacao Domain of Uncharacterized protein function, putative (TCM_014687) mRNA, complete cds
T_00079123	T_00018936	Theobroma cacao Domain of Uncharacterized protein function, putative (TCM_014687) mRNA, complete cds
T_00079125	T_00018936	Theobroma cacao Domain of Uncharacterized protein function, putative (TCM_014687) mRNA, complete cds
T_00079126	T_00018936	Theobroma cacao Domain of Uncharacterized protein function, putative (TCM_014687) mRNA, complete cds
T_00081608	T_00018936	Theobroma cacao Domain of Uncharacterized protein function, putative (TCM_014687) mRNA, complete cds
T_00091313	T_00018936	Theobroma cacao Domain of Uncharacterized protein function, putative (TCM_014687) mRNA, complete cds
T_00091439	T_00018936	Theobroma cacao Domain of Uncharacterized protein function, putative (TCM_014687) mRNA, complete cds
T_00015528	T_00018937	Theobroma cacao Domain of Uncharacterized protein function, putative (TCM_014687) mRNA, complete cds
T_00015529	T_00018937	Theobroma cacao Domain of Uncharacterized protein function, putative (TCM_014687) mRNA, complete cds
T_00031226	T_00018937	Theobroma cacao Domain of Uncharacterized protein function, putative (TCM_014687) mRNA, complete cds
T_00039280	T_00018937	Theobroma cacao Domain of Uncharacterized protein function, putative (TCM_014687) mRNA, complete cds
T_00056575	T_00018937	Theobroma cacao Domain of Uncharacterized protein function, putative (TCM_014687) mRNA, complete cds
T_00056576	T_00018937	Theobroma cacao Domain of Uncharacterized protein function, putative (TCM_014687) mRNA, complete cds
T_00079123	T_00018937	Theobroma cacao Domain of Uncharacterized protein function, putative (TCM_014687) mRNA, complete cds
T_00079125	T_00018937	Theobroma cacao Domain of Uncharacterized protein function, putative (TCM_014687) mRNA, complete cds
T_00079126	T_00018937	Theobroma cacao Domain of Uncharacterized protein function, putative (TCM_014687) mRNA, complete cds
T_00081608	T_00018937	Theobroma cacao Domain of Uncharacterized protein function, putative (TCM_014687) mRNA, complete cds
T_00091313	T_00018937	Theobroma cacao Domain of Uncharacterized protein function, putative (TCM_014687) mRNA, complete cds
T_00091439	T_00018937	Theobroma cacao Domain of Uncharacterized protein function, putative (TCM_014687) mRNA, complete cds
T_00015528	T_00018938	Theobroma cacao Domain of Uncharacterized protein function, putative (TCM_014687) mRNA, complete cds
T_00015529	T_00018938	Theobroma cacao Domain of Uncharacterized protein function, putative (TCM_014687) mRNA, complete cds
T_00031226	T_00018938	Theobroma cacao Domain of Uncharacterized protein function, putative (TCM_014687) mRNA, complete cds
T_00039280	T_00018938	Theobroma cacao Domain of Uncharacterized protein function, putative (TCM_014687) mRNA, complete cds
T_00056575	T_00018938	Theobroma cacao Domain of Uncharacterized protein function, putative (TCM_014687) mRNA, complete cds
T_00056576	T_00018938	Theobroma cacao Domain of Uncharacterized protein function, putative (TCM_014687) mRNA, complete cds
T_00079123	T_00018938	Theobroma cacao Domain of Uncharacterized protein function, putative (TCM_014687) mRNA, complete cds
T_00079125	T_00018938	Theobroma cacao Domain of Uncharacterized protein function, putative (TCM_014687) mRNA, complete cds
T_00079126	T_00018938	Theobroma cacao Domain of Uncharacterized protein function, putative (TCM_014687) mRNA, complete cds
T_00081608	T_00018938	Theobroma cacao Domain of Uncharacterized protein function, putative (TCM_014687) mRNA, complete cds
T_00091313	T_00018938	Theobroma cacao Domain of Uncharacterized protein function, putative (TCM_014687) mRNA, complete cds
T_00091439	T_00018938	Theobroma cacao Domain of Uncharacterized protein function, putative (TCM_014687) mRNA, complete cds
T_00015528	T_00018939	PREDICTED: Gossypium raimondii recQ-mediated genome instability protein 1 (LOC105785968), mRNA
T_00015529	T_00018939	PREDICTED: Gossypium raimondii recQ-mediated genome instability protein 1 (LOC105785968), mRNA
T_00031226	T_00018939	PREDICTED: Gossypium raimondii recQ-mediated genome instability protein 1 (LOC105785968), mRNA
T_00039280	T_00018939	PREDICTED: Gossypium raimondii recQ-mediated genome instability protein 1 (LOC105785968), mRNA
T_00056575	T_00018939	PREDICTED: Gossypium raimondii recQ-mediated genome instability protein 1 (LOC105785968), mRNA
T_00056576	T_00018939	PREDICTED: Gossypium raimondii recQ-mediated genome instability protein 1 (LOC105785968), mRNA
T_00079123	T_00018939	PREDICTED: Gossypium raimondii recQ-mediated genome instability protein 1 (LOC105785968), mRNA
T_00079125	T_00018939	PREDICTED: Gossypium raimondii recQ-mediated genome instability protein 1 (LOC105785968), mRNA
T_00079126	T_00018939	PREDICTED: Gossypium raimondii recQ-mediated genome instability protein 1 (LOC105785968), mRNA
T_00081608	T_00018939	PREDICTED: Gossypium raimondii recQ-mediated genome instability protein 1 (LOC105785968), mRNA
T_00091313	T_00018939	PREDICTED: Gossypium raimondii recQ-mediated genome instability protein 1 (LOC105785968), mRNA
T_00091439	T_00018939	PREDICTED: Gossypium raimondii recQ-mediated genome instability protein 1 (LOC105785968), mRNA
T_00015528	T_00018940	Theobroma cacao Domain of Uncharacterized protein function, putative (TCM_014687) mRNA, complete cds
T_00015529	T_00018940	Theobroma cacao Domain of Uncharacterized protein function, putative (TCM_014687) mRNA, complete cds
T_00031226	T_00018940	Theobroma cacao Domain of Uncharacterized protein function, putative (TCM_014687) mRNA, complete cds
T_00039280	T_00018940	Theobroma cacao Domain of Uncharacterized protein function, putative (TCM_014687) mRNA, complete cds
T_00056575	T_00018940	Theobroma cacao Domain of Uncharacterized protein function, putative (TCM_014687) mRNA, complete cds
T_00056576	T_00018940	Theobroma cacao Domain of Uncharacterized protein function, putative (TCM_014687) mRNA, complete cds
T_00079123	T_00018940	Theobroma cacao Domain of Uncharacterized protein function, putative (TCM_014687) mRNA, complete cds
T_00079125	T_00018940	Theobroma cacao Domain of Uncharacterized protein function, putative (TCM_014687) mRNA, complete cds
T_00079126	T_00018940	Theobroma cacao Domain of Uncharacterized protein function, putative (TCM_014687) mRNA, complete cds
T_00081608	T_00018940	Theobroma cacao Domain of Uncharacterized protein function, putative (TCM_014687) mRNA, complete cds
T_00091313	T_00018940	Theobroma cacao Domain of Uncharacterized protein function, putative (TCM_014687) mRNA, complete cds
T_00091439	T_00018940	Theobroma cacao Domain of Uncharacterized protein function, putative (TCM_014687) mRNA, complete cds
T_00015528	T_00018941	Theobroma cacao Domain of Uncharacterized protein function, putative (TCM_014687) mRNA, complete cds
T_00015529	T_00018941	Theobroma cacao Domain of Uncharacterized protein function, putative (TCM_014687) mRNA, complete cds
T_00031226	T_00018941	Theobroma cacao Domain of Uncharacterized protein function, putative (TCM_014687) mRNA, complete cds
T_00039280	T_00018941	Theobroma cacao Domain of Uncharacterized protein function, putative (TCM_014687) mRNA, complete cds
T_00056575	T_00018941	Theobroma cacao Domain of Uncharacterized protein function, putative (TCM_014687) mRNA, complete cds
T_00056576	T_00018941	Theobroma cacao Domain of Uncharacterized protein function, putative (TCM_014687) mRNA, complete cds
T_00079123	T_00018941	Theobroma cacao Domain of Uncharacterized protein function, putative (TCM_014687) mRNA, complete cds
T_00079125	T_00018941	Theobroma cacao Domain of Uncharacterized protein function, putative (TCM_014687) mRNA, complete cds
T_00079126	T_00018941	Theobroma cacao Domain of Uncharacterized protein function, putative (TCM_014687) mRNA, complete cds
T_00081608	T_00018941	Theobroma cacao Domain of Uncharacterized protein function, putative (TCM_014687) mRNA, complete cds
T_00091313	T_00018941	Theobroma cacao Domain of Uncharacterized protein function, putative (TCM_014687) mRNA, complete cds
T_00091439	T_00018941	Theobroma cacao Domain of Uncharacterized protein function, putative (TCM_014687) mRNA, complete cds
T_00015528	T_00018942	Theobroma cacao Domain of Uncharacterized protein function, putative (TCM_014687) mRNA, complete cds
T_00015529	T_00018942	Theobroma cacao Domain of Uncharacterized protein function, putative (TCM_014687) mRNA, complete cds
T_00031226	T_00018942	Theobroma cacao Domain of Uncharacterized protein function, putative (TCM_014687) mRNA, complete cds
T_00039280	T_00018942	Theobroma cacao Domain of Uncharacterized protein function, putative (TCM_014687) mRNA, complete cds
T_00056575	T_00018942	Theobroma cacao Domain of Uncharacterized protein function, putative (TCM_014687) mRNA, complete cds
T_00056576	T_00018942	Theobroma cacao Domain of Uncharacterized protein function, putative (TCM_014687) mRNA, complete cds
T_00079123	T_00018942	Theobroma cacao Domain of Uncharacterized protein function, putative (TCM_014687) mRNA, complete cds
T_00079125	T_00018942	Theobroma cacao Domain of Uncharacterized protein function, putative (TCM_014687) mRNA, complete cds
T_00079126	T_00018942	Theobroma cacao Domain of Uncharacterized protein function, putative (TCM_014687) mRNA, complete cds
T_00081608	T_00018942	Theobroma cacao Domain of Uncharacterized protein function, putative (TCM_014687) mRNA, complete cds
T_00091313	T_00018942	Theobroma cacao Domain of Uncharacterized protein function, putative (TCM_014687) mRNA, complete cds
T_00091439	T_00018942	Theobroma cacao Domain of Uncharacterized protein function, putative (TCM_014687) mRNA, complete cds
T_00015528	T_00018943	Theobroma cacao Domain of Uncharacterized protein function, putative (TCM_014687) mRNA, complete cds
T_00015529	T_00018943	Theobroma cacao Domain of Uncharacterized protein function, putative (TCM_014687) mRNA, complete cds
T_00031226	T_00018943	Theobroma cacao Domain of Uncharacterized protein function, putative (TCM_014687) mRNA, complete cds
T_00039280	T_00018943	Theobroma cacao Domain of Uncharacterized protein function, putative (TCM_014687) mRNA, complete cds
T_00056575	T_00018943	Theobroma cacao Domain of Uncharacterized protein function, putative (TCM_014687) mRNA, complete cds
T_00056576	T_00018943	Theobroma cacao Domain of Uncharacterized protein function, putative (TCM_014687) mRNA, complete cds
T_00079123	T_00018943	Theobroma cacao Domain of Uncharacterized protein function, putative (TCM_014687) mRNA, complete cds
T_00079125	T_00018943	Theobroma cacao Domain of Uncharacterized protein function, putative (TCM_014687) mRNA, complete cds
T_00079126	T_00018943	Theobroma cacao Domain of Uncharacterized protein function, putative (TCM_014687) mRNA, complete cds
T_00081608	T_00018943	Theobroma cacao Domain of Uncharacterized protein function, putative (TCM_014687) mRNA, complete cds
T_00091313	T_00018943	Theobroma cacao Domain of Uncharacterized protein function, putative (TCM_014687) mRNA, complete cds
T_00091439	T_00018943	Theobroma cacao Domain of Uncharacterized protein function, putative (TCM_014687) mRNA, complete cds
T_00021147	T_00019014	Arabidopsis thaliana AT3g06980/F17A9_13 mRNA, complete cds
T_00019114	T_00019120	Morus notabilis hypothetical protein partial mRNA
T_00019114	T_00019121	Morus notabilis hypothetical protein partial mRNA
T_00019114	T_00019122	Morus notabilis hypothetical protein partial mRNA
T_00019114	T_00019123	Morus notabilis hypothetical protein partial mRNA
T_00019114	T_00019124	Morus notabilis hypothetical protein partial mRNA
T_00019114	T_00019125	Morus notabilis hypothetical protein partial mRNA
T_00019114	T_00019126	Morus notabilis hypothetical protein partial mRNA
T_00042842	T_00019323	PREDICTED: Pyrus x bretschneideri pentatricopeptide repeat-containing protein At3g24000, mitochondrial-like (LOC103943963), transcript variant X2, mRNA
T_00042842	T_00019324	PREDICTED: Pyrus x bretschneideri pentatricopeptide repeat-containing protein At3g24000, mitochondrial-like (LOC103943963), transcript variant X2, mRNA
T_00019539	T_00019541	PREDICTED: Glycine max uncharacterized LOC100819376 (LOC100819376), mRNA
T_00019539	T_00019542	PREDICTED: Glycine max uncharacterized LOC100819376 (LOC100819376), mRNA
T_00019539	T_00019543	PREDICTED: Glycine max uncharacterized LOC100819376 (LOC100819376), mRNA
T_00019539	T_00019544	PREDICTED: Glycine max uncharacterized LOC100819376 (LOC100819376), mRNA
T_00035129	T_00019547	PREDICTED: Prunus mume beta-amyrin synthase (LOC103327460), mRNA
T_00035130	T_00019547	PREDICTED: Prunus mume beta-amyrin synthase (LOC103327460), mRNA
T_00035131	T_00019547	PREDICTED: Prunus mume beta-amyrin synthase (LOC103327460), mRNA
T_00067616	T_00019547	PREDICTED: Prunus mume beta-amyrin synthase (LOC103327460), mRNA
T_00067617	T_00019547	PREDICTED: Prunus mume beta-amyrin synthase (LOC103327460), mRNA
T_00078974	T_00019547	PREDICTED: Prunus mume beta-amyrin synthase (LOC103327460), mRNA
T_00078975	T_00019547	PREDICTED: Prunus mume beta-amyrin synthase (LOC103327460), mRNA
T_00089403	T_00019576	Populus trichocarpa hypothetical protein (POPTR_0018s10990g) mRNA, complete cds
T_00089403	T_00019577	Populus trichocarpa hypothetical protein (POPTR_0018s10990g) mRNA, complete cds
T_00089403	T_00019578	PREDICTED: Populus euphratica lactation elevated protein 1 (LOC105121232), mRNA
T_00089403	T_00019579	Populus trichocarpa hypothetical protein (POPTR_0018s10990g) mRNA, complete cds
T_00089403	T_00019580	PREDICTED: Populus euphratica lactation elevated protein 1 (LOC105121232), mRNA
T_00089403	T_00019581	PREDICTED: Populus euphratica lactation elevated protein 1 (LOC105121232), mRNA
T_00089403	T_00019583	Populus trichocarpa hypothetical protein (POPTR_0018s10990g) mRNA, complete cds
T_00019660	T_00019658	Morus notabilis Cytochrome P450 734A1 partial mRNA
T_00019660	T_00019659	Morus notabilis Cytochrome P450 734A1 partial mRNA
T_00027739	T_00019677	Prunus persica hypothetical protein (PRUPE_ppa004999mg) mRNA, complete cds
T_00044820	T_00019728	PREDICTED: Cicer arietinum alpha carbonic anhydrase 1, chloroplastic (LOC101491114), mRNA
T_00051044	T_00019728	PREDICTED: Cicer arietinum alpha carbonic anhydrase 1, chloroplastic (LOC101491114), mRNA
T_00051045	T_00019728	PREDICTED: Cicer arietinum alpha carbonic anhydrase 1, chloroplastic (LOC101491114), mRNA
T_00071692	T_00019728	PREDICTED: Cicer arietinum alpha carbonic anhydrase 1, chloroplastic (LOC101491114), mRNA
T_00062239	T_00019832	Morus notabilis 30S ribosomal protein 1 partial mRNA
T_00019853	T_00019851	PREDICTED: Pyrus x bretschneideri protein LOL2-like (LOC103944216), transcript variant X1, mRNA
T_00014118	T_00019852	PREDICTED: Malus x domestica protein LOL2-like (LOC103446539), mRNA
T_00014119	T_00019852	PREDICTED: Malus x domestica protein LOL2-like (LOC103446539), mRNA
T_00019853	T_00019852	PREDICTED: Malus x domestica protein LOL2-like (LOC103446539), mRNA
T_00036622	T_00019852	PREDICTED: Malus x domestica protein LOL2-like (LOC103446539), mRNA
T_00038353	T_00019852	PREDICTED: Malus x domestica protein LOL2-like (LOC103446539), mRNA
T_00042844	T_00019852	PREDICTED: Malus x domestica protein LOL2-like (LOC103446539), mRNA
T_00042845	T_00019852	PREDICTED: Malus x domestica protein LOL2-like (LOC103446539), mRNA
T_00042846	T_00019852	PREDICTED: Malus x domestica protein LOL2-like (LOC103446539), mRNA
T_00046047	T_00019852	PREDICTED: Malus x domestica protein LOL2-like (LOC103446539), mRNA
T_00048763	T_00019852	PREDICTED: Malus x domestica protein LOL2-like (LOC103446539), mRNA
T_00048764	T_00019852	PREDICTED: Malus x domestica protein LOL2-like (LOC103446539), mRNA
T_00071833	T_00019852	PREDICTED: Malus x domestica protein LOL2-like (LOC103446539), mRNA
T_00067114	T_00019971	PREDICTED: Vigna radiata var. radiata lignin-forming anionic peroxidase-like (LOC106755830), mRNA
T_00055194	T_00019988	Morus notabilis hypothetical protein partial mRNA
T_00067114	T_00019988	Morus notabilis hypothetical protein partial mRNA
T_00055194	T_00019989	Morus notabilis hypothetical protein partial mRNA
T_00067114	T_00019989	Morus notabilis hypothetical protein partial mRNA
T_00055194	T_00019990	Morus notabilis hypothetical protein partial mRNA
T_00067114	T_00019990	Morus notabilis hypothetical protein partial mRNA
T_00055194	T_00019991	Morus notabilis hypothetical protein partial mRNA
T_00067114	T_00019991	Morus notabilis hypothetical protein partial mRNA
T_00055194	T_00019992	Morus notabilis hypothetical protein partial mRNA
T_00067114	T_00019992	Morus notabilis hypothetical protein partial mRNA
T_00025337	T_00020016	Prunus persica hypothetical protein (PRUPE_ppa011511mg) mRNA, complete cds
T_00087568	T_00020016	Prunus persica hypothetical protein (PRUPE_ppa011511mg) mRNA, complete cds
T_00025337	T_00020017	PREDICTED: Prunus mume uncharacterized LOC103321462 (LOC103321462), mRNA
T_00087568	T_00020017	PREDICTED: Prunus mume uncharacterized LOC103321462 (LOC103321462), mRNA
T_00012686	T_00020099	Morus notabilis putative flavin-containing monooxygenase 1 partial mRNA
T_00010766	T_00020100	Morus notabilis putative flavin-containing monooxygenase 1 partial mRNA
T_00014118	T_00020100	Morus notabilis putative flavin-containing monooxygenase 1 partial mRNA
T_00014119	T_00020100	Morus notabilis putative flavin-containing monooxygenase 1 partial mRNA
T_00019220	T_00020100	Morus notabilis putative flavin-containing monooxygenase 1 partial mRNA
T_00038353	T_00020100	Morus notabilis putative flavin-containing monooxygenase 1 partial mRNA
T_00042844	T_00020100	Morus notabilis putative flavin-containing monooxygenase 1 partial mRNA
T_00042845	T_00020100	Morus notabilis putative flavin-containing monooxygenase 1 partial mRNA
T_00042846	T_00020100	Morus notabilis putative flavin-containing monooxygenase 1 partial mRNA
T_00061897	T_00020100	Morus notabilis putative flavin-containing monooxygenase 1 partial mRNA
T_00079502	T_00020100	Morus notabilis putative flavin-containing monooxygenase 1 partial mRNA
T_00091106	T_00020100	Morus notabilis putative flavin-containing monooxygenase 1 partial mRNA
T_00071500	T_00020126	Morus notabilis Cathepsin B partial mRNA
T_00071500	T_00020127	Morus notabilis Cathepsin B partial mRNA
T_00020067	T_00020144	Morus notabilis Alpha,alpha-trehalose-phosphate synthase [UDP-forming] 1 partial mRNA
T_00061059	T_00020144	Morus notabilis Alpha,alpha-trehalose-phosphate synthase [UDP-forming] 1 partial mRNA
T_00061061	T_00020144	Morus notabilis Alpha,alpha-trehalose-phosphate synthase [UDP-forming] 1 partial mRNA
T_00067443	T_00020144	Morus notabilis Alpha,alpha-trehalose-phosphate synthase [UDP-forming] 1 partial mRNA
T_00082704	T_00020144	Morus notabilis Alpha,alpha-trehalose-phosphate synthase [UDP-forming] 1 partial mRNA
T_00020067	T_00020145	Morus notabilis Alpha,alpha-trehalose-phosphate synthase [UDP-forming] 1 partial mRNA
T_00061059	T_00020145	Morus notabilis Alpha,alpha-trehalose-phosphate synthase [UDP-forming] 1 partial mRNA
T_00061061	T_00020145	Morus notabilis Alpha,alpha-trehalose-phosphate synthase [UDP-forming] 1 partial mRNA
T_00067443	T_00020145	Morus notabilis Alpha,alpha-trehalose-phosphate synthase [UDP-forming] 1 partial mRNA
T_00082704	T_00020145	Morus notabilis Alpha,alpha-trehalose-phosphate synthase [UDP-forming] 1 partial mRNA
T_00020067	T_00020146	Morus notabilis Alpha,alpha-trehalose-phosphate synthase [UDP-forming] 1 partial mRNA
T_00061059	T_00020146	Morus notabilis Alpha,alpha-trehalose-phosphate synthase [UDP-forming] 1 partial mRNA
T_00061061	T_00020146	Morus notabilis Alpha,alpha-trehalose-phosphate synthase [UDP-forming] 1 partial mRNA
T_00067443	T_00020146	Morus notabilis Alpha,alpha-trehalose-phosphate synthase [UDP-forming] 1 partial mRNA
T_00082704	T_00020146	Morus notabilis Alpha,alpha-trehalose-phosphate synthase [UDP-forming] 1 partial mRNA
T_00020067	T_00020147	Morus notabilis Alpha,alpha-trehalose-phosphate synthase [UDP-forming] 1 partial mRNA
T_00061059	T_00020147	Morus notabilis Alpha,alpha-trehalose-phosphate synthase [UDP-forming] 1 partial mRNA
T_00061061	T_00020147	Morus notabilis Alpha,alpha-trehalose-phosphate synthase [UDP-forming] 1 partial mRNA
T_00067443	T_00020147	Morus notabilis Alpha,alpha-trehalose-phosphate synthase [UDP-forming] 1 partial mRNA
T_00082704	T_00020147	Morus notabilis Alpha,alpha-trehalose-phosphate synthase [UDP-forming] 1 partial mRNA
T_00020067	T_00020148	Morus notabilis Alpha,alpha-trehalose-phosphate synthase [UDP-forming] 1 partial mRNA
T_00061059	T_00020148	Morus notabilis Alpha,alpha-trehalose-phosphate synthase [UDP-forming] 1 partial mRNA
T_00061061	T_00020148	Morus notabilis Alpha,alpha-trehalose-phosphate synthase [UDP-forming] 1 partial mRNA
T_00067443	T_00020148	Morus notabilis Alpha,alpha-trehalose-phosphate synthase [UDP-forming] 1 partial mRNA
T_00082704	T_00020148	Morus notabilis Alpha,alpha-trehalose-phosphate synthase [UDP-forming] 1 partial mRNA
T_00020067	T_00020149	Morus notabilis Alpha,alpha-trehalose-phosphate synthase [UDP-forming] 1 partial mRNA
T_00061059	T_00020149	Morus notabilis Alpha,alpha-trehalose-phosphate synthase [UDP-forming] 1 partial mRNA
T_00061061	T_00020149	Morus notabilis Alpha,alpha-trehalose-phosphate synthase [UDP-forming] 1 partial mRNA
T_00067443	T_00020149	Morus notabilis Alpha,alpha-trehalose-phosphate synthase [UDP-forming] 1 partial mRNA
T_00082704	T_00020149	Morus notabilis Alpha,alpha-trehalose-phosphate synthase [UDP-forming] 1 partial mRNA
T_00021154	T_00020172	Morus alba var. multicaulis voucher YU71-1 mitogen-activated protein kinase (MAPK) mRNA, complete cds
T_00021155	T_00020172	Morus alba var. multicaulis voucher YU71-1 mitogen-activated protein kinase (MAPK) mRNA, complete cds
T_00021157	T_00020172	Morus alba var. multicaulis voucher YU71-1 mitogen-activated protein kinase (MAPK) mRNA, complete cds
T_00021158	T_00020172	Morus alba var. multicaulis voucher YU71-1 mitogen-activated protein kinase (MAPK) mRNA, complete cds
T_00081313	T_00020173	Morus notabilis Uncharacterized protein partial mRNA
T_00081313	T_00020174	Morus notabilis Uncharacterized protein partial mRNA
T_00028251	T_00020193	Morus notabilis hypothetical protein partial mRNA
T_00048091	T_00020235	Morus notabilis AP-3 complex subunit sigma partial mRNA
T_00030078	T_00020238	PREDICTED: Prunus mume pentatricopeptide repeat-containing protein At2g33680 (LOC103330810), mRNA
T_00030078	T_00020239	PREDICTED: Cucumis sativus pentatricopeptide repeat-containing protein At2g33680 (LOC101213039), transcript variant X3, misc_RNA
T_00020253	T_00020240	PREDICTED: Eucalyptus grandis uncharacterized LOC104425206 (LOC104425206), mRNA
T_00020253	T_00020241	PREDICTED: Eucalyptus grandis uncharacterized LOC104425206 (LOC104425206), mRNA
T_00020334	T_00020341	Morus notabilis Uncharacterized protein partial mRNA
T_00062544	T_00020406	Theobroma cacao GDSL-like Lipase/Acylhydrolase superfamily protein isoform 1 (TCM_010582) mRNA, complete cds
T_00062544	T_00020407	Theobroma cacao GDSL-like Lipase/Acylhydrolase superfamily protein isoform 1 (TCM_010582) mRNA, complete cds
T_00062544	T_00020408	Theobroma cacao GDSL-like Lipase/Acylhydrolase superfamily protein isoform 1 (TCM_010582) mRNA, complete cds
T_00062544	T_00020409	Theobroma cacao GDSL-like Lipase/Acylhydrolase superfamily protein isoform 1 (TCM_010582) mRNA, complete cds
T_00017135	T_00020431	Morus notabilis hypothetical protein partial mRNA
T_00005666	T_00020513	Prunus persica hypothetical protein (PRUPE_ppa006499mg) mRNA, complete cds
T_00005667	T_00020513	Prunus persica hypothetical protein (PRUPE_ppa006499mg) mRNA, complete cds
T_00005668	T_00020513	Prunus persica hypothetical protein (PRUPE_ppa006499mg) mRNA, complete cds
T_00005666	T_00020514	Prunus persica hypothetical protein (PRUPE_ppa006499mg) mRNA, complete cds
T_00005667	T_00020514	Prunus persica hypothetical protein (PRUPE_ppa006499mg) mRNA, complete cds
T_00005668	T_00020514	Prunus persica hypothetical protein (PRUPE_ppa006499mg) mRNA, complete cds
T_00020568	T_00020569	Morus notabilis Bromodomain and WD repeat-containing protein 1 partial mRNA
T_00020568	T_00020570	Morus notabilis Bromodomain and WD repeat-containing protein 1 partial mRNA
T_00020568	T_00020571	Morus notabilis Bromodomain and WD repeat-containing protein 1 partial mRNA
T_00020568	T_00020572	Morus notabilis Bromodomain and WD repeat-containing protein 1 partial mRNA
T_00018395	T_00020601	Prunus persica hypothetical protein (PRUPE_ppa001904mg) mRNA, complete cds
T_00024372	T_00020648	Morus notabilis Putative AC transposase partial mRNA
T_00024372	T_00020649	Morus notabilis Putative AC transposase partial mRNA
T_00021147	T_00020789	Morus notabilis putative WRKY transcription factor 50 partial mRNA
T_00090340	T_00020789	Morus notabilis putative WRKY transcription factor 50 partial mRNA
T_00053010	T_00020795	PREDICTED: Gossypium raimondii pentatricopeptide repeat-containing protein At4g31850, chloroplastic (LOC105768834), transcript variant X2, mRNA
T_00053010	T_00020796	PREDICTED: Gossypium raimondii pentatricopeptide repeat-containing protein At4g31850, chloroplastic (LOC105768834), transcript variant X2, mRNA
T_00038510	T_00020797	PREDICTED: Gossypium raimondii pentatricopeptide repeat-containing protein At4g31850, chloroplastic (LOC105768834), transcript variant X2, mRNA
T_00054415	T_00020797	PREDICTED: Gossypium raimondii pentatricopeptide repeat-containing protein At4g31850, chloroplastic (LOC105768834), transcript variant X2, mRNA
T_00014855	T_00020821	PREDICTED: Vitis vinifera pleiotropic drug resistance protein 2 (LOC100264776), mRNA
T_00034970	T_00020839	PREDICTED: Vigna radiata var. radiata isoaspartyl peptidase/L-asparanase (LOC106766881), mRNA
T_00039569	T_00020839	PREDICTED: Vigna radiata var. radiata isoaspartyl peptidase/L-asparanase (LOC106766881), mRNA
T_00039570	T_00020839	PREDICTED: Vigna radiata var. radiata isoaspartyl peptidase/L-asparanase (LOC106766881), mRNA
T_00039572	T_00020839	PREDICTED: Vigna radiata var. radiata isoaspartyl peptidase/L-asparanase (LOC106766881), mRNA
T_00047915	T_00020839	PREDICTED: Vigna radiata var. radiata isoaspartyl peptidase/L-asparanase (LOC106766881), mRNA
T_00026787	T_00020965	PREDICTED: Gossypium raimondii transcription factor bHLH91-like (LOC105780880), mRNA
T_00026788	T_00020965	PREDICTED: Gossypium raimondii transcription factor bHLH91-like (LOC105780880), mRNA
T_00026789	T_00020965	PREDICTED: Gossypium raimondii transcription factor bHLH91-like (LOC105780880), mRNA
T_00026787	T_00020966	PREDICTED: Gossypium raimondii transcription factor bHLH91-like (LOC105780880), mRNA
T_00026788	T_00020966	PREDICTED: Gossypium raimondii transcription factor bHLH91-like (LOC105780880), mRNA
T_00026789	T_00020966	PREDICTED: Gossypium raimondii transcription factor bHLH91-like (LOC105780880), mRNA
T_00026787	T_00020967	PREDICTED: Gossypium raimondii transcription factor bHLH91-like (LOC105780880), mRNA
T_00026788	T_00020967	PREDICTED: Gossypium raimondii transcription factor bHLH91-like (LOC105780880), mRNA
T_00026789	T_00020967	PREDICTED: Gossypium raimondii transcription factor bHLH91-like (LOC105780880), mRNA
T_00026787	T_00020968	PREDICTED: Gossypium raimondii transcription factor bHLH91-like (LOC105780880), mRNA
T_00026788	T_00020968	PREDICTED: Gossypium raimondii transcription factor bHLH91-like (LOC105780880), mRNA
T_00026789	T_00020968	PREDICTED: Gossypium raimondii transcription factor bHLH91-like (LOC105780880), mRNA
T_00026787	T_00020969	PREDICTED: Gossypium raimondii transcription factor bHLH91-like (LOC105780880), mRNA
T_00026788	T_00020969	PREDICTED: Gossypium raimondii transcription factor bHLH91-like (LOC105780880), mRNA
T_00026789	T_00020969	PREDICTED: Gossypium raimondii transcription factor bHLH91-like (LOC105780880), mRNA
T_00062384	T_00020980	Morus notabilis hypothetical protein partial mRNA
T_00061057	T_00021002	Medicago truncatula RAB GTPase-like protein A5B mRNA
T_00061057	T_00021003	Medicago truncatula RAB GTPase-like protein A5B mRNA
T_00016140	T_00021025	Morus notabilis hypothetical protein partial mRNA
T_00050916	T_00021025	Morus notabilis hypothetical protein partial mRNA
T_00090071	T_00021025	Morus notabilis hypothetical protein partial mRNA
T_00033138	T_00021050	Morus notabilis hypothetical protein partial mRNA
T_00033138	T_00021051	Morus notabilis hypothetical protein partial mRNA
T_00008270	T_00021056	Morus notabilis putative LRR receptor-like serine/threonine-protein kinase partial mRNA
T_00008271	T_00021056	Morus notabilis putative LRR receptor-like serine/threonine-protein kinase partial mRNA
T_00012459	T_00021056	Morus notabilis putative LRR receptor-like serine/threonine-protein kinase partial mRNA
T_00026883	T_00021056	Morus notabilis putative LRR receptor-like serine/threonine-protein kinase partial mRNA
T_00043867	T_00021056	Morus notabilis putative LRR receptor-like serine/threonine-protein kinase partial mRNA
T_00053119	T_00021056	Morus notabilis putative LRR receptor-like serine/threonine-protein kinase partial mRNA
T_00059579	T_00021056	Morus notabilis putative LRR receptor-like serine/threonine-protein kinase partial mRNA
T_00059580	T_00021056	Morus notabilis putative LRR receptor-like serine/threonine-protein kinase partial mRNA
T_00059581	T_00021056	Morus notabilis putative LRR receptor-like serine/threonine-protein kinase partial mRNA
T_00059582	T_00021056	Morus notabilis putative LRR receptor-like serine/threonine-protein kinase partial mRNA
T_00059583	T_00021056	Morus notabilis putative LRR receptor-like serine/threonine-protein kinase partial mRNA
T_00062050	T_00021056	Morus notabilis putative LRR receptor-like serine/threonine-protein kinase partial mRNA
T_00062051	T_00021056	Morus notabilis putative LRR receptor-like serine/threonine-protein kinase partial mRNA
T_00062052	T_00021056	Morus notabilis putative LRR receptor-like serine/threonine-protein kinase partial mRNA
T_00081572	T_00021056	Morus notabilis putative LRR receptor-like serine/threonine-protein kinase partial mRNA
T_00015296	T_00021333	PREDICTED: Gossypium raimondii protein IQ-DOMAIN 1 (LOC105778479), transcript variant X2, mRNA
T_00015297	T_00021333	PREDICTED: Gossypium raimondii protein IQ-DOMAIN 1 (LOC105778479), transcript variant X2, mRNA
T_00083546	T_00021333	PREDICTED: Gossypium raimondii protein IQ-DOMAIN 1 (LOC105778479), transcript variant X2, mRNA
T_00086690	T_00021333	PREDICTED: Gossypium raimondii protein IQ-DOMAIN 1 (LOC105778479), transcript variant X2, mRNA
T_00088133	T_00021333	PREDICTED: Gossypium raimondii protein IQ-DOMAIN 1 (LOC105778479), transcript variant X2, mRNA
T_00090881	T_00021333	PREDICTED: Gossypium raimondii protein IQ-DOMAIN 1 (LOC105778479), transcript variant X2, mRNA
T_00090882	T_00021333	PREDICTED: Gossypium raimondii protein IQ-DOMAIN 1 (LOC105778479), transcript variant X2, mRNA
T_00055194	T_00021344	Morus notabilis Protein CHLOROPLAST IMPORT APPARATUS 2 partial mRNA
T_00067114	T_00021344	Morus notabilis Protein CHLOROPLAST IMPORT APPARATUS 2 partial mRNA
T_00017135	T_00021353	Morus notabilis hypothetical protein partial mRNA
T_00017135	T_00021354	Morus notabilis hypothetical protein partial mRNA
T_00012459	T_00021401	Morus notabilis E3 ubiquitin-protein ligase partial mRNA
T_00081572	T_00021401	Morus notabilis E3 ubiquitin-protein ligase partial mRNA
T_00012459	T_00021402	Morus notabilis E3 ubiquitin-protein ligase partial mRNA
T_00081572	T_00021402	Morus notabilis E3 ubiquitin-protein ligase partial mRNA
T_00028783	T_00021420	PREDICTED: Pyrus x bretschneideri transcription factor bHLH137-like (LOC103958263), transcript variant X2, mRNA
T_00040403	T_00021518	Citrus clementina hypothetical protein (CICLE_v10026368mg) mRNA, complete cds
T_00040403	T_00021519	Citrus clementina hypothetical protein (CICLE_v10026368mg) mRNA, complete cds
T_00040403	T_00021520	Citrus clementina hypothetical protein (CICLE_v10026368mg) mRNA, complete cds
T_00011824	T_00021531	Morus notabilis hypothetical protein partial mRNA
T_00011825	T_00021531	Morus notabilis hypothetical protein partial mRNA
T_00039745	T_00021568	PREDICTED: Malus x domestica beta-taxilin-like (LOC103432421), transcript variant X4, mRNA
T_00039746	T_00021568	PREDICTED: Malus x domestica beta-taxilin-like (LOC103432421), transcript variant X4, mRNA
T_00058160	T_00021568	PREDICTED: Malus x domestica beta-taxilin-like (LOC103432421), transcript variant X4, mRNA
T_00068132	T_00021568	PREDICTED: Malus x domestica beta-taxilin-like (LOC103432421), transcript variant X4, mRNA
T_00068133	T_00021568	PREDICTED: Malus x domestica beta-taxilin-like (LOC103432421), transcript variant X4, mRNA
T_00001395	T_00021622	PREDICTED: Cicer arietinum laccase-17-like (LOC101496285), mRNA
T_00014118	T_00021636	Morus notabilis putative protein phosphatase 2C 4 partial mRNA
T_00014119	T_00021636	Morus notabilis putative protein phosphatase 2C 4 partial mRNA
T_00019220	T_00021636	Morus notabilis putative protein phosphatase 2C 4 partial mRNA
T_00038353	T_00021636	Morus notabilis putative protein phosphatase 2C 4 partial mRNA
T_00042844	T_00021636	Morus notabilis putative protein phosphatase 2C 4 partial mRNA
T_00042845	T_00021636	Morus notabilis putative protein phosphatase 2C 4 partial mRNA
T_00042846	T_00021636	Morus notabilis putative protein phosphatase 2C 4 partial mRNA
T_00071833	T_00021636	Morus notabilis putative protein phosphatase 2C 4 partial mRNA
T_00078688	T_00021636	Morus notabilis putative protein phosphatase 2C 4 partial mRNA
T_00091106	T_00021636	Morus notabilis putative protein phosphatase 2C 4 partial mRNA
T_00008384	T_00021659	Prunus persica hypothetical protein (PRUPE_ppa020640mg) mRNA, complete cds
T_00008384	T_00021660	Prunus persica hypothetical protein (PRUPE_ppa020640mg) mRNA, complete cds
T_00008384	T_00021661	Prunus persica hypothetical protein (PRUPE_ppa020640mg) mRNA, complete cds
T_00008384	T_00021662	Prunus persica hypothetical protein (PRUPE_ppa020640mg) mRNA, complete cds
T_00087563	T_00021702	PREDICTED: Fragaria vesca subsp. vesca G-type lectin S-receptor-like serine/threonine-protein kinase At1g11410 (LOC101291612), mRNA
T_00038353	T_00021743	PREDICTED: Malus x domestica uncharacterized LOC103422902 (LOC103422902), mRNA
T_00071833	T_00021743	PREDICTED: Malus x domestica uncharacterized LOC103422902 (LOC103422902), mRNA
T_00038353	T_00021744	PREDICTED: Malus x domestica uncharacterized LOC103422902 (LOC103422902), mRNA
T_00071833	T_00021744	PREDICTED: Malus x domestica uncharacterized LOC103422902 (LOC103422902), mRNA
T_00076669	T_00021757	Humulus lupulus clone WT2-B2 putative RGA gene, partial cds
T_00076670	T_00021757	Humulus lupulus clone WT2-B2 putative RGA gene, partial cds
T_00076669	T_00021758	Humulus lupulus clone WT2-B2 putative RGA gene, partial cds
T_00076670	T_00021758	Humulus lupulus clone WT2-B2 putative RGA gene, partial cds
T_00013010	T_00021849	Humulus lupulus clone WT3B-D12 putative RGA gene, partial cds
T_00026361	T_00021904	PREDICTED: Prunus mume putative E3 ubiquitin-protein ligase XBAT31 (LOC103323226), mRNA
T_00014755	T_00021964	PREDICTED: Fragaria vesca subsp. vesca chaperone protein dnaJ 50 (LOC101308351), mRNA
T_00021957	T_00021964	PREDICTED: Fragaria vesca subsp. vesca chaperone protein dnaJ 50 (LOC101308351), mRNA
T_00058160	T_00021964	PREDICTED: Fragaria vesca subsp. vesca chaperone protein dnaJ 50 (LOC101308351), mRNA
T_00058161	T_00021964	PREDICTED: Fragaria vesca subsp. vesca chaperone protein dnaJ 50 (LOC101308351), mRNA
T_00058162	T_00021964	PREDICTED: Fragaria vesca subsp. vesca chaperone protein dnaJ 50 (LOC101308351), mRNA
T_00077089	T_00021964	PREDICTED: Fragaria vesca subsp. vesca chaperone protein dnaJ 50 (LOC101308351), mRNA
T_00090589	T_00021964	PREDICTED: Fragaria vesca subsp. vesca chaperone protein dnaJ 50 (LOC101308351), mRNA
T_00014755	T_00021965	PREDICTED: Fragaria vesca subsp. vesca chaperone protein dnaJ 50 (LOC101308351), mRNA
T_00021957	T_00021965	PREDICTED: Fragaria vesca subsp. vesca chaperone protein dnaJ 50 (LOC101308351), mRNA
T_00058160	T_00021965	PREDICTED: Fragaria vesca subsp. vesca chaperone protein dnaJ 50 (LOC101308351), mRNA
T_00058161	T_00021965	PREDICTED: Fragaria vesca subsp. vesca chaperone protein dnaJ 50 (LOC101308351), mRNA
T_00058162	T_00021965	PREDICTED: Fragaria vesca subsp. vesca chaperone protein dnaJ 50 (LOC101308351), mRNA
T_00077089	T_00021965	PREDICTED: Fragaria vesca subsp. vesca chaperone protein dnaJ 50 (LOC101308351), mRNA
T_00090589	T_00021965	PREDICTED: Fragaria vesca subsp. vesca chaperone protein dnaJ 50 (LOC101308351), mRNA
T_00008270	T_00022044	Ricinus communis calcium lipid binding protein, putative, mRNA
T_00008271	T_00022044	Ricinus communis calcium lipid binding protein, putative, mRNA
T_00012459	T_00022044	Ricinus communis calcium lipid binding protein, putative, mRNA
T_00026883	T_00022044	Ricinus communis calcium lipid binding protein, putative, mRNA
T_00043867	T_00022044	Ricinus communis calcium lipid binding protein, putative, mRNA
T_00053119	T_00022044	Ricinus communis calcium lipid binding protein, putative, mRNA
T_00062050	T_00022044	Ricinus communis calcium lipid binding protein, putative, mRNA
T_00062051	T_00022044	Ricinus communis calcium lipid binding protein, putative, mRNA
T_00062052	T_00022044	Ricinus communis calcium lipid binding protein, putative, mRNA
T_00010712	T_00022090	Ricinus communis lipoxygenase, putative, mRNA
T_00019445	T_00022090	Ricinus communis lipoxygenase, putative, mRNA
T_00019445	T_00022091	Ricinus communis lipoxygenase, putative, mRNA
T_00010712	T_00022092	Solanum tuberosum linoleate 13S-lipoxygenase 2-1, chloroplastic-like (LOC102596122), mRNA_x0001_|1495801|emb|X96405.1| S.tuberosum mRNA for 13-lipoxygenase, clone H1
T_00072216	T_00022203	Morus notabilis ATP-dependent DNA helicase Q-like SIM partial mRNA
T_00046447	T_00022265	PREDICTED: Fragaria vesca subsp. vesca uncharacterized LOC101300584 (LOC101300584), mRNA
T_00046447	T_00022266	PREDICTED: Fragaria vesca subsp. vesca uncharacterized LOC101300584 (LOC101300584), mRNA
T_00017187	T_00022332	Morus notabilis hypothetical protein partial mRNA
T_00017188	T_00022332	Morus notabilis hypothetical protein partial mRNA
T_00017189	T_00022332	Morus notabilis hypothetical protein partial mRNA
T_00060789	T_00022383	Cucumis melo genomic chromosome, chr_12
T_00060790	T_00022383	Cucumis melo genomic chromosome, chr_12
T_00060791	T_00022383	Cucumis melo genomic chromosome, chr_12
T_00060789	T_00022384	Cucumis melo genomic chromosome, chr_12
T_00060790	T_00022384	Cucumis melo genomic chromosome, chr_12
T_00060791	T_00022384	Cucumis melo genomic chromosome, chr_12
T_00035367	T_00022659	PREDICTED: Vitis vinifera uncharacterized LOC100259294 (LOC100259294), mRNA
T_00035368	T_00022659	PREDICTED: Vitis vinifera uncharacterized LOC100259294 (LOC100259294), mRNA
T_00035367	T_00022660	PREDICTED: Vitis vinifera uncharacterized LOC100259294 (LOC100259294), mRNA
T_00035368	T_00022660	PREDICTED: Vitis vinifera uncharacterized LOC100259294 (LOC100259294), mRNA
T_00006566	T_00022840	PREDICTED: Prunus mume probable sucrose-phosphate synthase 4 (LOC103336553), mRNA
T_00003338	T_00022960	Prunus persica hypothetical protein (PRUPE_ppa016712mg) mRNA, complete cds
T_00003338	T_00022961	PREDICTED: Vigna radiata var. radiata auxin-induced protein 15A-like (LOC106780630), mRNA
T_00003338	T_00022962	Morus notabilis hypothetical protein partial mRNA_x0001_|703084636||XM_010094225.1| Morus notabilis hypothetical protein partial mRNA
T_00003338	T_00022963	Morus notabilis hypothetical protein partial mRNA_x0001_|703084636||XM_010094225.1| Morus notabilis hypothetical protein partial mRNA
T_00003338	T_00022969	Prunus persica hypothetical protein (PRUPE_ppa013847mg) mRNA, complete cds
T_00019145	T_00022969	Prunus persica hypothetical protein (PRUPE_ppa013847mg) mRNA, complete cds
T_00003338	T_00022970	Prunus persica hypothetical protein (PRUPE_ppa013847mg) mRNA, complete cds
T_00019145	T_00022970	Prunus persica hypothetical protein (PRUPE_ppa013847mg) mRNA, complete cds
T_00003338	T_00022971	Prunus persica hypothetical protein (PRUPE_ppa016758mg) mRNA, complete cds
T_00019145	T_00022971	Prunus persica hypothetical protein (PRUPE_ppa016758mg) mRNA, complete cds
T_00082250	T_00023010	PREDICTED: Nicotiana tomentosiformis 1-aminocyclopropane-1-carboxylate oxidase 5-like (LOC104109097), mRNA
T_00094638	T_00023107	PREDICTED: Malus x domestica protein FAM86A-like (LOC103408556), mRNA
T_00094639	T_00023107	PREDICTED: Malus x domestica protein FAM86A-like (LOC103408556), mRNA
T_00094640	T_00023107	PREDICTED: Malus x domestica protein FAM86A-like (LOC103408556), mRNA
T_00094642	T_00023107	PREDICTED: Malus x domestica protein FAM86A-like (LOC103408556), mRNA
T_00056576	T_00023173	Morus notabilis Oxygen-evolving enhancer protein 2 partial mRNA
T_00062569	T_00023221	Morus notabilis hypothetical protein partial mRNA
T_00057992	T_00023305	PREDICTED: Cicer arietinum cytochrome P450 71D10-like (LOC101509293), mRNA
T_00057993	T_00023305	PREDICTED: Cicer arietinum cytochrome P450 71D10-like (LOC101509293), mRNA
T_00079969	T_00023380	PREDICTED: Erythranthe guttatus LOB domain-containing protein 38-like (LOC105966614), mRNA
T_00014755	T_00023434	PREDICTED: Fragaria vesca subsp. vesca uncharacterized LOC101307302 (LOC101307302), mRNA
T_00022618	T_00023434	PREDICTED: Fragaria vesca subsp. vesca uncharacterized LOC101307302 (LOC101307302), mRNA
T_00022619	T_00023434	PREDICTED: Fragaria vesca subsp. vesca uncharacterized LOC101307302 (LOC101307302), mRNA
T_00030398	T_00023434	PREDICTED: Fragaria vesca subsp. vesca uncharacterized LOC101307302 (LOC101307302), mRNA
T_00038324	T_00023434	PREDICTED: Fragaria vesca subsp. vesca uncharacterized LOC101307302 (LOC101307302), mRNA
T_00038325	T_00023434	PREDICTED: Fragaria vesca subsp. vesca uncharacterized LOC101307302 (LOC101307302), mRNA
T_00039267	T_00023434	PREDICTED: Fragaria vesca subsp. vesca uncharacterized LOC101307302 (LOC101307302), mRNA
T_00090589	T_00023434	PREDICTED: Fragaria vesca subsp. vesca uncharacterized LOC101307302 (LOC101307302), mRNA
T_00092914	T_00023434	PREDICTED: Fragaria vesca subsp. vesca uncharacterized LOC101307302 (LOC101307302), mRNA
T_00014755	T_00023448	Arabidopsis halleri subsp. halleri ORF1, ORF2, PDF1.2a, ORF3, ORF4, PDF1.2c and ORF5 genes, clone BAC clone 1N20
T_00021957	T_00023448	Arabidopsis halleri subsp. halleri ORF1, ORF2, PDF1.2a, ORF3, ORF4, PDF1.2c and ORF5 genes, clone BAC clone 1N20
T_00029565	T_00023448	Arabidopsis halleri subsp. halleri ORF1, ORF2, PDF1.2a, ORF3, ORF4, PDF1.2c and ORF5 genes, clone BAC clone 1N20
T_00058160	T_00023448	Arabidopsis halleri subsp. halleri ORF1, ORF2, PDF1.2a, ORF3, ORF4, PDF1.2c and ORF5 genes, clone BAC clone 1N20
T_00058161	T_00023448	Arabidopsis halleri subsp. halleri ORF1, ORF2, PDF1.2a, ORF3, ORF4, PDF1.2c and ORF5 genes, clone BAC clone 1N20
T_00058162	T_00023448	Arabidopsis halleri subsp. halleri ORF1, ORF2, PDF1.2a, ORF3, ORF4, PDF1.2c and ORF5 genes, clone BAC clone 1N20
T_00073811	T_00023448	Arabidopsis halleri subsp. halleri ORF1, ORF2, PDF1.2a, ORF3, ORF4, PDF1.2c and ORF5 genes, clone BAC clone 1N20
T_00077089	T_00023448	Arabidopsis halleri subsp. halleri ORF1, ORF2, PDF1.2a, ORF3, ORF4, PDF1.2c and ORF5 genes, clone BAC clone 1N20
T_00090589	T_00023448	Arabidopsis halleri subsp. halleri ORF1, ORF2, PDF1.2a, ORF3, ORF4, PDF1.2c and ORF5 genes, clone BAC clone 1N20
T_00092914	T_00023448	Arabidopsis halleri subsp. halleri ORF1, ORF2, PDF1.2a, ORF3, ORF4, PDF1.2c and ORF5 genes, clone BAC clone 1N20
T_00014755	T_00023449	Arabidopsis halleri subsp. halleri ORF1, ORF2, PDF1.2a, ORF3, ORF4, PDF1.2c and ORF5 genes, clone BAC clone 1N20
T_00021957	T_00023449	Arabidopsis halleri subsp. halleri ORF1, ORF2, PDF1.2a, ORF3, ORF4, PDF1.2c and ORF5 genes, clone BAC clone 1N20
T_00029565	T_00023449	Arabidopsis halleri subsp. halleri ORF1, ORF2, PDF1.2a, ORF3, ORF4, PDF1.2c and ORF5 genes, clone BAC clone 1N20
T_00058160	T_00023449	Arabidopsis halleri subsp. halleri ORF1, ORF2, PDF1.2a, ORF3, ORF4, PDF1.2c and ORF5 genes, clone BAC clone 1N20
T_00058161	T_00023449	Arabidopsis halleri subsp. halleri ORF1, ORF2, PDF1.2a, ORF3, ORF4, PDF1.2c and ORF5 genes, clone BAC clone 1N20
T_00058162	T_00023449	Arabidopsis halleri subsp. halleri ORF1, ORF2, PDF1.2a, ORF3, ORF4, PDF1.2c and ORF5 genes, clone BAC clone 1N20
T_00073811	T_00023449	Arabidopsis halleri subsp. halleri ORF1, ORF2, PDF1.2a, ORF3, ORF4, PDF1.2c and ORF5 genes, clone BAC clone 1N20
T_00077089	T_00023449	Arabidopsis halleri subsp. halleri ORF1, ORF2, PDF1.2a, ORF3, ORF4, PDF1.2c and ORF5 genes, clone BAC clone 1N20
T_00090589	T_00023449	Arabidopsis halleri subsp. halleri ORF1, ORF2, PDF1.2a, ORF3, ORF4, PDF1.2c and ORF5 genes, clone BAC clone 1N20
T_00092914	T_00023449	Arabidopsis halleri subsp. halleri ORF1, ORF2, PDF1.2a, ORF3, ORF4, PDF1.2c and ORF5 genes, clone BAC clone 1N20
T_00085016	T_00023488	Morus notabilis Cytochrome P450 partial mRNA
T_00085016	T_00023489	Morus notabilis Cytochrome P450 partial mRNA
T_00053401	T_00023734	Prunus persica hypothetical protein (PRUPE_ppa004404mg) mRNA, complete cds
T_00053401	T_00023735	Prunus persica hypothetical protein (PRUPE_ppa004404mg) mRNA, complete cds
T_00023809	T_00023820	PREDICTED: Populus euphratica mitochondrial inner membrane protein OXA1-like (LOC105122570), transcript variant X2, mRNA
T_00023810	T_00023820	PREDICTED: Populus euphratica mitochondrial inner membrane protein OXA1-like (LOC105122570), transcript variant X2, mRNA
T_00023809	T_00023821	PREDICTED: Populus euphratica mitochondrial inner membrane protein OXA1-like (LOC105122570), transcript variant X2, mRNA
T_00023810	T_00023821	PREDICTED: Populus euphratica mitochondrial inner membrane protein OXA1-like (LOC105122570), transcript variant X2, mRNA
T_00023809	T_00023822	PREDICTED: Populus euphratica mitochondrial inner membrane protein OXA1-like (LOC105122570), transcript variant X2, mRNA
T_00023810	T_00023822	PREDICTED: Populus euphratica mitochondrial inner membrane protein OXA1-like (LOC105122570), transcript variant X2, mRNA
T_00023809	T_00023823	PREDICTED: Populus euphratica mitochondrial inner membrane protein OXA1-like (LOC105122570), transcript variant X2, mRNA
T_00023810	T_00023823	PREDICTED: Populus euphratica mitochondrial inner membrane protein OXA1-like (LOC105122570), transcript variant X2, mRNA
T_00023969	T_00023964	Morus notabilis Methyltransferase-like protein 7B partial mRNA
T_00023969	T_00023965	Morus notabilis Methyltransferase-like protein 7B partial mRNA
T_00023969	T_00023966	Morus notabilis Methyltransferase-like protein 7B partial mRNA
T_00023969	T_00023967	Morus notabilis Methyltransferase-like protein 7B partial mRNA
T_00023969	T_00023968	Morus notabilis Methyltransferase-like protein 7B partial mRNA
T_00071692	T_00023970	Cannabis sativa cultivar Carmagnola mitochondrion, complete genome
T_00010766	T_00024045	Citrus clementina hypothetical protein (CICLE_v10032303mg) mRNA, complete cds
T_00014118	T_00024045	Citrus clementina hypothetical protein (CICLE_v10032303mg) mRNA, complete cds
T_00014119	T_00024045	Citrus clementina hypothetical protein (CICLE_v10032303mg) mRNA, complete cds
T_00019220	T_00024045	Citrus clementina hypothetical protein (CICLE_v10032303mg) mRNA, complete cds
T_00038353	T_00024045	Citrus clementina hypothetical protein (CICLE_v10032303mg) mRNA, complete cds
T_00042844	T_00024045	Citrus clementina hypothetical protein (CICLE_v10032303mg) mRNA, complete cds
T_00042845	T_00024045	Citrus clementina hypothetical protein (CICLE_v10032303mg) mRNA, complete cds
T_00042846	T_00024045	Citrus clementina hypothetical protein (CICLE_v10032303mg) mRNA, complete cds
T_00061897	T_00024045	Citrus clementina hypothetical protein (CICLE_v10032303mg) mRNA, complete cds
T_00071833	T_00024045	Citrus clementina hypothetical protein (CICLE_v10032303mg) mRNA, complete cds
T_00091106	T_00024045	Citrus clementina hypothetical protein (CICLE_v10032303mg) mRNA, complete cds
T_00010766	T_00024046	Citrus clementina hypothetical protein (CICLE_v10032303mg) mRNA, complete cds
T_00014118	T_00024046	Citrus clementina hypothetical protein (CICLE_v10032303mg) mRNA, complete cds
T_00014119	T_00024046	Citrus clementina hypothetical protein (CICLE_v10032303mg) mRNA, complete cds
T_00019220	T_00024046	Citrus clementina hypothetical protein (CICLE_v10032303mg) mRNA, complete cds
T_00038353	T_00024046	Citrus clementina hypothetical protein (CICLE_v10032303mg) mRNA, complete cds
T_00042844	T_00024046	Citrus clementina hypothetical protein (CICLE_v10032303mg) mRNA, complete cds
T_00042845	T_00024046	Citrus clementina hypothetical protein (CICLE_v10032303mg) mRNA, complete cds
T_00042846	T_00024046	Citrus clementina hypothetical protein (CICLE_v10032303mg) mRNA, complete cds
T_00061897	T_00024046	Citrus clementina hypothetical protein (CICLE_v10032303mg) mRNA, complete cds
T_00071833	T_00024046	Citrus clementina hypothetical protein (CICLE_v10032303mg) mRNA, complete cds
T_00091106	T_00024046	Citrus clementina hypothetical protein (CICLE_v10032303mg) mRNA, complete cds
T_00039569	T_00024079	PREDICTED: Fragaria vesca subsp. vesca galactinol synthase 1 (LOC101306715), mRNA
T_00039570	T_00024079	PREDICTED: Fragaria vesca subsp. vesca galactinol synthase 1 (LOC101306715), mRNA
T_00039572	T_00024079	PREDICTED: Fragaria vesca subsp. vesca galactinol synthase 1 (LOC101306715), mRNA
T_00047915	T_00024079	PREDICTED: Fragaria vesca subsp. vesca galactinol synthase 1 (LOC101306715), mRNA
T_00025337	T_00024120	Humulus lupulus CCL6 mRNA, complete cds
T_00043867	T_00024120	Humulus lupulus CCL6 mRNA, complete cds
T_00064300	T_00024120	Humulus lupulus CCL6 mRNA, complete cds
T_00078844	T_00024120	Humulus lupulus CCL6 mRNA, complete cds
T_00082608	T_00024120	Humulus lupulus CCL6 mRNA, complete cds
T_00090589	T_00024120	Humulus lupulus CCL6 mRNA, complete cds
T_00062569	T_00024128	PREDICTED: Elaeis guineensis selenium-binding protein 1-like (LOC105032393), mRNA
T_00061897	T_00024178	Morus notabilis Peptidyl-tRNA hydrolase partial mRNA
T_00081483	T_00024241	PREDICTED: Populus euphratica probable rRNA-processing protein EBP2 homolog (LOC105137595), mRNA
T_00024342	T_00024338	Morus notabilis Aspartic proteinase nepenthesin-1 partial mRNA
T_00011921	T_00024344	Morus notabilis hypothetical protein partial mRNA
T_00062384	T_00024425	Morus notabilis hypothetical protein partial mRNA
T_00054181	T_00024499	PREDICTED: Prunus mume 50S ribosomal protein L18, chloroplastic (LOC103321573), mRNA
T_00054182	T_00024499	PREDICTED: Prunus mume 50S ribosomal protein L18, chloroplastic (LOC103321573), mRNA
T_00054181	T_00024502	PREDICTED: Prunus mume 50S ribosomal protein L18, chloroplastic (LOC103321573), mRNA
T_00054182	T_00024502	PREDICTED: Prunus mume 50S ribosomal protein L18, chloroplastic (LOC103321573), mRNA
T_00054181	T_00024503	PREDICTED: Prunus mume 50S ribosomal protein L18, chloroplastic (LOC103321573), mRNA
T_00054182	T_00024503	PREDICTED: Prunus mume 50S ribosomal protein L18, chloroplastic (LOC103321573), mRNA
T_00054181	T_00024504	PREDICTED: Prunus mume 50S ribosomal protein L18, chloroplastic (LOC103321573), mRNA
T_00054182	T_00024504	PREDICTED: Prunus mume 50S ribosomal protein L18, chloroplastic (LOC103321573), mRNA
T_00022363	T_00024588	PREDICTED: Fragaria vesca subsp. vesca 60S ribosomal protein L31 (LOC101307042), mRNA
T_00022363	T_00024589	PREDICTED: Fragaria vesca subsp. vesca 60S ribosomal protein L31 (LOC101307042), mRNA
T_00052514	T_00024674	Morus notabilis hypothetical protein partial mRNA
T_00082369	T_00024785	Phaseolus vulgaris hypothetical protein (PHAVU_007G019800g) mRNA, complete cds
T_00014755	T_00024805	Cucumis melo genomic chromosome, chr_1
T_00021957	T_00024805	Cucumis melo genomic chromosome, chr_1
T_00029565	T_00024805	Cucumis melo genomic chromosome, chr_1
T_00058160	T_00024805	Cucumis melo genomic chromosome, chr_1
T_00058161	T_00024805	Cucumis melo genomic chromosome, chr_1
T_00058162	T_00024805	Cucumis melo genomic chromosome, chr_1
T_00073811	T_00024805	Cucumis melo genomic chromosome, chr_1
T_00090589	T_00024805	Cucumis melo genomic chromosome, chr_1
T_00092914	T_00024805	Cucumis melo genomic chromosome, chr_1
T_00025752	T_00024821	PREDICTED: Pyrus x bretschneideri anaphase-promoting complex subunit 5 (LOC103947414), mRNA
T_00039745	T_00024823	Morus notabilis hypothetical protein partial mRNA
T_00039746	T_00024823	Morus notabilis hypothetical protein partial mRNA
T_00049546	T_00024823	Morus notabilis hypothetical protein partial mRNA
T_00058160	T_00024823	Morus notabilis hypothetical protein partial mRNA
T_00068132	T_00024823	Morus notabilis hypothetical protein partial mRNA
T_00068133	T_00024823	Morus notabilis hypothetical protein partial mRNA
T_00084883	T_00024823	Morus notabilis hypothetical protein partial mRNA
T_00001001	T_00024829	Morus notabilis Protein FAR1-RELATED SEQUENCE 6 partial mRNA
T_00021837	T_00024835	Morus notabilis Homogentisate phytyltransferase 1 partial mRNA
T_00021837	T_00024837	Morus notabilis Homogentisate phytyltransferase 1 partial mRNA
T_00021837	T_00024838	Morus notabilis Homogentisate phytyltransferase 1 partial mRNA
T_00062501	T_00025245	Lotus japonicus cDNA, clone: LjFL1-058-AB08, HTC
T_00062501	T_00025246	Lotus japonicus cDNA, clone: LjFL1-058-AB08, HTC
T_00062569	T_00025302	PREDICTED: Prunus mume uncharacterized transporter YBR287W-like (LOC103336618), transcript variant X2, mRNA
T_00083943	T_00025309	PREDICTED: Vitis vinifera ribosome-recycling factor, chloroplastic (LOC100263214), mRNA
T_00083944	T_00025309	PREDICTED: Vitis vinifera ribosome-recycling factor, chloroplastic (LOC100263214), mRNA
T_00050131	T_00025344	PREDICTED: Amborella trichopoda ran guanine nucleotide release factor (LOC18422297), mRNA
T_00021957	T_00025359	Theobroma cacao Alcohol dehydrogenase 1 (TCM_003038) mRNA, complete cds
T_00090589	T_00025359	Theobroma cacao Alcohol dehydrogenase 1 (TCM_003038) mRNA, complete cds
T_00047756	T_00025423	Morus notabilis putative LRR receptor-like serine/threonine-protein kinase partial mRNA
T_00047756	T_00025424	Morus notabilis putative LRR receptor-like serine/threonine-protein kinase partial mRNA
T_00047756	T_00025425	PREDICTED: Glycine max receptor-like protein kinase (LOC100305357), transcript variant X2, mRNA
T_00048353	T_00025438	Rubus coreanus clone RC-077 microsatellite sequence
T_00079350	T_00025438	Rubus coreanus clone RC-077 microsatellite sequence
T_00048353	T_00025439	Rubus coreanus clone RC-077 microsatellite sequence
T_00079350	T_00025439	Rubus coreanus clone RC-077 microsatellite sequence
T_00048353	T_00025440	Rubus coreanus clone RC-077 microsatellite sequence
T_00079350	T_00025440	Rubus coreanus clone RC-077 microsatellite sequence
T_00025454	T_00025455	Morus notabilis Two-component response regulator-like protein partial mRNA
T_00072218	T_00025542	PREDICTED: Gossypium raimondii uncharacterized LOC105780545 (LOC105780545), mRNA
T_00064312	T_00025585	Theobroma cacao Shoot gravitropism 2 isoform 3 (TCM_036283) mRNA, complete cds
T_00064314	T_00025585	Theobroma cacao Shoot gravitropism 2 isoform 3 (TCM_036283) mRNA, complete cds
T_00064312	T_00025586	Theobroma cacao Shoot gravitropism 2 isoform 3 (TCM_036283) mRNA, complete cds
T_00064314	T_00025586	Theobroma cacao Shoot gravitropism 2 isoform 3 (TCM_036283) mRNA, complete cds
T_00052177	T_00025612	Hevea brasiliensis ABC transporter family protein (ABCG40) mRNA, complete cds
T_00052177	T_00025613	Hevea brasiliensis ABC transporter family protein (ABCG40) mRNA, complete cds
T_00069271	T_00025701	PREDICTED: Fragaria vesca subsp. vesca aquaporin NIP1-1-like (LOC101306876), mRNA
T_00069271	T_00025702	PREDICTED: Fragaria vesca subsp. vesca aquaporin NIP1-1-like (LOC101306876), mRNA
T_00069271	T_00025703	PREDICTED: Fragaria vesca subsp. vesca aquaporin NIP1-1-like (LOC101306876), mRNA
T_00010406	T_00025994	PREDICTED: Pyrus x bretschneideri leucine-rich repeat extensin-like protein 4 (LOC103943845), mRNA
T_00010406	T_00025995	PREDICTED: Pyrus x bretschneideri leucine-rich repeat extensin-like protein 4 (LOC103943845), mRNA
T_00008270	T_00026041	PREDICTED: Pyrus x bretschneideri chloroplast envelope membrane protein-like (LOC103930985), mRNA
T_00008271	T_00026041	PREDICTED: Pyrus x bretschneideri chloroplast envelope membrane protein-like (LOC103930985), mRNA
T_00012459	T_00026041	PREDICTED: Pyrus x bretschneideri chloroplast envelope membrane protein-like (LOC103930985), mRNA
T_00026883	T_00026041	PREDICTED: Pyrus x bretschneideri chloroplast envelope membrane protein-like (LOC103930985), mRNA
T_00059579	T_00026041	PREDICTED: Pyrus x bretschneideri chloroplast envelope membrane protein-like (LOC103930985), mRNA
T_00059580	T_00026041	PREDICTED: Pyrus x bretschneideri chloroplast envelope membrane protein-like (LOC103930985), mRNA
T_00059581	T_00026041	PREDICTED: Pyrus x bretschneideri chloroplast envelope membrane protein-like (LOC103930985), mRNA
T_00059582	T_00026041	PREDICTED: Pyrus x bretschneideri chloroplast envelope membrane protein-like (LOC103930985), mRNA
T_00059583	T_00026041	PREDICTED: Pyrus x bretschneideri chloroplast envelope membrane protein-like (LOC103930985), mRNA
T_00062050	T_00026041	PREDICTED: Pyrus x bretschneideri chloroplast envelope membrane protein-like (LOC103930985), mRNA
T_00062051	T_00026041	PREDICTED: Pyrus x bretschneideri chloroplast envelope membrane protein-like (LOC103930985), mRNA
T_00062052	T_00026041	PREDICTED: Pyrus x bretschneideri chloroplast envelope membrane protein-like (LOC103930985), mRNA
T_00026151	T_00026146	PREDICTED: Elaeis guineensis putative disease resistance protein At1g50180 (LOC105049765), partial mRNA
T_00033693	T_00026146	PREDICTED: Elaeis guineensis putative disease resistance protein At1g50180 (LOC105049765), partial mRNA
T_00040511	T_00026146	PREDICTED: Elaeis guineensis putative disease resistance protein At1g50180 (LOC105049765), partial mRNA
T_00050386	T_00026146	PREDICTED: Elaeis guineensis putative disease resistance protein At1g50180 (LOC105049765), partial mRNA
T_00050387	T_00026146	PREDICTED: Elaeis guineensis putative disease resistance protein At1g50180 (LOC105049765), partial mRNA
T_00050388	T_00026146	PREDICTED: Elaeis guineensis putative disease resistance protein At1g50180 (LOC105049765), partial mRNA
T_00050389	T_00026146	PREDICTED: Elaeis guineensis putative disease resistance protein At1g50180 (LOC105049765), partial mRNA
T_00060844	T_00026146	PREDICTED: Elaeis guineensis putative disease resistance protein At1g50180 (LOC105049765), partial mRNA
T_00074684	T_00026146	PREDICTED: Elaeis guineensis putative disease resistance protein At1g50180 (LOC105049765), partial mRNA
T_00026151	T_00026147	PREDICTED: Elaeis guineensis putative disease resistance protein At1g50180 (LOC105049765), partial mRNA
T_00033693	T_00026147	PREDICTED: Elaeis guineensis putative disease resistance protein At1g50180 (LOC105049765), partial mRNA
T_00040511	T_00026147	PREDICTED: Elaeis guineensis putative disease resistance protein At1g50180 (LOC105049765), partial mRNA
T_00050386	T_00026147	PREDICTED: Elaeis guineensis putative disease resistance protein At1g50180 (LOC105049765), partial mRNA
T_00050387	T_00026147	PREDICTED: Elaeis guineensis putative disease resistance protein At1g50180 (LOC105049765), partial mRNA
T_00050388	T_00026147	PREDICTED: Elaeis guineensis putative disease resistance protein At1g50180 (LOC105049765), partial mRNA
T_00050389	T_00026147	PREDICTED: Elaeis guineensis putative disease resistance protein At1g50180 (LOC105049765), partial mRNA
T_00060844	T_00026147	PREDICTED: Elaeis guineensis putative disease resistance protein At1g50180 (LOC105049765), partial mRNA
T_00074684	T_00026147	PREDICTED: Elaeis guineensis putative disease resistance protein At1g50180 (LOC105049765), partial mRNA
T_00026151	T_00026148	PREDICTED: Elaeis guineensis putative disease resistance protein At1g50180 (LOC105049765), partial mRNA
T_00033693	T_00026148	PREDICTED: Elaeis guineensis putative disease resistance protein At1g50180 (LOC105049765), partial mRNA
T_00040511	T_00026148	PREDICTED: Elaeis guineensis putative disease resistance protein At1g50180 (LOC105049765), partial mRNA
T_00050386	T_00026148	PREDICTED: Elaeis guineensis putative disease resistance protein At1g50180 (LOC105049765), partial mRNA
T_00050387	T_00026148	PREDICTED: Elaeis guineensis putative disease resistance protein At1g50180 (LOC105049765), partial mRNA
T_00050388	T_00026148	PREDICTED: Elaeis guineensis putative disease resistance protein At1g50180 (LOC105049765), partial mRNA
T_00050389	T_00026148	PREDICTED: Elaeis guineensis putative disease resistance protein At1g50180 (LOC105049765), partial mRNA
T_00060844	T_00026148	PREDICTED: Elaeis guineensis putative disease resistance protein At1g50180 (LOC105049765), partial mRNA
T_00074684	T_00026148	PREDICTED: Elaeis guineensis putative disease resistance protein At1g50180 (LOC105049765), partial mRNA
T_00026151	T_00026149	PREDICTED: Elaeis guineensis putative disease resistance protein At1g50180 (LOC105049765), partial mRNA
T_00033693	T_00026149	PREDICTED: Elaeis guineensis putative disease resistance protein At1g50180 (LOC105049765), partial mRNA
T_00040511	T_00026149	PREDICTED: Elaeis guineensis putative disease resistance protein At1g50180 (LOC105049765), partial mRNA
T_00050386	T_00026149	PREDICTED: Elaeis guineensis putative disease resistance protein At1g50180 (LOC105049765), partial mRNA
T_00050387	T_00026149	PREDICTED: Elaeis guineensis putative disease resistance protein At1g50180 (LOC105049765), partial mRNA
T_00050388	T_00026149	PREDICTED: Elaeis guineensis putative disease resistance protein At1g50180 (LOC105049765), partial mRNA
T_00050389	T_00026149	PREDICTED: Elaeis guineensis putative disease resistance protein At1g50180 (LOC105049765), partial mRNA
T_00060844	T_00026149	PREDICTED: Elaeis guineensis putative disease resistance protein At1g50180 (LOC105049765), partial mRNA
T_00074684	T_00026149	PREDICTED: Elaeis guineensis putative disease resistance protein At1g50180 (LOC105049765), partial mRNA
T_00026151	T_00026150	PREDICTED: Elaeis guineensis putative disease resistance protein At1g50180 (LOC105049765), partial mRNA
T_00033693	T_00026150	PREDICTED: Elaeis guineensis putative disease resistance protein At1g50180 (LOC105049765), partial mRNA
T_00040511	T_00026150	PREDICTED: Elaeis guineensis putative disease resistance protein At1g50180 (LOC105049765), partial mRNA
T_00050386	T_00026150	PREDICTED: Elaeis guineensis putative disease resistance protein At1g50180 (LOC105049765), partial mRNA
T_00050387	T_00026150	PREDICTED: Elaeis guineensis putative disease resistance protein At1g50180 (LOC105049765), partial mRNA
T_00050388	T_00026150	PREDICTED: Elaeis guineensis putative disease resistance protein At1g50180 (LOC105049765), partial mRNA
T_00050389	T_00026150	PREDICTED: Elaeis guineensis putative disease resistance protein At1g50180 (LOC105049765), partial mRNA
T_00060844	T_00026150	PREDICTED: Elaeis guineensis putative disease resistance protein At1g50180 (LOC105049765), partial mRNA
T_00074684	T_00026150	PREDICTED: Elaeis guineensis putative disease resistance protein At1g50180 (LOC105049765), partial mRNA
T_00036401	T_00026191	Morus notabilis hypothetical protein partial mRNA
T_00050386	T_00026191	Morus notabilis hypothetical protein partial mRNA
T_00016604	T_00026212	Cucumis melo genomic chromosome, chr_4
T_00002678	T_00026266	Morus notabilis Pleiotropic drug resistance protein 1 partial mRNA
T_00090137	T_00026337	PREDICTED: Vitis vinifera uncharacterized protein At1g01500 (LOC100267756), transcript variant X5, mRNA
T_00090138	T_00026337	PREDICTED: Vitis vinifera uncharacterized protein At1g01500 (LOC100267756), transcript variant X5, mRNA
T_00090137	T_00026338	PREDICTED: Vitis vinifera uncharacterized protein At1g01500 (LOC100267756), transcript variant X5, mRNA
T_00090138	T_00026338	PREDICTED: Vitis vinifera uncharacterized protein At1g01500 (LOC100267756), transcript variant X5, mRNA
T_00090137	T_00026339	PREDICTED: Vitis vinifera uncharacterized protein At1g01500 (LOC100267756), transcript variant X5, mRNA
T_00090138	T_00026339	PREDICTED: Vitis vinifera uncharacterized protein At1g01500 (LOC100267756), transcript variant X5, mRNA
T_00090137	T_00026340	PREDICTED: Vitis vinifera uncharacterized protein At1g01500 (LOC100267756), transcript variant X5, mRNA
T_00090138	T_00026340	PREDICTED: Vitis vinifera uncharacterized protein At1g01500 (LOC100267756), transcript variant X5, mRNA
T_00015036	T_00026372	PREDICTED: Vitis vinifera probable glutathione S-transferase (LOC100265481), mRNA
T_00081576	T_00026372	PREDICTED: Vitis vinifera probable glutathione S-transferase (LOC100265481), mRNA
T_00089993	T_00026372	PREDICTED: Vitis vinifera probable glutathione S-transferase (LOC100265481), mRNA
T_00089994	T_00026372	PREDICTED: Vitis vinifera probable glutathione S-transferase (LOC100265481), mRNA
T_00015036	T_00026373	PREDICTED: Vitis vinifera probable glutathione S-transferase (LOC100265481), mRNA
T_00081576	T_00026373	PREDICTED: Vitis vinifera probable glutathione S-transferase (LOC100265481), mRNA
T_00089993	T_00026373	PREDICTED: Vitis vinifera probable glutathione S-transferase (LOC100265481), mRNA
T_00089994	T_00026373	PREDICTED: Vitis vinifera probable glutathione S-transferase (LOC100265481), mRNA
T_00015036	T_00026374	PREDICTED: Vitis vinifera probable glutathione S-transferase (LOC100265481), mRNA
T_00081576	T_00026374	PREDICTED: Vitis vinifera probable glutathione S-transferase (LOC100265481), mRNA
T_00089993	T_00026374	PREDICTED: Vitis vinifera probable glutathione S-transferase (LOC100265481), mRNA
T_00089994	T_00026374	PREDICTED: Vitis vinifera probable glutathione S-transferase (LOC100265481), mRNA
T_00056124	T_00026484	Morus notabilis hypothetical protein partial mRNA
T_00054070	T_00026629	Medicago truncatula LRR receptor-like kinase family protein mRNA
T_00071692	T_00026629	Medicago truncatula LRR receptor-like kinase family protein mRNA
T_00053119	T_00026694	Morus notabilis Polyadenylate-binding protein 2 partial mRNA
T_00083888	T_00026694	Morus notabilis Polyadenylate-binding protein 2 partial mRNA
T_00087932	T_00026694	Morus notabilis Polyadenylate-binding protein 2 partial mRNA
T_00079734	T_00026812	Cannabis sativa cultivar Carmagnola mitochondrion, complete genome
T_00079734	T_00026813	Cannabis sativa cultivar Carmagnola mitochondrion, complete genome
T_00027460	T_00026850	PREDICTED: Brassica napus phosphoethanolamine N-methyltransferase 1-like (LOC106390139), mRNA
T_00024381	T_00026859	Morus notabilis Histone deacetylase 15 partial mRNA
T_00062075	T_00027026	Morus notabilis hypothetical protein partial mRNA
T_00062075	T_00027027	Morus notabilis hypothetical protein partial mRNA
T_00062075	T_00027028	Morus notabilis hypothetical protein partial mRNA
T_00062075	T_00027029	Morus notabilis hypothetical protein partial mRNA
T_00062075	T_00027030	Morus notabilis hypothetical protein partial mRNA
T_00028179	T_00027106	Morus notabilis hypothetical protein partial mRNA
T_00072218	T_00027106	Morus notabilis hypothetical protein partial mRNA
T_00062501	T_00027179	Morus notabilis Indole-3-glycerol phosphate synthase partial mRNA
T_00057992	T_00027197	PREDICTED: Jatropha curcas cytochrome P450 71D10-like (LOC105635718), mRNA
T_00057993	T_00027197	PREDICTED: Jatropha curcas cytochrome P450 71D10-like (LOC105635718), mRNA
T_00030005	T_00027453	PREDICTED: Fragaria vesca subsp. vesca pumilio homolog 6, chloroplastic (LOC101298015), mRNA
T_00030006	T_00027453	PREDICTED: Fragaria vesca subsp. vesca pumilio homolog 6, chloroplastic (LOC101298015), mRNA
T_00014118	T_00027462	PREDICTED: Pyrus x bretschneideri O-acyltransferase WSD1-like (LOC103941920), mRNA
T_00014119	T_00027462	PREDICTED: Pyrus x bretschneideri O-acyltransferase WSD1-like (LOC103941920), mRNA
T_00019220	T_00027462	PREDICTED: Pyrus x bretschneideri O-acyltransferase WSD1-like (LOC103941920), mRNA
T_00038353	T_00027462	PREDICTED: Pyrus x bretschneideri O-acyltransferase WSD1-like (LOC103941920), mRNA
T_00048763	T_00027462	PREDICTED: Pyrus x bretschneideri O-acyltransferase WSD1-like (LOC103941920), mRNA
T_00048764	T_00027462	PREDICTED: Pyrus x bretschneideri O-acyltransferase WSD1-like (LOC103941920), mRNA
T_00061897	T_00027462	PREDICTED: Pyrus x bretschneideri O-acyltransferase WSD1-like (LOC103941920), mRNA
T_00071833	T_00027462	PREDICTED: Pyrus x bretschneideri O-acyltransferase WSD1-like (LOC103941920), mRNA
T_00027473	T_00027474	Oryza sativa (indica cultivar-group) cDNA clone:OSIGCPI221P15, full insert sequence
T_00008270	T_00027503	PREDICTED: Malus x domestica GPCR-type G protein 1 (LOC103440033), transcript variant X9, misc_RNA
T_00008271	T_00027503	PREDICTED: Malus x domestica GPCR-type G protein 1 (LOC103440033), transcript variant X9, misc_RNA
T_00012459	T_00027503	PREDICTED: Malus x domestica GPCR-type G protein 1 (LOC103440033), transcript variant X9, misc_RNA
T_00026883	T_00027503	PREDICTED: Malus x domestica GPCR-type G protein 1 (LOC103440033), transcript variant X9, misc_RNA
T_00053119	T_00027503	PREDICTED: Malus x domestica GPCR-type G protein 1 (LOC103440033), transcript variant X9, misc_RNA
T_00059579	T_00027503	PREDICTED: Malus x domestica GPCR-type G protein 1 (LOC103440033), transcript variant X9, misc_RNA
T_00059580	T_00027503	PREDICTED: Malus x domestica GPCR-type G protein 1 (LOC103440033), transcript variant X9, misc_RNA
T_00059581	T_00027503	PREDICTED: Malus x domestica GPCR-type G protein 1 (LOC103440033), transcript variant X9, misc_RNA
T_00059582	T_00027503	PREDICTED: Malus x domestica GPCR-type G protein 1 (LOC103440033), transcript variant X9, misc_RNA
T_00059583	T_00027503	PREDICTED: Malus x domestica GPCR-type G protein 1 (LOC103440033), transcript variant X9, misc_RNA
T_00062050	T_00027503	PREDICTED: Malus x domestica GPCR-type G protein 1 (LOC103440033), transcript variant X9, misc_RNA
T_00062051	T_00027503	PREDICTED: Malus x domestica GPCR-type G protein 1 (LOC103440033), transcript variant X9, misc_RNA
T_00062052	T_00027503	PREDICTED: Malus x domestica GPCR-type G protein 1 (LOC103440033), transcript variant X9, misc_RNA
T_00081572	T_00027503	PREDICTED: Malus x domestica GPCR-type G protein 1 (LOC103440033), transcript variant X9, misc_RNA
T_00008270	T_00027504	PREDICTED: Malus x domestica GPCR-type G protein 1 (LOC103440033), transcript variant X9, misc_RNA
T_00008271	T_00027504	PREDICTED: Malus x domestica GPCR-type G protein 1 (LOC103440033), transcript variant X9, misc_RNA
T_00012459	T_00027504	PREDICTED: Malus x domestica GPCR-type G protein 1 (LOC103440033), transcript variant X9, misc_RNA
T_00026883	T_00027504	PREDICTED: Malus x domestica GPCR-type G protein 1 (LOC103440033), transcript variant X9, misc_RNA
T_00053119	T_00027504	PREDICTED: Malus x domestica GPCR-type G protein 1 (LOC103440033), transcript variant X9, misc_RNA
T_00059579	T_00027504	PREDICTED: Malus x domestica GPCR-type G protein 1 (LOC103440033), transcript variant X9, misc_RNA
T_00059580	T_00027504	PREDICTED: Malus x domestica GPCR-type G protein 1 (LOC103440033), transcript variant X9, misc_RNA
T_00059581	T_00027504	PREDICTED: Malus x domestica GPCR-type G protein 1 (LOC103440033), transcript variant X9, misc_RNA
T_00059582	T_00027504	PREDICTED: Malus x domestica GPCR-type G protein 1 (LOC103440033), transcript variant X9, misc_RNA
T_00059583	T_00027504	PREDICTED: Malus x domestica GPCR-type G protein 1 (LOC103440033), transcript variant X9, misc_RNA
T_00062050	T_00027504	PREDICTED: Malus x domestica GPCR-type G protein 1 (LOC103440033), transcript variant X9, misc_RNA
T_00062051	T_00027504	PREDICTED: Malus x domestica GPCR-type G protein 1 (LOC103440033), transcript variant X9, misc_RNA
T_00062052	T_00027504	PREDICTED: Malus x domestica GPCR-type G protein 1 (LOC103440033), transcript variant X9, misc_RNA
T_00081572	T_00027504	PREDICTED: Malus x domestica GPCR-type G protein 1 (LOC103440033), transcript variant X9, misc_RNA
T_00071991	T_00027651	PREDICTED: Vitis vinifera tRNA pseudouridine(38/39) synthase (LOC100244254), transcript variant X2, mRNA
T_00027918	T_00027920	Morus notabilis hypothetical protein partial mRNA
T_00027919	T_00027920	Morus notabilis hypothetical protein partial mRNA
T_00027918	T_00027921	Morus notabilis hypothetical protein partial mRNA
T_00027919	T_00027921	Morus notabilis hypothetical protein partial mRNA
T_00027918	T_00027922	Morus notabilis hypothetical protein partial mRNA
T_00027919	T_00027922	Morus notabilis hypothetical protein partial mRNA
T_00027918	T_00027923	Morus notabilis hypothetical protein partial mRNA
T_00027919	T_00027923	Morus notabilis hypothetical protein partial mRNA
T_00027918	T_00027924	Morus notabilis hypothetical protein partial mRNA
T_00027919	T_00027924	Morus notabilis hypothetical protein partial mRNA
T_00027918	T_00027925	Morus notabilis hypothetical protein partial mRNA
T_00027919	T_00027925	Morus notabilis hypothetical protein partial mRNA
T_00027918	T_00027926	Morus notabilis hypothetical protein partial mRNA
T_00027919	T_00027926	Morus notabilis hypothetical protein partial mRNA
T_00027918	T_00027927	Morus notabilis hypothetical protein partial mRNA
T_00027919	T_00027927	Morus notabilis hypothetical protein partial mRNA
T_00015436	T_00028019	PREDICTED: Malus x domestica uncharacterized LOC103445967 (LOC103445967), mRNA
T_00091313	T_00028080	Morus notabilis F-box protein partial mRNA
T_00001693	T_00028084	PREDICTED: Jatropha curcas zeaxanthin epoxidase, chloroplastic-like (LOC105632332), transcript variant X2, mRNA
T_00003090	T_00028084	PREDICTED: Jatropha curcas zeaxanthin epoxidase, chloroplastic-like (LOC105632332), transcript variant X2, mRNA
T_00026864	T_00028084	PREDICTED: Jatropha curcas zeaxanthin epoxidase, chloroplastic-like (LOC105632332), transcript variant X2, mRNA
T_00026865	T_00028084	PREDICTED: Jatropha curcas zeaxanthin epoxidase, chloroplastic-like (LOC105632332), transcript variant X2, mRNA
T_00026866	T_00028084	PREDICTED: Jatropha curcas zeaxanthin epoxidase, chloroplastic-like (LOC105632332), transcript variant X2, mRNA
T_00056576	T_00028084	PREDICTED: Jatropha curcas zeaxanthin epoxidase, chloroplastic-like (LOC105632332), transcript variant X2, mRNA
T_00079123	T_00028084	PREDICTED: Jatropha curcas zeaxanthin epoxidase, chloroplastic-like (LOC105632332), transcript variant X2, mRNA
T_00079125	T_00028084	PREDICTED: Jatropha curcas zeaxanthin epoxidase, chloroplastic-like (LOC105632332), transcript variant X2, mRNA
T_00091313	T_00028084	PREDICTED: Jatropha curcas zeaxanthin epoxidase, chloroplastic-like (LOC105632332), transcript variant X2, mRNA
T_00091477	T_00028084	PREDICTED: Jatropha curcas zeaxanthin epoxidase, chloroplastic-like (LOC105632332), transcript variant X2, mRNA
T_00001693	T_00028085	PREDICTED: Jatropha curcas zeaxanthin epoxidase, chloroplastic-like (LOC105632332), transcript variant X1, mRNA
T_00003090	T_00028085	PREDICTED: Jatropha curcas zeaxanthin epoxidase, chloroplastic-like (LOC105632332), transcript variant X1, mRNA
T_00026864	T_00028085	PREDICTED: Jatropha curcas zeaxanthin epoxidase, chloroplastic-like (LOC105632332), transcript variant X1, mRNA
T_00026865	T_00028085	PREDICTED: Jatropha curcas zeaxanthin epoxidase, chloroplastic-like (LOC105632332), transcript variant X1, mRNA
T_00026866	T_00028085	PREDICTED: Jatropha curcas zeaxanthin epoxidase, chloroplastic-like (LOC105632332), transcript variant X1, mRNA
T_00056576	T_00028085	PREDICTED: Jatropha curcas zeaxanthin epoxidase, chloroplastic-like (LOC105632332), transcript variant X1, mRNA
T_00079123	T_00028085	PREDICTED: Jatropha curcas zeaxanthin epoxidase, chloroplastic-like (LOC105632332), transcript variant X1, mRNA
T_00079125	T_00028085	PREDICTED: Jatropha curcas zeaxanthin epoxidase, chloroplastic-like (LOC105632332), transcript variant X1, mRNA
T_00091313	T_00028085	PREDICTED: Jatropha curcas zeaxanthin epoxidase, chloroplastic-like (LOC105632332), transcript variant X1, mRNA
T_00091477	T_00028085	PREDICTED: Jatropha curcas zeaxanthin epoxidase, chloroplastic-like (LOC105632332), transcript variant X1, mRNA
T_00031226	T_00028161	PREDICTED: Populus euphratica uncharacterized LOC105132587 (LOC105132587), transcript variant X3, misc_RNA
T_00056575	T_00028161	PREDICTED: Populus euphratica uncharacterized LOC105132587 (LOC105132587), transcript variant X3, misc_RNA
T_00056576	T_00028161	PREDICTED: Populus euphratica uncharacterized LOC105132587 (LOC105132587), transcript variant X3, misc_RNA
T_00079123	T_00028161	PREDICTED: Populus euphratica uncharacterized LOC105132587 (LOC105132587), transcript variant X3, misc_RNA
T_00079125	T_00028161	PREDICTED: Populus euphratica uncharacterized LOC105132587 (LOC105132587), transcript variant X3, misc_RNA
T_00079126	T_00028161	PREDICTED: Populus euphratica uncharacterized LOC105132587 (LOC105132587), transcript variant X3, misc_RNA
T_00081608	T_00028161	PREDICTED: Populus euphratica uncharacterized LOC105132587 (LOC105132587), transcript variant X3, misc_RNA
T_00091313	T_00028161	PREDICTED: Populus euphratica uncharacterized LOC105132587 (LOC105132587), transcript variant X3, misc_RNA
T_00031226	T_00028162	PREDICTED: Populus euphratica uncharacterized LOC105132587 (LOC105132587), transcript variant X3, misc_RNA
T_00056575	T_00028162	PREDICTED: Populus euphratica uncharacterized LOC105132587 (LOC105132587), transcript variant X3, misc_RNA
T_00056576	T_00028162	PREDICTED: Populus euphratica uncharacterized LOC105132587 (LOC105132587), transcript variant X3, misc_RNA
T_00079123	T_00028162	PREDICTED: Populus euphratica uncharacterized LOC105132587 (LOC105132587), transcript variant X3, misc_RNA
T_00079125	T_00028162	PREDICTED: Populus euphratica uncharacterized LOC105132587 (LOC105132587), transcript variant X3, misc_RNA
T_00079126	T_00028162	PREDICTED: Populus euphratica uncharacterized LOC105132587 (LOC105132587), transcript variant X3, misc_RNA
T_00081608	T_00028162	PREDICTED: Populus euphratica uncharacterized LOC105132587 (LOC105132587), transcript variant X3, misc_RNA
T_00091313	T_00028162	PREDICTED: Populus euphratica uncharacterized LOC105132587 (LOC105132587), transcript variant X3, misc_RNA
T_00037299	T_00028165	PREDICTED: Prunus mume uncharacterized aarF domain-containing protein kinase At1g79600, chloroplastic (LOC103324311), mRNA
T_00037300	T_00028165	PREDICTED: Prunus mume uncharacterized aarF domain-containing protein kinase At1g79600, chloroplastic (LOC103324311), mRNA
T_00037301	T_00028165	PREDICTED: Prunus mume uncharacterized aarF domain-containing protein kinase At1g79600, chloroplastic (LOC103324311), mRNA
T_00037303	T_00028165	PREDICTED: Prunus mume uncharacterized aarF domain-containing protein kinase At1g79600, chloroplastic (LOC103324311), mRNA
T_00037304	T_00028165	PREDICTED: Prunus mume uncharacterized aarF domain-containing protein kinase At1g79600, chloroplastic (LOC103324311), mRNA
T_00037299	T_00028166	PREDICTED: Prunus mume uncharacterized aarF domain-containing protein kinase At1g79600, chloroplastic (LOC103324311), mRNA
T_00037300	T_00028166	PREDICTED: Prunus mume uncharacterized aarF domain-containing protein kinase At1g79600, chloroplastic (LOC103324311), mRNA
T_00037301	T_00028166	PREDICTED: Prunus mume uncharacterized aarF domain-containing protein kinase At1g79600, chloroplastic (LOC103324311), mRNA
T_00037303	T_00028166	PREDICTED: Prunus mume uncharacterized aarF domain-containing protein kinase At1g79600, chloroplastic (LOC103324311), mRNA
T_00037304	T_00028166	PREDICTED: Prunus mume uncharacterized aarF domain-containing protein kinase At1g79600, chloroplastic (LOC103324311), mRNA
T_00037299	T_00028167	PREDICTED: Prunus mume uncharacterized aarF domain-containing protein kinase At1g79600, chloroplastic (LOC103324311), mRNA
T_00037300	T_00028167	PREDICTED: Prunus mume uncharacterized aarF domain-containing protein kinase At1g79600, chloroplastic (LOC103324311), mRNA
T_00037301	T_00028167	PREDICTED: Prunus mume uncharacterized aarF domain-containing protein kinase At1g79600, chloroplastic (LOC103324311), mRNA
T_00037303	T_00028167	PREDICTED: Prunus mume uncharacterized aarF domain-containing protein kinase At1g79600, chloroplastic (LOC103324311), mRNA
T_00037304	T_00028167	PREDICTED: Prunus mume uncharacterized aarF domain-containing protein kinase At1g79600, chloroplastic (LOC103324311), mRNA
T_00007304	T_00028291	Dalbera nigra clone 1e28 microsatellite sequence
T_00093803	T_00028308	PREDICTED: Glycine max photosynthetic NDH subunit of subcomplex B 4, chloroplastic-like (LOC100801331), mRNA
T_00093803	T_00028310	PREDICTED: Glycine max photosynthetic NDH subunit of subcomplex B 4, chloroplastic-like (LOC100801331), mRNA
T_00037898	T_00028340	PREDICTED: Jatropha curcas phospholipid--sterol O-acyltransferase (LOC105644499), transcript variant X2, mRNA
T_00039569	T_00028340	PREDICTED: Jatropha curcas phospholipid--sterol O-acyltransferase (LOC105644499), transcript variant X2, mRNA
T_00039570	T_00028340	PREDICTED: Jatropha curcas phospholipid--sterol O-acyltransferase (LOC105644499), transcript variant X2, mRNA
T_00039572	T_00028340	PREDICTED: Jatropha curcas phospholipid--sterol O-acyltransferase (LOC105644499), transcript variant X2, mRNA
T_00047915	T_00028340	PREDICTED: Jatropha curcas phospholipid--sterol O-acyltransferase (LOC105644499), transcript variant X2, mRNA
T_00037898	T_00028342	Theobroma cacao Phospholipid sterol acyl transferase 1 isoform 4 (TCM_003955) mRNA, complete cds
T_00039569	T_00028342	Theobroma cacao Phospholipid sterol acyl transferase 1 isoform 4 (TCM_003955) mRNA, complete cds
T_00039570	T_00028342	Theobroma cacao Phospholipid sterol acyl transferase 1 isoform 4 (TCM_003955) mRNA, complete cds
T_00039572	T_00028342	Theobroma cacao Phospholipid sterol acyl transferase 1 isoform 4 (TCM_003955) mRNA, complete cds
T_00047915	T_00028342	Theobroma cacao Phospholipid sterol acyl transferase 1 isoform 4 (TCM_003955) mRNA, complete cds
T_00037898	T_00028343	Theobroma cacao Phospholipid sterol acyl transferase 1 isoform 4 (TCM_003955) mRNA, complete cds
T_00039569	T_00028343	Theobroma cacao Phospholipid sterol acyl transferase 1 isoform 4 (TCM_003955) mRNA, complete cds
T_00039570	T_00028343	Theobroma cacao Phospholipid sterol acyl transferase 1 isoform 4 (TCM_003955) mRNA, complete cds
T_00039572	T_00028343	Theobroma cacao Phospholipid sterol acyl transferase 1 isoform 4 (TCM_003955) mRNA, complete cds
T_00047915	T_00028343	Theobroma cacao Phospholipid sterol acyl transferase 1 isoform 4 (TCM_003955) mRNA, complete cds
T_00037898	T_00028344	PREDICTED: Jatropha curcas phospholipid--sterol O-acyltransferase (LOC105644499), transcript variant X2, mRNA
T_00039569	T_00028344	PREDICTED: Jatropha curcas phospholipid--sterol O-acyltransferase (LOC105644499), transcript variant X2, mRNA
T_00039570	T_00028344	PREDICTED: Jatropha curcas phospholipid--sterol O-acyltransferase (LOC105644499), transcript variant X2, mRNA
T_00039572	T_00028344	PREDICTED: Jatropha curcas phospholipid--sterol O-acyltransferase (LOC105644499), transcript variant X2, mRNA
T_00047915	T_00028344	PREDICTED: Jatropha curcas phospholipid--sterol O-acyltransferase (LOC105644499), transcript variant X2, mRNA
T_00037898	T_00028349	Medicago truncatula phosphatidylcholine-sterol acyltransferase mRNA
T_00039569	T_00028349	Medicago truncatula phosphatidylcholine-sterol acyltransferase mRNA
T_00039570	T_00028349	Medicago truncatula phosphatidylcholine-sterol acyltransferase mRNA
T_00039572	T_00028349	Medicago truncatula phosphatidylcholine-sterol acyltransferase mRNA
T_00047915	T_00028349	Medicago truncatula phosphatidylcholine-sterol acyltransferase mRNA
T_00028464	T_00028463	Prunus persica hypothetical protein (PRUPE_ppa000646mg) mRNA, complete cds
T_00058160	T_00028569	PREDICTED: Populus euphratica S-norcoclaurine synthase 1-like (LOC105128322), transcript variant X2, mRNA
T_00037328	T_00028668	Morus notabilis Serine/threonine-protein phosphatase PP1 partial mRNA
T_00037954	T_00028668	Morus notabilis Serine/threonine-protein phosphatase PP1 partial mRNA
T_00059036	T_00028668	Morus notabilis Serine/threonine-protein phosphatase PP1 partial mRNA
T_00059037	T_00028668	Morus notabilis Serine/threonine-protein phosphatase PP1 partial mRNA
T_00059036	T_00028669	Morus notabilis Serine/threonine-protein phosphatase PP1 partial mRNA
T_00059037	T_00028669	Morus notabilis Serine/threonine-protein phosphatase PP1 partial mRNA
T_00039745	T_00028777	Morus notabilis putative leucine-rich repeat receptor-like protein kinase partial mRNA
T_00039746	T_00028777	Morus notabilis putative leucine-rich repeat receptor-like protein kinase partial mRNA
T_00045196	T_00028777	Morus notabilis putative leucine-rich repeat receptor-like protein kinase partial mRNA
T_00049546	T_00028777	Morus notabilis putative leucine-rich repeat receptor-like protein kinase partial mRNA
T_00058160	T_00028777	Morus notabilis putative leucine-rich repeat receptor-like protein kinase partial mRNA
T_00068132	T_00028777	Morus notabilis putative leucine-rich repeat receptor-like protein kinase partial mRNA
T_00068133	T_00028777	Morus notabilis putative leucine-rich repeat receptor-like protein kinase partial mRNA
T_00084883	T_00028777	Morus notabilis putative leucine-rich repeat receptor-like protein kinase partial mRNA
T_00091451	T_00028777	Morus notabilis putative leucine-rich repeat receptor-like protein kinase partial mRNA
T_00039745	T_00028778	Morus notabilis putative leucine-rich repeat receptor-like protein kinase partial mRNA
T_00039746	T_00028778	Morus notabilis putative leucine-rich repeat receptor-like protein kinase partial mRNA
T_00045196	T_00028778	Morus notabilis putative leucine-rich repeat receptor-like protein kinase partial mRNA
T_00049546	T_00028778	Morus notabilis putative leucine-rich repeat receptor-like protein kinase partial mRNA
T_00058160	T_00028778	Morus notabilis putative leucine-rich repeat receptor-like protein kinase partial mRNA
T_00068132	T_00028778	Morus notabilis putative leucine-rich repeat receptor-like protein kinase partial mRNA
T_00068133	T_00028778	Morus notabilis putative leucine-rich repeat receptor-like protein kinase partial mRNA
T_00084883	T_00028778	Morus notabilis putative leucine-rich repeat receptor-like protein kinase partial mRNA
T_00091451	T_00028778	Morus notabilis putative leucine-rich repeat receptor-like protein kinase partial mRNA
T_00025656	T_00028800	PREDICTED: Prunus mume receptor-like protein kinase BRI1-like 3 (LOC103344622), mRNA
T_00025657	T_00028800	PREDICTED: Prunus mume receptor-like protein kinase BRI1-like 3 (LOC103344622), mRNA
T_00025656	T_00028801	PREDICTED: Prunus mume receptor-like protein kinase BRI1-like 3 (LOC103344622), mRNA
T_00025657	T_00028801	PREDICTED: Prunus mume receptor-like protein kinase BRI1-like 3 (LOC103344622), mRNA
T_00025656	T_00028802	PREDICTED: Prunus mume receptor-like protein kinase BRI1-like 3 (LOC103344622), mRNA
T_00025657	T_00028802	PREDICTED: Prunus mume receptor-like protein kinase BRI1-like 3 (LOC103344622), mRNA
T_00025656	T_00028803	PREDICTED: Prunus mume receptor-like protein kinase BRI1-like 3 (LOC103344622), mRNA
T_00025657	T_00028803	PREDICTED: Prunus mume receptor-like protein kinase BRI1-like 3 (LOC103344622), mRNA
T_00044820	T_00028864	Morus notabilis Putative copper-transporting ATPase 3 partial mRNA
T_00071692	T_00028864	Morus notabilis Putative copper-transporting ATPase 3 partial mRNA
T_00044820	T_00028865	Morus notabilis Putative copper-transporting ATPase 3 partial mRNA
T_00071692	T_00028865	Morus notabilis Putative copper-transporting ATPase 3 partial mRNA
T_00018395	T_00028892	PREDICTED: Jatropha curcas uncharacterized LOC105638128 (LOC105638128), transcript variant X3, mRNA
T_00094102	T_00028942	Prunus persica hypothetical protein (PRUPE_ppa002507mg) mRNA, complete cds
T_00094102	T_00028943	Prunus persica hypothetical protein (PRUPE_ppa002507mg) mRNA, complete cds
T_00028985	T_00028991	PREDICTED: Fragaria vesca subsp. vesca orin of replication complex subunit 4 (LOC101301778), mRNA
T_00028985	T_00028992	PREDICTED: Fragaria vesca subsp. vesca orin of replication complex subunit 4 (LOC101301778), mRNA
T_00028985	T_00028993	PREDICTED: Fragaria vesca subsp. vesca orin of replication complex subunit 4 (LOC101301778), mRNA
T_00058452	T_00029034	Morus notabilis G-type lectin S-receptor-like serine/threonine-protein kinase RKS1 partial mRNA
T_00087563	T_00029034	Morus notabilis G-type lectin S-receptor-like serine/threonine-protein kinase RKS1 partial mRNA
T_00052177	T_00029063	Morus notabilis Pleiotropic drug resistance protein 1 partial mRNA
T_00023279	T_00029064	Morus notabilis Pleiotropic drug resistance protein 1 partial mRNA
T_00052177	T_00029064	Morus notabilis Pleiotropic drug resistance protein 1 partial mRNA
T_00023279	T_00029065	Morus notabilis Pleiotropic drug resistance protein 1 partial mRNA
T_00052177	T_00029065	Morus notabilis Pleiotropic drug resistance protein 1 partial mRNA
T_00061057	T_00029129	PREDICTED: Fragaria vesca subsp. vesca phosphoglucan, water dikinase, chloroplastic (LOC101296480), mRNA
T_00029198	T_00029201	PREDICTED: Prunus mume centromere-associated protein E (LOC103342959), mRNA
T_00000815	T_00029207	Morus notabilis Reticulon-like protein partial mRNA
T_00008383	T_00029300	Morus notabilis RNA pseudourine synthase 6 partial mRNA
T_00008384	T_00029300	Morus notabilis RNA pseudourine synthase 6 partial mRNA
T_00008383	T_00029301	Morus notabilis RNA pseudourine synthase 6 partial mRNA
T_00008384	T_00029301	Morus notabilis RNA pseudourine synthase 6 partial mRNA
T_00008383	T_00029302	Morus notabilis RNA pseudourine synthase 6 partial mRNA
T_00008384	T_00029302	Morus notabilis RNA pseudourine synthase 6 partial mRNA
T_00014755	T_00029375	PREDICTED: Gossypium raimondii uncharacterized LOC105790763 (LOC105790763), mRNA
T_00021957	T_00029375	PREDICTED: Gossypium raimondii uncharacterized LOC105790763 (LOC105790763), mRNA
T_00029565	T_00029375	PREDICTED: Gossypium raimondii uncharacterized LOC105790763 (LOC105790763), mRNA
T_00058160	T_00029375	PREDICTED: Gossypium raimondii uncharacterized LOC105790763 (LOC105790763), mRNA
T_00058161	T_00029375	PREDICTED: Gossypium raimondii uncharacterized LOC105790763 (LOC105790763), mRNA
T_00058162	T_00029375	PREDICTED: Gossypium raimondii uncharacterized LOC105790763 (LOC105790763), mRNA
T_00090589	T_00029375	PREDICTED: Gossypium raimondii uncharacterized LOC105790763 (LOC105790763), mRNA
T_00014755	T_00029376	PREDICTED: Gossypium raimondii uncharacterized LOC105790763 (LOC105790763), mRNA
T_00021957	T_00029376	PREDICTED: Gossypium raimondii uncharacterized LOC105790763 (LOC105790763), mRNA
T_00029565	T_00029376	PREDICTED: Gossypium raimondii uncharacterized LOC105790763 (LOC105790763), mRNA
T_00058160	T_00029376	PREDICTED: Gossypium raimondii uncharacterized LOC105790763 (LOC105790763), mRNA
T_00058161	T_00029376	PREDICTED: Gossypium raimondii uncharacterized LOC105790763 (LOC105790763), mRNA
T_00058162	T_00029376	PREDICTED: Gossypium raimondii uncharacterized LOC105790763 (LOC105790763), mRNA
T_00090589	T_00029376	PREDICTED: Gossypium raimondii uncharacterized LOC105790763 (LOC105790763), mRNA
T_00008270	T_00029587	PREDICTED: Prunus mume DNA excision repair protein ERCC-1 (LOC103344672), transcript variant X2, mRNA
T_00008271	T_00029587	PREDICTED: Prunus mume DNA excision repair protein ERCC-1 (LOC103344672), transcript variant X2, mRNA
T_00012459	T_00029587	PREDICTED: Prunus mume DNA excision repair protein ERCC-1 (LOC103344672), transcript variant X2, mRNA
T_00053119	T_00029587	PREDICTED: Prunus mume DNA excision repair protein ERCC-1 (LOC103344672), transcript variant X2, mRNA
T_00062050	T_00029587	PREDICTED: Prunus mume DNA excision repair protein ERCC-1 (LOC103344672), transcript variant X2, mRNA
T_00062051	T_00029587	PREDICTED: Prunus mume DNA excision repair protein ERCC-1 (LOC103344672), transcript variant X2, mRNA
T_00062052	T_00029587	PREDICTED: Prunus mume DNA excision repair protein ERCC-1 (LOC103344672), transcript variant X2, mRNA
T_00008270	T_00029588	PREDICTED: Prunus mume DNA excision repair protein ERCC-1 (LOC103344672), transcript variant X2, mRNA
T_00008271	T_00029588	PREDICTED: Prunus mume DNA excision repair protein ERCC-1 (LOC103344672), transcript variant X2, mRNA
T_00012459	T_00029588	PREDICTED: Prunus mume DNA excision repair protein ERCC-1 (LOC103344672), transcript variant X2, mRNA
T_00053119	T_00029588	PREDICTED: Prunus mume DNA excision repair protein ERCC-1 (LOC103344672), transcript variant X2, mRNA
T_00062050	T_00029588	PREDICTED: Prunus mume DNA excision repair protein ERCC-1 (LOC103344672), transcript variant X2, mRNA
T_00062051	T_00029588	PREDICTED: Prunus mume DNA excision repair protein ERCC-1 (LOC103344672), transcript variant X2, mRNA
T_00062052	T_00029588	PREDICTED: Prunus mume DNA excision repair protein ERCC-1 (LOC103344672), transcript variant X2, mRNA
T_00029784	T_00029786	Morus notabilis Ribosome biogenesis GTPase A partial mRNA
T_00029784	T_00029787	Morus notabilis Ribosome biogenesis GTPase A partial mRNA
T_00029784	T_00029788	Morus notabilis Ribosome biogenesis GTPase A partial mRNA
T_00045128	T_00029820	PREDICTED: Populus euphratica 50S ribosomal protein L20, chloroplastic (LOC105123416), mRNA
T_00045129	T_00029820	PREDICTED: Populus euphratica 50S ribosomal protein L20, chloroplastic (LOC105123416), mRNA
T_00090428	T_00029984	PREDICTED: Prunus mume probable polygalacturonase At1g80170 (LOC103341939), mRNA
T_00090429	T_00029984	PREDICTED: Prunus mume probable polygalacturonase At1g80170 (LOC103341939), mRNA
T_00090430	T_00029984	PREDICTED: Prunus mume probable polygalacturonase At1g80170 (LOC103341939), mRNA
T_00028251	T_00030017	Prunus persica hypothetical protein (PRUPE_ppa000905mg) mRNA, complete cds
T_00028251	T_00030026	Prunus persica hypothetical protein (PRUPE_ppa020087mg) mRNA, partial cds
T_00018750	T_00030031	PREDICTED: Jatropha curcas ATP-dependent Clp protease ATP-binding subunit clpX-like, mitochondrial (LOC105631569), mRNA
T_00071979	T_00030031	PREDICTED: Jatropha curcas ATP-dependent Clp protease ATP-binding subunit clpX-like, mitochondrial (LOC105631569), mRNA
T_00018750	T_00030032	PREDICTED: Jatropha curcas ATP-dependent Clp protease ATP-binding subunit clpX-like, mitochondrial (LOC105631569), mRNA
T_00071979	T_00030032	PREDICTED: Jatropha curcas ATP-dependent Clp protease ATP-binding subunit clpX-like, mitochondrial (LOC105631569), mRNA
T_00018750	T_00030033	PREDICTED: Jatropha curcas ATP-dependent Clp protease ATP-binding subunit clpX-like, mitochondrial (LOC105631569), mRNA
T_00071979	T_00030033	PREDICTED: Jatropha curcas ATP-dependent Clp protease ATP-binding subunit clpX-like, mitochondrial (LOC105631569), mRNA
T_00018750	T_00030034	PREDICTED: Jatropha curcas ATP-dependent Clp protease ATP-binding subunit clpX-like, mitochondrial (LOC105631569), mRNA
T_00071979	T_00030034	PREDICTED: Jatropha curcas ATP-dependent Clp protease ATP-binding subunit clpX-like, mitochondrial (LOC105631569), mRNA
T_00018750	T_00030035	PREDICTED: Jatropha curcas ATP-dependent Clp protease ATP-binding subunit clpX-like, mitochondrial (LOC105631569), mRNA
T_00071979	T_00030035	PREDICTED: Jatropha curcas ATP-dependent Clp protease ATP-binding subunit clpX-like, mitochondrial (LOC105631569), mRNA
T_00018750	T_00030036	PREDICTED: Jatropha curcas ATP-dependent Clp protease ATP-binding subunit clpX-like, mitochondrial (LOC105631569), mRNA
T_00071979	T_00030036	PREDICTED: Jatropha curcas ATP-dependent Clp protease ATP-binding subunit clpX-like, mitochondrial (LOC105631569), mRNA
T_00008270	T_00030043	Morus notabilis hypothetical protein partial mRNA
T_00008271	T_00030043	Morus notabilis hypothetical protein partial mRNA
T_00012459	T_00030043	Morus notabilis hypothetical protein partial mRNA
T_00026883	T_00030043	Morus notabilis hypothetical protein partial mRNA
T_00053119	T_00030043	Morus notabilis hypothetical protein partial mRNA
T_00059579	T_00030043	Morus notabilis hypothetical protein partial mRNA
T_00059580	T_00030043	Morus notabilis hypothetical protein partial mRNA
T_00059581	T_00030043	Morus notabilis hypothetical protein partial mRNA
T_00059582	T_00030043	Morus notabilis hypothetical protein partial mRNA
T_00059583	T_00030043	Morus notabilis hypothetical protein partial mRNA
T_00062050	T_00030043	Morus notabilis hypothetical protein partial mRNA
T_00062051	T_00030043	Morus notabilis hypothetical protein partial mRNA
T_00062052	T_00030043	Morus notabilis hypothetical protein partial mRNA
T_00008270	T_00030044	PREDICTED: Prunus mume uncharacterized LOC103341579 (LOC103341579), mRNA
T_00008271	T_00030044	PREDICTED: Prunus mume uncharacterized LOC103341579 (LOC103341579), mRNA
T_00012459	T_00030044	PREDICTED: Prunus mume uncharacterized LOC103341579 (LOC103341579), mRNA
T_00026883	T_00030044	PREDICTED: Prunus mume uncharacterized LOC103341579 (LOC103341579), mRNA
T_00053119	T_00030044	PREDICTED: Prunus mume uncharacterized LOC103341579 (LOC103341579), mRNA
T_00059579	T_00030044	PREDICTED: Prunus mume uncharacterized LOC103341579 (LOC103341579), mRNA
T_00059580	T_00030044	PREDICTED: Prunus mume uncharacterized LOC103341579 (LOC103341579), mRNA
T_00059581	T_00030044	PREDICTED: Prunus mume uncharacterized LOC103341579 (LOC103341579), mRNA
T_00059582	T_00030044	PREDICTED: Prunus mume uncharacterized LOC103341579 (LOC103341579), mRNA
T_00059583	T_00030044	PREDICTED: Prunus mume uncharacterized LOC103341579 (LOC103341579), mRNA
T_00062050	T_00030044	PREDICTED: Prunus mume uncharacterized LOC103341579 (LOC103341579), mRNA
T_00062051	T_00030044	PREDICTED: Prunus mume uncharacterized LOC103341579 (LOC103341579), mRNA
T_00062052	T_00030044	PREDICTED: Prunus mume uncharacterized LOC103341579 (LOC103341579), mRNA
T_00008270	T_00030045	PREDICTED: Prunus mume uncharacterized LOC103341579 (LOC103341579), mRNA
T_00008271	T_00030045	PREDICTED: Prunus mume uncharacterized LOC103341579 (LOC103341579), mRNA
T_00012459	T_00030045	PREDICTED: Prunus mume uncharacterized LOC103341579 (LOC103341579), mRNA
T_00026883	T_00030045	PREDICTED: Prunus mume uncharacterized LOC103341579 (LOC103341579), mRNA
T_00053119	T_00030045	PREDICTED: Prunus mume uncharacterized LOC103341579 (LOC103341579), mRNA
T_00059579	T_00030045	PREDICTED: Prunus mume uncharacterized LOC103341579 (LOC103341579), mRNA
T_00059580	T_00030045	PREDICTED: Prunus mume uncharacterized LOC103341579 (LOC103341579), mRNA
T_00059581	T_00030045	PREDICTED: Prunus mume uncharacterized LOC103341579 (LOC103341579), mRNA
T_00059582	T_00030045	PREDICTED: Prunus mume uncharacterized LOC103341579 (LOC103341579), mRNA
T_00059583	T_00030045	PREDICTED: Prunus mume uncharacterized LOC103341579 (LOC103341579), mRNA
T_00062050	T_00030045	PREDICTED: Prunus mume uncharacterized LOC103341579 (LOC103341579), mRNA
T_00062051	T_00030045	PREDICTED: Prunus mume uncharacterized LOC103341579 (LOC103341579), mRNA
T_00062052	T_00030045	PREDICTED: Prunus mume uncharacterized LOC103341579 (LOC103341579), mRNA
T_00008270	T_00030046	PREDICTED: Prunus mume uncharacterized LOC103341579 (LOC103341579), mRNA
T_00008271	T_00030046	PREDICTED: Prunus mume uncharacterized LOC103341579 (LOC103341579), mRNA
T_00012459	T_00030046	PREDICTED: Prunus mume uncharacterized LOC103341579 (LOC103341579), mRNA
T_00026883	T_00030046	PREDICTED: Prunus mume uncharacterized LOC103341579 (LOC103341579), mRNA
T_00053119	T_00030046	PREDICTED: Prunus mume uncharacterized LOC103341579 (LOC103341579), mRNA
T_00059579	T_00030046	PREDICTED: Prunus mume uncharacterized LOC103341579 (LOC103341579), mRNA
T_00059580	T_00030046	PREDICTED: Prunus mume uncharacterized LOC103341579 (LOC103341579), mRNA
T_00059581	T_00030046	PREDICTED: Prunus mume uncharacterized LOC103341579 (LOC103341579), mRNA
T_00059582	T_00030046	PREDICTED: Prunus mume uncharacterized LOC103341579 (LOC103341579), mRNA
T_00059583	T_00030046	PREDICTED: Prunus mume uncharacterized LOC103341579 (LOC103341579), mRNA
T_00062050	T_00030046	PREDICTED: Prunus mume uncharacterized LOC103341579 (LOC103341579), mRNA
T_00062051	T_00030046	PREDICTED: Prunus mume uncharacterized LOC103341579 (LOC103341579), mRNA
T_00062052	T_00030046	PREDICTED: Prunus mume uncharacterized LOC103341579 (LOC103341579), mRNA
T_00009826	T_00030100	Populus trichocarpa myosin heavy chain-related family protein (POPTR_0001s47100g) mRNA, complete cds
T_00009827	T_00030100	Populus trichocarpa myosin heavy chain-related family protein (POPTR_0001s47100g) mRNA, complete cds
T_00035197	T_00030108	PREDICTED: Malus x domestica TMV resistance protein N-like (LOC103444981), mRNA
T_00035197	T_00030109	PREDICTED: Malus x domestica TMV resistance protein N-like (LOC103444981), mRNA
T_00035197	T_00030110	PREDICTED: Malus x domestica TMV resistance protein N-like (LOC103444981), mRNA
T_00014118	T_00030180	Morus notabilis Alpha,alpha-trehalose-phosphate synthase [UDP-forming] 1 partial mRNA
T_00014119	T_00030180	Morus notabilis Alpha,alpha-trehalose-phosphate synthase [UDP-forming] 1 partial mRNA
T_00019220	T_00030180	Morus notabilis Alpha,alpha-trehalose-phosphate synthase [UDP-forming] 1 partial mRNA
T_00042844	T_00030180	Morus notabilis Alpha,alpha-trehalose-phosphate synthase [UDP-forming] 1 partial mRNA
T_00042845	T_00030180	Morus notabilis Alpha,alpha-trehalose-phosphate synthase [UDP-forming] 1 partial mRNA
T_00042846	T_00030180	Morus notabilis Alpha,alpha-trehalose-phosphate synthase [UDP-forming] 1 partial mRNA
T_00061057	T_00030180	Morus notabilis Alpha,alpha-trehalose-phosphate synthase [UDP-forming] 1 partial mRNA
T_00061897	T_00030180	Morus notabilis Alpha,alpha-trehalose-phosphate synthase [UDP-forming] 1 partial mRNA
T_00071833	T_00030180	Morus notabilis Alpha,alpha-trehalose-phosphate synthase [UDP-forming] 1 partial mRNA
T_00014118	T_00030181	Morus notabilis Alpha,alpha-trehalose-phosphate synthase [UDP-forming] 1 partial mRNA
T_00014119	T_00030181	Morus notabilis Alpha,alpha-trehalose-phosphate synthase [UDP-forming] 1 partial mRNA
T_00019220	T_00030181	Morus notabilis Alpha,alpha-trehalose-phosphate synthase [UDP-forming] 1 partial mRNA
T_00042844	T_00030181	Morus notabilis Alpha,alpha-trehalose-phosphate synthase [UDP-forming] 1 partial mRNA
T_00042845	T_00030181	Morus notabilis Alpha,alpha-trehalose-phosphate synthase [UDP-forming] 1 partial mRNA
T_00042846	T_00030181	Morus notabilis Alpha,alpha-trehalose-phosphate synthase [UDP-forming] 1 partial mRNA
T_00061057	T_00030181	Morus notabilis Alpha,alpha-trehalose-phosphate synthase [UDP-forming] 1 partial mRNA
T_00061897	T_00030181	Morus notabilis Alpha,alpha-trehalose-phosphate synthase [UDP-forming] 1 partial mRNA
T_00071833	T_00030181	Morus notabilis Alpha,alpha-trehalose-phosphate synthase [UDP-forming] 1 partial mRNA
T_00014118	T_00030182	Morus notabilis Alpha,alpha-trehalose-phosphate synthase [UDP-forming] 1 partial mRNA
T_00014119	T_00030182	Morus notabilis Alpha,alpha-trehalose-phosphate synthase [UDP-forming] 1 partial mRNA
T_00019220	T_00030182	Morus notabilis Alpha,alpha-trehalose-phosphate synthase [UDP-forming] 1 partial mRNA
T_00042844	T_00030182	Morus notabilis Alpha,alpha-trehalose-phosphate synthase [UDP-forming] 1 partial mRNA
T_00042845	T_00030182	Morus notabilis Alpha,alpha-trehalose-phosphate synthase [UDP-forming] 1 partial mRNA
T_00042846	T_00030182	Morus notabilis Alpha,alpha-trehalose-phosphate synthase [UDP-forming] 1 partial mRNA
T_00061057	T_00030182	Morus notabilis Alpha,alpha-trehalose-phosphate synthase [UDP-forming] 1 partial mRNA
T_00061897	T_00030182	Morus notabilis Alpha,alpha-trehalose-phosphate synthase [UDP-forming] 1 partial mRNA
T_00071833	T_00030182	Morus notabilis Alpha,alpha-trehalose-phosphate synthase [UDP-forming] 1 partial mRNA
T_00027460	T_00030286	Morus notabilis hypothetical protein partial mRNA
T_00027460	T_00030287	Morus notabilis hypothetical protein partial mRNA
T_00027460	T_00030288	Morus notabilis hypothetical protein partial mRNA
T_00027460	T_00030289	Morus notabilis hypothetical protein partial mRNA
T_00027460	T_00030290	Morus notabilis hypothetical protein partial mRNA
T_00027460	T_00030291	Morus notabilis hypothetical protein partial mRNA
T_00027460	T_00030292	Morus notabilis hypothetical protein partial mRNA
T_00027460	T_00030293	Morus notabilis hypothetical protein partial mRNA
T_00028564	T_00030296	Morus notabilis Protein DA1-related 2 partial mRNA
T_00028564	T_00030297	Morus notabilis Protein DA1-related 2 partial mRNA
T_00028564	T_00030298	Morus notabilis Protein DA1-related 2 partial mRNA
T_00028564	T_00030299	Prunus persica hypothetical protein (PRUPE_ppa007904mg) mRNA, complete cds
T_00028564	T_00030300	Morus notabilis Protein DA1-related 2 partial mRNA
T_00013837	T_00030301	Morus notabilis putative glycerophosphoryl diester phosphodiesterase 3 partial mRNA
T_00013839	T_00030301	Morus notabilis putative glycerophosphoryl diester phosphodiesterase 3 partial mRNA
T_00013837	T_00030302	Morus notabilis putative glycerophosphoryl diester phosphodiesterase 3 partial mRNA
T_00013839	T_00030302	Morus notabilis putative glycerophosphoryl diester phosphodiesterase 3 partial mRNA
T_00013835	T_00030303	Morus notabilis putative glycerophosphoryl diester phosphodiesterase 3 partial mRNA
T_00013835	T_00030304	Morus notabilis putative glycerophosphoryl diester phosphodiesterase 3 partial mRNA
T_00051654	T_00030321	Morus notabilis ETO1-like protein 1 partial mRNA
T_00064632	T_00030321	Morus notabilis ETO1-like protein 1 partial mRNA
T_00043148	T_00030393	PREDICTED: Solanum lycopersicum putative phagocytic receptor 1b (LOC101247456), mRNA
T_00030620	T_00030458	Prunus persica hypothetical protein (PRUPE_ppa009036mg) mRNA, complete cds
T_00030620	T_00030459	Prunus persica hypothetical protein (PRUPE_ppa009036mg) mRNA, complete cds
T_00053473	T_00030628	PREDICTED: Jatropha curcas phosphatidylinositol N-acetylglucosaminyltransferase subunit P-like (LOC105630765), transcript variant X2, mRNA
T_00053473	T_00030629	PREDICTED: Jatropha curcas phosphatidylinositol N-acetylglucosaminyltransferase subunit P-like (LOC105630765), transcript variant X2, mRNA
T_00043613	T_00030877	PREDICTED: Vitis vinifera monothiol glutaredoxin-S15, mitochondrial (LOC100263408), mRNA
T_00043614	T_00030877	PREDICTED: Vitis vinifera monothiol glutaredoxin-S15, mitochondrial (LOC100263408), mRNA
T_00083888	T_00030877	PREDICTED: Vitis vinifera monothiol glutaredoxin-S15, mitochondrial (LOC100263408), mRNA
T_00083889	T_00030877	PREDICTED: Vitis vinifera monothiol glutaredoxin-S15, mitochondrial (LOC100263408), mRNA
T_00058160	T_00030970	Morus notabilis Inactive protein kinase partial mRNA
T_00068132	T_00030970	Morus notabilis Inactive protein kinase partial mRNA
T_00068133	T_00030970	Morus notabilis Inactive protein kinase partial mRNA
T_00004911	T_00031003	Morus notabilis hypothetical protein partial mRNA
T_00004912	T_00031003	Morus notabilis hypothetical protein partial mRNA
T_00004913	T_00031003	Morus notabilis hypothetical protein partial mRNA
T_00005336	T_00031109	PREDICTED: Prunus mume CCR4-NOT transcription complex subunit 11 (LOC103337014), mRNA
T_00022618	T_00031153	Morus notabilis L-type lectin-domain containing receptor kinase IV.1 partial mRNA
T_00022619	T_00031153	Morus notabilis L-type lectin-domain containing receptor kinase IV.1 partial mRNA
T_00030398	T_00031153	Morus notabilis L-type lectin-domain containing receptor kinase IV.1 partial mRNA
T_00038324	T_00031153	Morus notabilis L-type lectin-domain containing receptor kinase IV.1 partial mRNA
T_00038325	T_00031153	Morus notabilis L-type lectin-domain containing receptor kinase IV.1 partial mRNA
T_00039267	T_00031153	Morus notabilis L-type lectin-domain containing receptor kinase IV.1 partial mRNA
T_00092914	T_00031153	Morus notabilis L-type lectin-domain containing receptor kinase IV.1 partial mRNA
T_00025203	T_00031162	Morus notabilis hypothetical protein partial mRNA
T_00025204	T_00031162	Morus notabilis hypothetical protein partial mRNA
T_00032755	T_00031162	Morus notabilis hypothetical protein partial mRNA
T_00032758	T_00031162	Morus notabilis hypothetical protein partial mRNA
T_00090706	T_00031162	Morus notabilis hypothetical protein partial mRNA
T_00025203	T_00031163	Morus notabilis hypothetical protein partial mRNA
T_00025204	T_00031163	Morus notabilis hypothetical protein partial mRNA
T_00032755	T_00031163	Morus notabilis hypothetical protein partial mRNA
T_00032758	T_00031163	Morus notabilis hypothetical protein partial mRNA
T_00090706	T_00031163	Morus notabilis hypothetical protein partial mRNA
T_00025203	T_00031164	Morus notabilis hypothetical protein partial mRNA
T_00025204	T_00031164	Morus notabilis hypothetical protein partial mRNA
T_00032755	T_00031164	Morus notabilis hypothetical protein partial mRNA
T_00032758	T_00031164	Morus notabilis hypothetical protein partial mRNA
T_00090706	T_00031164	Morus notabilis hypothetical protein partial mRNA
T_00025203	T_00031165	Morus notabilis hypothetical protein partial mRNA
T_00025204	T_00031165	Morus notabilis hypothetical protein partial mRNA
T_00032755	T_00031165	Morus notabilis hypothetical protein partial mRNA
T_00032758	T_00031165	Morus notabilis hypothetical protein partial mRNA
T_00090706	T_00031165	Morus notabilis hypothetical protein partial mRNA
T_00010712	T_00031404	Solanum tuberosum linoleate 13S-lipoxygenase 2-1, chloroplastic-like (LOC102596122), mRNA_x0001_|1495801|emb|X96405.1| S.tuberosum mRNA for 13-lipoxygenase, clone H1
T_00008270	T_00031509	PREDICTED: Prunus mume uncharacterized LOC103343730 (LOC103343730), mRNA
T_00008271	T_00031509	PREDICTED: Prunus mume uncharacterized LOC103343730 (LOC103343730), mRNA
T_00012459	T_00031509	PREDICTED: Prunus mume uncharacterized LOC103343730 (LOC103343730), mRNA
T_00026883	T_00031509	PREDICTED: Prunus mume uncharacterized LOC103343730 (LOC103343730), mRNA
T_00053119	T_00031509	PREDICTED: Prunus mume uncharacterized LOC103343730 (LOC103343730), mRNA
T_00059579	T_00031509	PREDICTED: Prunus mume uncharacterized LOC103343730 (LOC103343730), mRNA
T_00059580	T_00031509	PREDICTED: Prunus mume uncharacterized LOC103343730 (LOC103343730), mRNA
T_00059581	T_00031509	PREDICTED: Prunus mume uncharacterized LOC103343730 (LOC103343730), mRNA
T_00059582	T_00031509	PREDICTED: Prunus mume uncharacterized LOC103343730 (LOC103343730), mRNA
T_00059583	T_00031509	PREDICTED: Prunus mume uncharacterized LOC103343730 (LOC103343730), mRNA
T_00062050	T_00031509	PREDICTED: Prunus mume uncharacterized LOC103343730 (LOC103343730), mRNA
T_00062051	T_00031509	PREDICTED: Prunus mume uncharacterized LOC103343730 (LOC103343730), mRNA
T_00062052	T_00031509	PREDICTED: Prunus mume uncharacterized LOC103343730 (LOC103343730), mRNA
T_00081572	T_00031509	PREDICTED: Prunus mume uncharacterized LOC103343730 (LOC103343730), mRNA
T_00008270	T_00031510	PREDICTED: Prunus mume uncharacterized LOC103343730 (LOC103343730), mRNA
T_00008271	T_00031510	PREDICTED: Prunus mume uncharacterized LOC103343730 (LOC103343730), mRNA
T_00012459	T_00031510	PREDICTED: Prunus mume uncharacterized LOC103343730 (LOC103343730), mRNA
T_00026883	T_00031510	PREDICTED: Prunus mume uncharacterized LOC103343730 (LOC103343730), mRNA
T_00053119	T_00031510	PREDICTED: Prunus mume uncharacterized LOC103343730 (LOC103343730), mRNA
T_00059579	T_00031510	PREDICTED: Prunus mume uncharacterized LOC103343730 (LOC103343730), mRNA
T_00059580	T_00031510	PREDICTED: Prunus mume uncharacterized LOC103343730 (LOC103343730), mRNA
T_00059581	T_00031510	PREDICTED: Prunus mume uncharacterized LOC103343730 (LOC103343730), mRNA
T_00059582	T_00031510	PREDICTED: Prunus mume uncharacterized LOC103343730 (LOC103343730), mRNA
T_00059583	T_00031510	PREDICTED: Prunus mume uncharacterized LOC103343730 (LOC103343730), mRNA
T_00062050	T_00031510	PREDICTED: Prunus mume uncharacterized LOC103343730 (LOC103343730), mRNA
T_00062051	T_00031510	PREDICTED: Prunus mume uncharacterized LOC103343730 (LOC103343730), mRNA
T_00062052	T_00031510	PREDICTED: Prunus mume uncharacterized LOC103343730 (LOC103343730), mRNA
T_00081572	T_00031510	PREDICTED: Prunus mume uncharacterized LOC103343730 (LOC103343730), mRNA
T_00061314	T_00031531	Morus notabilis Two-component response regulator partial mRNA
T_00025203	T_00031590	PREDICTED: Prunus mume uncharacterized protein At4g19900 (LOC103324721), mRNA
T_00025204	T_00031590	PREDICTED: Prunus mume uncharacterized protein At4g19900 (LOC103324721), mRNA
T_00031018	T_00031590	PREDICTED: Prunus mume uncharacterized protein At4g19900 (LOC103324721), mRNA
T_00032755	T_00031590	PREDICTED: Prunus mume uncharacterized protein At4g19900 (LOC103324721), mRNA
T_00032758	T_00031590	PREDICTED: Prunus mume uncharacterized protein At4g19900 (LOC103324721), mRNA
T_00084263	T_00031590	PREDICTED: Prunus mume uncharacterized protein At4g19900 (LOC103324721), mRNA
T_00087060	T_00031590	PREDICTED: Prunus mume uncharacterized protein At4g19900 (LOC103324721), mRNA
T_00090706	T_00031590	PREDICTED: Prunus mume uncharacterized protein At4g19900 (LOC103324721), mRNA
T_00087060	T_00031591	PREDICTED: Brassica napus vacuolar protein sorting-associated protein 26B-like (LOC106376118), transcript variant X2, mRNA
T_00087060	T_00031592	PREDICTED: Prunus mume uncharacterized protein At4g19900 (LOC103324721), mRNA
T_00025203	T_00031594	PREDICTED: Prunus mume uncharacterized protein At4g19900 (LOC103324721), mRNA
T_00025204	T_00031594	PREDICTED: Prunus mume uncharacterized protein At4g19900 (LOC103324721), mRNA
T_00031018	T_00031594	PREDICTED: Prunus mume uncharacterized protein At4g19900 (LOC103324721), mRNA
T_00032755	T_00031594	PREDICTED: Prunus mume uncharacterized protein At4g19900 (LOC103324721), mRNA
T_00032758	T_00031594	PREDICTED: Prunus mume uncharacterized protein At4g19900 (LOC103324721), mRNA
T_00084263	T_00031594	PREDICTED: Prunus mume uncharacterized protein At4g19900 (LOC103324721), mRNA
T_00087060	T_00031594	PREDICTED: Prunus mume uncharacterized protein At4g19900 (LOC103324721), mRNA
T_00090706	T_00031594	PREDICTED: Prunus mume uncharacterized protein At4g19900 (LOC103324721), mRNA
T_00087060	T_00031595	PREDICTED: Brassica napus vacuolar protein sorting-associated protein 26B-like (LOC106376118), transcript variant X2, mRNA
T_00087060	T_00031598	PREDICTED: Brassica napus vacuolar protein sorting-associated protein 26B-like (LOC106376118), transcript variant X2, mRNA
T_00087060	T_00031599	PREDICTED: Prunus mume uncharacterized protein At4g19900 (LOC103324721), mRNA
T_00087060	T_00031602	PREDICTED: Prunus mume uncharacterized protein At4g19900 (LOC103324721), mRNA
T_00094173	T_00031648	PREDICTED: Nelumbo nucifera probable WRKY transcription factor 40 (LOC104603312), mRNA
T_00014755	T_00031747	Ricinus communis conserved hypothetical protein, mRNA
T_00030398	T_00031747	Ricinus communis conserved hypothetical protein, mRNA
T_00092914	T_00031747	Ricinus communis conserved hypothetical protein, mRNA
T_00091023	T_00031866	Morus notabilis hypothetical protein partial mRNA
T_00014118	T_00031925	PREDICTED: Musa acuminata subsp. malaccensis uncharacterized LOC103971245 (LOC103971245), mRNA
T_00014119	T_00031925	PREDICTED: Musa acuminata subsp. malaccensis uncharacterized LOC103971245 (LOC103971245), mRNA
T_00019220	T_00031925	PREDICTED: Musa acuminata subsp. malaccensis uncharacterized LOC103971245 (LOC103971245), mRNA
T_00038353	T_00031925	PREDICTED: Musa acuminata subsp. malaccensis uncharacterized LOC103971245 (LOC103971245), mRNA
T_00042844	T_00031925	PREDICTED: Musa acuminata subsp. malaccensis uncharacterized LOC103971245 (LOC103971245), mRNA
T_00042845	T_00031925	PREDICTED: Musa acuminata subsp. malaccensis uncharacterized LOC103971245 (LOC103971245), mRNA
T_00042846	T_00031925	PREDICTED: Musa acuminata subsp. malaccensis uncharacterized LOC103971245 (LOC103971245), mRNA
T_00048763	T_00031925	PREDICTED: Musa acuminata subsp. malaccensis uncharacterized LOC103971245 (LOC103971245), mRNA
T_00048764	T_00031925	PREDICTED: Musa acuminata subsp. malaccensis uncharacterized LOC103971245 (LOC103971245), mRNA
T_00061897	T_00031925	PREDICTED: Musa acuminata subsp. malaccensis uncharacterized LOC103971245 (LOC103971245), mRNA
T_00071833	T_00031925	PREDICTED: Musa acuminata subsp. malaccensis uncharacterized LOC103971245 (LOC103971245), mRNA
T_00078688	T_00031925	PREDICTED: Musa acuminata subsp. malaccensis uncharacterized LOC103971245 (LOC103971245), mRNA
T_00091106	T_00031925	PREDICTED: Musa acuminata subsp. malaccensis uncharacterized LOC103971245 (LOC103971245), mRNA
T_00030701	T_00031937	Morus notabilis hypothetical protein partial mRNA
T_00071979	T_00031937	Morus notabilis hypothetical protein partial mRNA
T_00058187	T_00031946	PREDICTED: Jatropha curcas probable protein phosphatase 2C 27 (LOC105641223), mRNA
T_00031959	T_00031957	Morus notabilis Protein SGT1-like protein partial mRNA
T_00031959	T_00031958	Morus notabilis Protein SGT1-like protein partial mRNA
T_00017856	T_00032015	Morus notabilis Ras-related protein partial mRNA
T_00023396	T_00032015	Morus notabilis Ras-related protein partial mRNA
T_00025284	T_00032015	Morus notabilis Ras-related protein partial mRNA
T_00025285	T_00032015	Morus notabilis Ras-related protein partial mRNA
T_00025286	T_00032015	Morus notabilis Ras-related protein partial mRNA
T_00079026	T_00032015	Morus notabilis Ras-related protein partial mRNA
T_00079027	T_00032015	Morus notabilis Ras-related protein partial mRNA
T_00089167	T_00032015	Morus notabilis Ras-related protein partial mRNA
T_00082704	T_00032052	PREDICTED: Fragaria vesca subsp. vesca photosynthetic NDH subunit of subcomplex B 3, chloroplastic (LOC101300021), mRNA
T_00082704	T_00032054	PREDICTED: Fragaria vesca subsp. vesca photosynthetic NDH subunit of subcomplex B 3, chloroplastic (LOC101300021), mRNA
T_00087568	T_00032054	PREDICTED: Fragaria vesca subsp. vesca photosynthetic NDH subunit of subcomplex B 3, chloroplastic (LOC101300021), mRNA
T_00050131	T_00032133	PREDICTED: Eucalyptus grandis 5-methyltetrahydropteroyltriglutamate--homocysteine methyltransferase-like (LOC104425285), mRNA
T_00042666	T_00032173	Morus notabilis DEAD-box ATP-dependent RNA helicase 3 partial mRNA
T_00032233	T_00032243	Morus notabilis 12-oxophytodienoate reductase 3 partial mRNA
T_00032234	T_00032243	Morus notabilis 12-oxophytodienoate reductase 3 partial mRNA
T_00032235	T_00032243	Morus notabilis 12-oxophytodienoate reductase 3 partial mRNA
T_00032236	T_00032243	Morus notabilis 12-oxophytodienoate reductase 3 partial mRNA
T_00032233	T_00032244	Morus notabilis 12-oxophytodienoate reductase 3 partial mRNA
T_00032234	T_00032244	Morus notabilis 12-oxophytodienoate reductase 3 partial mRNA
T_00032235	T_00032244	Morus notabilis 12-oxophytodienoate reductase 3 partial mRNA
T_00032236	T_00032244	Morus notabilis 12-oxophytodienoate reductase 3 partial mRNA
T_00052918	T_00032273	Morus notabilis ABC transporter A family member 1 partial mRNA
T_00052918	T_00032274	Morus notabilis ABC transporter A family member 1 partial mRNA
T_00039116	T_00032310	PREDICTED: Prunus mume pentatricopeptide repeat-containing protein At5g04780-like (LOC103324804), mRNA
T_00039116	T_00032311	PREDICTED: Prunus mume pentatricopeptide repeat-containing protein At5g04780-like (LOC103324804), mRNA
T_00083014	T_00032382	Morus notabilis Double-stranded RNA-binding protein 4 partial mRNA
T_00083014	T_00032383	Morus notabilis Double-stranded RNA-binding protein 4 partial mRNA
[truncated: 6,434 more rows]
