# Supplementary material for: Genome-Wide Analysis of Alternative Splicing and Non-Coding RNAs Reveal Complicated Transcriptional Regulation in Cannabis sativa L
Source: Int J Mol Sci. 2021 Nov 5;22(21):11989. doi: 10.3390/ijms222111989 (PMC8584933; doi:10.3390/ijms222111989)
Supplement: Supplementary file 1 [file ijms-22-11989-s001.zip › Table S17. lncRNAs target genes are TFs,TRs and PKs..xlsx]

## Sheet: lncRNAs target TFs
Supplemental Table S18
lncRNAs target genes were TFs,TRs and PKs.
Note: lncRNAs targeted TFs.
lncRNA	Target gene	family	Nr_annotation
T_00067671	T_00007502	WRKY	PREDICTED: Vigna radiata var. radiata probable WRKY transcription factor 4 (LOC106759467), transcript variant X2, mRNA
T_00067672	T_00007502	WRKY	PREDICTED: Vigna radiata var. radiata probable WRKY transcription factor 4 (LOC106759467), transcript variant X2, mRNA
T_00093698	T_00009944	MYB->MYB-related	PREDICTED: Nelumbo nucifera uncharacterized LOC104609943 (LOC104609943), transcript variant X4, mRNA
T_00093698	T_00009945	MYB->MYB-related	PREDICTED: Nelumbo nucifera uncharacterized LOC104609943 (LOC104609943), transcript variant X4, mRNA
T_00093698	T_00009946	MYB->MYB-related	PREDICTED: Nelumbo nucifera uncharacterized LOC104609943 (LOC104609943), transcript variant X4, mRNA
T_00053451	T_00014108	B3->B3	Lotus japonicus genomic DNA, chromosome 1, clone: LjT28C03, TM1818, complete sequence
T_00004469	T_00015338	NAC	Morus notabilis NAC domain-containing protein 89 partial mRNA
T_00004469	T_00015339	NAC	Morus notabilis NAC domain-containing protein 89 partial mRNA
T_00004469	T_00015340	NAC	Morus notabilis NAC domain-containing protein 89 partial mRNA
T_00019853	T_00019851	C2C2->C2C2-LSD	PREDICTED: Pyrus x bretschneideri protein LOL2-like (LOC103944216), transcript variant X1, mRNA
T_00014118	T_00019852	C2C2->C2C2-LSD	PREDICTED: Malus x domestica protein LOL2-like (LOC103446539), mRNA
T_00014119	T_00019852	C2C2->C2C2-LSD	PREDICTED: Malus x domestica protein LOL2-like (LOC103446539), mRNA
T_00019853	T_00019852	C2C2->C2C2-LSD	PREDICTED: Malus x domestica protein LOL2-like (LOC103446539), mRNA
T_00036622	T_00019852	C2C2->C2C2-LSD	PREDICTED: Malus x domestica protein LOL2-like (LOC103446539), mRNA
T_00038353	T_00019852	C2C2->C2C2-LSD	PREDICTED: Malus x domestica protein LOL2-like (LOC103446539), mRNA
T_00042844	T_00019852	C2C2->C2C2-LSD	PREDICTED: Malus x domestica protein LOL2-like (LOC103446539), mRNA
T_00042845	T_00019852	C2C2->C2C2-LSD	PREDICTED: Malus x domestica protein LOL2-like (LOC103446539), mRNA
T_00042846	T_00019852	C2C2->C2C2-LSD	PREDICTED: Malus x domestica protein LOL2-like (LOC103446539), mRNA
T_00046047	T_00019852	C2C2->C2C2-LSD	PREDICTED: Malus x domestica protein LOL2-like (LOC103446539), mRNA
T_00048763	T_00019852	C2C2->C2C2-LSD	PREDICTED: Malus x domestica protein LOL2-like (LOC103446539), mRNA
T_00048764	T_00019852	C2C2->C2C2-LSD	PREDICTED: Malus x domestica protein LOL2-like (LOC103446539), mRNA
T_00071833	T_00019852	C2C2->C2C2-LSD	PREDICTED: Malus x domestica protein LOL2-like (LOC103446539), mRNA
T_00021147	T_00020789	WRKY	Morus notabilis putative WRKY transcription factor 50 partial mRNA
T_00090340	T_00020789	WRKY	Morus notabilis putative WRKY transcription factor 50 partial mRNA
T_00026787	T_00020965	bHLH	PREDICTED: Gossypium raimondii transcription factor bHLH91-like (LOC105780880), mRNA
T_00026788	T_00020965	bHLH	PREDICTED: Gossypium raimondii transcription factor bHLH91-like (LOC105780880), mRNA
T_00026789	T_00020965	bHLH	PREDICTED: Gossypium raimondii transcription factor bHLH91-like (LOC105780880), mRNA
T_00026787	T_00020966	bHLH	PREDICTED: Gossypium raimondii transcription factor bHLH91-like (LOC105780880), mRNA
T_00026788	T_00020966	bHLH	PREDICTED: Gossypium raimondii transcription factor bHLH91-like (LOC105780880), mRNA
T_00026789	T_00020966	bHLH	PREDICTED: Gossypium raimondii transcription factor bHLH91-like (LOC105780880), mRNA
T_00026787	T_00020967	bHLH	PREDICTED: Gossypium raimondii transcription factor bHLH91-like (LOC105780880), mRNA
T_00026788	T_00020967	bHLH	PREDICTED: Gossypium raimondii transcription factor bHLH91-like (LOC105780880), mRNA
T_00026789	T_00020967	bHLH	PREDICTED: Gossypium raimondii transcription factor bHLH91-like (LOC105780880), mRNA
T_00026787	T_00020968	bHLH	PREDICTED: Gossypium raimondii transcription factor bHLH91-like (LOC105780880), mRNA
T_00026788	T_00020968	bHLH	PREDICTED: Gossypium raimondii transcription factor bHLH91-like (LOC105780880), mRNA
T_00026789	T_00020968	bHLH	PREDICTED: Gossypium raimondii transcription factor bHLH91-like (LOC105780880), mRNA
T_00026787	T_00020969	bHLH	PREDICTED: Gossypium raimondii transcription factor bHLH91-like (LOC105780880), mRNA
T_00026788	T_00020969	bHLH	PREDICTED: Gossypium raimondii transcription factor bHLH91-like (LOC105780880), mRNA
T_00026789	T_00020969	bHLH	PREDICTED: Gossypium raimondii transcription factor bHLH91-like (LOC105780880), mRNA
T_00079969	T_00023380	LOB	PREDICTED: Erythranthe guttatus LOB domain-containing protein 38-like (LOC105966614), mRNA
T_00001001	T_00024829	FAR1	Morus notabilis Protein FAR1-RELATED SEQUENCE 6 partial mRNA
T_00094173	T_00031648	WRKY	PREDICTED: Nelumbo nucifera probable WRKY transcription factor 40 (LOC104603312), mRNA
T_00058187	T_00031946	DBP	PREDICTED: Jatropha curcas probable protein phosphatase 2C 27 (LOC105641223), mRNA
T_00033537	T_00033535	bHLH	Vitis vinifera, whole genome shotgun sequence, contig VV78X199062.6, clone ENTAV 115
T_00062501	T_00033535	bHLH	Vitis vinifera, whole genome shotgun sequence, contig VV78X199062.6, clone ENTAV 115
T_00086397	T_00033535	bHLH	Vitis vinifera, whole genome shotgun sequence, contig VV78X199062.6, clone ENTAV 115
T_00033537	T_00033536	bHLH	Vitis vinifera, whole genome shotgun sequence, contig VV78X199062.6, clone ENTAV 115
T_00062501	T_00033536	bHLH	Vitis vinifera, whole genome shotgun sequence, contig VV78X199062.6, clone ENTAV 115
T_00086397	T_00033536	bHLH	Vitis vinifera, whole genome shotgun sequence, contig VV78X199062.6, clone ENTAV 115
T_00016620	T_00034272	LOB	Morus notabilis hypothetical protein partial mRNA
T_00036401	T_00034272	LOB	Morus notabilis hypothetical protein partial mRNA
T_00050386	T_00034272	LOB	Morus notabilis hypothetical protein partial mRNA
T_00040669	T_00036566	MYB->MYB-related	PREDICTED: Prunus mume transcription factor DIVARICATA (LOC103338166), mRNA
T_00040670	T_00036566	MYB->MYB-related	PREDICTED: Prunus mume transcription factor DIVARICATA (LOC103338166), mRNA
T_00018395	T_00036985	C2C2->C2C2-YABBY	Prunus persica hypothetical protein (PRUPE_ppa011209mg) mRNA, complete cds
T_00018395	T_00036986	C2C2->C2C2-YABBY	Prunus persica hypothetical protein (PRUPE_ppa011209mg) mRNA, complete cds
T_00053589	T_00040420	GARP->GARP-ARR-B	Morus notabilis Two-component response regulator partial mRNA
T_00053590	T_00040420	GARP->GARP-ARR-B	Morus notabilis Two-component response regulator partial mRNA
T_00053589	T_00040421	GARP->GARP-G2-like	Morus notabilis Two-component response regulator partial mRNA
T_00053590	T_00040421	GARP->GARP-G2-like	Morus notabilis Two-component response regulator partial mRNA
T_00005987	T_00042355	DDT	Morus notabilis Homeobox protein 10 partial mRNA
T_00012459	T_00042355	DDT	Morus notabilis Homeobox protein 10 partial mRNA
T_00005987	T_00042356	DDT	Morus notabilis Homeobox protein 10 partial mRNA
T_00012459	T_00042356	DDT	Morus notabilis Homeobox protein 10 partial mRNA
T_00005987	T_00042357	DDT	Morus notabilis Homeobox protein 10 partial mRNA
T_00012459	T_00042357	DDT	Morus notabilis Homeobox protein 10 partial mRNA
T_00005987	T_00042358	DDT	Morus notabilis Homeobox protein 10 partial mRNA
T_00012459	T_00042358	DDT	Morus notabilis Homeobox protein 10 partial mRNA
T_00005987	T_00042359	DDT	Morus notabilis Homeobox protein 10 partial mRNA
T_00012459	T_00042359	DDT	Morus notabilis Homeobox protein 10 partial mRNA
T_00005987	T_00042360	DDT	Morus notabilis Homeobox protein 10 partial mRNA
T_00012459	T_00042360	DDT	Morus notabilis Homeobox protein 10 partial mRNA
T_00005987	T_00042361	DDT	Morus notabilis Homeobox protein 10 partial mRNA
T_00012459	T_00042361	DDT	Morus notabilis Homeobox protein 10 partial mRNA
T_00005987	T_00042362	DDT	Morus notabilis Homeobox protein 10 partial mRNA
T_00012459	T_00042362	DDT	Morus notabilis Homeobox protein 10 partial mRNA
T_00005987	T_00042363	DDT	Morus notabilis Homeobox protein 10 partial mRNA
T_00012459	T_00042363	DDT	Morus notabilis Homeobox protein 10 partial mRNA
T_00005987	T_00042364	DDT	Morus notabilis Homeobox protein 10 partial mRNA
T_00012459	T_00042364	DDT	Morus notabilis Homeobox protein 10 partial mRNA
T_00020067	T_00042919	GARP->GARP-ARR-B	PREDICTED: Pyrus x bretschneideri two-component response regulator ARR12-like (LOC103942390), mRNA
T_00067443	T_00042919	GARP->GARP-ARR-B	PREDICTED: Pyrus x bretschneideri two-component response regulator ARR12-like (LOC103942390), mRNA
T_00082704	T_00042919	GARP->GARP-ARR-B	PREDICTED: Pyrus x bretschneideri two-component response regulator ARR12-like (LOC103942390), mRNA
T_00031728	T_00043945	LIM	Morus notabilis Pollen-specific protein SF3 partial mRNA
T_00044900	T_00044895	MYB->MYB	Morus notabilis Nuclear receptor corepressor 1 partial mRNA
T_00044900	T_00044896	MYB->MYB	Morus notabilis Nuclear receptor corepressor 1 partial mRNA
T_00044900	T_00044897	MYB->MYB	Morus notabilis Nuclear receptor corepressor 1 partial mRNA
T_00044900	T_00044898	MYB->MYB	Morus notabilis Nuclear receptor corepressor 1 partial mRNA
T_00044900	T_00044899	MYB->MYB	Morus notabilis Nuclear receptor corepressor 1 partial mRNA
T_00041516	T_00045486	B3->B3-ARF	Morus notabilis Auxin response factor 6 partial mRNA
T_00041516	T_00045487	B3->B3-ARF	Morus notabilis Auxin response factor 6 partial mRNA
T_00010355	T_00046407	LOB	Morus notabilis hypothetical protein partial mRNA
T_00092503	T_00048106	C2H2	PREDICTED: Prunus mume uncharacterized LOC103335917 (LOC103335917), transcript variant X1, mRNA
T_00092503	T_00048107	C2H2	PREDICTED: Prunus mume uncharacterized LOC103335917 (LOC103335917), transcript variant X1, mRNA
T_00092503	T_00048108	C2H2	PREDICTED: Prunus mume uncharacterized LOC103335917 (LOC103335917), transcript variant X1, mRNA
T_00085066	T_00049970	TUB	PREDICTED: Prunus mume tubby-like F-box protein 5 (LOC103340104), mRNA
T_00085066	T_00049971	TUB	PREDICTED: Prunus mume tubby-like F-box protein 5 (LOC103340104), mRNA
T_00039745	T_00051380	Whirly	PREDICTED: Malus x domestica single-stranded DNA-bindig protein WHY2, mitochondrial-like (LOC103411877), transcript variant X2, mRNA
T_00039746	T_00051380	Whirly	PREDICTED: Malus x domestica single-stranded DNA-bindig protein WHY2, mitochondrial-like (LOC103411877), transcript variant X2, mRNA
T_00045196	T_00051380	Whirly	PREDICTED: Malus x domestica single-stranded DNA-bindig protein WHY2, mitochondrial-like (LOC103411877), transcript variant X2, mRNA
T_00049546	T_00051380	Whirly	PREDICTED: Malus x domestica single-stranded DNA-bindig protein WHY2, mitochondrial-like (LOC103411877), transcript variant X2, mRNA
T_00058160	T_00051380	Whirly	PREDICTED: Malus x domestica single-stranded DNA-bindig protein WHY2, mitochondrial-like (LOC103411877), transcript variant X2, mRNA
T_00068132	T_00051380	Whirly	PREDICTED: Malus x domestica single-stranded DNA-bindig protein WHY2, mitochondrial-like (LOC103411877), transcript variant X2, mRNA
T_00092534	T_00051380	Whirly	PREDICTED: Malus x domestica single-stranded DNA-bindig protein WHY2, mitochondrial-like (LOC103411877), transcript variant X2, mRNA
T_00091586	T_00051389	bHLH	Morus notabilis hypothetical protein partial mRNA
T_00091588	T_00051389	bHLH	Morus notabilis hypothetical protein partial mRNA
T_00091589	T_00051389	bHLH	Morus notabilis hypothetical protein partial mRNA
T_00091590	T_00051389	bHLH	Morus notabilis hypothetical protein partial mRNA
T_00004469	T_00051995	NAC	Morus notabilis NAC domain-containing protein 89 partial mRNA
T_00004469	T_00051996	NAC	Morus notabilis NAC domain-containing protein 89 partial mRNA
T_00004469	T_00051997	NAC	Morus notabilis NAC domain-containing protein 89 partial mRNA
T_00053451	T_00053453	B3->B3	Lotus japonicus genomic DNA, chromosome 1, clone: LjT28C03, TM1818, complete sequence
T_00053451	T_00053455	B3->B3	Lotus japonicus genomic DNA, chromosome 1, clone: LjT28C03, TM1818, complete sequence
T_00053451	T_00053460	B3->B3	Lotus japonicus genomic DNA, chromosome 1, clone: LjT28C03, TM1818, complete sequence
T_00053451	T_00053461	B3->B3	Lotus japonicus genomic DNA, chromosome 1, clone: LjT28C03, TM1818, complete sequence
T_00053451	T_00053462	B3->B3	Lotus japonicus genomic DNA, chromosome 1, clone: LjT28C03, TM1818, complete sequence
T_00053451	T_00053463	B3->B3	Lotus japonicus genomic DNA, chromosome 1, clone: LjT28C03, TM1818, complete sequence
T_00053451	T_00053464	B3->B3	Lotus japonicus genomic DNA, chromosome 1, clone: LjT28C03, TM1818, complete sequence
T_00053451	T_00053467	B3->B3	Lotus japonicus genomic DNA, chromosome 1, clone: LjT28C03, TM1818, complete sequence
T_00053589	T_00053592	GARP->GARP-ARR-B	Morus notabilis Two-component response regulator partial mRNA
T_00053590	T_00053592	GARP->GARP-ARR-B	Morus notabilis Two-component response regulator partial mRNA
T_00053589	T_00053593	GARP->GARP-G2-like	Morus notabilis Two-component response regulator partial mRNA
T_00053590	T_00053593	GARP->GARP-G2-like	Morus notabilis Two-component response regulator partial mRNA
T_00053589	T_00053594	GARP->GARP-G2-like	Morus notabilis Two-component response regulator partial mRNA
T_00053590	T_00053594	GARP->GARP-G2-like	Morus notabilis Two-component response regulator partial mRNA
T_00053589	T_00053595	GARP->GARP-ARR-B	Morus notabilis Two-component response regulator partial mRNA
T_00053590	T_00053595	GARP->GARP-ARR-B	Morus notabilis Two-component response regulator partial mRNA
T_00064854	T_00057634	B3->B3-ARF	PREDICTED: Jatropha curcas auxin response factor 16 (LOC105650910), mRNA
T_00064854	T_00057635	B3->B3-ARF	PREDICTED: Jatropha curcas auxin response factor 16 (LOC105650910), mRNA
T_00064854	T_00057636	B3->B3-ARF	PREDICTED: Jatropha curcas auxin response factor 16 (LOC105650910), mRNA
T_00079035	T_00057706	AP2/ERF->AP2/ERF-ERF	PREDICTED: Fragaria vesca subsp. vesca AP2-like ethylene-responsive transcription factor AIL6 (LOC101302589), transcript variant X2, mRNA
T_00079035	T_00057707	AP2/ERF->AP2/ERF-AP2	PREDICTED: Fragaria vesca subsp. vesca AP2-like ethylene-responsive transcription factor AIL6 (LOC101302589), transcript variant X2, mRNA
T_00079035	T_00057708	AP2/ERF->AP2/ERF-ERF	PREDICTED: Fragaria vesca subsp. vesca AP2-like ethylene-responsive transcription factor AIL6 (LOC101302589), transcript variant X2, mRNA
T_00014118	T_00058208	TUB	Morus notabilis Tubby-like F-box protein 5 partial mRNA
T_00014119	T_00058208	TUB	Morus notabilis Tubby-like F-box protein 5 partial mRNA
T_00019220	T_00058208	TUB	Morus notabilis Tubby-like F-box protein 5 partial mRNA
T_00038353	T_00058208	TUB	Morus notabilis Tubby-like F-box protein 5 partial mRNA
T_00042844	T_00058208	TUB	Morus notabilis Tubby-like F-box protein 5 partial mRNA
T_00042845	T_00058208	TUB	Morus notabilis Tubby-like F-box protein 5 partial mRNA
T_00042846	T_00058208	TUB	Morus notabilis Tubby-like F-box protein 5 partial mRNA
T_00048763	T_00058208	TUB	Morus notabilis Tubby-like F-box protein 5 partial mRNA
T_00048764	T_00058208	TUB	Morus notabilis Tubby-like F-box protein 5 partial mRNA
T_00059048	T_00058208	TUB	Morus notabilis Tubby-like F-box protein 5 partial mRNA
T_00059051	T_00058208	TUB	Morus notabilis Tubby-like F-box protein 5 partial mRNA
T_00061057	T_00058208	TUB	Morus notabilis Tubby-like F-box protein 5 partial mRNA
T_00061897	T_00058208	TUB	Morus notabilis Tubby-like F-box protein 5 partial mRNA
T_00071833	T_00058208	TUB	Morus notabilis Tubby-like F-box protein 5 partial mRNA
T_00091106	T_00058208	TUB	Morus notabilis Tubby-like F-box protein 5 partial mRNA
T_00014118	T_00058209	TUB	Morus notabilis Tubby-like F-box protein 5 partial mRNA
T_00014119	T_00058209	TUB	Morus notabilis Tubby-like F-box protein 5 partial mRNA
T_00019220	T_00058209	TUB	Morus notabilis Tubby-like F-box protein 5 partial mRNA
T_00038353	T_00058209	TUB	Morus notabilis Tubby-like F-box protein 5 partial mRNA
T_00042844	T_00058209	TUB	Morus notabilis Tubby-like F-box protein 5 partial mRNA
T_00042845	T_00058209	TUB	Morus notabilis Tubby-like F-box protein 5 partial mRNA
T_00042846	T_00058209	TUB	Morus notabilis Tubby-like F-box protein 5 partial mRNA
T_00048763	T_00058209	TUB	Morus notabilis Tubby-like F-box protein 5 partial mRNA
T_00048764	T_00058209	TUB	Morus notabilis Tubby-like F-box protein 5 partial mRNA
T_00059048	T_00058209	TUB	Morus notabilis Tubby-like F-box protein 5 partial mRNA
T_00059051	T_00058209	TUB	Morus notabilis Tubby-like F-box protein 5 partial mRNA
T_00061057	T_00058209	TUB	Morus notabilis Tubby-like F-box protein 5 partial mRNA
T_00061897	T_00058209	TUB	Morus notabilis Tubby-like F-box protein 5 partial mRNA
T_00071833	T_00058209	TUB	Morus notabilis Tubby-like F-box protein 5 partial mRNA
T_00091106	T_00058209	TUB	Morus notabilis Tubby-like F-box protein 5 partial mRNA
T_00049452	T_00059537	RWP-RK	Prunus persica hypothetical protein (PRUPE_ppa011563mg) mRNA, complete cds
T_00049453	T_00059537	RWP-RK	Prunus persica hypothetical protein (PRUPE_ppa011563mg) mRNA, complete cds
T_00049454	T_00059537	RWP-RK	Prunus persica hypothetical protein (PRUPE_ppa011563mg) mRNA, complete cds
T_00014118	T_00060631	NAC	PREDICTED: Jatropha curcas NAC domain-containing protein 90-like (LOC105637310), mRNA
T_00014119	T_00060631	NAC	PREDICTED: Jatropha curcas NAC domain-containing protein 90-like (LOC105637310), mRNA
T_00019220	T_00060631	NAC	PREDICTED: Jatropha curcas NAC domain-containing protein 90-like (LOC105637310), mRNA
T_00038353	T_00060631	NAC	PREDICTED: Jatropha curcas NAC domain-containing protein 90-like (LOC105637310), mRNA
T_00042844	T_00060631	NAC	PREDICTED: Jatropha curcas NAC domain-containing protein 90-like (LOC105637310), mRNA
T_00042845	T_00060631	NAC	PREDICTED: Jatropha curcas NAC domain-containing protein 90-like (LOC105637310), mRNA
T_00042846	T_00060631	NAC	PREDICTED: Jatropha curcas NAC domain-containing protein 90-like (LOC105637310), mRNA
T_00048763	T_00060631	NAC	PREDICTED: Jatropha curcas NAC domain-containing protein 90-like (LOC105637310), mRNA
T_00048764	T_00060631	NAC	PREDICTED: Jatropha curcas NAC domain-containing protein 90-like (LOC105637310), mRNA
T_00061057	T_00060631	NAC	PREDICTED: Jatropha curcas NAC domain-containing protein 90-like (LOC105637310), mRNA
T_00061897	T_00060631	NAC	PREDICTED: Jatropha curcas NAC domain-containing protein 90-like (LOC105637310), mRNA
T_00071833	T_00060631	NAC	PREDICTED: Jatropha curcas NAC domain-containing protein 90-like (LOC105637310), mRNA
T_00023617	T_00060709	NAC	Morus notabilis Malate dehydrogenase [NADP] partial mRNA
T_00023618	T_00060709	NAC	Morus notabilis Malate dehydrogenase [NADP] partial mRNA
T_00023617	T_00060710	NAC	Morus notabilis Malate dehydrogenase [NADP] partial mRNA
T_00023618	T_00060710	NAC	Morus notabilis Malate dehydrogenase [NADP] partial mRNA
T_00023617	T_00060711	NAC	Morus notabilis Malate dehydrogenase [NADP] partial mRNA
T_00023618	T_00060711	NAC	Morus notabilis Malate dehydrogenase [NADP] partial mRNA
T_00008596	T_00064042	MYB->MYB-related	Humulus lupulus mRNA for Myb transcription factor (Myb8 gene), cultivar Osvald's 72, clone 4141
T_00008597	T_00064042	MYB->MYB-related	Humulus lupulus mRNA for Myb transcription factor (Myb8 gene), cultivar Osvald's 72, clone 4141
T_00008598	T_00064042	MYB->MYB-related	Humulus lupulus mRNA for Myb transcription factor (Myb8 gene), cultivar Osvald's 72, clone 4141
T_00008599	T_00064042	MYB->MYB-related	Humulus lupulus mRNA for Myb transcription factor (Myb8 gene), cultivar Osvald's 72, clone 4141
T_00020067	T_00064042	MYB->MYB-related	Humulus lupulus mRNA for Myb transcription factor (Myb8 gene), cultivar Osvald's 72, clone 4141
T_00061059	T_00064042	MYB->MYB-related	Humulus lupulus mRNA for Myb transcription factor (Myb8 gene), cultivar Osvald's 72, clone 4141
T_00061061	T_00064042	MYB->MYB-related	Humulus lupulus mRNA for Myb transcription factor (Myb8 gene), cultivar Osvald's 72, clone 4141
T_00067443	T_00064042	MYB->MYB-related	Humulus lupulus mRNA for Myb transcription factor (Myb8 gene), cultivar Osvald's 72, clone 4141
T_00019733	T_00067673	WRKY	Morus notabilis putative WRKY transcription factor 2 partial mRNA
T_00019733	T_00067674	WRKY	PREDICTED: Vigna radiata var. radiata probable WRKY transcription factor 4 (LOC106759467), transcript variant X2, mRNA
T_00019733	T_00067675	WRKY	PREDICTED: Vigna radiata var. radiata probable WRKY transcription factor 4 (LOC106759467), transcript variant X2, mRNA
T_00019733	T_00067676	WRKY	PREDICTED: Cucumis sativus probable WRKY transcription factor 2 (LOC101206605), mRNA
T_00019733	T_00067677	WRKY	PREDICTED: Vigna radiata var. radiata probable WRKY transcription factor 4 (LOC106759467), transcript variant X2, mRNA
T_00053451	T_00071398	B3->B3	Lotus japonicus genomic DNA, chromosome 1, clone: LjT28C03, TM1818, complete sequence
T_00093825	T_00073538	bHLH	PREDICTED: Malus x domestica transcription factor bHLH62-like (LOC103435892), mRNA
T_00073602	T_00073562	MYB->MYB-related	Morus notabilis hypothetical protein partial mRNA
T_00073602	T_00073564	MYB->MYB-related	Morus notabilis hypothetical protein partial mRNA
T_00071818	T_00074061	FAR1	PREDICTED: Jatropha curcas protein FAR1-RELATED SEQUENCE 5-like (LOC105634511), mRNA
T_00071818	T_00074062	FAR1	PREDICTED: Jatropha curcas protein FAR1-RELATED SEQUENCE 5-like (LOC105634511), mRNA
T_00071818	T_00074063	FAR1	PREDICTED: Jatropha curcas protein FAR1-RELATED SEQUENCE 5-like (LOC105634511), mRNA
T_00071818	T_00074064	FAR1	PREDICTED: Jatropha curcas protein FAR1-RELATED SEQUENCE 5-like (LOC105634511), mRNA
T_00053451	T_00074258	B3->B3	Lotus japonicus genomic DNA, chromosome 1, clone: LjT28C03, TM1818, complete sequence
T_00057499	T_00074886	C3H	Vitis vinifera contig VV78X158466.4, whole genome shotgun sequence
T_00081574	T_00081573	C2H2	Morus notabilis Zinc finger protein MAGPIE partial mRNA
T_00033537	T_00081723	bHLH	Morus notabilis hypothetical protein partial mRNA
T_00033537	T_00081724	bHLH	Morus notabilis hypothetical protein partial mRNA
T_00033537	T_00081725	bHLH	Morus notabilis hypothetical protein partial mRNA
T_00033537	T_00081726	bHLH	Morus notabilis hypothetical protein partial mRNA
T_00033537	T_00081727	bHLH	Morus notabilis hypothetical protein partial mRNA
T_00018057	T_00084670	GARP->GARP-G2-like	Populus trichocarpa hypothetical protein (POPTR_0010s18130g) mRNA, complete cds
T_00020067	T_00084670	GARP->GARP-G2-like	Populus trichocarpa hypothetical protein (POPTR_0010s18130g) mRNA, complete cds
T_00067443	T_00084670	GARP->GARP-G2-like	Populus trichocarpa hypothetical protein (POPTR_0010s18130g) mRNA, complete cds
T_00082704	T_00084670	GARP->GARP-G2-like	Populus trichocarpa hypothetical protein (POPTR_0010s18130g) mRNA, complete cds
T_00018057	T_00084671	GARP->GARP-G2-like	Lotus japonicus cultivar MG-20 IPN2 (IPN2) mRNA, complete cds
T_00020067	T_00084671	GARP->GARP-G2-like	Lotus japonicus cultivar MG-20 IPN2 (IPN2) mRNA, complete cds
T_00067443	T_00084671	GARP->GARP-G2-like	Lotus japonicus cultivar MG-20 IPN2 (IPN2) mRNA, complete cds
T_00082704	T_00084671	GARP->GARP-G2-like	Lotus japonicus cultivar MG-20 IPN2 (IPN2) mRNA, complete cds
T_00011605	T_00086411	HSF	PREDICTED: Malus x domestica heat stress transcription factor A-3-like (LOC103424250), mRNA
T_00011606	T_00086411	HSF	PREDICTED: Malus x domestica heat stress transcription factor A-3-like (LOC103424250), mRNA
T_00011607	T_00086411	HSF	PREDICTED: Malus x domestica heat stress transcription factor A-3-like (LOC103424250), mRNA
T_00053451	T_00086756	B3->B3	Lotus japonicus genomic DNA, chromosome 1, clone: LjT28C03, TM1818, complete sequence
T_00078482	T_00088109	HB->HB-HD-ZIP	Morus notabilis Homeobox-leucine zipper protein ATHB-8 partial mRNA
T_00078483	T_00088109	HB->HB-HD-ZIP	Morus notabilis Homeobox-leucine zipper protein ATHB-8 partial mRNA
T_00027617	T_00091871	MYB->MYB-related	Rosa rugosa mRNA for putative MYB transcription factor (myb16 gene)
T_00067611	T_00091871	MYB->MYB-related	Rosa rugosa mRNA for putative MYB transcription factor (myb16 gene)

## Sheet: lncRNAs target TRs
Supplemental Table S18
lncRNAs target genes were TFs,TRs and PKs.
Note: lncRNAs targeted TRs.
lncRNA	Target gene	family	Nr_annotation
T_00051282	T_00092910	GNAT	PREDICTED: Amborella trichopoda N-alpha-acetyltransferase 40 (LOC18439216), mRNA
T_00062501	T_00092910	GNAT	PREDICTED: Amborella trichopoda N-alpha-acetyltransferase 40 (LOC18439216), mRNA
T_00012194	T_00012191	Jumonji	PREDICTED: Vitis vinifera lysine-specific demethylase JMJ25-like (LOC100250303), transcript variant X3, mRNA
T_00012195	T_00012191	Jumonji	PREDICTED: Vitis vinifera lysine-specific demethylase JMJ25-like (LOC100250303), transcript variant X3, mRNA
T_00056282	T_00033177	Jumonji	Morus notabilis Lysine-specific demethylase 3B partial mRNA
T_00056283	T_00033177	Jumonji	Morus notabilis Lysine-specific demethylase 3B partial mRNA
T_00014118	T_00037223	Jumonji	PREDICTED: Malus x domestica uncharacterized LOC103446740 (LOC103446740), transcript variant X2, mRNA
T_00014119	T_00037223	Jumonji	PREDICTED: Malus x domestica uncharacterized LOC103446740 (LOC103446740), transcript variant X2, mRNA
T_00019220	T_00037223	Jumonji	PREDICTED: Malus x domestica uncharacterized LOC103446740 (LOC103446740), transcript variant X2, mRNA
T_00038353	T_00037223	Jumonji	PREDICTED: Malus x domestica uncharacterized LOC103446740 (LOC103446740), transcript variant X2, mRNA
T_00042844	T_00037223	Jumonji	PREDICTED: Malus x domestica uncharacterized LOC103446740 (LOC103446740), transcript variant X2, mRNA
T_00042845	T_00037223	Jumonji	PREDICTED: Malus x domestica uncharacterized LOC103446740 (LOC103446740), transcript variant X2, mRNA
T_00042846	T_00037223	Jumonji	PREDICTED: Malus x domestica uncharacterized LOC103446740 (LOC103446740), transcript variant X2, mRNA
T_00045085	T_00037223	Jumonji	PREDICTED: Malus x domestica uncharacterized LOC103446740 (LOC103446740), transcript variant X2, mRNA
T_00061057	T_00037223	Jumonji	PREDICTED: Malus x domestica uncharacterized LOC103446740 (LOC103446740), transcript variant X2, mRNA
T_00061897	T_00037223	Jumonji	PREDICTED: Malus x domestica uncharacterized LOC103446740 (LOC103446740), transcript variant X2, mRNA
T_00071833	T_00037223	Jumonji	PREDICTED: Malus x domestica uncharacterized LOC103446740 (LOC103446740), transcript variant X2, mRNA
T_00019220	T_00037227	Jumonji	PREDICTED: Malus x domestica uncharacterized LOC103446740 (LOC103446740), transcript variant X2, mRNA
T_00038353	T_00037227	Jumonji	PREDICTED: Malus x domestica uncharacterized LOC103446740 (LOC103446740), transcript variant X2, mRNA
T_00042844	T_00037227	Jumonji	PREDICTED: Malus x domestica uncharacterized LOC103446740 (LOC103446740), transcript variant X2, mRNA
T_00042845	T_00037227	Jumonji	PREDICTED: Malus x domestica uncharacterized LOC103446740 (LOC103446740), transcript variant X2, mRNA
T_00042846	T_00037227	Jumonji	PREDICTED: Malus x domestica uncharacterized LOC103446740 (LOC103446740), transcript variant X2, mRNA
T_00046047	T_00037227	Jumonji	PREDICTED: Malus x domestica uncharacterized LOC103446740 (LOC103446740), transcript variant X2, mRNA
T_00048763	T_00037227	Jumonji	PREDICTED: Malus x domestica uncharacterized LOC103446740 (LOC103446740), transcript variant X2, mRNA
T_00048764	T_00037227	Jumonji	PREDICTED: Malus x domestica uncharacterized LOC103446740 (LOC103446740), transcript variant X2, mRNA
T_00060881	T_00037227	Jumonji	PREDICTED: Malus x domestica uncharacterized LOC103446740 (LOC103446740), transcript variant X2, mRNA
T_00061057	T_00037227	Jumonji	PREDICTED: Malus x domestica uncharacterized LOC103446740 (LOC103446740), transcript variant X2, mRNA
T_00061897	T_00037227	Jumonji	PREDICTED: Malus x domestica uncharacterized LOC103446740 (LOC103446740), transcript variant X2, mRNA
T_00071833	T_00037227	Jumonji	PREDICTED: Malus x domestica uncharacterized LOC103446740 (LOC103446740), transcript variant X2, mRNA
T_00019220	T_00037228	Jumonji	PREDICTED: Malus x domestica uncharacterized LOC103446740 (LOC103446740), transcript variant X2, mRNA
T_00038353	T_00037228	Jumonji	PREDICTED: Malus x domestica uncharacterized LOC103446740 (LOC103446740), transcript variant X2, mRNA
T_00042844	T_00037228	Jumonji	PREDICTED: Malus x domestica uncharacterized LOC103446740 (LOC103446740), transcript variant X2, mRNA
T_00042845	T_00037228	Jumonji	PREDICTED: Malus x domestica uncharacterized LOC103446740 (LOC103446740), transcript variant X2, mRNA
T_00042846	T_00037228	Jumonji	PREDICTED: Malus x domestica uncharacterized LOC103446740 (LOC103446740), transcript variant X2, mRNA
T_00046047	T_00037228	Jumonji	PREDICTED: Malus x domestica uncharacterized LOC103446740 (LOC103446740), transcript variant X2, mRNA
T_00048763	T_00037228	Jumonji	PREDICTED: Malus x domestica uncharacterized LOC103446740 (LOC103446740), transcript variant X2, mRNA
T_00048764	T_00037228	Jumonji	PREDICTED: Malus x domestica uncharacterized LOC103446740 (LOC103446740), transcript variant X2, mRNA
T_00060881	T_00037228	Jumonji	PREDICTED: Malus x domestica uncharacterized LOC103446740 (LOC103446740), transcript variant X2, mRNA
T_00061057	T_00037228	Jumonji	PREDICTED: Malus x domestica uncharacterized LOC103446740 (LOC103446740), transcript variant X2, mRNA
T_00061897	T_00037228	Jumonji	PREDICTED: Malus x domestica uncharacterized LOC103446740 (LOC103446740), transcript variant X2, mRNA
T_00071833	T_00037228	Jumonji	PREDICTED: Malus x domestica uncharacterized LOC103446740 (LOC103446740), transcript variant X2, mRNA
T_00056282	T_00056284	Jumonji	Morus notabilis PsbP-like protein 1 partial mRNA
T_00056283	T_00056284	Jumonji	Morus notabilis PsbP-like protein 1 partial mRNA
T_00056282	T_00056285	Jumonji	Morus notabilis PsbP-like protein 1 partial mRNA
T_00056283	T_00056285	Jumonji	Morus notabilis PsbP-like protein 1 partial mRNA
T_00056282	T_00056286	Jumonji	Morus notabilis PsbP-like protein 1 partial mRNA
T_00056283	T_00056286	Jumonji	Morus notabilis PsbP-like protein 1 partial mRNA
T_00056282	T_00056287	Jumonji	Morus notabilis PsbP-like protein 1 partial mRNA
T_00056283	T_00056287	Jumonji	Morus notabilis PsbP-like protein 1 partial mRNA
T_00024359	T_00089142	mTERF	Morus notabilis hypothetical protein partial mRNA
T_00024360	T_00089142	mTERF	Morus notabilis hypothetical protein partial mRNA
T_00024361	T_00089142	mTERF	Morus notabilis hypothetical protein partial mRNA
T_00017856	T_00089143	mTERF	Morus notabilis hypothetical protein partial mRNA
T_00023396	T_00089143	mTERF	Morus notabilis hypothetical protein partial mRNA
T_00025284	T_00089143	mTERF	Morus notabilis hypothetical protein partial mRNA
T_00025285	T_00089143	mTERF	Morus notabilis hypothetical protein partial mRNA
T_00025286	T_00089143	mTERF	Morus notabilis hypothetical protein partial mRNA
T_00079026	T_00089143	mTERF	Morus notabilis hypothetical protein partial mRNA
T_00079027	T_00089143	mTERF	Morus notabilis hypothetical protein partial mRNA
T_00089167	T_00089143	mTERF	Morus notabilis hypothetical protein partial mRNA
T_00024359	T_00089144	mTERF	Morus notabilis hypothetical protein partial mRNA
T_00024360	T_00089144	mTERF	Morus notabilis hypothetical protein partial mRNA
T_00024361	T_00089144	mTERF	Morus notabilis hypothetical protein partial mRNA
T_00055194	T_00021344	Others	Morus notabilis Protein CHLOROPLAST IMPORT APPARATUS 2 partial mRNA
T_00067114	T_00021344	Others	Morus notabilis Protein CHLOROPLAST IMPORT APPARATUS 2 partial mRNA
T_00025454	T_00025455	Others	Morus notabilis Two-component response regulator-like protein partial mRNA
T_00061314	T_00031531	Others	Morus notabilis Two-component response regulator partial mRNA
T_00053589	T_00040421	Others	Morus notabilis Two-component response regulator partial mRNA
T_00053590	T_00040421	Others	Morus notabilis Two-component response regulator partial mRNA
T_00016620	T_00043942	Others	PREDICTED: Malus x domestica pollen-specific protein SF3-like (LOC103454739), mRNA
T_00036401	T_00043942	Others	PREDICTED: Malus x domestica pollen-specific protein SF3-like (LOC103454739), mRNA
T_00060232	T_00043942	Others	PREDICTED: Malus x domestica pollen-specific protein SF3-like (LOC103454739), mRNA
T_00060233	T_00043942	Others	PREDICTED: Malus x domestica pollen-specific protein SF3-like (LOC103454739), mRNA
T_00016620	T_00043943	Others	PREDICTED: Prunus mume pollen-specific protein SF3-like (LOC103337489), mRNA
T_00036401	T_00043943	Others	PREDICTED: Prunus mume pollen-specific protein SF3-like (LOC103337489), mRNA
T_00060232	T_00043943	Others	PREDICTED: Prunus mume pollen-specific protein SF3-like (LOC103337489), mRNA
T_00060233	T_00043943	Others	PREDICTED: Prunus mume pollen-specific protein SF3-like (LOC103337489), mRNA
T_00016620	T_00043944	Others	PREDICTED: Prunus mume pollen-specific protein SF3-like (LOC103337489), mRNA
T_00036401	T_00043944	Others	PREDICTED: Prunus mume pollen-specific protein SF3-like (LOC103337489), mRNA
T_00060232	T_00043944	Others	PREDICTED: Prunus mume pollen-specific protein SF3-like (LOC103337489), mRNA
T_00060233	T_00043944	Others	PREDICTED: Prunus mume pollen-specific protein SF3-like (LOC103337489), mRNA
T_00030398	T_00043946	Others	PREDICTED: Prunus mume pollen-specific protein SF3-like (LOC103337489), mRNA
T_00053589	T_00053593	Others	Morus notabilis Two-component response regulator partial mRNA
T_00053590	T_00053593	Others	Morus notabilis Two-component response regulator partial mRNA
T_00053589	T_00053594	Others	Morus notabilis Two-component response regulator partial mRNA
T_00053590	T_00053594	Others	Morus notabilis Two-component response regulator partial mRNA
T_00047270	T_00056390	Others	PREDICTED: Prunus mume riboflavin synthase (LOC103328537), transcript variant X2, mRNA
T_00047271	T_00056390	Others	PREDICTED: Prunus mume riboflavin synthase (LOC103328537), transcript variant X2, mRNA
T_00047696	T_00056390	Others	PREDICTED: Prunus mume riboflavin synthase (LOC103328537), transcript variant X2, mRNA
T_00067901	T_00056390	Others	PREDICTED: Prunus mume riboflavin synthase (LOC103328537), transcript variant X2, mRNA
T_00043361	T_00056391	Others	PREDICTED: Prunus mume riboflavin synthase (LOC103328537), transcript variant X2, mRNA
T_00047270	T_00056391	Others	PREDICTED: Prunus mume riboflavin synthase (LOC103328537), transcript variant X2, mRNA
T_00047271	T_00056391	Others	PREDICTED: Prunus mume riboflavin synthase (LOC103328537), transcript variant X2, mRNA
T_00047696	T_00056391	Others	PREDICTED: Prunus mume riboflavin synthase (LOC103328537), transcript variant X2, mRNA
T_00067901	T_00056391	Others	PREDICTED: Prunus mume riboflavin synthase (LOC103328537), transcript variant X2, mRNA
T_00045085	T_00069960	Others	Morus notabilis Ethylene receptor 2 partial mRNA
T_00012459	T_00083517	Others	Morus notabilis F-box protein partial mRNA
T_00043867	T_00083517	Others	Morus notabilis F-box protein partial mRNA
T_00053119	T_00083517	Others	Morus notabilis F-box protein partial mRNA
T_00062050	T_00083517	Others	Morus notabilis F-box protein partial mRNA
T_00062051	T_00083517	Others	Morus notabilis F-box protein partial mRNA
T_00062052	T_00083517	Others	Morus notabilis F-box protein partial mRNA
T_00081572	T_00083517	Others	Morus notabilis F-box protein partial mRNA
T_00037510	T_00037504	PHD	Populus trichocarpa PHD finger family protein (POPTR_0012s02530g) mRNA, partial cds
T_00049957	T_00049839	PHD	PREDICTED: Fragaria vesca subsp. vesca histone-lysine N-methyltransferase ATXR6 (LOC101303561), mRNA
T_00049958	T_00049839	PHD	PREDICTED: Fragaria vesca subsp. vesca histone-lysine N-methyltransferase ATXR6 (LOC101303561), mRNA
T_00065983	T_00065977	PHD	Prunus persica hypothetical protein (PRUPE_ppa000177mg) mRNA, complete cds
T_00065983	T_00065978	PHD	Prunus persica hypothetical protein (PRUPE_ppa000177mg) mRNA, complete cds
T_00065983	T_00065979	PHD	Prunus persica hypothetical protein (PRUPE_ppa000177mg) mRNA, complete cds
T_00025454	T_00051352	Pseudo ARR-B	Morus notabilis Two-component response regulator-like protein partial mRNA
T_00019307	T_00011089	SET	Morus notabilis Formate--tetrahydrofolate ligase partial mRNA
T_00019307	T_00011090	SET	Morus notabilis Formate--tetrahydrofolate ligase partial mRNA
T_00019307	T_00011091	SET	Morus notabilis Formate--tetrahydrofolate ligase partial mRNA
T_00019307	T_00011092	SET	Morus notabilis Formate--tetrahydrofolate ligase partial mRNA
T_00005987	T_00037322	SET	PREDICTED: Prunus mume histone-lysine N-methyltransferase SUVR3 (LOC103342301), mRNA
T_00008270	T_00037322	SET	PREDICTED: Prunus mume histone-lysine N-methyltransferase SUVR3 (LOC103342301), mRNA
T_00008271	T_00037322	SET	PREDICTED: Prunus mume histone-lysine N-methyltransferase SUVR3 (LOC103342301), mRNA
T_00012459	T_00037322	SET	PREDICTED: Prunus mume histone-lysine N-methyltransferase SUVR3 (LOC103342301), mRNA
T_00026883	T_00037322	SET	PREDICTED: Prunus mume histone-lysine N-methyltransferase SUVR3 (LOC103342301), mRNA
T_00044915	T_00037322	SET	PREDICTED: Prunus mume histone-lysine N-methyltransferase SUVR3 (LOC103342301), mRNA
T_00053119	T_00037322	SET	PREDICTED: Prunus mume histone-lysine N-methyltransferase SUVR3 (LOC103342301), mRNA
T_00062050	T_00037322	SET	PREDICTED: Prunus mume histone-lysine N-methyltransferase SUVR3 (LOC103342301), mRNA
T_00062051	T_00037322	SET	PREDICTED: Prunus mume histone-lysine N-methyltransferase SUVR3 (LOC103342301), mRNA
T_00062052	T_00037322	SET	PREDICTED: Prunus mume histone-lysine N-methyltransferase SUVR3 (LOC103342301), mRNA
T_00081572	T_00037322	SET	PREDICTED: Prunus mume histone-lysine N-methyltransferase SUVR3 (LOC103342301), mRNA
T_00038851	T_00071151	SET	Morus notabilis Histone-lysine N-methyltransferase, H3 lysine-9 specific SUVH6 partial mRNA
T_00038852	T_00071151	SET	Morus notabilis Histone-lysine N-methyltransferase, H3 lysine-9 specific SUVH6 partial mRNA
T_00084641	T_00084642	SET	Phaseolus vulgaris hypothetical protein (PHAVU_009G243500g) mRNA, complete cds
T_00084641	T_00084643	SET	Phaseolus vulgaris hypothetical protein (PHAVU_009G243500g) mRNA, complete cds
T_00084641	T_00084644	SET	Phaseolus vulgaris hypothetical protein (PHAVU_009G243500g) mRNA, complete cds
T_00084641	T_00084645	SET	Phaseolus vulgaris hypothetical protein (PHAVU_009G243500g) mRNA, complete cds
T_00084641	T_00084646	SET	Phaseolus vulgaris hypothetical protein (PHAVU_009G243500g) mRNA, complete cds
T_00084641	T_00084647	SET	Phaseolus vulgaris hypothetical protein (PHAVU_009G243500g) mRNA, complete cds
T_00017713	T_00037212	SNF2	Morus notabilis Putative QAPRTase protein partial mRNA
T_00065441	T_00065433	SNF2	Morus notabilis Helicase protein MOM1 partial mRNA
T_00065442	T_00065433	SNF2	Morus notabilis Helicase protein MOM1 partial mRNA
T_00065443	T_00065433	SNF2	Morus notabilis Helicase protein MOM1 partial mRNA
T_00065444	T_00065433	SNF2	Morus notabilis Helicase protein MOM1 partial mRNA
T_00065445	T_00065433	SNF2	Morus notabilis Helicase protein MOM1 partial mRNA
T_00065446	T_00065433	SNF2	Morus notabilis Helicase protein MOM1 partial mRNA
T_00065447	T_00065433	SNF2	Morus notabilis Helicase protein MOM1 partial mRNA
T_00065448	T_00065433	SNF2	Morus notabilis Helicase protein MOM1 partial mRNA
T_00065441	T_00065434	SNF2	Morus notabilis Helicase protein MOM1 partial mRNA
T_00065442	T_00065434	SNF2	Morus notabilis Helicase protein MOM1 partial mRNA
T_00065443	T_00065434	SNF2	Morus notabilis Helicase protein MOM1 partial mRNA
T_00065444	T_00065434	SNF2	Morus notabilis Helicase protein MOM1 partial mRNA
T_00065445	T_00065434	SNF2	Morus notabilis Helicase protein MOM1 partial mRNA
T_00065446	T_00065434	SNF2	Morus notabilis Helicase protein MOM1 partial mRNA
T_00065447	T_00065434	SNF2	Morus notabilis Helicase protein MOM1 partial mRNA
T_00065448	T_00065434	SNF2	Morus notabilis Helicase protein MOM1 partial mRNA
T_00065441	T_00065435	SNF2	Morus notabilis Helicase protein MOM1 partial mRNA
T_00065442	T_00065435	SNF2	Morus notabilis Helicase protein MOM1 partial mRNA
T_00065443	T_00065435	SNF2	Morus notabilis Helicase protein MOM1 partial mRNA
T_00065444	T_00065435	SNF2	Morus notabilis Helicase protein MOM1 partial mRNA
T_00065445	T_00065435	SNF2	Morus notabilis Helicase protein MOM1 partial mRNA
T_00065446	T_00065435	SNF2	Morus notabilis Helicase protein MOM1 partial mRNA
T_00065447	T_00065435	SNF2	Morus notabilis Helicase protein MOM1 partial mRNA
T_00065448	T_00065435	SNF2	Morus notabilis Helicase protein MOM1 partial mRNA
T_00065441	T_00065436	SNF2	Morus notabilis Helicase protein MOM1 partial mRNA
T_00065442	T_00065436	SNF2	Morus notabilis Helicase protein MOM1 partial mRNA
T_00065443	T_00065436	SNF2	Morus notabilis Helicase protein MOM1 partial mRNA
T_00065444	T_00065436	SNF2	Morus notabilis Helicase protein MOM1 partial mRNA
T_00065445	T_00065436	SNF2	Morus notabilis Helicase protein MOM1 partial mRNA
T_00065446	T_00065436	SNF2	Morus notabilis Helicase protein MOM1 partial mRNA
T_00065447	T_00065436	SNF2	Morus notabilis Helicase protein MOM1 partial mRNA
T_00065448	T_00065436	SNF2	Morus notabilis Helicase protein MOM1 partial mRNA
T_00067767	T_00067769	SNF2	Morus notabilis SMARCA3-like protein 2 partial mRNA
T_00067768	T_00067769	SNF2	Morus notabilis SMARCA3-like protein 2 partial mRNA
T_00067767	T_00067770	SNF2	Morus notabilis SMARCA3-like protein 2 partial mRNA
T_00067768	T_00067770	SNF2	Morus notabilis SMARCA3-like protein 2 partial mRNA
T_00067767	T_00067771	SNF2	Morus notabilis SMARCA3-like protein 2 partial mRNA
T_00067768	T_00067771	SNF2	Morus notabilis SMARCA3-like protein 2 partial mRNA
T_00067767	T_00067772	SNF2	Morus notabilis SMARCA3-like protein 2 partial mRNA
T_00067768	T_00067772	SNF2	Morus notabilis SMARCA3-like protein 2 partial mRNA
T_00067767	T_00067773	SNF2	Morus notabilis SMARCA3-like protein 2 partial mRNA
T_00067768	T_00067773	SNF2	Morus notabilis SMARCA3-like protein 2 partial mRNA
T_00022199	T_00054466	SWI/SNF-SWI3	Morus notabilis Lysine-specific histone demethylase 1-2-like protein partial mRNA
T_00039745	T_00054466	SWI/SNF-SWI3	Morus notabilis Lysine-specific histone demethylase 1-2-like protein partial mRNA
T_00039746	T_00054466	SWI/SNF-SWI3	Morus notabilis Lysine-specific histone demethylase 1-2-like protein partial mRNA
T_00049546	T_00054466	SWI/SNF-SWI3	Morus notabilis Lysine-specific histone demethylase 1-2-like protein partial mRNA
T_00058160	T_00054466	SWI/SNF-SWI3	Morus notabilis Lysine-specific histone demethylase 1-2-like protein partial mRNA
T_00068132	T_00054466	SWI/SNF-SWI3	Morus notabilis Lysine-specific histone demethylase 1-2-like protein partial mRNA
T_00068133	T_00054466	SWI/SNF-SWI3	Morus notabilis Lysine-specific histone demethylase 1-2-like protein partial mRNA
T_00084883	T_00054466	SWI/SNF-SWI3	Morus notabilis Lysine-specific histone demethylase 1-2-like protein partial mRNA
T_00092534	T_00054466	SWI/SNF-SWI3	Morus notabilis Lysine-specific histone demethylase 1-2-like protein partial mRNA
T_00022199	T_00054467	SWI/SNF-SWI3	Morus notabilis Lysine-specific histone demethylase 1-2-like protein partial mRNA
T_00039745	T_00054467	SWI/SNF-SWI3	Morus notabilis Lysine-specific histone demethylase 1-2-like protein partial mRNA
T_00039746	T_00054467	SWI/SNF-SWI3	Morus notabilis Lysine-specific histone demethylase 1-2-like protein partial mRNA
T_00049546	T_00054467	SWI/SNF-SWI3	Morus notabilis Lysine-specific histone demethylase 1-2-like protein partial mRNA
T_00058160	T_00054467	SWI/SNF-SWI3	Morus notabilis Lysine-specific histone demethylase 1-2-like protein partial mRNA
T_00068132	T_00054467	SWI/SNF-SWI3	Morus notabilis Lysine-specific histone demethylase 1-2-like protein partial mRNA
T_00068133	T_00054467	SWI/SNF-SWI3	Morus notabilis Lysine-specific histone demethylase 1-2-like protein partial mRNA
T_00084883	T_00054467	SWI/SNF-SWI3	Morus notabilis Lysine-specific histone demethylase 1-2-like protein partial mRNA
T_00092534	T_00054467	SWI/SNF-SWI3	Morus notabilis Lysine-specific histone demethylase 1-2-like protein partial mRNA
T_00022199	T_00054468	SWI/SNF-SWI3	Morus notabilis Lysine-specific histone demethylase 1-2-like protein partial mRNA
T_00039745	T_00054468	SWI/SNF-SWI3	Morus notabilis Lysine-specific histone demethylase 1-2-like protein partial mRNA
T_00039746	T_00054468	SWI/SNF-SWI3	Morus notabilis Lysine-specific histone demethylase 1-2-like protein partial mRNA
T_00049546	T_00054468	SWI/SNF-SWI3	Morus notabilis Lysine-specific histone demethylase 1-2-like protein partial mRNA
T_00058160	T_00054468	SWI/SNF-SWI3	Morus notabilis Lysine-specific histone demethylase 1-2-like protein partial mRNA
T_00068132	T_00054468	SWI/SNF-SWI3	Morus notabilis Lysine-specific histone demethylase 1-2-like protein partial mRNA
T_00068133	T_00054468	SWI/SNF-SWI3	Morus notabilis Lysine-specific histone demethylase 1-2-like protein partial mRNA
T_00084883	T_00054468	SWI/SNF-SWI3	Morus notabilis Lysine-specific histone demethylase 1-2-like protein partial mRNA
T_00092534	T_00054468	SWI/SNF-SWI3	Morus notabilis Lysine-specific histone demethylase 1-2-like protein partial mRNA
T_00021356	T_00088625	TRAF	Medicago truncatula ribonuclease III domain protein mRNA
T_00038223	T_00088625	TRAF	Medicago truncatula ribonuclease III domain protein mRNA

## Sheet: lncRNAs target PKs
Supplemental Table S17
lncRNAs target genes were TFs,TRs and PKs.
Note: lncRNAs targeted PKs.
lncRNA	Target gene	family	Nr_annotation
T_00026883	T_00012895	CAMK_AMPK	PREDICTED: Erythranthe guttatus SNF1-related protein kinase catalytic subunit alpha KIN10-like (LOC105959742), transcript variant X2, mRNA
T_00027261	T_00040643	CAMK_CAMKL-CHK1	Morus notabilis CBL-interacting serine/threonine-protein kinase 3 partial mRNA
T_00027261	T_00040644	CAMK_CAMKL-CHK1	Morus notabilis CBL-interacting serine/threonine-protein kinase 3 partial mRNA
T_00027261	T_00040645	CAMK_CAMKL-CHK1	Morus notabilis CBL-interacting serine/threonine-protein kinase 3 partial mRNA
T_00038222	T_00063159	CMGC_CDK-CRK7-CDK9	Morus notabilis putative serine/threonine-protein kinase partial mRNA
T_00038223	T_00063159	CMGC_CDK-CRK7-CDK9	Morus notabilis putative serine/threonine-protein kinase partial mRNA
T_00051884	T_00051910	CMGC_GSK	PREDICTED: Prunus mume shaggy-related protein kinase theta-like (LOC103331852), mRNA
T_00051884	T_00051911	CMGC_GSK	PREDICTED: Prunus mume shaggy-related protein kinase theta-like (LOC103331852), mRNA
T_00031474	T_00015479	CMGC_MAPK	Morus notabilis Mitogen-activated protein kinase 4 partial mRNA_x0001_|586829688|gb|KF683079.1| Morus notabilis mitogen-activated protein kinase 4 (MAPK4) mRNA, complete cds
T_00031474	T_00015480	CMGC_MAPK	Morus notabilis Mitogen-activated protein kinase 4 partial mRNA_x0001_|586829688|gb|KF683079.1| Morus notabilis mitogen-activated protein kinase 4 (MAPK4) mRNA, complete cds
T_00021154	T_00020172	CMGC_MAPK	Morus alba var. multicaulis voucher YU71-1 mitogen-activated protein kinase (MAPK) mRNA, complete cds
T_00021155	T_00020172	CMGC_MAPK	Morus alba var. multicaulis voucher YU71-1 mitogen-activated protein kinase (MAPK) mRNA, complete cds
T_00021157	T_00020172	CMGC_MAPK	Morus alba var. multicaulis voucher YU71-1 mitogen-activated protein kinase (MAPK) mRNA, complete cds
T_00021158	T_00020172	CMGC_MAPK	Morus alba var. multicaulis voucher YU71-1 mitogen-activated protein kinase (MAPK) mRNA, complete cds
T_00092629	T_00038754	RLK-Pelle_C-LEC	Morus notabilis C-type lectin receptor-like tyrosine-protein kinase partial mRNA
T_00092629	T_00038755	RLK-Pelle_C-LEC	Morus notabilis C-type lectin receptor-like tyrosine-protein kinase partial mRNA
T_00092629	T_00038756	RLK-Pelle_C-LEC	Morus notabilis C-type lectin receptor-like tyrosine-protein kinase partial mRNA
T_00005064	T_00064656	RLK-Pelle_CrRLK1L-1	PREDICTED: Vigna radiata var. radiata receptor-like protein kinase FERONIA (LOC106758480), mRNA
T_00014755	T_00013336	RLK-Pelle_DLSV	Phaseolus vulgaris hypothetical protein (PHAVU_005G167700g) mRNA, complete cds
T_00058160	T_00013336	RLK-Pelle_DLSV	Phaseolus vulgaris hypothetical protein (PHAVU_005G167700g) mRNA, complete cds
T_00058161	T_00013336	RLK-Pelle_DLSV	Phaseolus vulgaris hypothetical protein (PHAVU_005G167700g) mRNA, complete cds
T_00058162	T_00013336	RLK-Pelle_DLSV	Phaseolus vulgaris hypothetical protein (PHAVU_005G167700g) mRNA, complete cds
T_00090589	T_00013336	RLK-Pelle_DLSV	Phaseolus vulgaris hypothetical protein (PHAVU_005G167700g) mRNA, complete cds
T_00087563	T_00021702	RLK-Pelle_DLSV	PREDICTED: Fragaria vesca subsp. vesca G-type lectin S-receptor-like serine/threonine-protein kinase At1g11410 (LOC101291612), mRNA
T_00047756	T_00025423	RLK-Pelle_DLSV	Morus notabilis putative LRR receptor-like serine/threonine-protein kinase partial mRNA
T_00047756	T_00025424	RLK-Pelle_DLSV	Morus notabilis putative LRR receptor-like serine/threonine-protein kinase partial mRNA
T_00058452	T_00029034	RLK-Pelle_DLSV	Morus notabilis G-type lectin S-receptor-like serine/threonine-protein kinase RKS1 partial mRNA
T_00087563	T_00029034	RLK-Pelle_DLSV	Morus notabilis G-type lectin S-receptor-like serine/threonine-protein kinase RKS1 partial mRNA
T_00039172	T_00035088	RLK-Pelle_DLSV	PREDICTED: Tarenaya hassleriana cysteine-rich receptor-like protein kinase 29 (LOC104806266), transcript variant X2, mRNA
T_00039173	T_00035088	RLK-Pelle_DLSV	PREDICTED: Tarenaya hassleriana cysteine-rich receptor-like protein kinase 29 (LOC104806266), transcript variant X2, mRNA
T_00039172	T_00035089	RLK-Pelle_DLSV	PREDICTED: Tarenaya hassleriana cysteine-rich receptor-like protein kinase 29 (LOC104806266), transcript variant X2, mRNA
T_00039173	T_00035089	RLK-Pelle_DLSV	PREDICTED: Tarenaya hassleriana cysteine-rich receptor-like protein kinase 29 (LOC104806266), transcript variant X2, mRNA
T_00058452	T_00036648	RLK-Pelle_DLSV	Morus notabilis G-type lectin S-receptor-like serine/threonine-protein kinase RKS1 partial mRNA
T_00087563	T_00036648	RLK-Pelle_DLSV	Morus notabilis G-type lectin S-receptor-like serine/threonine-protein kinase RKS1 partial mRNA
T_00058452	T_00036649	RLK-Pelle_DLSV	Morus notabilis G-type lectin S-receptor-like serine/threonine-protein kinase RKS1 partial mRNA
T_00087563	T_00036649	RLK-Pelle_DLSV	Morus notabilis G-type lectin S-receptor-like serine/threonine-protein kinase RKS1 partial mRNA
T_00058452	T_00036650	RLK-Pelle_DLSV	Morus notabilis G-type lectin S-receptor-like serine/threonine-protein kinase RKS1 partial mRNA
T_00087563	T_00036650	RLK-Pelle_DLSV	Morus notabilis G-type lectin S-receptor-like serine/threonine-protein kinase RKS1 partial mRNA
T_00067971	T_00037200	RLK-Pelle_DLSV	Morus notabilis G-type lectin S-receptor-like serine/threonine-protein kinase partial mRNA
T_00067971	T_00037201	RLK-Pelle_DLSV	Morus notabilis G-type lectin S-receptor-like serine/threonine-protein kinase partial mRNA
T_00067971	T_00037204	RLK-Pelle_DLSV	Citrus clementina hypothetical protein (CICLE_v10009316mg) mRNA, complete cds
T_00072218	T_00037204	RLK-Pelle_DLSV	Citrus clementina hypothetical protein (CICLE_v10009316mg) mRNA, complete cds
T_00039172	T_00037205	RLK-Pelle_DLSV	Citrus clementina hypothetical protein (CICLE_v10009316mg) mRNA, complete cds
T_00039173	T_00037205	RLK-Pelle_DLSV	Citrus clementina hypothetical protein (CICLE_v10009316mg) mRNA, complete cds
T_00067971	T_00037205	RLK-Pelle_DLSV	Citrus clementina hypothetical protein (CICLE_v10009316mg) mRNA, complete cds
T_00072218	T_00037205	RLK-Pelle_DLSV	Citrus clementina hypothetical protein (CICLE_v10009316mg) mRNA, complete cds
T_00067971	T_00037206	RLK-Pelle_DLSV	Citrus clementina hypothetical protein (CICLE_v10009316mg) mRNA, complete cds
T_00039172	T_00039174	RLK-Pelle_DLSV	Morus notabilis Cysteine-rich receptor-like protein kinase 29 partial mRNA
T_00039173	T_00039174	RLK-Pelle_DLSV	Morus notabilis Cysteine-rich receptor-like protein kinase 29 partial mRNA
T_00039172	T_00039175	RLK-Pelle_DLSV	Morus notabilis Cysteine-rich receptor-like protein kinase 29 partial mRNA
T_00039173	T_00039175	RLK-Pelle_DLSV	Morus notabilis Cysteine-rich receptor-like protein kinase 29 partial mRNA
T_00039172	T_00039176	RLK-Pelle_DLSV	Morus notabilis Cysteine-rich receptor-like protein kinase 29 partial mRNA
T_00039173	T_00039176	RLK-Pelle_DLSV	Morus notabilis Cysteine-rich receptor-like protein kinase 29 partial mRNA
T_00039172	T_00039177	RLK-Pelle_DLSV	Morus notabilis Cysteine-rich receptor-like protein kinase 29 partial mRNA
T_00039173	T_00039177	RLK-Pelle_DLSV	Morus notabilis Cysteine-rich receptor-like protein kinase 29 partial mRNA
T_00005390	T_00042934	RLK-Pelle_DLSV	PREDICTED: Prunus mume NADH dehydrogenase [ubiquinone] 1 beta subcomplex subunit 2 (LOC103321158), transcript variant X2, mRNA
T_00029360	T_00042934	RLK-Pelle_DLSV	PREDICTED: Prunus mume NADH dehydrogenase [ubiquinone] 1 beta subcomplex subunit 2 (LOC103321158), transcript variant X2, mRNA
T_00042899	T_00042934	RLK-Pelle_DLSV	PREDICTED: Prunus mume NADH dehydrogenase [ubiquinone] 1 beta subcomplex subunit 2 (LOC103321158), transcript variant X2, mRNA
T_00044267	T_00042934	RLK-Pelle_DLSV	PREDICTED: Prunus mume NADH dehydrogenase [ubiquinone] 1 beta subcomplex subunit 2 (LOC103321158), transcript variant X2, mRNA
T_00080331	T_00042934	RLK-Pelle_DLSV	PREDICTED: Prunus mume NADH dehydrogenase [ubiquinone] 1 beta subcomplex subunit 2 (LOC103321158), transcript variant X2, mRNA
T_00080332	T_00042934	RLK-Pelle_DLSV	PREDICTED: Prunus mume NADH dehydrogenase [ubiquinone] 1 beta subcomplex subunit 2 (LOC103321158), transcript variant X2, mRNA
T_00086703	T_00042934	RLK-Pelle_DLSV	PREDICTED: Prunus mume NADH dehydrogenase [ubiquinone] 1 beta subcomplex subunit 2 (LOC103321158), transcript variant X2, mRNA
T_00086704	T_00042934	RLK-Pelle_DLSV	PREDICTED: Prunus mume NADH dehydrogenase [ubiquinone] 1 beta subcomplex subunit 2 (LOC103321158), transcript variant X2, mRNA
T_00086705	T_00042934	RLK-Pelle_DLSV	PREDICTED: Prunus mume NADH dehydrogenase [ubiquinone] 1 beta subcomplex subunit 2 (LOC103321158), transcript variant X2, mRNA
T_00093484	T_00042934	RLK-Pelle_DLSV	PREDICTED: Prunus mume NADH dehydrogenase [ubiquinone] 1 beta subcomplex subunit 2 (LOC103321158), transcript variant X2, mRNA
T_00042666	T_00042935	RLK-Pelle_DLSV	PREDICTED: Prunus mume NADH dehydrogenase [ubiquinone] 1 beta subcomplex subunit 2 (LOC103321158), transcript variant X2, mRNA
T_00017891	T_00045478	RLK-Pelle_DLSV	Morus notabilis G-type lectin S-receptor-like serine/threonine-protein kinase partial mRNA
T_00017891	T_00045479	RLK-Pelle_DLSV	Morus notabilis G-type lectin S-receptor-like serine/threonine-protein kinase partial mRNA
T_00067941	T_00046018	RLK-Pelle_DLSV	PREDICTED: Jatropha curcas uncharacterized LOC105636616 (LOC105636616), mRNA
T_00067971	T_00046584	RLK-Pelle_DLSV	Citrus clementina hypothetical protein (CICLE_v10010368mg) mRNA, partial cds
T_00067971	T_00046825	RLK-Pelle_DLSV	Morus notabilis G-type lectin S-receptor-like serine/threonine-protein kinase partial mRNA
T_00093816	T_00053028	RLK-Pelle_DLSV	Morus notabilis G-type lectin S-receptor-like serine/threonine-protein kinase partial mRNA
T_00042666	T_00054339	RLK-Pelle_DLSV	Gossypioides kirkii clone GKH030A02-jgz, complete sequence
T_00093816	T_00054339	RLK-Pelle_DLSV	Gossypioides kirkii clone GKH030A02-jgz, complete sequence
T_00067971	T_00054340	RLK-Pelle_DLSV	Theobroma cacao S-locus lectin protein kinase family protein (TCM_031681) mRNA, complete cds
T_00056160	T_00056694	RLK-Pelle_DLSV	Morus notabilis G-type lectin S-receptor-like serine/threonine-protein kinase partial mRNA
T_00056161	T_00056694	RLK-Pelle_DLSV	Morus notabilis G-type lectin S-receptor-like serine/threonine-protein kinase partial mRNA
T_00067971	T_00056694	RLK-Pelle_DLSV	Morus notabilis G-type lectin S-receptor-like serine/threonine-protein kinase partial mRNA
T_00067971	T_00057479	RLK-Pelle_DLSV	Morus notabilis G-type lectin S-receptor-like serine/threonine-protein kinase partial mRNA
T_00067971	T_00057480	RLK-Pelle_DLSV	Morus notabilis G-type lectin S-receptor-like serine/threonine-protein kinase partial mRNA
T_00067971	T_00057481	RLK-Pelle_DLSV	Morus notabilis G-type lectin S-receptor-like serine/threonine-protein kinase partial mRNA
T_00063568	T_00059316	RLK-Pelle_DLSV	Morus notabilis G-type lectin S-receptor-like serine/threonine-protein kinase partial mRNA
T_00063568	T_00059317	RLK-Pelle_DLSV	Morus notabilis G-type lectin S-receptor-like serine/threonine-protein kinase partial mRNA
T_00063568	T_00059318	RLK-Pelle_DLSV	Morus notabilis G-type lectin S-receptor-like serine/threonine-protein kinase partial mRNA
T_00063568	T_00059319	RLK-Pelle_DLSV	Morus notabilis G-type lectin S-receptor-like serine/threonine-protein kinase partial mRNA
T_00067941	T_00061605	RLK-Pelle_DLSV	Morus notabilis putative LRR receptor-like serine/threonine-protein kinase partial mRNA
T_00067941	T_00061608	RLK-Pelle_DLSV	Morus notabilis putative LRR receptor-like serine/threonine-protein kinase partial mRNA
T_00067941	T_00061609	RLK-Pelle_DLSV	Morus notabilis putative LRR receptor-like serine/threonine-protein kinase partial mRNA
T_00067941	T_00061610	RLK-Pelle_DLSV	Morus notabilis putative LRR receptor-like serine/threonine-protein kinase partial mRNA
T_00067971	T_00062632	RLK-Pelle_DLSV	PREDICTED: Prunus mume G-type lectin S-receptor-like serine/threonine-protein kinase At4g27290 (LOC103326307), transcript variant X2, mRNA
T_00016402	T_00063191	RLK-Pelle_DLSV	Morus notabilis Cysteine-rich receptor-like protein kinase 2 partial mRNA
T_00016402	T_00063192	RLK-Pelle_DLSV	Morus notabilis Cysteine-rich receptor-like protein kinase 2 partial mRNA
T_00062724	T_00063193	RLK-Pelle_DLSV	Morus notabilis Cysteine-rich receptor-like protein kinase 2 partial mRNA
T_00016402	T_00063194	RLK-Pelle_DLSV	Morus notabilis Cysteine-rich receptor-like protein kinase 2 partial mRNA
T_00016402	T_00063203	RLK-Pelle_DLSV	PREDICTED: Gossypium raimondii 2-phytyl-1,4-beta-naphthoquinone methyltransferase, chloroplastic (LOC105785795), mRNA
T_00033595	T_00063203	RLK-Pelle_DLSV	PREDICTED: Gossypium raimondii 2-phytyl-1,4-beta-naphthoquinone methyltransferase, chloroplastic (LOC105785795), mRNA
T_00061314	T_00063203	RLK-Pelle_DLSV	PREDICTED: Gossypium raimondii 2-phytyl-1,4-beta-naphthoquinone methyltransferase, chloroplastic (LOC105785795), mRNA
T_00079036	T_00063203	RLK-Pelle_DLSV	PREDICTED: Gossypium raimondii 2-phytyl-1,4-beta-naphthoquinone methyltransferase, chloroplastic (LOC105785795), mRNA
T_00079455	T_00063203	RLK-Pelle_DLSV	PREDICTED: Gossypium raimondii 2-phytyl-1,4-beta-naphthoquinone methyltransferase, chloroplastic (LOC105785795), mRNA
T_00089879	T_00063203	RLK-Pelle_DLSV	PREDICTED: Gossypium raimondii 2-phytyl-1,4-beta-naphthoquinone methyltransferase, chloroplastic (LOC105785795), mRNA
T_00016402	T_00063204	RLK-Pelle_DLSV	PREDICTED: Gossypium raimondii 2-phytyl-1,4-beta-naphthoquinone methyltransferase, chloroplastic (LOC105785795), mRNA
T_00033595	T_00063204	RLK-Pelle_DLSV	PREDICTED: Gossypium raimondii 2-phytyl-1,4-beta-naphthoquinone methyltransferase, chloroplastic (LOC105785795), mRNA
T_00061314	T_00063204	RLK-Pelle_DLSV	PREDICTED: Gossypium raimondii 2-phytyl-1,4-beta-naphthoquinone methyltransferase, chloroplastic (LOC105785795), mRNA
T_00079036	T_00063204	RLK-Pelle_DLSV	PREDICTED: Gossypium raimondii 2-phytyl-1,4-beta-naphthoquinone methyltransferase, chloroplastic (LOC105785795), mRNA
T_00079455	T_00063204	RLK-Pelle_DLSV	PREDICTED: Gossypium raimondii 2-phytyl-1,4-beta-naphthoquinone methyltransferase, chloroplastic (LOC105785795), mRNA
T_00089879	T_00063204	RLK-Pelle_DLSV	PREDICTED: Gossypium raimondii 2-phytyl-1,4-beta-naphthoquinone methyltransferase, chloroplastic (LOC105785795), mRNA
T_00016402	T_00063205	RLK-Pelle_DLSV	PREDICTED: Gossypium raimondii 2-phytyl-1,4-beta-naphthoquinone methyltransferase, chloroplastic (LOC105785795), mRNA
T_00033595	T_00063205	RLK-Pelle_DLSV	PREDICTED: Gossypium raimondii 2-phytyl-1,4-beta-naphthoquinone methyltransferase, chloroplastic (LOC105785795), mRNA
T_00061314	T_00063205	RLK-Pelle_DLSV	PREDICTED: Gossypium raimondii 2-phytyl-1,4-beta-naphthoquinone methyltransferase, chloroplastic (LOC105785795), mRNA
T_00079036	T_00063205	RLK-Pelle_DLSV	PREDICTED: Gossypium raimondii 2-phytyl-1,4-beta-naphthoquinone methyltransferase, chloroplastic (LOC105785795), mRNA
T_00079455	T_00063205	RLK-Pelle_DLSV	PREDICTED: Gossypium raimondii 2-phytyl-1,4-beta-naphthoquinone methyltransferase, chloroplastic (LOC105785795), mRNA
T_00089879	T_00063205	RLK-Pelle_DLSV	PREDICTED: Gossypium raimondii 2-phytyl-1,4-beta-naphthoquinone methyltransferase, chloroplastic (LOC105785795), mRNA
T_00016402	T_00063206	RLK-Pelle_DLSV	PREDICTED: Gossypium raimondii 2-phytyl-1,4-beta-naphthoquinone methyltransferase, chloroplastic (LOC105785795), mRNA
T_00042842	T_00063206	RLK-Pelle_DLSV	PREDICTED: Gossypium raimondii 2-phytyl-1,4-beta-naphthoquinone methyltransferase, chloroplastic (LOC105785795), mRNA
T_00042844	T_00063206	RLK-Pelle_DLSV	PREDICTED: Gossypium raimondii 2-phytyl-1,4-beta-naphthoquinone methyltransferase, chloroplastic (LOC105785795), mRNA
T_00042845	T_00063206	RLK-Pelle_DLSV	PREDICTED: Gossypium raimondii 2-phytyl-1,4-beta-naphthoquinone methyltransferase, chloroplastic (LOC105785795), mRNA
T_00042846	T_00063206	RLK-Pelle_DLSV	PREDICTED: Gossypium raimondii 2-phytyl-1,4-beta-naphthoquinone methyltransferase, chloroplastic (LOC105785795), mRNA
T_00077030	T_00063206	RLK-Pelle_DLSV	PREDICTED: Gossypium raimondii 2-phytyl-1,4-beta-naphthoquinone methyltransferase, chloroplastic (LOC105785795), mRNA
T_00077031	T_00063206	RLK-Pelle_DLSV	PREDICTED: Gossypium raimondii 2-phytyl-1,4-beta-naphthoquinone methyltransferase, chloroplastic (LOC105785795), mRNA
T_00089879	T_00063206	RLK-Pelle_DLSV	PREDICTED: Gossypium raimondii 2-phytyl-1,4-beta-naphthoquinone methyltransferase, chloroplastic (LOC105785795), mRNA
T_00063568	T_00063573	RLK-Pelle_DLSV	PREDICTED: Prunus mume G-type lectin S-receptor-like serine/threonine-protein kinase B120 (LOC103324606), mRNA
T_00063568	T_00063574	RLK-Pelle_DLSV	Morus notabilis G-type lectin S-receptor-like serine/threonine-protein kinase partial mRNA
T_00063568	T_00063575	RLK-Pelle_DLSV	Morus notabilis G-type lectin S-receptor-like serine/threonine-protein kinase partial mRNA
T_00063568	T_00063576	RLK-Pelle_DLSV	Morus notabilis G-type lectin S-receptor-like serine/threonine-protein kinase partial mRNA
T_00039172	T_00072059	RLK-Pelle_DLSV	Morus notabilis Cysteine-rich receptor-like protein kinase 10 partial mRNA
T_00039173	T_00072059	RLK-Pelle_DLSV	Morus notabilis Cysteine-rich receptor-like protein kinase 10 partial mRNA
T_00067971	T_00085167	RLK-Pelle_DLSV	Morus notabilis G-type lectin S-receptor-like serine/threonine-protein kinase partial mRNA
T_00067971	T_00085700	RLK-Pelle_DLSV	Theobroma cacao S-locus lectin protein kinase family protein (TCM_031412) mRNA, complete cds
T_00058452	T_00087564	RLK-Pelle_DLSV	Morus notabilis G-type lectin S-receptor-like serine/threonine-protein kinase RKS1 partial mRNA
T_00087563	T_00087564	RLK-Pelle_DLSV	Morus notabilis G-type lectin S-receptor-like serine/threonine-protein kinase RKS1 partial mRNA
T_00058452	T_00087565	RLK-Pelle_DLSV	Morus notabilis G-type lectin S-receptor-like serine/threonine-protein kinase RKS1 partial mRNA
T_00087563	T_00087565	RLK-Pelle_DLSV	Morus notabilis G-type lectin S-receptor-like serine/threonine-protein kinase RKS1 partial mRNA
T_00058452	T_00087566	RLK-Pelle_DLSV	Morus notabilis G-type lectin S-receptor-like serine/threonine-protein kinase RKS1 partial mRNA
T_00087563	T_00087566	RLK-Pelle_DLSV	Morus notabilis G-type lectin S-receptor-like serine/threonine-protein kinase RKS1 partial mRNA
T_00067971	T_00088992	RLK-Pelle_DLSV	Populus trichocarpa hypothetical protein (POPTR_0001s42300g) mRNA, complete cds
T_00056160	T_00090229	RLK-Pelle_DLSV	Morus notabilis G-type lectin S-receptor-like serine/threonine-protein kinase partial mRNA
T_00056161	T_00090229	RLK-Pelle_DLSV	Morus notabilis G-type lectin S-receptor-like serine/threonine-protein kinase partial mRNA
T_00067971	T_00090229	RLK-Pelle_DLSV	Morus notabilis G-type lectin S-receptor-like serine/threonine-protein kinase partial mRNA
T_00067971	T_00092800	RLK-Pelle_DLSV	Theobroma cacao S-locus lectin protein kinase family protein, putative (TCM_031169) mRNA, complete cds
T_00067971	T_00092801	RLK-Pelle_DLSV	Theobroma cacao S-locus lectin protein kinase family protein, putative (TCM_031169) mRNA, complete cds
T_00067971	T_00092802	RLK-Pelle_DLSV	Theobroma cacao S-locus lectin protein kinase family protein, putative (TCM_031169) mRNA, complete cds
T_00039172	T_00093495	RLK-Pelle_DLSV	Morus notabilis Cysteine-rich receptor-like protein kinase 10 partial mRNA
T_00039173	T_00093495	RLK-Pelle_DLSV	Morus notabilis Cysteine-rich receptor-like protein kinase 10 partial mRNA
T_00067971	T_00093813	RLK-Pelle_DLSV	Morus notabilis G-type lectin S-receptor-like serine/threonine-protein kinase partial mRNA
T_00067971	T_00093814	RLK-Pelle_DLSV	Morus notabilis G-type lectin S-receptor-like serine/threonine-protein kinase partial mRNA
T_00067971	T_00093815	RLK-Pelle_DLSV	Morus notabilis G-type lectin S-receptor-like serine/threonine-protein kinase partial mRNA
T_00049546	T_00033829	RLK-Pelle_L-LEC	Prunus persica hypothetical protein (PRUPE_ppa002883mg) mRNA, complete cds
T_00062569	T_00041812	RLK-Pelle_LRK10L-2	PREDICTED: Gossypium raimondii probable receptor-like protein kinase At5g39020 (LOC105776239), transcript variant X2, mRNA
T_00021960	T_00045744	RLK-Pelle_LRK10L-2	Morus notabilis putative receptor-like protein kinase partial mRNA
T_00021963	T_00045744	RLK-Pelle_LRK10L-2	Morus notabilis putative receptor-like protein kinase partial mRNA
T_00038316	T_00045744	RLK-Pelle_LRK10L-2	Morus notabilis putative receptor-like protein kinase partial mRNA
T_00038317	T_00045744	RLK-Pelle_LRK10L-2	Morus notabilis putative receptor-like protein kinase partial mRNA
T_00026866	T_00079598	RLK-Pelle_LRR-III	PREDICTED: Glycine max probable inactive receptor kinase At4g23740 (LOC100813065), mRNA
T_00030591	T_00092044	RLK-Pelle_LRR-III	PREDICTED: Cucumis sativus probable leucine-rich repeat receptor-like protein kinase At1g68400 (LOC101217010), mRNA
T_00052420	T_00058803	RLK-Pelle_LRR-VI-1	PREDICTED: Prunus mume ubiquitin-conjugating enzyme E2 2-like (LOC103321620), mRNA
T_00052421	T_00058803	RLK-Pelle_LRR-VI-1	PREDICTED: Prunus mume ubiquitin-conjugating enzyme E2 2-like (LOC103321620), mRNA
T_00052420	T_00058805	RLK-Pelle_LRR-VI-1	PREDICTED: Prunus mume ubiquitin-conjugating enzyme E2 2-like (LOC103321620), mRNA
T_00052421	T_00058805	RLK-Pelle_LRR-VI-1	PREDICTED: Prunus mume ubiquitin-conjugating enzyme E2 2-like (LOC103321620), mRNA
T_00063240	T_00074270	RLK-Pelle_LRR-VI-1	Morus notabilis putative inactive leucine-rich repeat receptor-like protein kinase partial mRNA
T_00063241	T_00074270	RLK-Pelle_LRR-VI-1	Morus notabilis putative inactive leucine-rich repeat receptor-like protein kinase partial mRNA
T_00039745	T_00028777	RLK-Pelle_LRR-VIII-1	Morus notabilis putative leucine-rich repeat receptor-like protein kinase partial mRNA
T_00039746	T_00028777	RLK-Pelle_LRR-VIII-1	Morus notabilis putative leucine-rich repeat receptor-like protein kinase partial mRNA
T_00045196	T_00028777	RLK-Pelle_LRR-VIII-1	Morus notabilis putative leucine-rich repeat receptor-like protein kinase partial mRNA
T_00049546	T_00028777	RLK-Pelle_LRR-VIII-1	Morus notabilis putative leucine-rich repeat receptor-like protein kinase partial mRNA
T_00058160	T_00028777	RLK-Pelle_LRR-VIII-1	Morus notabilis putative leucine-rich repeat receptor-like protein kinase partial mRNA
T_00068132	T_00028777	RLK-Pelle_LRR-VIII-1	Morus notabilis putative leucine-rich repeat receptor-like protein kinase partial mRNA
T_00068133	T_00028777	RLK-Pelle_LRR-VIII-1	Morus notabilis putative leucine-rich repeat receptor-like protein kinase partial mRNA
T_00084883	T_00028777	RLK-Pelle_LRR-VIII-1	Morus notabilis putative leucine-rich repeat receptor-like protein kinase partial mRNA
T_00091451	T_00028777	RLK-Pelle_LRR-VIII-1	Morus notabilis putative leucine-rich repeat receptor-like protein kinase partial mRNA
T_00039745	T_00028778	RLK-Pelle_LRR-VIII-1	Morus notabilis putative leucine-rich repeat receptor-like protein kinase partial mRNA
T_00039746	T_00028778	RLK-Pelle_LRR-VIII-1	Morus notabilis putative leucine-rich repeat receptor-like protein kinase partial mRNA
T_00045196	T_00028778	RLK-Pelle_LRR-VIII-1	Morus notabilis putative leucine-rich repeat receptor-like protein kinase partial mRNA
T_00049546	T_00028778	RLK-Pelle_LRR-VIII-1	Morus notabilis putative leucine-rich repeat receptor-like protein kinase partial mRNA
T_00058160	T_00028778	RLK-Pelle_LRR-VIII-1	Morus notabilis putative leucine-rich repeat receptor-like protein kinase partial mRNA
T_00068132	T_00028778	RLK-Pelle_LRR-VIII-1	Morus notabilis putative leucine-rich repeat receptor-like protein kinase partial mRNA
T_00068133	T_00028778	RLK-Pelle_LRR-VIII-1	Morus notabilis putative leucine-rich repeat receptor-like protein kinase partial mRNA
T_00084883	T_00028778	RLK-Pelle_LRR-VIII-1	Morus notabilis putative leucine-rich repeat receptor-like protein kinase partial mRNA
T_00091451	T_00028778	RLK-Pelle_LRR-VIII-1	Morus notabilis putative leucine-rich repeat receptor-like protein kinase partial mRNA
T_00025656	T_00028800	RLK-Pelle_LRR-Xb-1	PREDICTED: Prunus mume receptor-like protein kinase BRI1-like 3 (LOC103344622), mRNA
T_00025657	T_00028800	RLK-Pelle_LRR-Xb-1	PREDICTED: Prunus mume receptor-like protein kinase BRI1-like 3 (LOC103344622), mRNA
T_00025656	T_00028801	RLK-Pelle_LRR-Xb-1	PREDICTED: Prunus mume receptor-like protein kinase BRI1-like 3 (LOC103344622), mRNA
T_00025657	T_00028801	RLK-Pelle_LRR-Xb-1	PREDICTED: Prunus mume receptor-like protein kinase BRI1-like 3 (LOC103344622), mRNA
T_00025656	T_00028802	RLK-Pelle_LRR-Xb-1	PREDICTED: Prunus mume receptor-like protein kinase BRI1-like 3 (LOC103344622), mRNA
T_00025657	T_00028802	RLK-Pelle_LRR-Xb-1	PREDICTED: Prunus mume receptor-like protein kinase BRI1-like 3 (LOC103344622), mRNA
T_00025656	T_00028803	RLK-Pelle_LRR-Xb-1	PREDICTED: Prunus mume receptor-like protein kinase BRI1-like 3 (LOC103344622), mRNA
T_00025657	T_00028803	RLK-Pelle_LRR-Xb-1	PREDICTED: Prunus mume receptor-like protein kinase BRI1-like 3 (LOC103344622), mRNA
T_00016604	T_00016603	RLK-Pelle_LRR-XI-1	Morus notabilis Receptor-like protein kinase HSL1 partial mRNA
T_00016604	T_00026212	RLK-Pelle_LRR-XI-1	Cucumis melo genomic chromosome, chr_4
T_00053401	T_00045536	RLK-Pelle_LRR-XI-1	PREDICTED: Prunus mume probable LRR receptor-like serine/threonine-protein kinase At4g26540 (LOC103319078), mRNA
T_00010766	T_00054716	RLK-Pelle_LRR-XI-1	Morus notabilis Leucine-rich repeat receptor-like protein kinase TDR partial mRNA
T_00030658	T_00069104	RLK-Pelle_LRR-XI-1	PREDICTED: Vitis vinifera probable LRR receptor-like serine/threonine-protein kinase At4g08850 (LOC100264787), transcript variant X2, mRNA
T_00030659	T_00069104	RLK-Pelle_LRR-XI-1	PREDICTED: Vitis vinifera probable LRR receptor-like serine/threonine-protein kinase At4g08850 (LOC100264787), transcript variant X2, mRNA
T_00041986	T_00069104	RLK-Pelle_LRR-XI-1	PREDICTED: Vitis vinifera probable LRR receptor-like serine/threonine-protein kinase At4g08850 (LOC100264787), transcript variant X2, mRNA
T_00041986	T_00070003	RLK-Pelle_LRR-XI-1	PREDICTED: Eucalyptus grandis probable leucine-rich repeat receptor-like protein kinase At1g35710 (LOC104439708), mRNA
T_00041986	T_00070004	RLK-Pelle_LRR-XI-1	Theobroma cacao Leucine-rich repeat receptor-like protein kinase family protein, putative (TCM_005644) mRNA, complete cds
T_00062050	T_00077081	RLK-Pelle_LRR-XI-1	Morus notabilis LRR receptor-like serine/threonine-protein kinase RCH1 partial mRNA
T_00062051	T_00077081	RLK-Pelle_LRR-XI-1	Morus notabilis LRR receptor-like serine/threonine-protein kinase RCH1 partial mRNA
T_00062052	T_00077081	RLK-Pelle_LRR-XI-1	Morus notabilis LRR receptor-like serine/threonine-protein kinase RCH1 partial mRNA
T_00071833	T_00077438	RLK-Pelle_LRR-XI-1	Morus notabilis Receptor-like protein kinase HAIKU2 partial mRNA
T_00008270	T_00021056	RLK-Pelle_LRR-XII-1	Morus notabilis putative LRR receptor-like serine/threonine-protein kinase partial mRNA
T_00008271	T_00021056	RLK-Pelle_LRR-XII-1	Morus notabilis putative LRR receptor-like serine/threonine-protein kinase partial mRNA
T_00012459	T_00021056	RLK-Pelle_LRR-XII-1	Morus notabilis putative LRR receptor-like serine/threonine-protein kinase partial mRNA
T_00026883	T_00021056	RLK-Pelle_LRR-XII-1	Morus notabilis putative LRR receptor-like serine/threonine-protein kinase partial mRNA
T_00043867	T_00021056	RLK-Pelle_LRR-XII-1	Morus notabilis putative LRR receptor-like serine/threonine-protein kinase partial mRNA
T_00053119	T_00021056	RLK-Pelle_LRR-XII-1	Morus notabilis putative LRR receptor-like serine/threonine-protein kinase partial mRNA
T_00059579	T_00021056	RLK-Pelle_LRR-XII-1	Morus notabilis putative LRR receptor-like serine/threonine-protein kinase partial mRNA
T_00059580	T_00021056	RLK-Pelle_LRR-XII-1	Morus notabilis putative LRR receptor-like serine/threonine-protein kinase partial mRNA
T_00059581	T_00021056	RLK-Pelle_LRR-XII-1	Morus notabilis putative LRR receptor-like serine/threonine-protein kinase partial mRNA
T_00059582	T_00021056	RLK-Pelle_LRR-XII-1	Morus notabilis putative LRR receptor-like serine/threonine-protein kinase partial mRNA
T_00059583	T_00021056	RLK-Pelle_LRR-XII-1	Morus notabilis putative LRR receptor-like serine/threonine-protein kinase partial mRNA
T_00062050	T_00021056	RLK-Pelle_LRR-XII-1	Morus notabilis putative LRR receptor-like serine/threonine-protein kinase partial mRNA
T_00062051	T_00021056	RLK-Pelle_LRR-XII-1	Morus notabilis putative LRR receptor-like serine/threonine-protein kinase partial mRNA
T_00062052	T_00021056	RLK-Pelle_LRR-XII-1	Morus notabilis putative LRR receptor-like serine/threonine-protein kinase partial mRNA
T_00081572	T_00021056	RLK-Pelle_LRR-XII-1	Morus notabilis putative LRR receptor-like serine/threonine-protein kinase partial mRNA
T_00054070	T_00026629	RLK-Pelle_LRR-XII-1	Medicago truncatula LRR receptor-like kinase family protein mRNA
T_00071692	T_00026629	RLK-Pelle_LRR-XII-1	Medicago truncatula LRR receptor-like kinase family protein mRNA
T_00014755	T_00047459	RLK-Pelle_LysM	Morus notabilis Proline-rich receptor-like protein kinase PERK9 partial mRNA
T_00021957	T_00047459	RLK-Pelle_LysM	Morus notabilis Proline-rich receptor-like protein kinase PERK9 partial mRNA
T_00029565	T_00047459	RLK-Pelle_LysM	Morus notabilis Proline-rich receptor-like protein kinase PERK9 partial mRNA
T_00058160	T_00047459	RLK-Pelle_LysM	Morus notabilis Proline-rich receptor-like protein kinase PERK9 partial mRNA
T_00058161	T_00047459	RLK-Pelle_LysM	Morus notabilis Proline-rich receptor-like protein kinase PERK9 partial mRNA
T_00058162	T_00047459	RLK-Pelle_LysM	Morus notabilis Proline-rich receptor-like protein kinase PERK9 partial mRNA
T_00090589	T_00047459	RLK-Pelle_LysM	Morus notabilis Proline-rich receptor-like protein kinase PERK9 partial mRNA
T_00092914	T_00047459	RLK-Pelle_LysM	Morus notabilis Proline-rich receptor-like protein kinase PERK9 partial mRNA
T_00014755	T_00047460	RLK-Pelle_LysM	Morus notabilis Proline-rich receptor-like protein kinase PERK9 partial mRNA
T_00021957	T_00047460	RLK-Pelle_LysM	Morus notabilis Proline-rich receptor-like protein kinase PERK9 partial mRNA
T_00029565	T_00047460	RLK-Pelle_LysM	Morus notabilis Proline-rich receptor-like protein kinase PERK9 partial mRNA
T_00058160	T_00047460	RLK-Pelle_LysM	Morus notabilis Proline-rich receptor-like protein kinase PERK9 partial mRNA
T_00058161	T_00047460	RLK-Pelle_LysM	Morus notabilis Proline-rich receptor-like protein kinase PERK9 partial mRNA
T_00058162	T_00047460	RLK-Pelle_LysM	Morus notabilis Proline-rich receptor-like protein kinase PERK9 partial mRNA
T_00090589	T_00047460	RLK-Pelle_LysM	Morus notabilis Proline-rich receptor-like protein kinase PERK9 partial mRNA
T_00092914	T_00047460	RLK-Pelle_LysM	Morus notabilis Proline-rich receptor-like protein kinase PERK9 partial mRNA
T_00008270	T_00076649	RLK-Pelle_LysM	Morus notabilis Proline-rich receptor-like protein kinase PERK8 partial mRNA
T_00008271	T_00076649	RLK-Pelle_LysM	Morus notabilis Proline-rich receptor-like protein kinase PERK8 partial mRNA
T_00012459	T_00076649	RLK-Pelle_LysM	Morus notabilis Proline-rich receptor-like protein kinase PERK8 partial mRNA
T_00053119	T_00076649	RLK-Pelle_LysM	Morus notabilis Proline-rich receptor-like protein kinase PERK8 partial mRNA
T_00062050	T_00076649	RLK-Pelle_LysM	Morus notabilis Proline-rich receptor-like protein kinase PERK8 partial mRNA
T_00062051	T_00076649	RLK-Pelle_LysM	Morus notabilis Proline-rich receptor-like protein kinase PERK8 partial mRNA
T_00062052	T_00076649	RLK-Pelle_LysM	Morus notabilis Proline-rich receptor-like protein kinase PERK8 partial mRNA
T_00081572	T_00076649	RLK-Pelle_LysM	Morus notabilis Proline-rich receptor-like protein kinase PERK8 partial mRNA
T_00008270	T_00076650	RLK-Pelle_LysM	Morus notabilis Proline-rich receptor-like protein kinase PERK8 partial mRNA
T_00008271	T_00076650	RLK-Pelle_LysM	Morus notabilis Proline-rich receptor-like protein kinase PERK8 partial mRNA
T_00012459	T_00076650	RLK-Pelle_LysM	Morus notabilis Proline-rich receptor-like protein kinase PERK8 partial mRNA
T_00053119	T_00076650	RLK-Pelle_LysM	Morus notabilis Proline-rich receptor-like protein kinase PERK8 partial mRNA
T_00062050	T_00076650	RLK-Pelle_LysM	Morus notabilis Proline-rich receptor-like protein kinase PERK8 partial mRNA
T_00062051	T_00076650	RLK-Pelle_LysM	Morus notabilis Proline-rich receptor-like protein kinase PERK8 partial mRNA
T_00062052	T_00076650	RLK-Pelle_LysM	Morus notabilis Proline-rich receptor-like protein kinase PERK8 partial mRNA
T_00081572	T_00076650	RLK-Pelle_LysM	Morus notabilis Proline-rich receptor-like protein kinase PERK8 partial mRNA
T_00058160	T_00030970	RLK-Pelle_PERK-2	Morus notabilis Inactive protein kinase partial mRNA
T_00068132	T_00030970	RLK-Pelle_PERK-2	Morus notabilis Inactive protein kinase partial mRNA
T_00068133	T_00030970	RLK-Pelle_PERK-2	Morus notabilis Inactive protein kinase partial mRNA
T_00012886	T_00054092	RLK-Pelle_RLCK-IXb	Morus notabilis U-box domain-containing protein 51 partial mRNA
T_00054079	T_00054092	RLK-Pelle_RLCK-IXb	Morus notabilis U-box domain-containing protein 51 partial mRNA
T_00022412	T_00068752	RLK-Pelle_RLCK-VI	Medicago truncatula clone mth2-71m16, complete sequence
T_00022413	T_00068752	RLK-Pelle_RLCK-VI	Medicago truncatula clone mth2-71m16, complete sequence
T_00047181	T_00068752	RLK-Pelle_RLCK-VI	Medicago truncatula clone mth2-71m16, complete sequence
T_00047183	T_00068752	RLK-Pelle_RLCK-VI	Medicago truncatula clone mth2-71m16, complete sequence
T_00068223	T_00068752	RLK-Pelle_RLCK-VI	Medicago truncatula clone mth2-71m16, complete sequence
T_00068755	T_00068752	RLK-Pelle_RLCK-VI	Medicago truncatula clone mth2-71m16, complete sequence
T_00077157	T_00068752	RLK-Pelle_RLCK-VI	Medicago truncatula clone mth2-71m16, complete sequence
T_00077158	T_00068752	RLK-Pelle_RLCK-VI	Medicago truncatula clone mth2-71m16, complete sequence
T_00058160	T_00065602	RLK-Pelle_RLCK-VIIa-2	Prunus persica hypothetical protein (PRUPE_ppa006347mg) mRNA, complete cds
T_00007782	T_00070669	RLK-Pelle_RLCK-VIIa-2	Morus notabilis putative receptor-like protein kinase partial mRNA
T_00016796	T_00012053	RLK-Pelle_RLCK-XI	Phaseolus vulgaris hypothetical protein (PHAVU_004G124400g) mRNA, complete cds
T_00016796	T_00016797	RLK-Pelle_RLCK-XI	Phaseolus vulgaris hypothetical protein (PHAVU_004G124400g) mRNA, complete cds
T_00044912	T_00034631	RLK-Pelle_SD-2b	PREDICTED: Pyrus x bretschneideri G-type lectin S-receptor-like serine/threonine-protein kinase RLK1 (LOC103967877), mRNA
T_00044912	T_00034632	RLK-Pelle_SD-2b	PREDICTED: Pyrus x bretschneideri G-type lectin S-receptor-like serine/threonine-protein kinase RLK1 (LOC103967877), mRNA
T_00044912	T_00034633	RLK-Pelle_SD-2b	PREDICTED: Pyrus x bretschneideri G-type lectin S-receptor-like serine/threonine-protein kinase RLK1 (LOC103967877), mRNA
T_00034207	T_00040513	RLK-Pelle_SD-2b	PREDICTED: Populus euphratica G-type lectin S-receptor-like serine/threonine-protein kinase RLK1 (LOC105134961), transcript variant X2, mRNA
T_00067940	T_00040513	RLK-Pelle_SD-2b	PREDICTED: Populus euphratica G-type lectin S-receptor-like serine/threonine-protein kinase RLK1 (LOC105134961), transcript variant X2, mRNA
T_00067941	T_00040513	RLK-Pelle_SD-2b	PREDICTED: Populus euphratica G-type lectin S-receptor-like serine/threonine-protein kinase RLK1 (LOC105134961), transcript variant X2, mRNA
T_00034207	T_00040514	RLK-Pelle_SD-2b	PREDICTED: Populus euphratica G-type lectin S-receptor-like serine/threonine-protein kinase RLK1 (LOC105134961), transcript variant X2, mRNA
T_00067940	T_00040514	RLK-Pelle_SD-2b	PREDICTED: Populus euphratica G-type lectin S-receptor-like serine/threonine-protein kinase RLK1 (LOC105134961), transcript variant X2, mRNA
T_00067941	T_00040514	RLK-Pelle_SD-2b	PREDICTED: Populus euphratica G-type lectin S-receptor-like serine/threonine-protein kinase RLK1 (LOC105134961), transcript variant X2, mRNA
T_00026151	T_00044920	RLK-Pelle_SD-2b	Populus trichocarpa hypothetical protein (POPTR_0003s21910g) mRNA, complete cds
T_00033693	T_00044920	RLK-Pelle_SD-2b	Populus trichocarpa hypothetical protein (POPTR_0003s21910g) mRNA, complete cds
T_00040511	T_00044920	RLK-Pelle_SD-2b	Populus trichocarpa hypothetical protein (POPTR_0003s21910g) mRNA, complete cds
T_00044912	T_00044920	RLK-Pelle_SD-2b	Populus trichocarpa hypothetical protein (POPTR_0003s21910g) mRNA, complete cds
T_00050386	T_00044920	RLK-Pelle_SD-2b	Populus trichocarpa hypothetical protein (POPTR_0003s21910g) mRNA, complete cds
T_00050387	T_00044920	RLK-Pelle_SD-2b	Populus trichocarpa hypothetical protein (POPTR_0003s21910g) mRNA, complete cds
T_00050388	T_00044920	RLK-Pelle_SD-2b	Populus trichocarpa hypothetical protein (POPTR_0003s21910g) mRNA, complete cds
T_00060844	T_00044920	RLK-Pelle_SD-2b	Populus trichocarpa hypothetical protein (POPTR_0003s21910g) mRNA, complete cds
T_00074684	T_00044920	RLK-Pelle_SD-2b	Populus trichocarpa hypothetical protein (POPTR_0003s21910g) mRNA, complete cds
T_00034447	T_00078529	RLK-Pelle_SD-2b	PREDICTED: Fragaria vesca subsp. vesca G-type lectin S-receptor-like serine/threonine-protein kinase RLK1 (LOC101301926), transcript variant X2, mRNA
T_00078530	T_00078529	RLK-Pelle_SD-2b	PREDICTED: Fragaria vesca subsp. vesca G-type lectin S-receptor-like serine/threonine-protein kinase RLK1 (LOC101301926), transcript variant X2, mRNA
T_00014118	T_00081589	RLK-Pelle_WAK_LRK10L-1	PREDICTED: Pyrus x bretschneideri probable serine/threonine-protein kinase At1g18390 (LOC103936615), mRNA
T_00014119	T_00081589	RLK-Pelle_WAK_LRK10L-1	PREDICTED: Pyrus x bretschneideri probable serine/threonine-protein kinase At1g18390 (LOC103936615), mRNA
T_00038353	T_00081589	RLK-Pelle_WAK_LRK10L-1	PREDICTED: Pyrus x bretschneideri probable serine/threonine-protein kinase At1g18390 (LOC103936615), mRNA
T_00058160	T_00085893	RLK-Pelle_WAK_LRK10L-1	PREDICTED: Sesamum indicum probable serine/threonine-protein kinase At1g18390 (LOC105156361), mRNA
T_00058161	T_00085893	RLK-Pelle_WAK_LRK10L-1	PREDICTED: Sesamum indicum probable serine/threonine-protein kinase At1g18390 (LOC105156361), mRNA
T_00058162	T_00085893	RLK-Pelle_WAK_LRK10L-1	PREDICTED: Sesamum indicum probable serine/threonine-protein kinase At1g18390 (LOC105156361), mRNA
T_00059592	T_00061939	STE_STE11	Morus notabilis Mitogen-activated protein kinase kinase kinase ANP1 partial mRNA
T_00030658	T_00084378	STE_STE7	Morus notabilis Mitogen-activated protein kinase kinase 6 partial mRNA
T_00030659	T_00084378	STE_STE7	Morus notabilis Mitogen-activated protein kinase kinase 6 partial mRNA
T_00005017	T_00012262	TKL-Pl-4	Morus notabilis Serine/threonine-protein kinase HT1 partial mRNA
T_00005017	T_00012263	TKL-Pl-4	Morus notabilis Serine/threonine-protein kinase HT1 partial mRNA
T_00044695	T_00087540	TKL-Pl-4	PREDICTED: Gossypium raimondii serine/threonine-protein kinase HT1 (LOC105762600), mRNA
T_00044695	T_00087541	TKL-Pl-4	Carica papaya serine/threonine protein kinase 1 mRNA, partial cds
T_00044695	T_00087542	TKL-Pl-4	Carica papaya serine/threonine protein kinase 1 mRNA, partial cds
T_00044695	T_00087543	TKL-Pl-4	Carica papaya serine/threonine protein kinase 1 mRNA, partial cds
T_00044695	T_00087544	TKL-Pl-4	Carica papaya serine/threonine protein kinase 1 mRNA, partial cds
T_00044695	T_00087546	TKL-Pl-4	Carica papaya serine/threonine protein kinase 1 mRNA, partial cds
T_00044695	T_00087548	TKL-Pl-4	Carica papaya serine/threonine protein kinase 1 mRNA, partial cds
T_00061254	T_00087550	TKL-Pl-4	Vitis vinifera contig VV78X188388.20, whole genome shotgun sequence
T_00014159	T_00071538	TTK	Morus notabilis putative serine/threonine-protein kinase mps1 partial mRNA
T_00014160	T_00071538	TTK	Morus notabilis putative serine/threonine-protein kinase mps1 partial mRNA
