# Supplementary material for: Genome-Wide Analysis of Alternative Splicing and Non-Coding RNAs Reveal Complicated Transcriptional Regulation in Cannabis sativa L
Source: Int J Mol Sci. 2021 Nov 5;22(21):11989. doi: 10.3390/ijms222111989 (PMC8584933; doi:10.3390/ijms222111989)
Supplement: Supplementary file 1 [file ijms-22-11989-s001.zip › Table S18. The crosstalk between AS and lncRNAs..xlsx]

## Sheet: Sheet2
Supplemental Table S18
The crosstalk between AS and lncRNAs.
note: AS transcripts were marked in yellow.
LncRNA ID	Target ID	Target Annotation	Pathway
T_00010712	T_00010715	LOX	cannabinoids
T_00010712	T_00022090
T_00019445
T_00019445	T_00022091
T_00056848	T_00049365	GPPS
T_00056849
T_00056850	*
T_00056851	*
T_00056852	T_00049365
T_00056853
T_00056854
T_00090880	T_00058852	AAE
T_00020065	*
T_00020067	T_00064406	DXS
T_00013932	T_00013935	Kinesin-like protein	cellulose
T_00013933
T_00013932	T_00013936
T_00013933
T_00013932	T_00013937
T_00013933
T_00052635	T_00016799
T_00043682	T_00043674
T_00029565	T_00043675
T_00077089
*	T_00043676
T_00043682	T_00043677
T_00043682	T_00043678
T_00043682	T_00043681
T_00030548	T_00016031	COBL
T_00059592	T_00061939	MAPKKK
