# Supplementary material for: Genome-Wide Analysis of Alternative Splicing and Non-Coding RNAs Reveal Complicated Transcriptional Regulation in Cannabis sativa L
Source: Int J Mol Sci. 2021 Nov 5;22(21):11989. doi: 10.3390/ijms222111989 (PMC8584933; doi:10.3390/ijms222111989)
Supplement: Supplementary file 1 [file ijms-22-11989-s001.zip › Table S19. AS validation of 5 selected genes by RT-PCR..xlsx]

## Sheet: Sheet1
Supplemental Table S20
AS validation of 5 selected genes by RT-PCR.
Gene Name	Primer sequences (5'-3')	PCR products size (bp)
T_00014554 ；T_00014552	Forward: CAGAGGTGTAAGTGCTGGGA	273, 180
	Reverse: TCGGGCTATTAACTCGCTGA
T_00024180； T_00024181	Forward: AACTCCGAGTACCCTGGTTG	310, 222
	Reverse: TGAGATTGCCCTTGACCTGA
T_00032836；T_00032837	Forward: AGACCACCCACACTTGTCTT	218, 122
	Reverse: AAATCGCTTTTGGGCACGAA
T_00071030；T_00071031	Forward: ATGATGGGAAGACTGTGGCA	214, 79
	Reverse: TCTTCTCTCTGGCTTCCACC
T_00025891；T_00025890	Forward: ATTCGTGCTCTACTTGGCCT	148, 87
	Reverse: GGGTTGCAAGCTTAACACCA
