# Supplementary material for: Genome-Wide Analysis of Alternative Splicing and Non-Coding RNAs Reveal Complicated Transcriptional Regulation in Cannabis sativa L
Source: Int J Mol Sci. 2021 Nov 5;22(21):11989. doi: 10.3390/ijms222111989 (PMC8584933; doi:10.3390/ijms222111989)
Supplement: Supplementary file 1 [file ijms-22-11989-s001.zip › Table S2. Candidate FA biosynthetic structural genes..xlsx]

## Sheet: Sheet1
Supplemental Table S2
Candidate FA biosynthetic structural genes.
ID	NR_annotation
T_00043101	Morus notabilis Dihydrolipoyllysine-residue acetyltransferase component 1 of pyruvate dehydrogenase complex partial mRNA
T_00043102	Morus notabilis Dihydrolipoyllysine-residue acetyltransferase component 1 of pyruvate dehydrogenase complex partial mRNA
T_00043096	Morus notabilis Dihydrolipoyllysine-residue acetyltransferase component 1 of pyruvate dehydrogenase complex partial mRNA
T_00043103	Morus notabilis Dihydrolipoyllysine-residue acetyltransferase component 1 of pyruvate dehydrogenase complex partial mRNA
T_00043104	Morus notabilis Dihydrolipoyllysine-residue acetyltransferase component 1 of pyruvate dehydrogenase complex partial mRNA
T_00043099	Morus notabilis Dihydrolipoyllysine-residue acetyltransferase component 1 of pyruvate dehydrogenase complex partial mRNA
T_00043100	Morus notabilis Dihydrolipoyllysine-residue acetyltransferase component 1 of pyruvate dehydrogenase complex partial mRNA
T_00043098	Morus notabilis Dihydrolipoyllysine-residue acetyltransferase component 1 of pyruvate dehydrogenase complex partial mRNA
T_00043097	Morus notabilis Dihydrolipoyllysine-residue acetyltransferase component 1 of pyruvate dehydrogenase complex partial mRNA
T_00060647	Morus notabilis Dihydrolipoyllysine-residue acetyltransferase component 2 of pyruvate dehydrogenase complex partial mRNA
T_00060646	Morus notabilis Dihydrolipoyllysine-residue acetyltransferase component 2 of pyruvate dehydrogenase complex partial mRNA
T_00087372	Morus notabilis Dihydrolipoyllysine-residue acetyltransferase component of pyruvate dehydrogenase complex partial mRNA
T_00087371	Morus notabilis Dihydrolipoyllysine-residue acetyltransferase component of pyruvate dehydrogenase complex partial mRNA
T_00024454	Morus notabilis Dihydrolipoyllysine-residue acetyltransferase component of pyruvate dehydrogenase complex partial mRNA
T_00077685	Morus notabilis Dihydrolipoyllysine-residue acetyltransferase component 2 of pyruvate dehydrogenase complex partial mRNA
T_00077686	Morus notabilis Dihydrolipoyllysine-residue acetyltransferase component 2 of pyruvate dehydrogenase complex partial mRNA
T_00077687	Morus notabilis Dihydrolipoyllysine-residue acetyltransferase component 2 of pyruvate dehydrogenase complex partial mRNA
T_00083997	PREDICTED: Malus x domestica dihydrolipoyllysine-residue acetyltransferase component of pyruvate dehydrogenase complex, mitochondrial-like (LOC103444845), mRNA
T_00057019	Morus notabilis Acetyl-CoA carboxylase 1 partial mRNA
T_00087904	Morus notabilis Biotin carboxyl carrier protein of acetyl-CoA carboxylase partial mRNA
T_00004872	Morus notabilis Acetyl-CoA carboxylase 1 partial mRNA
T_00067320	PREDICTED: Prunus mume acetyl-CoA carboxylase 1-like (LOC103332986), mRNA
T_00067319	PREDICTED: Prunus mume acetyl-CoA carboxylase 1-like (LOC103332986), mRNA
T_00067318	PREDICTED: Prunus mume acetyl-CoA carboxylase 1-like (LOC103332986), mRNA
T_00002201	PREDICTED: Prunus mume biotin carboxyl carrier protein of acetyl-CoA carboxylase 1, chloroplastic (LOC103328044), mRNA
T_00009661	Morus notabilis Acetyl-CoA carboxylase 1 partial mRNA
T_00032177	Arachis hypogaea beta-ketoacyl-ACP reductase (KR) mRNA, complete cds
T_00032813	Morus notabilis Omega-6 fatty acid desaturase partial mRNA
T_00031037	Jatropha curcas omega-3 fatty acid desaturase, chloroplastic-like (LOC105646580), mRNA_x0001_|156900673|gb|EU106890.1| Jatropha curcas chloroplast omega-3 fatty acid desaturase mRNA, complete cds; nuclear gene for chloroplast product
T_00031263	Prunus sibirica fatty acyl-ACP thioesterase B (fatB) mRNA, complete cds
T_00031264	Prunus sibirica fatty acyl-ACP thioesterase B (fatB) mRNA, complete cds
T_00031265	Prunus sibirica fatty acyl-ACP thioesterase B (fatB) mRNA, complete cds
