# Supplementary material for: Genome-Wide Analysis of Alternative Splicing and Non-Coding RNAs Reveal Complicated Transcriptional Regulation in Cannabis sativa L
Source: Int J Mol Sci. 2021 Nov 5;22(21):11989. doi: 10.3390/ijms222111989 (PMC8584933; doi:10.3390/ijms222111989)
Supplement: Supplementary file 1 [file ijms-22-11989-s001.zip › Table S20. Primers used for qRT-PCR..xlsx]

## Sheet: Sheet1
Supplemental Table S19
Primers used for qRT-PCR.
lncRNA	Primer sequences (5'-3')	target gene	Primer sequences (5'-3')
T_00010712	Forward: CAAGAACTGGTCTACTGAGCTCTGA	T_00010715	Forward: CATCATCATCATCATCATCTCCCG
	Reverse: GGGCTAAAGGAATTGAGAAATGAAG		Reverse: GCCACACTAACCGAAACCCTAGC
T_00090880	Forward: TCAGCTTCAGCCCTTACGATAATCA	T_00058852	Forward: TGTTTGAGCAGGTGAGTTCTGTCG
	Reverse: CTAGACAAGTCGCAGCACCCGA		Reverse: CCAATGGCAGCTGTCTCAAGAAC
T_00020067	Forward: AAGCTGTAGAGAGACACCACGCATC	T_00064406	Forward: TGTGGCTGTCATAGGTGATGGTG
	Reverse: TGGTGCCTAGTAGCAAGGGTCTTTC		Reverse: GGGCCCATCAAGAGAGGCAGTA
T_00052635	Forward: GGATTGGATTTAAACGGTTATGCGG	T_00016799	Forward: AATGTGAAGAATTGCACGAAGCAGT
	Reverse: AAACTAGGGCTGTTCATCCGATCC		Reverse: CTGCTCTTTGTTTCAGTTGCTCGAT
T_00043682	Forward: TGGCCAAGTTAGCTGATTTCAAGGA	T_00043674	Forward: GCCTTGGATGGCTACAACGCAT
	Reverse: AAGGCCCTCCTGTGTAGCATCAT		Reverse: TGAACGAGCTACCACTCCCGGA
T_00030548	Forward: GGGTAGTATTTGGAGTAGCGCAGC	T_00016031	Forward: TGTGGACTTGTTGCCTGGAGTACC
	Reverse: TTGGGTTGAAGAGAAGAAACTACCA		Reverse: TGACTTGGAAGGCTGAGACAGAGG
T_00059592	Forward: TCGATTACCACGCTAGAAATGGAG	T_00061939	Forward: TGTACACAATCCCTCCTCGAGTTTG
	Reverse: TCTGGATTCGATTCGGATGGTTC		Reverse: GAAAGGAGAGAGAAGGTTCGGGTG
T_00004056 (40S)	Forward: TTCCAGATGGGTATTTCTCGTGATTC
	Reverse: TGCCTTCCGAGCTCATACTTTCTCT
