# Supplementary material for: Genome-Wide Analysis of Alternative Splicing and Non-Coding RNAs Reveal Complicated Transcriptional Regulation in Cannabis sativa L
Source: Int J Mol Sci. 2021 Nov 5;22(21):11989. doi: 10.3390/ijms222111989 (PMC8584933; doi:10.3390/ijms222111989)
Supplement: Supplementary file 1 [file ijms-22-11989-s001.zip › Table S3. Candidate cellulose biosynthetic structural genes..xlsx]

## Sheet: Sheet1
Supplemental Table S3
Candidate cellulose biosynthetic structural genes.
ID	NR_annotation
T_00012569	PREDICTED: Jatropha curcas cellulose synthase A catalytic subunit 3 [UDP-forming] (LOC105628703), transcript variant X2, mRNA
T_00012561	Boehmeria nivea cellulose synthase (CesA2) mRNA, complete cds
T_00019239	Boehmeria nivea cellulose synthase (CesA4) mRNA, complete cds
T_00019238	Boehmeria nivea cellulose synthase (CesA4) mRNA, complete cds
T_00093435	Eucalyptus grandis cellulose synthase A catalytic subunit 1 [UDP-forming] (LOC104437683), mRNA_x0001_|67003914|gb|DQ014509.1| Eucalyptus grandis cellulose synthase 5 (CesA5) mRNA, complete cds
T_00093433	Eucalyptus grandis cellulose synthase A catalytic subunit 1 [UDP-forming] (LOC104437683), mRNA_x0001_|67003914|gb|DQ014509.1| Eucalyptus grandis cellulose synthase 5 (CesA5) mRNA, complete cds
T_00093434	Eucalyptus grandis cellulose synthase A catalytic subunit 1 [UDP-forming] (LOC104437683), mRNA_x0001_|67003914|gb|DQ014509.1| Eucalyptus grandis cellulose synthase 5 (CesA5) mRNA, complete cds
T_00076335	Boehmeria nivea cellulose synthase (CesA3) mRNA, complete cds
T_00047862	PREDICTED: Malus x domestica cellulose synthase A catalytic subunit 4 [UDP-forming]-like (LOC103412167), mRNA
T_00081399	PREDICTED: Gossypium raimondii cellulose synthase A catalytic subunit 4 [UDP-forming]-like (LOC105790486), mRNA
T_00081400	PREDICTED: Gossypium raimondii cellulose synthase A catalytic subunit 4 [UDP-forming]-like (LOC105790486), mRNA
T_00092570	PREDICTED: Gossypium raimondii cellulose synthase A catalytic subunit 4 [UDP-forming]-like (LOC105790486), mRNA
T_00012404	PREDICTED: Gossypium raimondii cellulose synthase A catalytic subunit 4 [UDP-forming]-like (LOC105790486), mRNA
T_00006902	PREDICTED: Malus x domestica cellulose synthase A catalytic subunit 4 [UDP-forming]-like (LOC103412167), mRNA
T_00021083	Morus notabilis Cellulose synthase-like protein D4 partial mRNA
T_00021082	Morus notabilis Cellulose synthase-like protein D4 partial mRNA
T_00021081	Morus notabilis Cellulose synthase-like protein D4 partial mRNA
T_00089701	Morus notabilis Cellulose synthase-like protein D3 partial mRNA
T_00089702	Morus notabilis Cellulose synthase-like protein D3 partial mRNA
T_00036497	Morus notabilis Cellulose synthase-like protein D1 partial mRNA
T_00036498	Morus notabilis Cellulose synthase-like protein D1 partial mRNA
T_00029694	PREDICTED: Glycine max cellulose synthase-like protein D4 (LOC100778982), mRNA
T_00057402	Morus notabilis Cellulose synthase-like protein D3 partial mRNA
T_00006823	PREDICTED: Prunus mume cellulose synthase-like protein D3 (LOC103333494), mRNA
T_00025403	PREDICTED: Tarenaya hassleriana cellulose synthase-like protein B4 (LOC104800999), transcript variant X2, mRNA
T_00064043	Morus notabilis Cellulose synthase-like protein D5 partial mRNA
T_00064946	Morus notabilis Cellulose synthase-like protein D3 partial mRNA
T_00093937	Morus notabilis UDP-galactose transporter 1 partial mRNA
T_00012969	PREDICTED: Prunus mume UDP-galactose transporter 2 (LOC103331487), mRNA
T_00058284	PREDICTED: Glycine max UDP-galactose transporter 2-like (LOC100789780), transcript variant X2, mRNA
T_00021321	PREDICTED: Cucumis sativus UDP-galactose transporter 2-like (LOC101215671), mRNA
T_00019352	PREDICTED: Eucalyptus grandis UDP-galactose transporter 2-like (LOC104450374), transcript variant X2, mRNA
T_00017911	Morus notabilis UDP-galactose transporter 1 partial mRNA
T_00017912	Morus notabilis UDP-galactose transporter 1 partial mRNA
T_00025817	Morus notabilis UDP-galactose/UDP-glucose transporter 4 partial mRNA
T_00025818	Morus notabilis UDP-galactose/UDP-glucose transporter 4 partial mRNA
T_00025819	Morus notabilis UDP-galactose/UDP-glucose transporter 4 partial mRNA
T_00025815	Morus notabilis UDP-galactose/UDP-glucose transporter 4 partial mRNA
T_00068006	PREDICTED: Prunus mume UDP-galactose/UDP-glucose transporter 5B (LOC103322691), mRNA
T_00068010	Morus notabilis UDP-galactose/UDP-glucose transporter 5B partial mRNA
T_00068012	Morus notabilis UDP-galactose/UDP-glucose transporter 5B partial mRNA
T_00068011	Morus notabilis UDP-galactose/UDP-glucose transporter 5B partial mRNA
T_00068009	Morus notabilis UDP-galactose/UDP-glucose transporter 5B partial mRNA
T_00068014	Morus notabilis UDP-galactose/UDP-glucose transporter 5B partial mRNA
T_00068008	Morus notabilis UDP-galactose/UDP-glucose transporter 5B partial mRNA
T_00068013	Morus notabilis UDP-galactose/UDP-glucose transporter 5B partial mRNA
T_00068007	PREDICTED: Pyrus x bretschneideri UDP-galactose/UDP-glucose transporter 5B-like (LOC103948944), mRNA_x0001_|694416725||XM_009338204.1| PREDICTED: Pyrus x bretschneideri UDP-galactose/UDP-glucose transporter 5B-like (LOC103929056), mRNA
T_00084688	PREDICTED: Gossypium raimondii UDP-galactose/UDP-glucose transporter 2-like (LOC105763822), transcript variant X1, mRNA
T_00084686	PREDICTED: Gossypium raimondii UDP-galactose/UDP-glucose transporter 2-like (LOC105763822), transcript variant X1, mRNA
T_00084685	PREDICTED: Gossypium raimondii UDP-galactose/UDP-glucose transporter 2-like (LOC105763822), transcript variant X1, mRNA
T_00084687	PREDICTED: Gossypium raimondii UDP-galactose/UDP-glucose transporter 2-like (LOC105763822), transcript variant X1, mRNA
T_00084681	PREDICTED: Gossypium raimondii UDP-galactose/UDP-glucose transporter 2-like (LOC105763822), transcript variant X1, mRNA
T_00081377	PREDICTED: Malus x domestica UDP-galactose/UDP-glucose transporter 3 (LOC103402920), mRNA
T_00081379	Morus notabilis UDP-galactose/UDP-glucose transporter 3 partial mRNA
T_00081378	Morus notabilis UDP-galactose/UDP-glucose transporter 3 partial mRNA
T_00066675	PREDICTED: Pyrus x bretschneideri UDP-galactose/UDP-glucose transporter 2-like (LOC103964650), transcript variant X5, mRNA
T_00082844	Morus notabilis UDP-galactose/UDP-glucose transporter 3 partial mRNA
T_00082843	Morus notabilis UDP-galactose/UDP-glucose transporter 3 partial mRNA
T_00024579	Morus notabilis UDP-galactose/UDP-glucose transporter 4 partial mRNA
T_00024578	Morus notabilis UDP-galactose/UDP-glucose transporter 4 partial mRNA
T_00046410	Morus notabilis UDP-galactose/UDP-glucose transporter 5B partial mRNA
T_00046411	Morus notabilis UDP-galactose/UDP-glucose transporter 5B partial mRNA
T_00060605	Morus notabilis Kinesin-related protein 11 partial mRNA
T_00060604	Morus notabilis Kinesin-related protein 11 partial mRNA
T_00018150	Morus notabilis 125 kDa kinesin-related protein partial mRNA
T_00018148	Morus notabilis 125 kDa kinesin-related protein partial mRNA
T_00018149	Morus notabilis 125 kDa kinesin-related protein partial mRNA
T_00026513	Morus notabilis Kinesin-related protein 11 partial mRNA
T_00081987	Morus notabilis 125 kDa kinesin-related protein partial mRNA
T_00081988	Morus notabilis 125 kDa kinesin-related protein partial mRNA
T_00081986	Morus notabilis 125 kDa kinesin-related protein partial mRNA
T_00087553	Morus notabilis 125 kDa kinesin-related protein partial mRNA
T_00087556	Morus notabilis 125 kDa kinesin-related protein partial mRNA
T_00087560	Morus notabilis 125 kDa kinesin-related protein partial mRNA
T_00087552	Morus notabilis 125 kDa kinesin-related protein partial mRNA
T_00087558	Morus notabilis 125 kDa kinesin-related protein partial mRNA
T_00087559	Morus notabilis 125 kDa kinesin-related protein partial mRNA
T_00087561	Morus notabilis 125 kDa kinesin-related protein partial mRNA
T_00087554	Morus notabilis 125 kDa kinesin-related protein partial mRNA
T_00087551	Morus notabilis 125 kDa kinesin-related protein partial mRNA
T_00087557	Morus notabilis 125 kDa kinesin-related protein partial mRNA
T_00087555	Morus notabilis 125 kDa kinesin-related protein partial mRNA
T_00087692	Morus notabilis Kinesin-related protein 11 partial mRNA
T_00087691	PREDICTED: Jatropha curcas kinesin-related protein 4 (LOC105637247), mRNA
T_00061382	Morus notabilis Kinesin-related protein 11 partial mRNA
T_00061387	Morus notabilis Kinesin-related protein 11 partial mRNA
T_00061386	Morus notabilis Kinesin-related protein 11 partial mRNA
T_00061380	Morus notabilis Kinesin-related protein 11 partial mRNA
T_00061381	Morus notabilis Kinesin-related protein 11 partial mRNA
T_00061383	Morus notabilis Kinesin-related protein 11 partial mRNA
T_00061385	Morus notabilis Kinesin-related protein 11 partial mRNA
T_00061384	Morus notabilis Kinesin-related protein 11 partial mRNA
T_00075880	PREDICTED: Prunus mume kinesin-related protein 2 (LOC103325865), mRNA
T_00080225	Morus notabilis 125 kDa kinesin-related protein partial mRNA
T_00080222	Morus notabilis 125 kDa kinesin-related protein partial mRNA
T_00080223	Morus notabilis 125 kDa kinesin-related protein partial mRNA
T_00080224	Morus notabilis 125 kDa kinesin-related protein partial mRNA
T_00066511	PREDICTED: Pyrus x bretschneideri 125 kDa kinesin-related protein-like (LOC103961658), mRNA
T_00066512	PREDICTED: Pyrus x bretschneideri 125 kDa kinesin-related protein-like (LOC103961658), mRNA
T_00066513	PREDICTED: Pyrus x bretschneideri 125 kDa kinesin-related protein-like (LOC103961658), mRNA
T_00045562	Morus notabilis Kinesin-related protein 11 partial mRNA
T_00045561	Morus notabilis Kinesin-related protein 11 partial mRNA
T_00005701	Morus notabilis Kinesin-related protein 11 partial mRNA
T_00004681	Morus notabilis Kinesin-related protein 11 partial mRNA
T_00037072	Morus notabilis Kinesin-related protein 4 partial mRNA
T_00037074	Morus notabilis Kinesin-related protein 4 partial mRNA
T_00037071	Morus notabilis Kinesin-related protein 4 partial mRNA
T_00037073	Morus notabilis Kinesin-related protein 4 partial mRNA
T_00016799	Morus notabilis Kinesin-related protein 11 partial mRNA
T_00022908	Morus notabilis 125 kDa kinesin-related protein partial mRNA
T_00092109	Morus notabilis Kinesin-related protein 4 partial mRNA
T_00092107	Morus notabilis Kinesin-related protein 4 partial mRNA
T_00092111	Morus notabilis Kinesin-related protein 4 partial mRNA
T_00092108	Morus notabilis Kinesin-related protein 4 partial mRNA
T_00092110	Morus notabilis Kinesin-related protein 4 partial mRNA
T_00075772	PREDICTED: Pyrus x bretschneideri kinesin-related protein 4-like (LOC103957176), transcript variant X4, mRNA
T_00075771	PREDICTED: Pyrus x bretschneideri kinesin-related protein 4-like (LOC103957176), transcript variant X2, mRNA
T_00059512	Morus notabilis Kinesin-related protein 4 partial mRNA
T_00059509	Morus notabilis Kinesin-related protein 4 partial mRNA
T_00059511	Morus notabilis Kinesin-related protein 4 partial mRNA
T_00059513	Morus notabilis Kinesin-related protein 4 partial mRNA
T_00059510	Morus notabilis Kinesin-related protein 4 partial mRNA
T_00091497	Morus notabilis Kinesin-related protein 11 partial mRNA
T_00083842	Morus notabilis Kinesin-like protein KIF2C partial mRNA
T_00041045	PREDICTED: Malus x domestica kinesin-1-like protein PSS1 (LOC103450965), mRNA
T_00041044	PREDICTED: Fragaria vesca subsp. vesca kinesin-1-like protein PSS1 (LOC101302680), mRNA
T_00068566	Morus notabilis Kinesin-like protein KIF15 partial mRNA
T_00068567	Morus notabilis Kinesin-like protein KIF15 partial mRNA
T_00068565	Morus notabilis Kinesin-like protein KIF15 partial mRNA
T_00053993	Theobroma cacao Kinesin like protein (TCM_043166) mRNA, complete cds
T_00053988	Theobroma cacao Kinesin like protein (TCM_043166) mRNA, complete cds
T_00053994	Theobroma cacao Kinesin like protein (TCM_043166) mRNA, complete cds
T_00053990	Theobroma cacao Kinesin like protein (TCM_043166) mRNA, complete cds
T_00053986	Theobroma cacao Kinesin like protein (TCM_043166) mRNA, complete cds
T_00053989	Theobroma cacao Kinesin like protein (TCM_043166) mRNA, complete cds
T_00053992	Theobroma cacao Kinesin like protein (TCM_043166) mRNA, complete cds
T_00053984	Theobroma cacao Kinesin like protein (TCM_043166) mRNA, complete cds
T_00053987	Theobroma cacao Kinesin like protein (TCM_043166) mRNA, complete cds
T_00053991	Theobroma cacao Kinesin like protein (TCM_043166) mRNA, complete cds
T_00053985	Theobroma cacao Kinesin like protein (TCM_043166) mRNA, complete cds
T_00015831	PREDICTED: Prunus mume kinesin-like protein KIF19 (LOC103335615), mRNA
T_00081339	Morus notabilis Kinesin-like protein KIF15 partial mRNA
T_00081340	Morus notabilis Kinesin-like protein KIF15 partial mRNA
T_00081341	Morus notabilis Kinesin-like protein KIF15 partial mRNA
T_00081342	Morus notabilis Kinesin-like protein KIF15 partial mRNA
T_00057281	PREDICTED: Pyrus x bretschneideri kinesin-like protein NACK1 (LOC103929296), mRNA
T_00040160	Morus notabilis Kinesin-like protein KIF15 partial mRNA
T_00040159	Morus notabilis Kinesin-like protein KIF15 partial mRNA
T_00013937	Morus notabilis Kinesin-like protein KIF15 partial mRNA
T_00013935	Morus notabilis Kinesin-like protein KIF15 partial mRNA
T_00013936	Morus notabilis Kinesin-like protein KIF15 partial mRNA
T_00007682	PREDICTED: Populus euphratica kinesin-4-like (LOC105113347), mRNA
T_00007681	PREDICTED: Populus euphratica kinesin-4-like (LOC105113347), mRNA
T_00051205	Morus notabilis Kinesin-like protein KIF22 partial mRNA
T_00051204	Morus notabilis Kinesin-like protein KIF22 partial mRNA
T_00051203	Morus notabilis Kinesin-like protein KIF22 partial mRNA
T_00020072	Morus notabilis Kinesin-like protein KIF2C partial mRNA
T_00020069	PREDICTED: Vigna radiata var. radiata kinesin-13A-like (LOC106768643), mRNA
T_00020071	Morus notabilis Kinesin-like protein KIF2C partial mRNA
T_00020073	Morus notabilis Kinesin-like protein KIF2C partial mRNA
T_00020070	Morus notabilis Kinesin-like protein KIF2C partial mRNA
T_00007103	PREDICTED: Fragaria vesca subsp. vesca kinesin-1-like protein PSS1 (LOC101302680), mRNA
T_00003350	PREDICTED: Cucumis sativus kinesin-4-like (LOC101205722), transcript variant X2, mRNA
T_00011986	Morus notabilis Kinesin-like protein KIFC3 partial mRNA
T_00011990	Morus notabilis Kinesin-like protein KIFC3 partial mRNA
T_00011988	Morus notabilis Kinesin-like protein KIFC3 partial mRNA
T_00011989	Morus notabilis Kinesin-like protein KIFC3 partial mRNA
T_00011985	Morus notabilis Kinesin-like protein KIFC3 partial mRNA
T_00011987	Morus notabilis Kinesin-like protein KIFC3 partial mRNA
T_00024817	Morus notabilis Kinesin-like protein KIF22 partial mRNA
T_00024816	Morus notabilis Kinesin-like protein KIF22 partial mRNA
T_00064989	Morus notabilis Armadillo repeat-containing kinesin-like protein 2 partial mRNA
T_00021446	Morus notabilis Kinesin-like protein KIF15 partial mRNA
T_00021445	Morus notabilis Kinesin-like protein KIF15 partial mRNA
T_00053006	Morus notabilis Kinesin-like protein KIF15 partial mRNA
T_00053005	Morus notabilis Kinesin-like protein KIF15 partial mRNA
T_00053007	Morus notabilis Kinesin-like protein KIF15 partial mRNA
T_00053008	Morus notabilis Kinesin-like protein KIF15 partial mRNA
T_00053004	Morus notabilis Kinesin-like protein KIF15 partial mRNA
T_00019178	Morus notabilis Kinesin-like protein KIF15 partial mRNA
T_00093656	Morus notabilis Kinesin-like protein KIF2C partial mRNA
T_00023174	Morus notabilis Kinesin-like protein KIF15 partial mRNA
T_00008613	PREDICTED: Pyrus x bretschneideri kinesin-like protein KIF11 (LOC103948692), mRNA
T_00052143	Morus notabilis Armadillo repeat-containing kinesin-like protein 2 partial mRNA
T_00052142	Morus notabilis Armadillo repeat-containing kinesin-like protein 2 partial mRNA
T_00045013	PREDICTED: Glycine max kinesin-4-like (LOC100777089), transcript variant X5, mRNA
T_00045012	PREDICTED: Glycine max kinesin-4-like (LOC100777089), transcript variant X5, mRNA
T_00093471	Morus notabilis Kinesin-like protein KIF15 partial mRNA
T_00052336	Morus notabilis Armadillo repeat-containing kinesin-like protein 3 partial mRNA
T_00052335	Morus notabilis Armadillo repeat-containing kinesin-like protein 3 partial mRNA
T_00052337	Morus notabilis Armadillo repeat-containing kinesin-like protein 3 partial mRNA
T_00039889	Morus notabilis Kinesin-like protein KIF15 partial mRNA
T_00039888	Morus notabilis Kinesin-like protein KIF15 partial mRNA
T_00010145	Morus notabilis Kinesin-like protein KIF15 partial mRNA
T_00010147	Morus notabilis Kinesin-like protein KIF15 partial mRNA
T_00010146	Morus notabilis Kinesin-like protein KIF15 partial mRNA
T_00035890	Morus notabilis Armadillo repeat-containing kinesin-like protein 1 partial mRNA
T_00035893	Morus notabilis Armadillo repeat-containing kinesin-like protein 1 partial mRNA
T_00035895	Morus notabilis Armadillo repeat-containing kinesin-like protein 1 partial mRNA
T_00035892	Morus notabilis Armadillo repeat-containing kinesin-like protein 1 partial mRNA
T_00035894	Morus notabilis Armadillo repeat-containing kinesin-like protein 1 partial mRNA
T_00035891	Morus notabilis Armadillo repeat-containing kinesin-like protein 1 partial mRNA
T_00035889	Morus notabilis Armadillo repeat-containing kinesin-like protein 1 partial mRNA
T_00035108	PREDICTED: Gossypium raimondii kinesin-1-like (LOC105768228), mRNA
T_00035111	PREDICTED: Gossypium raimondii kinesin-1-like (LOC105768228), mRNA
T_00035110	PREDICTED: Gossypium raimondii kinesin-1-like (LOC105768228), mRNA
T_00078801	Morus notabilis Armadillo repeat-containing kinesin-like protein 1 partial mRNA
T_00035109	PREDICTED: Gossypium raimondii kinesin-1-like (LOC105768228), mRNA
T_00078802	Morus notabilis Armadillo repeat-containing kinesin-like protein 1 partial mRNA
T_00078803	Morus notabilis Armadillo repeat-containing kinesin-like protein 1 partial mRNA
T_00078805	Morus notabilis Armadillo repeat-containing kinesin-like protein 1 partial mRNA
T_00043675	Morus notabilis Kinesin-like protein KIFC3 partial mRNA
T_00043676	Morus notabilis Kinesin-like protein KIFC3 partial mRNA
T_00043674	Morus notabilis Kinesin-like protein KIFC3 partial mRNA
T_00043678	Morus notabilis Kinesin-like protein KIFC3 partial mRNA
T_00043680	Morus notabilis Kinesin-like protein KIFC3 partial mRNA
T_00043677	Morus notabilis Kinesin-like protein KIFC3 partial mRNA
T_00043681	Morus notabilis Kinesin-like protein KIFC3 partial mRNA
T_00023928	PREDICTED: Cucumis melo kinesin-like protein KIF22 (LOC103488054), transcript variant X2, mRNA
T_00023936	PREDICTED: Cucumis melo kinesin-like protein KIF22 (LOC103488054), transcript variant X2, mRNA
T_00023927	PREDICTED: Cucumis melo kinesin-like protein KIF22 (LOC103488054), transcript variant X2, mRNA
T_00023933	PREDICTED: Cucumis melo kinesin-like protein KIF22 (LOC103488054), transcript variant X2, mRNA
T_00023937	PREDICTED: Cucumis melo kinesin-like protein KIF22 (LOC103488054), transcript variant X2, mRNA
T_00023925	PREDICTED: Cucumis melo kinesin-like protein KIF22 (LOC103488054), transcript variant X2, mRNA
T_00023926	PREDICTED: Cucumis melo kinesin-like protein KIF22 (LOC103488054), transcript variant X2, mRNA
T_00023935	PREDICTED: Cucumis melo kinesin-like protein KIF22 (LOC103488054), transcript variant X2, mRNA
T_00023932	PREDICTED: Cucumis melo kinesin-like protein KIF22 (LOC103488054), transcript variant X2, mRNA
T_00023929	PREDICTED: Cucumis melo kinesin-like protein KIF22 (LOC103488054), transcript variant X2, mRNA
T_00023930	PREDICTED: Cucumis melo kinesin-like protein KIF22 (LOC103488054), transcript variant X2, mRNA
T_00023931	PREDICTED: Cucumis melo kinesin-like protein KIF22 (LOC103488054), transcript variant X2, mRNA
T_00023934	PREDICTED: Cucumis melo kinesin-like protein KIF22 (LOC103488054), transcript variant X2, mRNA
T_00069611	Morus notabilis Armadillo repeat-containing kinesin-like protein 3 partial mRNA
T_00069610	Morus notabilis Armadillo repeat-containing kinesin-like protein 3 partial mRNA
T_00093778	PREDICTED: Malus x domestica kinesin-like protein KIN12B (LOC103400615), mRNA
T_00093777	PREDICTED: Malus x domestica kinesin-like protein KIN12B (LOC103400615), mRNA
T_00093776	PREDICTED: Malus x domestica kinesin-like protein KIN12B (LOC103400615), mRNA
T_00093779	PREDICTED: Malus x domestica kinesin-like protein KIN12B (LOC103400615), mRNA
T_00092568	PREDICTED: Prunus mume kinesin-4 (LOC103342408), mRNA
T_00011519	PREDICTED: Prunus mume kinesin-4 (LOC103334002), mRNA
T_00011520	PREDICTED: Prunus mume kinesin-4 (LOC103334002), mRNA
T_00011518	PREDICTED: Prunus mume kinesin-4 (LOC103334002), mRNA
T_00064221	PREDICTED: Malus x domestica COBRA-like protein 1 (LOC103442438), mRNA
T_00016031	PREDICTED: Prunus mume COBRA-like protein 4 (LOC103329687), mRNA
T_00051595	PREDICTED: Vitis vinifera COBRA-like protein 1 (LOC100264075), mRNA
T_00051594	PREDICTED: Vitis vinifera COBRA-like protein 1 (LOC100264075), mRNA
T_00051598	PREDICTED: Vitis vinifera COBRA-like protein 1 (LOC100264075), mRNA
T_00051597	PREDICTED: Vitis vinifera COBRA-like protein 1 (LOC100264075), mRNA
T_00051596	PREDICTED: Vitis vinifera COBRA-like protein 1 (LOC100264075), mRNA
T_00016027	Theobroma cacao COBRA-like protein 1 precursor (TCM_018949) mRNA, complete cds
T_00055870	Morus notabilis Chitinase-like protein 1 partial mRNA
T_00089606	Morus notabilis Chitinase-like protein 1 partial mRNA
T_00089605	Morus notabilis Chitinase-like protein 1 partial mRNA
T_00055871	Morus notabilis Chitinase-like protein 1 partial mRNA
T_00018473	Ricinus communis endo-1,4-beta-glucanase, putative, mRNA
T_00028735	Ricinus communis neutral alpha-glucosidase ab precursor, putative, mRNA
T_00040691	PREDICTED: Jatropha curcas glycosyltransferase-like KOBITO 1 (LOC105631183), mRNA
T_00058178	PREDICTED: Eucalyptus grandis villin-3-like (LOC104425468), transcript variant X2, mRNA
T_00054754	PREDICTED: Prunus mume villin-3-like (LOC103322029), transcript variant X3, mRNA
T_00053140	Morus notabilis Katanin p60 ATPase-containing subunit A-like 2 partial mRNA
T_00053141	Morus notabilis Katanin p60 ATPase-containing subunit A-like 2 partial mRNA
T_00007461	Morus notabilis Katanin p60 ATPase-containing subunit A-like 2 partial mRNA
T_00062735	Theobroma cacao Type I inositol polyphosphate 5-phosphatase, putative isoform 3 (TCM_015776) mRNA, complete cds
T_00062736	Theobroma cacao Type I inositol polyphosphate 5-phosphatase, putative isoform 3 (TCM_015776) mRNA, complete cds
T_00062734	Theobroma cacao Type I inositol polyphosphate 5-phosphatase, putative isoform 3 (TCM_015776) mRNA, complete cds
T_00012516	Morus notabilis Sucrose synthase 2 partial mRNA
T_00071987	Morus notabilis Sucrose synthase 2 partial mRNA
T_00003605	PREDICTED: Vitis vinifera sucrose synthase 2 (LOC100243135), mRNA
T_00029326	PREDICTED: Fragaria vesca subsp. vesca sucrose synthase 2 (LOC101298794), mRNA
T_00029325	PREDICTED: Fragaria vesca subsp. vesca sucrose synthase 2 (LOC101298794), mRNA
T_00043250	Morus notabilis Sucrose synthase 2 partial mRNA
T_00036333	Morus notabilis Sucrose synthase 2 partial mRNA
T_00043251	PREDICTED: Vitis vinifera sucrose synthase 2 (LOC100243135), mRNA
T_00021434	Morus notabilis Sucrose synthase 2 partial mRNA
T_00069532	Morus notabilis Sucrose synthase 2 partial mRNA
T_00092121	Morus notabilis Sucrose synthase partial mRNA
T_00092123	Morus notabilis Sucrose synthase partial mRNA
T_00092122	Morus notabilis Sucrose synthase partial mRNA
T_00092118	Morus notabilis Sucrose synthase partial mRNA
T_00092120	Morus notabilis Sucrose synthase partial mRNA
T_00092119	Morus notabilis Sucrose synthase partial mRNA
T_00069533	Morus notabilis Sucrose synthase 2 partial mRNA
T_00054676	Morus notabilis Sucrose synthase 2 partial mRNA
T_00091934	PREDICTED: Jatropha curcas transcription factor MYB46 (LOC105648274), mRNA
T_00040286	Morus notabilis Mitogen-activated protein kinase kinase kinase ANP1 partial mRNA
T_00065932	Morus notabilis Mitogen-activated protein kinase kinase kinase A partial mRNA
T_00065933	Morus notabilis Mitogen-activated protein kinase kinase kinase A partial mRNA
T_00065931	Morus notabilis Mitogen-activated protein kinase kinase kinase A partial mRNA
T_00006480	Morus notabilis Mitogen-activated protein kinase kinase kinase ANP1 partial mRNA
T_00063372	Morus notabilis Mitogen-activated protein kinase kinase kinase 1 partial mRNA
T_00047925	PREDICTED: Prunus mume mitogen-activated protein kinase kinase kinase ANP1 (LOC103344641), transcript variant X2, mRNA
T_00061940	Morus notabilis Mitogen-activated protein kinase kinase kinase ANP1 partial mRNA
T_00061939	Morus notabilis Mitogen-activated protein kinase kinase kinase ANP1 partial mRNA
T_00085056	Morus notabilis Mitogen-activated protein kinase kinase kinase 2 partial mRNA
T_00085055	Morus notabilis Mitogen-activated protein kinase kinase kinase 2 partial mRNA
T_00085054	Morus notabilis Mitogen-activated protein kinase kinase kinase 2 partial mRNA
T_00085057	Morus notabilis Mitogen-activated protein kinase kinase kinase 2 partial mRNA
T_00063676	Morus notabilis Mitogen-activated protein kinase kinase kinase A partial mRNA
T_00063672	Morus notabilis Mitogen-activated protein kinase kinase kinase A partial mRNA
T_00063668	Morus notabilis Mitogen-activated protein kinase kinase kinase A partial mRNA
T_00063675	Morus notabilis Mitogen-activated protein kinase kinase kinase A partial mRNA
T_00063673	Morus notabilis Mitogen-activated protein kinase kinase kinase A partial mRNA
T_00063674	Morus notabilis Mitogen-activated protein kinase kinase kinase A partial mRNA
T_00063665	Morus notabilis Mitogen-activated protein kinase kinase kinase A partial mRNA
T_00063666	Morus notabilis Mitogen-activated protein kinase kinase kinase A partial mRNA
T_00063670	Morus notabilis Mitogen-activated protein kinase kinase kinase A partial mRNA
T_00063669	Morus notabilis Mitogen-activated protein kinase kinase kinase A partial mRNA
T_00063667	Morus notabilis Mitogen-activated protein kinase kinase kinase A partial mRNA
T_00063678	Morus notabilis Mitogen-activated protein kinase kinase kinase A partial mRNA
T_00063671	Morus notabilis Mitogen-activated protein kinase kinase kinase A partial mRNA
T_00063677	Morus notabilis Mitogen-activated protein kinase kinase kinase A partial mRNA
T_00079541	Morus notabilis Mitogen-activated protein kinase kinase kinase 2 partial mRNA
T_00079542	Morus notabilis Mitogen-activated protein kinase kinase kinase 2 partial mRNA
T_00079543	Morus notabilis Mitogen-activated protein kinase kinase kinase 2 partial mRNA
T_00079540	Morus notabilis Mitogen-activated protein kinase kinase kinase 2 partial mRNA
T_00041723	PREDICTED: Prunus mume mitogen-activated protein kinase kinase kinase ANP1 (LOC103344641), transcript variant X2, mRNA
T_00075938	Morus notabilis Mitogen-activated protein kinase kinase kinase 13-A partial mRNA
T_00075940	Morus notabilis Mitogen-activated protein kinase kinase kinase 13-A partial mRNA
T_00075941	Morus notabilis Mitogen-activated protein kinase kinase kinase 13-A partial mRNA
T_00075942	Morus notabilis Mitogen-activated protein kinase kinase kinase 13-A partial mRNA
T_00075939	Morus notabilis Mitogen-activated protein kinase kinase kinase 13-A partial mRNA
T_00054619	Morus notabilis Mitogen-activated protein kinase kinase kinase 2 partial mRNA
T_00054623	Morus notabilis Mitogen-activated protein kinase kinase kinase 2 partial mRNA
T_00054621	Morus notabilis Mitogen-activated protein kinase kinase kinase 2 partial mRNA
T_00054620	Morus notabilis Mitogen-activated protein kinase kinase kinase 2 partial mRNA
T_00054622	Morus notabilis Mitogen-activated protein kinase kinase kinase 2 partial mRNA
T_00074228	Morus notabilis Mitogen-activated protein kinase kinase kinase 3 partial mRNA
T_00074227	Morus notabilis Mitogen-activated protein kinase kinase kinase 3 partial mRNA
T_00074229	Morus notabilis Mitogen-activated protein kinase kinase kinase 3 partial mRNA
T_00026627	PREDICTED: Malus x domestica mitogen-activated protein kinase kinase kinase NPK1-like (LOC103408550), transcript variant X2, mRNA
T_00008531	Morus notabilis Mitogen-activated protein kinase kinase kinase 13-A partial mRNA
T_00008530	Morus notabilis Mitogen-activated protein kinase kinase kinase 13-A partial mRNA
