# Supplementary material for: Genome-Wide Analysis of Alternative Splicing and Non-Coding RNAs Reveal Complicated Transcriptional Regulation in Cannabis sativa L
Source: Int J Mol Sci. 2021 Nov 5;22(21):11989. doi: 10.3390/ijms222111989 (PMC8584933; doi:10.3390/ijms222111989)
Supplement: Supplementary file 1 [file ijms-22-11989-s001.zip › Table S4. Genome-wide identification of AS..xlsx]

## Sheet: Sheet1
Supplemental Table S4
Genome-wide identification of AS.
chromosome	flank_start	flank_end	strand	transcript	gene_id	flank	structure	splice_chain	AS_region	AS_Events_For_this_Type	AS_events
C31674914	8	241	-	T_00000023,T_00000022	C31674914:8-401C	241^,8]	1-,2-	171-,159-	C31674914:159-171	13489	AltA
C31679834	188	403	+	T_00000061,T_00000060	C31679834:1-403W	188^,403]	1-,2-	302-,305-	C31679834:302-305	13489	AltA
C31680582	7	356	-	T_00000066,T_00000065	C31680582:7-404C	356^,7]	1-,2-	270-,265-	C31680582:265-270	13489	AltA
C31688101	66	408	-	T_00000127,T_00000128	C31688101:1-408C	408[,66-	1^,2^	285^,241^	C31688101:241-285	5302	AltD
C31690409	151	365	+	T_00000147,T_00000146	C31690409:1-365W	151^,365]	1-,2-	242-,245-	C31690409:242-245	13489	AltA
C31691339	1	345	-	T_00000153,T_00000154	C31691339:1-410C	345^,1]	1-,2-	130-,126-	C31691339:126-130	13489	AltA
C31708719	1	203	-	T_00000256,T_00000257	C31708719:1-420C	203^,1]	1-,2-	89-,77-	C31708719:77-89	13489	AltA
C31720629	1	280	-	T_00000342,T_00000341	C31720629:1-391C	280^,1]	1-,2-	172-,91-	C31720629:91-172	13489	AltA
C31757351	1	295	-	T_00000678,T_00000677	C31757351:1-379C	295^,1]	1-,2-	208-,187-	C31757351:187-208	13489	AltA
C31759607	2	315	+	T_00000700,T_00000701	C31759607:2-438W	2[,315-	1^,2^	207^,211^	C31759607:207-211	5302	AltD
C31771191	284	462	+	T_00000817,T_00000816	C31771191:1-462W	284^,462]	1-,2-	372-,394-	C31771191:372-394	13489	AltA
C31777835	1	307	-	T_00000876,T_00000875	C31777835:1-466C	307^,1]	1-,2-	211-,190-	C31777835:190-211	13489	AltA
C31784541	194	473	+	T_00000941,T_00000940	C31784541:1-473W	194^,473]	1-,2-	296-,348-	C31784541:296-348	13489	AltA
C31784541	194	473	+	T_00000942,T_00000940	C31784541:1-473W	194^,473]	1-,2-	316-,348-	C31784541:316-348	13489	AltA
C31784541	194	473	+	T_00000941,T_00000942	C31784541:1-473W	194^,473]	1-,2-	296-,316-	C31784541:296-316	13489	AltA
C31789489	216	391	+	T_00000994,T_00000995	C31789489:19-477W	216-,391-	1^,2^	311^,316^	C31789489:311-316	5302	AltD
C31795159	46	251	+	T_00001054,T_00001053	C31795159:46-482W	46[,251-	1^,2^	173^,177^	C31795159:173-177	5302	AltD
C31795159	46	270	+	T_00001055,T_00001056	C31795159:46-482W	46[,270-	1^,2^	173^,177^	C31795159:173-177	5302	AltD
C31795159	177	482	+	T_00001053,T_00001056	C31795159:46-482W	177^,482]	1-,2-	251-,270-	C31795159:251-270	13489	AltA
C31795159	173	482	+	T_00001054,T_00001055	C31795159:46-482W	173^,482]	1-,2-	251-,270-	C31795159:251-270	13489	AltA
C31795159	46	482	+	T_00001055,T_00001053	C31795159:46-482W	46[,482]	1^4-,2^3-	173^270-,177^251-	C31795159:173-270	511	Other
C31795159	46	482	+	T_00001054,T_00001056	C31795159:46-482W	46[,482]	1^3-,2^4-	173^251-,177^270-	C31795159:173-270	1086	AltD+AltA+IntronR
C31796385	27	402	-	T_00001074,T_00001073	C31796385:27-483C	402^,27]	1-,2-	246-,241-	C31796385:241-246	13489	AltA
C31800891	128	456	+	T_00001119,T_00001118	C31800891:1-456W	128^,456]	1-,2-	253-,260-	C31800891:253-260	13489	AltA
C31802967	273	486	+	T_00001143,T_00001144	C31802967:35-486W	273^,486]	1-,2-	342-,352-	C31802967:342-352	13489	AltA
C31810607	2	496	+	T_00001231,T_00001230	C31810607:2-496W	2[,496]	0,1^2-	133^394-	C31810607:133-394	6350	IntronR
C31819315	306	503	+	T_00001324,T_00001323	C31819315:16-503W	306^,503]	1-,2-	439-,442-	C31819315:439-442	13489	AltA
C31823709	2	148	-	T_00001378,T_00001379	C31823709:2-454C	148^,2]	1-,2-	68-,65-	C31823709:65-68	13489	AltA
C31827869	29	241	-	T_00001420,T_00001419	C31827869:29-446C	241^,29]	1-,2-	119-,89-	C31827869:89-119	13489	AltA
C31838325	260	523	+	T_00001532,T_00001531	C31838325:1-523W	260^,523]	1-,2-	487-,490-	C31838325:487-490	13489	AltA
C31847873	1	532	+	T_00001647,T_00001646	C31847873:1-532W	1[,532]	0,1^2-	132^460-	C31847873:132-460	6350	IntronR
C31851129	220	537	+	T_00001698,T_00001697	C31851129:4-537W	220^,537]	1-,2-	337-,343-	C31851129:337-343	13489	AltA
C31853303	1	471	-	T_00001732,T_00001731	C31853303:1-539C	471^,1]	1-,2-	251-,243-	C31853303:243-251	13489	AltA
C31854845	9	308	-	T_00001752,T_00001753	C31854845:9-511C	308^,9]	1-,2-	215-,212-	C31854845:212-215	13489	AltA
C31857815	48	449	+	T_00001787,T_00001786	C31857815:48-545W	48[,449-	1^,2^	180^,279^	C31857815:180-279	5302	AltD
C31862239	280	433	-	T_00001832,T_00001831	C31862239:44-548C	433^,280^	1-,2-	333-,327-	C31862239:327-333	13489	AltA
C31864073	100	243	+	T_00001849,T_00001848	C31864073:1-553W	100^,243^	1-,2-	176-,181-	C31864073:176-181	13489	AltA
C31864673	83	435	+	T_00001859,T_00001858	C31864673:1-435W	83^,435]	1-,2-	305-,320-	C31864673:305-320	13489	AltA
C31870407	1	458	-	T_00001936,T_00001937	C31870407:1-561C	458^,1]	1-,2-	358-,352-	C31870407:352-358	13489	AltA
C31870689	305	559	+	T_00001945,T_00001946	C31870689:12-559W	305^,559]	1-,2-	399-,402-	C31870689:399-402	13489	AltA
C31872723	12	304	-	T_00001978,T_00001977	C31872723:12-564C	304^,12]	1-,2-	132-,125-	C31872723:125-132	13489	AltA
C31874177	331	516	-	T_00002001,T_00002000	C31874177:1-566C	516^,331^	1-,2-	408-,379-	C31874177:379-408	13489	AltA
C31875587	1	374	-	T_00002024,T_00002025	C31875587:1-552C	374^,1]	1-,2-	194-,184-	C31875587:184-194	13489	AltA
C31875587	1	374	-	T_00002024,T_00002026	C31875587:1-552C	374^,1]	1-,2-	194-,188-	C31875587:188-194	13489	AltA
C31875587	1	374	-	T_00002026,T_00002025	C31875587:1-552C	374^,1]	1-,2-	188-,184-	C31875587:184-188	13489	AltA
C31877225	1	293	-	T_00002056,T_00002055	C31877225:1-549C	293^,1]	1-,2-	70-,39-	C31877225:39-70	13489	AltA
C31880075	41	214	-	T_00002094,T_00002093	C31880075:41-572C	214^,41]	1-,2-	101-,89-	C31880075:89-101	13489	AltA
C31881169	186	564	+	T_00002106,T_00002105	C31881169:6-564W	186^,564]	1-,2-	289-,292-	C31881169:289-292	13489	AltA
C31883193	1	451	-	T_00002134,T_00002135	C31883193:1-578C	451^,1]	1-,2-	373-,353-	C31883193:353-373	13489	AltA
C31885761	134	347	+	T_00002178,T_00002179	C31885761:28-501W	134^,347^	1-,2-	253-,263-	C31885761:253-263	13489	AltA
C31889251	262	586	-	T_00002227,T_00002226	C31889251:1-586C	586[,262^	0,1^2-	551^453-	C31889251:453-551	6350	IntronR
C31889251	1	262	-	T_00002226,T_00002227	C31889251:1-586C	262^,1]	1-,2-	183-,177-	C31889251:177-183	13489	AltA
C31894229	270	470	-	T_00002317,T_00002318	C31894229:38-587C	470^,270^	1-,2-	353-,343-	C31894229:343-353	13489	AltA
C31899599	79	323	-	T_00002398,T_00002399/T_00002400	C31899599:13-602C	323-,79-	1^,2^	275^,255^	C31899599:255-275	5302	AltD
C31901311	119	291	+	T_00002427,T_00002428/T_00002429	C31901311:1-605W	119^,291^	1-,2-	212-,221-	C31901311:212-221	13489	AltA
C31901311	291	605	+	T_00002427/T_00002429,T_00002428	C31901311:1-605W	291^,605]	1-,2-	386-,402-	C31901311:386-402	13489	AltA
C31904225	1	493	-	T_00002484,T_00002483	C31904225:1-609C	493^,1]	1-,2-	405-,388-	C31904225:388-405	13489	AltA
C31904953	161	403	+	T_00002501,T_00002500	C31904953:1-571W	161^,403^	1-,2-	238-,253-	C31904953:238-253	13489	AltA
C31913169	42	276	-	T_00002617,T_00002616	C31913169:42-525C	276^,42]	1-,2-	180-,171-	C31913169:171-180	13489	AltA
C31913169	42	276	-	T_00002618,T_00002616	C31913169:42-525C	276^,42]	1-,2-	175-,171-	C31913169:171-175	13489	AltA
C31913169	42	276	-	T_00002617,T_00002618	C31913169:42-525C	276^,42]	1-,2-	180-,175-	C31913169:175-180	13489	AltA
C31916943	1	305	-	T_00002681,T_00002682	C31916943:1-631C	305-,1]	0,1^2-	254^25-	C31916943:25-254	6350	IntronR
C31921271	1	639	+	T_00002769,T_00002770	C31921271:1-639W	1[,639]	0,1^2-	36^340-	C31921271:36-340	6350	IntronR
C31921465	1	639	+	T_00002774,T_00002775	C31921465:1-639W	1[,639]	0,1^2-	302^512-	C31921465:302-512	6350	IntronR
C31922055	149	641	+	T_00002788,T_00002785	C31922055:71-641W	149^,641]	1-,2-	366-,405-	C31922055:366-405	13489	AltA
C31922055	72	641	+	T_00002787,T_00002786	C31922055:71-641W	72[,641]	0,1^2-	166^405-	C31922055:166-405	6350	IntronR
C31925221	111	646	-	T_00002847,T_00002848	C31925221:3-646C	646[,111-	1^,2^	324^,309^	C31925221:309-324	5302	AltD
C31926749	65	288	+	T_00002875,T_00002876	C31926749:1-649W	65^,288^	1-,2-	235-,239-	C31926749:235-239	13489	AltA
C31927315	241	505	-	T_00002896,T_00002895	C31927315:1-650C	505^,241^	1-,2-	427-,419-	C31927315:419-427	13489	AltA
C31927647	210	519	+	T_00002904,T_00002903	C31927647:1-648W	210-,519-	1^,2^	399^,418^	C31927647:399-418	5302	AltD
C31927775	3	115	-	T_00002913,T_00002912	C31927775:3-632C	115^,3]	1-,2-	41-,27-	C31927775:27-41	13489	AltA
C31927775	3	115	-	T_00002914,T_00002912	C31927775:3-632C	115^,3]	1-,2-	33-,27-	C31927775:27-33	13489	AltA
C31927775	3	115	-	T_00002913,T_00002914	C31927775:3-632C	115^,3]	1-,2-	41-,33-	C31927775:33-41	13489	AltA
C31929577	5	361	-	T_00002944,T_00002943	C31929577:5-581C	361^,5]	1-,2-	227-,221-	C31929577:221-227	13489	AltA
C31930199	330	634	+	T_00002964,T_00002965	C31930199:3-634W	330^,634]	1-,2-	421-,490-	C31930199:421-490	13489	AltA
C31931163	2	412	-	T_00002985,T_00002986	C31931163:2-658C	412-,2]	0,1^2-	320^27-	C31931163:27-320	6350	IntronR
C31932331	15	270	+	T_00003007,T_00003006	C31932331:15-562W	15[,270-	1^,2^	170^,179^	C31932331:170-179	5302	AltD
C31934600	7	382	-	T_00003052,T_00003053	C31934600:7-664C	382-,7]	0,1^2-	300^72-	C31934600:72-300	6350	IntronR
C31939944	165	676	-	T_00003165,T_00003164	C31939944:1-676C	676[,165-	1^,2^	460^,277^	C31939944:277-460	5302	AltD
C31942010	1	294	-	T_00003214,T_00003213	C31942010:1-680C	294^,1]	1-,2-	181-,158-	C31942010:158-181	13489	AltA
C31942648	316	452	+	T_00003224,T_00003223/T_00003226	C31942648:1-682W	316-,452-	1^,2^	355^,363^	C31942648:355-363	5302	AltD
C31942648	316	455	+	T_00003222,T_00003225/T_00003227	C31942648:1-682W	316-,455-	1^,2^	355^,363^	C31942648:355-363	5302	AltD
C31942648	363	522	+	T_00003223,T_00003225	C31942648:1-682W	363^,522^	1-,2-	452-,455-	C31942648:452-455	13489	AltA
C31942648	363	537	+	T_00003226,T_00003227	C31942648:1-682W	363^,537^	1-,2-	452-,455-	C31942648:452-455	13489	AltA
C31942648	355	537	+	T_00003224,T_00003222	C31942648:1-682W	355^,537^	1-,2-	452-,455-	C31942648:452-455	13489	AltA
C31942648	316	537	+	T_00003224,T_00003227	C31942648:1-682W	316-,537^	1^3-,2^4-	355^452-,363^455-	C31942648:355-455	1086	AltD+AltA+IntronR
C31942648	316	537	+	T_00003222,T_00003226	C31942648:1-682W	316-,537^	1^4-,2^3-	355^455-,363^452-	C31942648:355-455	511	Other
C31942648	455	625	+	T_00003225,T_00003222/T_00003227	C31942648:1-682W	455-,625-	1^,2^	522^,537^	C31942648:522-537	5302	AltD
C31942648	452	625	+	T_00003223,T_00003224/T_00003226	C31942648:1-682W	452-,625-	1^,2^	522^,537^	C31942648:522-537	5302	AltD
C31942648	363	625	+	T_00003223,T_00003227	C31942648:1-682W	363^,625-	1-3^,2-4^	452-522^,455-537^	C31942648:452-537	482	Other
C31942648	363	625	+	T_00003226,T_00003225	C31942648:1-682W	363^,625-	1-4^,2-3^	452-537^,455-522^	C31942648:452-537	326	Other
C31942648	316	625	+	T_00003224,T_00003225	C31942648:1-682W	316-,625-	1^3-6^,2^4-5^	355^452-537^,363^455-522^	C31942648:355-537	7	Other
C31942648	316	625	+	T_00003222,T_00003223	C31942648:1-682W	316-,625-	1^4-6^,2^3-5^	355^455-537^,363^452-522^	C31942648:355-537	7	Other
C31944236	4	435	-	T_00003266,T_00003265	C31944236:4-612C	435^,4]	1-,2-	273-,257-	C31944236:257-273	13489	AltA
C31944426	1	686	+	T_00003271,T_00003272	C31944426:1-686W	1[,686]	0,1^2-	146^539-	C31944426:146-539	6350	IntronR
C31944738	409	576	+	T_00003281,T_00003282	C31944738:32-618W	409-,576-	1^,2^	502^,504^	C31944738:502-504	5302	AltD
C31944962	2	461	-	T_00003285,T_00003284	C31944962:2-686C	461^,2]	1-,2-	259-,178-	C31944962:178-259	13489	AltA
C31944962	2	548	-	T_00003286,T_00003284	C31944962:2-686C	548-,2]	0,1^2-	461^178-	C31944962:178-461	6350	IntronR
C31944962	2	548	-	T_00003286,T_00003285	C31944962:2-686C	548-,2]	0,1^2-	461^259-	C31944962:259-461	6350	IntronR
C31945128	74	236	-	T_00003290,T_00003289	C31945128:9-682C	236-,74-	1^,2^	157^,153^	C31945128:153-157	5302	AltD
C31945210	156	362	+	T_00003293,T_00003292	C31945210:20-685W	156^,362^	1-,2-	229-,239-	C31945210:229-239	13489	AltA
C31945424	333	686	+	T_00003300,T_00003299	C31945424:25-686W	333-,686]	0,1^2-	384^664-	C31945424:384-664	6350	IntronR
C31946396	97	397	-	T_00003329,T_00003330	C31946396:1-690C	397-,97-	1^,2^	313^,307^	C31946396:307-313	5302	AltD
C31947074	105	418	-	T_00003353,T_00003354	C31947074:105-653C	418^,105]	1-,2-	181-,176-	C31947074:176-181	13489	AltA
C31948070	472	623	-	T_00003378,T_00003379/T_00003380	C31948070:1-694C	623^,472^	1-,2-	541-,540-	C31948070:540-541	13489	AltA
C31948070	1	205	-	T_00003380,T_00003378/T_00003379	C31948070:1-694C	205^,1]	1-,2-	100-,82-	C31948070:82-100	13489	AltA
C31948914	38	237	-	T_00003392,T_00003391	C31948914:38-680C	237^,38]	1-,2-	142-,112-	C31948914:112-142	13489	AltA
C31949796	480	650	+	T_00003417,T_00003418	C31949796:2-698W	480-,650-	1^,2^	544^,546^	C31949796:544-546	5302	AltD
C31950194	268	686	+	T_00003433,T_00003432	C31950194:19-686W	268^,686]	1-,2-	386-,477-	C31950194:386-477	13489	AltA
C31950194	268	686	+	T_00003434,T_00003432	C31950194:19-686W	268^,686]	1-,2-	381-,477-	C31950194:381-477	13489	AltA
C31950194	268	686	+	T_00003434,T_00003433	C31950194:19-686W	268^,686]	1-,2-	381-,386-	C31950194:381-386	13489	AltA
C31952402	5	554	-	T_00003477,T_00003478	C31952402:5-704C	554-,5]	0,1^2-	439^191-	C31952402:191-439	6350	IntronR
C31952902	119	463	+	T_00003488,T_00003490	C31952902:34-700W	119^,463^	1-,2-	355-,405-	C31952902:355-405	13489	AltA
C31953620	233	440	+	T_00003504,T_00003503	C31953620:154-660W	233^,440^	1-,2-	361-,362-	C31953620:361-362	13489	AltA
C31955244	184	702	-	T_00003539,T_00003540	C31955244:19-702C	702[,184-	1^,2^	275^,270^	C31955244:270-275	5302	AltD
C31956028	357	706	+	T_00003561,T_00003560	C31956028:1-706W	357^,706]	1-,2-	502-,505-	C31956028:502-505	13489	AltA
C31956958	191	373	-	T_00003589,T_00003588	C31956958:1-715C	373-,191-	1^,2^	305^,293^	C31956958:293-305	5302	AltD
C31958460	28	466	-	T_00003627,T_00003626	C31958460:28-717C	466^,28]	1-,2-	181-,131-	C31958460:131-181	13489	AltA
C31959616	185	351	-	T_00003664,T_00003665	C31959616:64-722C	351-,185-	1^,2^	283^,263^	C31959616:263-283	5302	AltD
C31959616	64	351	-	T_00003664,T_00003666	C31959616:64-722C	351-,64]	1^3-,2^4-	283^185-,276^178-	C31959616:178-283	1086	AltD+AltA+IntronR
C31959616	64	351	-	T_00003666,T_00003665	C31959616:64-722C	351-,64]	1^4-,2^3-	276^178-,263^185-	C31959616:178-276	511	Other
C31961156	116	726	-	T_00003696,T_00003695	C31961156:11-726C	726[,116-	1^,2^	302^,297^	C31961156:297-302	5302	AltD
C31961566	54	213	-	T_00003709,T_00003708	C31961566:54-677C	213^,54]	1-,2-	120-,96-	C31961566:96-120	13489	AltA
C31961576	7	424	-	T_00003710,T_00003711	C31961576:7-696C	424^,7]	1-,2-	176-,128-	C31961576:128-176	13489	AltA
C31961988	29	728	+	T_00003722,T_00003723	C31961988:1-728W	29^,728]	1-,2-	405-,408-	C31961988:405-408	13489	AltA
C31962278	349	711	+	T_00003730,T_00003731	C31962278:2-711W	349^,711]	1-,2-	473-,505-	C31962278:473-505	13489	AltA
C31963030	59	431	-	T_00003751,T_00003750	C31963030:59-731C	431^,59]	1-,2-	347-,344-	C31963030:344-347	13489	AltA
C31963262	357	551	-	T_00003755,T_00003756	C31963262:1-660C	551^,357^	1-,2-	435-,426-	C31963262:426-435	13489	AltA
C31963262	357	551	-	T_00003755,T_00003757	C31963262:1-660C	551^,357^	1-,2-	435-,432-	C31963262:432-435	13489	AltA
C31963262	357	551	-	T_00003757,T_00003756	C31963262:1-660C	551^,357^	1-,2-	432-,426-	C31963262:426-432	13489	AltA
C31963656	401	567	-	T_00003767,T_00003768	C31963656:1-733C	567^,401^	1-,2-	471-,468-	C31963656:468-471	13489	AltA
C31963736	432	733	-	T_00003769,T_00003770	C31963736:1-733C	733[,432-	1^,2^	610^,570^	C31963736:570-610	5302	AltD
C31965478	30	506	-	T_00003811,T_00003810	C31965478:30-634C	506^,30]	1-,2-	252-,247-	C31965478:247-252	13489	AltA
C31967202	359	620	-	T_00003847,T_00003846	C31967202:33-742C	620^,359^	1-,2-	441-,413-	C31967202:413-441	13489	AltA
C31968854	306	610	-	T_00003893,T_00003892	C31968854:306-747C	610-,306]	1^3-,2^4-	545^437-,540^432-	C31968854:432-545	1086	AltD+AltA+IntronR
C31971062	153	484	+	T_00003956,T_00003957	C31971062:1-741W	153-,484^	0,1^2-	263^349-	C31971062:263-349	6350	IntronR
C31971062	484	741	+	T_00003957,T_00003956	C31971062:1-741W	484^,741]	1-,2-	581-,585-	C31971062:581-585	13489	AltA
C31971752	357	755	+	T_00003981,T_00003980	C31971752:12-755W	357^,755]	1-,2-	464-,467-	C31971752:464-467	13489	AltA
C31973064	160	632	-	T_00004016,T_00004015	C31973064:1-708C	632^,160^	1-,2-	507-,431-	C31973064:431-507	13489	AltA
C31973326	110	351	-	T_00004024,T_00004023	C31973326:110-760C	351^,110]	1-,2-	274-,213-	C31973326:213-274	13489	AltA
C31974556	323	513	+	T_00004049,T_00004048	C31974556:3-762W	323^,513^	1-,2-	421-,425-	C31974556:421-425	13489	AltA
C31974696	127	764	+	T_00004051,T_00004052	C31974696:1-764W	127-,764]	0,1^2-	326^714-	C31974696:326-714	6350	IntronR
C31974782	550	763	+	T_00004059,T_00004058	C31974782:1-763W	550^,763]	1-,2-	679-,682-	C31974782:679-682	13489	AltA
C31975246	263	765	+	T_00004078,T_00004079	C31975246:1-765W	263^,765]	1-,2-	405-,411-	C31975246:405-411	13489	AltA
C31976120	194	566	+	T_00004104,T_00004103	C31976120:15-768W	194^,566^	1-,2-	476-,479-	C31976120:476-479	13489	AltA
C31976654	23	498	-	T_00004112,T_00004113	C31976654:23-757C	498-,23]	0,1^2-	403^83-	C31976654:83-403	6350	IntronR
C31977276	4	524	-	T_00004124,T_00004123	C31977276:4-765C	524-,4]	0,1^2-	361^122-	C31977276:122-361	6350	IntronR
C31977276	4	622	-	T_00004123,T_00004125	C31977276:4-765C	622^,4]	1-3^4-,2-	524-361^122-,478-	C31977276:122-524	552	AltA+IntronR1
C31977276	4	622	-	T_00004124,T_00004125	C31977276:4-765C	622^,4]	1-,2-	524-,478-	C31977276:478-524	13489	AltA
C31978042	261	755	+	T_00004147,T_00004148	C31978042:1-774W	261-,755-	1^,2^	370^,384^	C31978042:370-384	5302	AltD
C31979218	304	680	+	T_00004187,T_00004188	C31979218:29-758W	304-,680-	1^,2^	356^,358^	C31979218:356-358	5302	AltD
C31979218	304	680	+	T_00004189,T_00004187	C31979218:29-758W	304-,680-	1^,2^	354^,356^	C31979218:354-356	5302	AltD
C31979218	304	680	+	T_00004189,T_00004188	C31979218:29-758W	304-,680-	1^,2^	354^,358^	C31979218:354-358	5302	AltD
C31979618	34	201	-	T_00004202,T_00004201	C31979618:34-775C	201^,34]	1-,2-	112-,105-	C31979618:105-112	13489	AltA
C31979844	584	780	+	T_00004209,T_00004210	C31979844:21-780W	584^,780]	1-,2-	710-,714-	C31979844:710-714	13489	AltA
C31980724	293	592	-	T_00004230,T_00004231	C31980724:12-758C	592^,293-	0,1-2^	479-401^	C31980724:401-479	2766	ExonS
C31982066	507	787	+	T_00004268,T_00004269	C31982066:205-787W	507^,787]	1-,2-	606-,759-	C31982066:606-759	13489	AltA
C31983048	1	790	+	T_00004303,T_00004302	C31983048:1-790W	1[,790]	0,1^2-	177^759-	C31983048:177-759	6350	IntronR
C31983468	409	790	+	T_00004317,T_00004318	C31983468:198-790W	409^,790]	1-,2-	740-,769-	C31983468:740-769	13489	AltA
C31984002	1	792	+	T_00004329,T_00004328	C31984002:1-792W	1[,792]	0,1^2-	159^602-	C31984002:159-602	6350	IntronR
C31984110	149	792	-	T_00004333,T_00004334	C31984110:39-792C	792[,149-	1^,2^	637^,633^	C31984110:633-637	5302	AltD
C31984532	200	372	+	T_00004346,T_00004345	C31984532:6-795W	200^,372^	1-,2-	276-,278-	C31984532:276-278	13489	AltA
C31984814	220	402	+	T_00004359,T_00004358	C31984814:12-796W	220^,402^	1-,2-	306-,309-	C31984814:306-309	13489	AltA
C31985730	459	749	-	T_00004375,T_00004374	C31985730:123-799C	749^,459^	1-,2-	671-,544-	C31985730:544-671	13489	AltA
C31987212	556	804	-	T_00004419,T_00004418	C31987212:2-804C	804[,556^	0,1^2-	768^692-	C31987212:692-768	6350	IntronR
C31987212	277	556	-	T_00004418,T_00004419	C31987212:2-804C	556^,277^	1-,2-	467-,464-	C31987212:464-467	13489	AltA
C31988343	432	589	-	T_00004444/T_00004445,T_00004442/T_00004443	C31988343:92-808C	589^,432^	1-,2-	499-,495-	C31988343:495-499	13489	AltA
C31988343	92	432	-	T_00004443/T_00004444,T_00004442/T_00004445	C31988343:92-808C	432^,92]	1-,2-	297-,256-	C31988343:256-297	13489	AltA
C31988705	59	508	-	T_00004458,T_00004459	C31988705:2-809C	508^,59-	0,1-2^	253-173^	C31988705:173-253	2766	ExonS
C31989155	267	777	-	T_00004478,T_00004479	C31989155:48-811C	777^,267^	1-,2-	434-,431-	C31989155:431-434	13489	AltA
C31989349	1	732	-	T_00004483,T_00004484	C31989349:1-812C	732^,1]	1-,2-	665-,654-	C31989349:654-665	13489	AltA
C31990205	429	792	+	T_00004512,T_00004513	C31990205:142-792W	429^,792]	1-,2-	647-,656-	C31990205:647-656	13489	AltA
C31990205	429	792	+	T_00004512,T_00004514	C31990205:142-792W	429^,792]	1-,2-	647-,686-	C31990205:647-686	13489	AltA
C31990205	429	792	+	T_00004513,T_00004514	C31990205:142-792W	429^,792]	1-,2-	656-,686-	C31990205:656-686	13489	AltA
C31990783	226	817	+	T_00004534,T_00004533	C31990783:161-817W	226^,817]	1-,2-	508-,631-	C31990783:508-631	13489	AltA
C31990991	340	586	+	T_00004543,T_00004544	C31990991:2-818W	340^,586^	1-,2-	462-,470-	C31990991:462-470	13489	AltA
C31990991	340	586	+	T_00004543,T_00004545	C31990991:2-818W	340^,586^	1-,2-	462-,465-	C31990991:462-465	13489	AltA
C31990991	340	586	+	T_00004545,T_00004544	C31990991:2-818W	340^,586^	1-,2-	465-,470-	C31990991:465-470	13489	AltA
C31992909	205	750	+	T_00004588,T_00004589	C31992909:29-750W	205^,750]	1-,2-	384-,638-	C31992909:384-638	13489	AltA
C31992927	644	825	-	T_00004591,T_00004592	C31992927:1-825C	825[,644-	1^,2^	763^,755^	C31992927:755-763	5302	AltD
C31993429	307	485	-	T_00004606,T_00004607	C31993429:84-583C	485^,307^	1-,2-	383-,362-	C31993429:362-383	13489	AltA
C31993429	307	485	-	T_00004608,T_00004606	C31993429:84-583C	485^,307^	1-,2-	408-,383-	C31993429:383-408	13489	AltA
C31993429	307	485	-	T_00004608,T_00004607	C31993429:84-583C	485^,307^	1-,2-	408-,362-	C31993429:362-408	13489	AltA
C31993569	6	631	-	T_00004611,T_00004612	C31993569:6-827C	631^,6]	1-,2-	536-,523-	C31993569:523-536	13489	AltA
C31993851	381	797	+	T_00004620,T_00004619	C31993851:138-797W	381^,797]	1-,2-	588-,598-	C31993851:588-598	13489	AltA
C31995121	20	477	-	T_00004665,T_00004666	C31995121:20-832C	477^,20]	1-,2-	155-,146-	C31995121:146-155	13489	AltA
C31995967	34	347	-	T_00004698,T_00004699	C31995967:34-787C	347^,34]	1-,2-	189-,186-	C31995967:186-189	13489	AltA
C31998515	81	325	+	T_00004766,T_00004767	C31998515:4-706W	81^,325^	1-,2-	175-,184-	C31998515:175-184	13489	AltA
C31998945	500	660	-	T_00004783,T_00004781/T_00004782	C31998945:15-848C	660^,500^	1-,2-	578-,574-	C31998945:574-578	13489	AltA
C31998945	139	314	-	T_00004781,T_00004782/T_00004783	C31998945:15-848C	314-,139-	1^,2^	253^,241^	C31998945:241-253	5302	AltD
C31999277	240	572	+	T_00004799,T_00004798	C31999277:90-848W	240^,572^	1-,2-	392-,400-	C31999277:392-400	13489	AltA
C32000229	409	853	-	T_00004823,T_00004822	C32000229:1-853C	853[,409-	1^,2^	615^,567^	C32000229:567-615	5302	AltD
C32002803	9	368	-	T_00004903,T_00004902	C32002803:9-773C	368^,9]	1-,2-	240-,219-	C32002803:219-240	13489	AltA
C32003157	4	749	-	T_00004917,T_00004918	C32003157:4-850C	749^,4]	1-,2-	642-,633-	C32003157:633-642	13489	AltA
C32004159	7	336	-	T_00004946,T_00004945	C32004159:7-869C	336^,7]	1-,2-	233-,229-	C32004159:229-233	13489	AltA
C32004997	231	447	+	T_00004971,T_00004970	C32004997:11-873W	231^,447^	1-,2-	355-,356-	C32004997:355-356	13489	AltA
C32005129	498	676	+	T_00004974,T_00004975	C32005129:1-874W	498-,676-	1^,2^	556^,560^	C32005129:556-560	5302	AltD
C32005855	57	445	-	T_00005011,T_00005012	C32005855:57-807C	445^,57]	1-,2-	359-,294-	C32005855:294-359	13489	AltA
C32005883	57	490	+	T_00005015,T_00005014	C32005883:5-877W	57^,490^	1-,2-	376-,386-	C32005883:376-386	13489	AltA
C32007081	638	856	-	T_00005050,T_00005051	C32007081:3-883C	856^,638^	1-,2-	735-,734-	C32007081:734-735	13489	AltA
C32007309	26	404	-	T_00005055,T_00005056	C32007309:26-884C	404^,26]	1-,2-	186-,176-	C32007309:176-186	13489	AltA
C32007391	270	732	-	T_00005058,T_00005059	C32007391:70-882C	732^,270^	1-,2-	465-,460-	C32007391:460-465	13489	AltA
C32007725	263	492	+	T_00005069,T_00005070	C32007725:2-885W	263^,492^	1-,2-	360-,383-	C32007725:360-383	13489	AltA
C32008413	59	640	+	T_00005093,T_00005092	C32008413:1-889W	59^,640^	1-,2-	176-,297-	C32008413:176-297	13489	AltA
C32008413	59	640	+	T_00005092,T_00005094	C32008413:1-889W	59^,640^	1-,2-	297-,431-	C32008413:297-431	13489	AltA
C32008413	59	640	+	T_00005093,T_00005094	C32008413:1-889W	59^,640^	1-,2-	176-,431-	C32008413:176-431	13489	AltA
C32009549	1	362	-	T_00005141,T_00005142	C32009549:1-894C	362^,1]	1-,2-	234-,230-	C32009549:230-234	13489	AltA
C32011523	466	886	+	T_00005198,T_00005199	C32011523:1-886W	466^,886]	1-,2-	561-,566-	C32011523:561-566	13489	AltA
C32011663	496	901	-	T_00005206,T_00005205	C32011663:1-901C	901[,496^	0,1^2-	792^556-	C32011663:556-792	6350	IntronR
C32011799	2	873	-	T_00005213,T_00005214	C32011799:2-905C	873^,2]	1-,2-	705-,696-	C32011799:696-705	13489	AltA
C32012175	197	868	-	T_00005221,T_00005220	C32012175:15-868C	868[,197-	1^,2^	535^,498^	C32012175:498-535	5302	AltD
C32012175	197	868	-	T_00005222,T_00005220	C32012175:15-868C	868[,197-	1^,2^	598^,498^	C32012175:498-598	5302	AltD
C32012175	197	868	-	T_00005222,T_00005221	C32012175:15-868C	868[,197-	1^,2^	598^,535^	C32012175:535-598	5302	AltD
C32012969	1	659	-	T_00005241,T_00005240	C32012969:1-903C	659^,1]	1-,2-	102-,81-	C32012969:81-102	13489	AltA
C32013383	125	248	-	T_00005261,T_00005262	C32013383:21-701C	248-,125-	1^,2^	205^,199^	C32013383:199-205	5302	AltD
C32013729	160	628	+	T_00005277,T_00005278	C32013729:19-628W	160^,628]	1-,2-	499-,541-	C32013729:499-541	13489	AltA
C32014881	1	407	-	T_00005321,T_00005320	C32014881:1-875C	407^,1]	1-,2-	223-,125-	C32014881:125-223	13489	AltA
C32014881	1	407	-	T_00005320,T_00005322	C32014881:1-875C	407^,1]	1-,2-	125-,106-	C32014881:106-125	13489	AltA
C32014881	1	407	-	T_00005320,T_00005323	C32014881:1-875C	407^,1]	1-,2-	125-,109-	C32014881:109-125	13489	AltA
C32014881	1	407	-	T_00005321,T_00005322	C32014881:1-875C	407^,1]	1-,2-	223-,106-	C32014881:106-223	13489	AltA
C32014881	1	407	-	T_00005321,T_00005323	C32014881:1-875C	407^,1]	1-,2-	223-,109-	C32014881:109-223	13489	AltA
C32014881	1	407	-	T_00005323,T_00005322	C32014881:1-875C	407^,1]	1-,2-	109-,106-	C32014881:106-109	13489	AltA
C32015181	3	409	-	T_00005334,T_00005335	C32015181:3-917C	409^,3]	1-,2-	306-,297-	C32015181:297-306	13489	AltA
C32015945	1	379	-	T_00005369,T_00005368	C32015945:1-925C	379^,1]	1-,2-	297-,270-	C32015945:270-297	13489	AltA
C32016001	197	926	+	T_00005371,T_00005370	C32016001:1-926W	197^,926]	1-,2-	675-,716-	C32016001:675-716	13489	AltA
C32016177	1	375	-	T_00005378,T_00005377	C32016177:1-926C	375^,1]	1-,2-	289-,230-	C32016177:230-289	13489	AltA
C32016767	2	243	-	T_00005393,T_00005392	C32016767:2-929C	243^,2]	1-,2-	91-,87-	C32016767:87-91	13489	AltA
C32016793	1	261	+	T_00005394,T_00005395	C32016793:1-399W	1[,261-	1^,2^	122^,134^	C32016793:122-134	5302	AltD
C32016869	55	919	+	T_00005398,T_00005399	C32016869:2-919W	55^,919]	1-,2-	133-,136-	C32016869:133-136	13489	AltA
C32017217	162	595	-	T_00005407,T_00005408	C32017217:37-932C	595^,162-	0,1-2^	508-258^	C32017217:258-508	2766	ExonS
C32017227	433	802	-	T_00005412,T_00005413	C32017227:1-932C	802^,433^	1-,2-	724-,715-	C32017227:715-724	13489	AltA
C32017315	1	600	-	T_00005416,T_00005415	C32017315:1-932C	600^,1]	1-,2-	252-,107-	C32017315:107-252	13489	AltA
C32017315	1	703	-	T_00005414,T_00005415	C32017315:1-932C	703-,1]	0,1^2-	600^107-	C32017315:107-600	6350	IntronR
C32017315	1	703	-	T_00005414,T_00005416	C32017315:1-932C	703-,1]	0,1^2-	600^252-	C32017315:252-600	6350	IntronR
C32017439	196	508	-	T_00005423,T_00005424	C32017439:43-931C	508-,196-	1^,2^	356^,296^	C32017439:296-356	5302	AltD
C32017443	444	737	-	T_00005425,T_00005426	C32017443:56-933C	737^,444^	1-,2-	604-,581-	C32017443:581-604	13489	AltA
C32017577	124	649	+	T_00005429,T_00005430	C32017577:124-901W	124[,649-	1^,2^	503^,566^	C32017577:503-566	5302	AltD
C32017647	297	934	+	T_00005434,T_00005433	C32017647:1-934W	297^,934]	1-,2-	502-,776-	C32017647:502-776	13489	AltA
C32017751	146	343	-	T_00005439,T_00005440	C32017751:1-898C	343-,146-	1^,2^	249^,233^	C32017751:233-249	5302	AltD
C32017891	35	679	-	T_00005448,T_00005447	C32017891:35-935C	679^,35]	1-,2-	212-,207-	C32017891:207-212	13489	AltA
C32019417	264	739	+	T_00005494,T_00005495	C32019417:4-944W	264^,739^	1-,2-	577-,642-	C32019417:577-642	13489	AltA
C32020189	439	910	-	T_00005524,T_00005523	C32020189:304-910C	910[,439-	1^,2^	569^,565^	C32020189:565-569	5302	AltD
C32020209	456	753	-	T_00005526,T_00005527	C32020209:1-939C	753^,456^	1-,2-	552-,545-	C32020209:545-552	13489	AltA
C32020431	305	831	-	T_00005536,T_00005535	C32020431:305-949C	831^,305]	1-,2-	514-,505-	C32020431:505-514	13489	AltA
C32020431	305	831	-	T_00005537,T_00005535	C32020431:305-949C	831^,305]	1-,2-	511-,505-	C32020431:505-511	13489	AltA
C32020431	305	831	-	T_00005536,T_00005537	C32020431:305-949C	831^,305]	1-,2-	514-,511-	C32020431:511-514	13489	AltA
C32020837	30	391	-	T_00005561,T_00005560	C32020837:30-951C	391^,30]	1-,2-	181-,128-	C32020837:128-181	13489	AltA
C32021515	1	177	-	T_00005589,T_00005588	C32021515:1-951C	177^,1]	1-,2-	88-,69-	C32021515:69-88	13489	AltA
C32022027	72	271	-	T_00005603,T_00005604	C32022027:72-921C	271^,72]	1-,2-	166-,163-	C32022027:163-166	13489	AltA
C32022865	217	692	+	T_00005624,T_00005623	C32022865:217-962W	217[,692-	1^,2^	319^,432^	C32022865:319-432	5302	AltD
C32022945	569	797	-	T_00005628,T_00005629	C32022945:1-931C	797^,569^	1-,2-	680-,664-	C32022945:664-680	13489	AltA
C32023723	681	855	-	T_00005654,T_00005653	C32023723:31-952C	855^,681^	1-,2-	752-,733-	C32023723:733-752	13489	AltA
C32023739	370	753	-	T_00005655,T_00005656	C32023739:52-962C	753-,370-	1^,2^	498^,472^	C32023739:472-498	5302	AltD
C32023739	370	753	-	T_00005655,T_00005657	C32023739:52-962C	753-,370-	1^,2^	498^,478^	C32023739:478-498	5302	AltD
C32023739	370	753	-	T_00005657,T_00005656	C32023739:52-962C	753-,370-	1^,2^	478^,472^	C32023739:472-478	5302	AltD
C32023797	156	351	+	T_00005659,T_00005660	C32023797:3-967W	156^,351^	1-,2-	313-,318-	C32023797:313-318	13489	AltA
C32024029	440	969	-	T_00005667,T_00005666	C32024029:15-969C	969[,440-	1^,2^	548^,532^	C32024029:532-548	5302	AltD
C32024029	15	532	-	T_00005666,T_00005668	C32024029:15-969C	532^,15]	1-,2-	440-,437-	C32024029:437-440	13489	AltA
C32024029	15	969	-	T_00005667,T_00005668	C32024029:15-969C	969[,15]	1^3-,2^4-	548^440-,532^437-	C32024029:437-548	1086	AltD+AltA+IntronR
C32024547	289	758	+	T_00005684,T_00005685	C32024547:2-972W	289^,758-	0,1-2^	410-488^	C32024547:410-488	2766	ExonS
C32024547	2	972	+	T_00005683,T_00005684	C32024547:2-972W	2[,972]	0,1^2-	289^758-	C32024547:289-758	6350	IntronR
C32024547	2	972	+	T_00005683,T_00005685	C32024547:2-972W	2[,972]	0,1^2-3^4-	289^410-488^758-	C32024547:289-758	815	IntronR+IntronR
C32027249	408	982	+	T_00005772,T_00005771	C32027249:18-982W	408^,982]	1-,2-	494-,499-	C32027249:494-499	13489	AltA
C32027643	32	771	+	T_00005788,T_00005789	C32027643:1-771W	32^,771]	1-,2-	135-,216-	C32027643:135-216	13489	AltA
C32029885	429	803	-	T_00005871,T_00005870	C32029885:14-1003C	803^,429^	1-,2-	530-,526-	C32029885:526-530	13489	AltA
C32030211	1	170	-	T_00005890,T_00005891	C32030211:1-1003C	170^,1]	1-,2-	81-,78-	C32030211:78-81	13489	AltA
C32030285	749	995	-	T_00005899,T_00005898	C32030285:1-995C	995[,749-	1^,2^	884^,869^	C32030285:869-884	5302	AltD
C32030285	749	995	-	T_00005898,T_00005900	C32030285:1-995C	995[,749-	1^,2^	869^,828^	C32030285:828-869	5302	AltD
C32030285	749	995	-	T_00005899,T_00005900	C32030285:1-995C	995[,749-	1^,2^	884^,828^	C32030285:828-884	5302	AltD
C32030285	1	828	-	T_00005896,T_00005897	C32030285:1-995C	828^,1]	1-,2-3^4-	744-,716-221^69-	C32030285:69-744	513	AltA+IntronR2
C32030285	1	828	-	T_00005900,T_00005896	C32030285:1-995C	828^,1]	1-,2-	749-,744-	C32030285:744-749	13489	AltA
C32030285	1	828	-	T_00005900,T_00005897	C32030285:1-995C	828^,1]	1-,2-3^4-	749-,716-221^69-	C32030285:69-749	513	AltA+IntronR2
C32030815	534	715	-	T_00005916,T_00005917	C32030815:4-1010C	715-,534-	1^,2^	625^,624^	C32030815:624-625	5302	AltD
C32030815	465	625	-	T_00005916,T_00005915	C32030815:4-1010C	625^,465^	1-,2-	534-,530-	C32030815:530-534	13489	AltA
C32030815	465	715	-	T_00005915,T_00005917	C32030815:4-1010C	715-,465^	1^4-,2^3-	625^530-,624^534-	C32030815:530-625	511	Other
C32030985	591	983	+	T_00005923,T_00005922	C32030985:13-983W	591^,983]	1-,2-	694-,698-	C32030985:694-698	13489	AltA
C32031453	665	1008	+	T_00005935,T_00005936	C32031453:24-1008W	665^,1008]	1-,2-	741-,789-	C32031453:741-789	13489	AltA
C32031503	630	814	-	T_00005941,T_00005940	C32031503:5-1014C	814^,630^	1-,2-	708-,701-	C32031503:701-708	13489	AltA
C32031901	14	480	-	T_00005955,T_00005956	C32031901:14-949C	480^,14]	1-,2-	382-,366-	C32031901:366-382	13489	AltA
C32031901	14	480	-	T_00005957,T_00005955	C32031901:14-949C	480^,14]	1-,2-	399-,382-	C32031901:382-399	13489	AltA
C32031901	14	480	-	T_00005957,T_00005956	C32031901:14-949C	480^,14]	1-,2-	399-,366-	C32031901:366-399	13489	AltA
C32031913	623	868	-	T_00005959,T_00005960	C32031913:416-948C	868^,623^	1-,2-	789-,766-	C32031913:766-789	13489	AltA
C32032823	242	397	+	T_00005990,T_00005989	C32032823:5-1023W	242^,397^	1-,2-	333-,335-	C32032823:333-335	13489	AltA
C32032823	242	397	+	T_00005991,T_00005989	C32032823:5-1023W	242^,397^	1-,2-	332-,335-	C32032823:332-335	13489	AltA
C32032823	242	397	+	T_00005991,T_00005990	C32032823:5-1023W	242^,397^	1-,2-	332-,333-	C32032823:332-333	13489	AltA
C32032913	727	968	-	T_00005997,T_00005998	C32032913:1-1024C	968^,727^	1-,2-	821-,820-	C32032913:820-821	13489	AltA
C32033145	196	1021	-	T_00006011,T_00006012	C32033145:5-1021C	1021[,196-	1^,2^	392^,388^	C32033145:388-392	5302	AltD
C32033791	830	1026	-	T_00006031,T_00006030	C32033791:329-1026C	1026[,830-	1^,2^	939^,933^	C32033791:933-939	5302	AltD
C32033855	138	923	-	T_00006033,T_00006032	C32033855:138-982C	923^,138]	1-,2-	358-,354-	C32033855:354-358	13489	AltA
C32034405	585	943	-	T_00006045/T_00006047,T_00006046	C32034405:15-943C	943[,585^	0,1^2-	811^638-	C32034405:638-811	6350	IntronR
C32034405	427	585	-	T_00006042,T_00006043	C32034405:15-943C	585^,427^	1-,2-	499-,497-	C32034405:497-499	13489	AltA
C32034405	427	585	-	T_00006042,T_00006046	C32034405:15-943C	585^,427^	1-,2-	499-,489-	C32034405:489-499	13489	AltA
C32034405	427	585	-	T_00006042,T_00006047	C32034405:15-943C	585^,427^	1-,2-	499-,495-	C32034405:495-499	13489	AltA
C32034405	427	585	-	T_00006043,T_00006046	C32034405:15-943C	585^,427^	1-,2-	497-,489-	C32034405:489-497	13489	AltA
C32034405	427	585	-	T_00006043,T_00006047	C32034405:15-943C	585^,427^	1-,2-	497-,495-	C32034405:495-497	13489	AltA
C32034405	427	585	-	T_00006047,T_00006046	C32034405:15-943C	585^,427^	1-,2-	495-,489-	C32034405:489-495	13489	AltA
C32034405	15	585	-	T_00006042,T_00006044	C32034405:15-943C	585^,15]	1-2^4-,3-	499-427^339-,361-	C32034405:339-499	1171	Other
C32034405	15	585	-	T_00006042,T_00006045	C32034405:15-943C	585^,15]	1-2^4-,3-	499-427^339-,366-	C32034405:339-499	1171	Other
C32034405	15	585	-	T_00006043,T_00006044	C32034405:15-943C	585^,15]	1-2^4-,3-	497-427^339-,361-	C32034405:339-497	1171	Other
C32034405	15	585	-	T_00006043,T_00006045	C32034405:15-943C	585^,15]	1-2^4-,3-	497-427^339-,366-	C32034405:339-497	1171	Other
C32034405	15	585	-	T_00006046,T_00006044	C32034405:15-943C	585^,15]	1-2^4-,3-	489-427^339-,361-	C32034405:339-489	1171	Other
C32034405	15	585	-	T_00006046,T_00006045	C32034405:15-943C	585^,15]	1-2^4-,3-	489-427^339-,366-	C32034405:339-489	1171	Other
C32034405	15	585	-	T_00006047,T_00006044	C32034405:15-943C	585^,15]	1-2^4-,3-	495-427^339-,361-	C32034405:339-495	1171	Other
C32034405	15	585	-	T_00006047,T_00006045	C32034405:15-943C	585^,15]	1-2^4-,3-	495-427^339-,366-	C32034405:339-495	1171	Other
C32034405	15	585	-	T_00006045,T_00006044	C32034405:15-943C	585^,15]	1-,2-	366-,361-	C32034405:361-366	13489	AltA
C32035087	33	284	-	T_00006069,T_00006068	C32035087:33-1038C	284^,33]	1-,2-	209-,199-	C32035087:199-209	13489	AltA
C32035433	143	304	-	T_00006087,T_00006086	C32035433:13-991C	304-,143-	1^,2^	243^,241^	C32035433:241-243	5302	AltD
C32035589	66	374	+	T_00006102,T_00006101	C32035589:9-1043W	66^,374^	1-,2-	184-,190-	C32035589:184-190	13489	AltA
C32035961	164	576	+	T_00006122,T_00006123	C32035961:15-898W	164-,576-	1^,2^	218^,223^	C32035961:218-223	5302	AltD
C32035961	164	714	+	T_00006121,T_00006122	C32035961:15-898W	164-,714^	0,1^2-	218^576-	C32035961:218-576	6350	IntronR
C32035961	164	714	+	T_00006121,T_00006123	C32035961:15-898W	164-,714^	0,1^2-	223^576-	C32035961:223-576	6350	IntronR
C32036043	735	892	-	T_00006127,T_00006126	C32036043:35-1037C	892^,735^	1-,2-	819-,803-	C32036043:803-819	13489	AltA
C32036331	336	562	-	T_00006141,T_00006140	C32036331:1-1034C	562^,336^	1-,2-	455-,450-	C32036331:450-455	13489	AltA
C32036857	243	527	+	T_00006160,T_00006161	C32036857:58-1052W	243^,527^	1-,2-	344-,352-	C32036857:344-352	13489	AltA
C32038011	300	1050	+	T_00006204,T_00006205	C32038011:1-1050W	300^,1050]	1-,2-	704-,726-	C32038011:704-726	13489	AltA
C32038389	553	785	+	T_00006213,T_00006212	C32038389:34-1038W	553^,785^	1-,2-	662-,670-	C32038389:662-670	13489	AltA
C32038393	151	1063	+	T_00006214,T_00006215	C32038393:151-1063W	151[,1063]	0,1^2-	335^753-	C32038393:335-753	6350	IntronR
C32038629	536	1062	-	T_00006219,T_00006220	C32038629:30-1062C	1062[,536-	1^,2^	646^,636^	C32038629:636-646	5302	AltD
C32038651	1	654	-	T_00006222,T_00006223	C32038651:1-1046C	654^,1]	1-,2-	407-,404-	C32038651:404-407	13489	AltA
C32039509	548	848	-	T_00006262,T_00006263	C32039509:2-1072C	848^,548^	1-,2-	635-,634-	C32039509:634-635	13489	AltA
C32039725	706	901	+	T_00006270,T_00006269	C32039725:2-1073W	706-,901-	1^,2^	781^,791^	C32039725:781-791	5302	AltD
C32039989	3	1075	+	T_00006280,T_00006279	C32039989:3-1075W	3[,1075]	0,1^2-	182^461-	C32039989:182-461	6350	IntronR
C32040269	551	1075	-	T_00006300,T_00006299	C32040269:1-1075C	1075[,551^	0,1^2-	890^610-	C32040269:610-890	6350	IntronR
C32040543	345	871	+	T_00006309,T_00006308	C32040543:345-1077W	345[,871-	1^,2^	738^,758^	C32040543:738-758	5302	AltD
C32040877	532	1077	+	T_00006320,T_00006319	C32040877:3-1077W	532^,1077]	1-,2-	870-,875-	C32040877:870-875	13489	AltA
C32041027	650	1082	-	T_00006326,T_00006325	C32041027:133-1082C	1082[,650^	0,1^2-	920^843-	C32041027:843-920	6350	IntronR
C32041027	133	650	-	T_00006323,T_00006324	C32041027:133-1082C	650^,133]	1-,2-	346-,334-	C32041027:334-346	13489	AltA
C32041027	133	650	-	T_00006325,T_00006323	C32041027:133-1082C	650^,133]	1-,2-	356-,346-	C32041027:346-356	13489	AltA
C32041027	133	650	-	T_00006323,T_00006326	C32041027:133-1082C	650^,133]	1-,2-	346-,271-	C32041027:271-346	13489	AltA
C32041027	133	650	-	T_00006325,T_00006324	C32041027:133-1082C	650^,133]	1-,2-	356-,334-	C32041027:334-356	13489	AltA
C32041027	133	650	-	T_00006324,T_00006326	C32041027:133-1082C	650^,133]	1-,2-	334-,271-	C32041027:271-334	13489	AltA
C32041027	133	650	-	T_00006325,T_00006326	C32041027:133-1082C	650^,133]	1-,2-	356-,271-	C32041027:271-356	13489	AltA
C32041039	2	826	-	T_00006328,T_00006327	C32041039:2-1083C	826^,2]	1-,2-	438-,302-	C32041039:302-438	13489	AltA
C32041039	2	826	-	T_00006329,T_00006327	C32041039:2-1083C	826^,2]	1-,2-	444-,302-	C32041039:302-444	13489	AltA
C32041039	2	826	-	T_00006329,T_00006328	C32041039:2-1083C	826^,2]	1-,2-	444-,438-	C32041039:438-444	13489	AltA
C32041051	248	450	+	T_00006332,T_00006331	C32041051:1-1081W	248^,450^	1-,2-	381-,382-	C32041051:381-382	13489	AltA
C32041065	330	628	-	T_00006334,T_00006335	C32041065:152-1081C	628^,330-	0,1-2^	507-452^	C32041065:452-507	2766	ExonS
C32041535	153	328	+	T_00006350,T_00006349	C32041535:14-1085W	153^,328^	1-,2-	233-,234-	C32041535:233-234	13489	AltA
C32041643	438	1062	+	T_00006355,T_00006354	C32041643:1-1062W	438-,1062]	0,1^2-	546^950-	C32041643:546-950	6350	IntronR
C32041741	283	816	+	T_00006359,T_00006360	C32041741:1-1088W	283-,816^	0,1^2-	388^670-	C32041741:388-670	6350	IntronR
C32042093	852	1061	-	T_00006378,T_00006377	C32042093:10-1061C	1061[,852-	1^,2^	948^,943^	C32042093:943-948	5302	AltD
C32042399	238	543	+	T_00006386,T_00006387	C32042399:1-1067W	238^,543^	1-,2-	436-,439-	C32042399:436-439	13489	AltA
C32042537	462	781	+	T_00006392,T_00006393	C32042537:3-1092W	462^,781^	1-,2-	567-,569-	C32042537:567-569	13489	AltA
C32042573	489	1009	-	T_00006398/T_00006399,T_00006396/T_00006397	C32042573:43-1094C	1009^,489^	1-,2-	658-,642-	C32042573:642-658	13489	AltA
C32042573	43	489	-	T_00006397/T_00006398,T_00006396/T_00006399	C32042573:43-1094C	489^,43]	1-,2-	395-,382-	C32042573:382-395	13489	AltA
C32042747	505	795	-	T_00006409,T_00006408	C32042747:158-1096C	795^,505^	1-,2-	616-,610-	C32042747:610-616	13489	AltA
C32042779	538	827	-	T_00006413,T_00006412	C32042779:1-950C	827^,538^	1-,2-	730-,712-	C32042779:712-730	13489	AltA
C32043011	1	1099	+	T_00006420,T_00006421	C32043011:1-1099W	1[,1099]	0,1^2-3^4-	551^754-945^1031-	C32043011:551-1031	815	IntronR+IntronR
C32043021	208	431	+	T_00006423,T_00006422	C32043021:7-1099W	208^,431^	1-,2-	366-,367-	C32043021:366-367	13489	AltA
C32043021	208	431	+	T_00006424,T_00006422	C32043021:7-1099W	208^,431^	1-,2-	363-,367-	C32043021:363-367	13489	AltA
C32043021	208	431	+	T_00006424,T_00006423	C32043021:7-1099W	208^,431^	1-,2-	363-,366-	C32043021:363-366	13489	AltA
C32043029	656	905	-	T_00006426,T_00006425	C32043029:249-1003C	905^,656^	1-,2-	763-,759-	C32043029:759-763	13489	AltA
C32043053	214	619	+	T_00006428/T_00006429,T_00006430/T_00006431	C32043053:2-1088W	214^,619^	1-,2-	358-,406-	C32043053:358-406	13489	AltA
C32043053	358	743	+	T_00006432,T_00006429	C32043053:2-1088W	358-,743-	1^,2^	615^,619^	C32043053:615-619	5302	AltD
C32043053	214	743	+	T_00006432,T_00006430	C32043053:2-1088W	214^,743-	1-3^,2-4^	358-615^,406-619^	C32043053:358-619	482	Other
C32043053	619	864	+	T_00006429/T_00006430,T_00006428/T_00006431	C32043053:2-1088W	619^,864^	1-,2-	743-,779-	C32043053:743-779	13489	AltA
C32043053	358	864	+	T_00006432,T_00006428	C32043053:2-1088W	358-,864^	1^3-,2^4-	615^743-,619^779-	C32043053:615-779	1086	AltD+AltA+IntronR
C32043053	214	864	+	T_00006432,T_00006431	C32043053:2-1088W	214^,864^	1-3^5-,2-4^6-	358-615^743-,406-619^779-	C32043053:358-779	29	Other
C32043091	622	1019	-	T_00006434,T_00006433	C32043091:189-1099C	1019^,622^	1-,2-	777-,713-	C32043091:713-777	13489	AltA
C32043295	580	868	+	T_00006439,T_00006438	C32043295:1-1088W	580-,868-	1^,2^	733^,774^	C32043295:733-774	5302	AltD
C32043703	8	524	-	T_00006460,T_00006459	C32043703:8-963C	524^,8]	1-,2-	439-,334-	C32043703:334-439	13489	AltA
C32043759	806	1065	-	T_00006463,T_00006462	C32043759:22-1105C	1065^,806^	1-,2-	981-,967-	C32043759:967-981	13489	AltA
C32044217	192	405	-	T_00006474,T_00006473	C32044217:1-1072C	405^,192^	1-,2-	290-,287-	C32044217:287-290	13489	AltA
C32044441	720	1049	-	T_00006483,T_00006484/T_00006485	C32044441:47-1110C	1049^,720^	1-,2-	816-,815-	C32044441:815-816	13489	AltA
C32044441	394	542	-	T_00006484,T_00006485	C32044441:47-1110C	542^,394^	1-,2-	457-,452-	C32044441:452-457	13489	AltA
C32044441	212	457	-	T_00006483,T_00006484	C32044441:47-1110C	457-,212^	0,1^2-	394^299-	C32044441:299-394	6350	IntronR
C32044441	212	542	-	T_00006483,T_00006485	C32044441:47-1110C	542^,212^	1-,2-3^4-	457-,452-394^299-	C32044441:299-457	513	AltA+IntronR2
C32044443	323	999	+	T_00006486,T_00006487	C32044443:84-999W	323^,999]	1-,2-	574-,584-	C32044443:574-584	13489	AltA
C32044651	375	621	-	T_00006496,T_00006497	C32044651:1-1107C	621^,375^	1-,2-	500-,472-	C32044651:472-500	13489	AltA
C32044651	246	472	-	T_00006497,T_00006498	C32044651:1-1107C	472-,246-	1^,2^	375^,374^	C32044651:374-375	5302	AltD
C32044651	246	621	-	T_00006496,T_00006498	C32044651:1-1107C	621^,246-	1-3^,2-4^	500-375^,472-374^	C32044651:374-500	482	Other
C32045009	121	316	-	T_00006514,T_00006515	C32045009:1-1111C	316^,121^	1-,2-	236-,205-	C32045009:205-236	13489	AltA
C32045555	1	1022	+	T_00006538,T_00006537	C32045555:1-1115W	1[,1022-	1^,2^	815^,832^	C32045555:815-832	5302	AltD
C32045815	484	649	-	T_00006551,T_00006552	C32045815:165-1034C	649-,484-	1^,2^	626^,582^	C32045815:582-626	5302	AltD
C32045815	165	582	-	T_00006552,T_00006553	C32045815:165-1034C	582^,165]	1-,2-	484-,476-	C32045815:476-484	13489	AltA
C32045815	165	649	-	T_00006551,T_00006553	C32045815:165-1034C	649-,165]	1^3-,2^4-	626^484-,582^476-	C32045815:476-626	1086	AltD+AltA+IntronR
C32045919	605	1124	+	T_00006556,T_00006555	C32045919:104-1124W	605^,1124]	1-,2-	703-,725-	C32045919:703-725	13489	AltA
C32046933	525	923	+	T_00006600,T_00006599	C32046933:1-1132W	525-,923^	0,1^2-	571^847-	C32046933:571-847	6350	IntronR
C32047683	332	678	+	T_00006634,T_00006633	C32047683:1-1127W	332^,678^	1-,2-	473-,521-	C32047683:473-521	13489	AltA
C32048543	136	564	+	T_00006663,T_00006664	C32048543:18-1146W	136^,564^	1-,2-	468-,473-	C32048543:468-473	13489	AltA
C32048805	706	1026	-	T_00006676,T_00006677	C32048805:535-1088C	1026^,706^	1-,2-	800-,783-	C32048805:783-800	13489	AltA
C32049037	81	470	-	T_00006684,T_00006685	C32049037:81-1134C	470^,81]	1-,2-	393-,390-	C32049037:390-393	13489	AltA
C32049113	12	329	-	T_00006689,T_00006688	C32049113:12-1139C	329^,12]	1-,2-	205-,202-	C32049113:202-205	13489	AltA
C32049287	922	1063	-	T_00006695,T_00006696	C32049287:1-1151C	1063^,922^	1-,2-	978-,977-	C32049287:977-978	13489	AltA
C32049647	46	481	-	T_00006712,T_00006713	C32049647:46-1157C	481-,46]	0,1^2-	371^131-	C32049647:131-371	6350	IntronR
C32049735	1	392	-	T_00006720,T_00006719	C32049735:1-1050C	392^,1]	1-,2-	294-,71-	C32049735:71-294	13489	AltA
C32049847	116	671	-	T_00006726,T_00006727	C32049847:4-1159C	671-,116-	1^,2^	408^,405^	C32049847:405-408	5302	AltD
C32050065	94	865	+	T_00006741,T_00006739	C32050065:1-1156W	94^,865-	0,1-2^	278-345^	C32050065:278-345	2766	ExonS
C32050065	278	1156	+	T_00006740,T_00006739/T_00006742	C32050065:1-1156W	278-,1156]	0,1^2-	345^865-	C32050065:345-865	6350	IntronR
C32050065	94	1156	+	T_00006740,T_00006741	C32050065:1-1156W	94^,1156]	1-,2-	278-,865-	C32050065:278-865	13489	AltA
C32050319	140	383	+	T_00006752,T_00006753	C32050319:30-1163W	140^,383^	1-,2-	231-,251-	C32050319:231-251	13489	AltA
C32050525	628	862	-	T_00006764,T_00006765	C32050525:1-1087C	862^,628-	0,1-2^	771-732^	C32050525:732-771	2766	ExonS
C32050541	826	1019	-	T_00006768,T_00006767	C32050541:45-1122C	1019^,826^	1-,2-	921-,880-	C32050541:880-921	13489	AltA
C32050699	469	739	+	T_00006778/T_00006779,T_00006777	C32050699:5-1126W	469^,739^	1-,2-	602-,612-	C32050699:602-612	13489	AltA
C32050699	823	1003	+	T_00006777/T_00006778,T_00006779	C32050699:5-1126W	823-,1003-	1^,2^	891^,896^	C32050699:891-896	5302	AltD
C32051073	347	615	-	T_00006796,T_00006797	C32051073:347-1166C	615^,347]	1-,2-	507-,487-	C32051073:487-507	13489	AltA
C32051105	732	970	-	T_00006800,T_00006799	C32051105:1-1170C	970^,732^	1-,2-	866-,826-	C32051105:826-866	13489	AltA
C32051315	308	581	+	T_00006806/T_00006809/T_00006811,T_00006807/T_00006808/T_00006810	C32051315:57-1169W	308^,581^	1-,2-	427-,434-	C32051315:427-434	13489	AltA
C32051315	581	819	+	T_00006806/T_00006808/T_00006809,T_00006810/T_00006811	C32051315:57-1169W	581^,819^	1-,2-	726-,732-	C32051315:726-732	13489	AltA
C32051315	819	1169	+	T_00006809,T_00006806/T_00006808/T_00006810/T_00006811	C32051315:57-1169W	819^,1169]	1-,2-	984-,1120-	C32051315:984-1120	13489	AltA
C32051315	726	1169	+	T_00006807,T_00006806/T_00006808	C32051315:57-1169W	726-,1169]	0,1^2-	819^1120-	C32051315:819-1120	6350	IntronR
C32051315	726	1169	+	T_00006807,T_00006809	C32051315:57-1169W	726-,1169]	0,1^2-	819^984-	C32051315:819-984	6350	IntronR
C32051315	581	1169	+	T_00006807,T_00006810/T_00006811	C32051315:57-1169W	581^,1169]	1-,2-3^4-	726-,732-819^1120-	C32051315:726-1120	513	AltA+IntronR2
C32051337	12	975	+	T_00006812,T_00006813	C32051337:12-1165W	12[,975-	1^,2^	287^,583^	C32051337:287-583	5302	AltD
C32051337	287	1165	+	T_00006814,T_00006812	C32051337:12-1165W	287^,1165]	1-,2-	379-,975-	C32051337:379-975	13489	AltA
C32051379	822	1173	+	T_00006817,T_00006816	C32051379:1-1173W	822^,1173]	1-,2-	1028-,1042-	C32051379:1028-1042	13489	AltA
C32052245	398	1182	+	T_00006856,T_00006857	C32052245:2-1182W	398^,1182]	1-,2-	487-,602-	C32052245:487-602	13489	AltA
C32052607	478	899	-	T_00006878/T_00006879,T_00006877	C32052607:4-1185C	899^,478^	1-,2-	729-,726-	C32052607:726-729	13489	AltA
C32052607	315	726	-	T_00006876,T_00006877	C32052607:4-1185C	726-,315-	1^,2^	545^,478^	C32052607:478-545	5302	AltD
C32052607	315	899	-	T_00006878/T_00006879,T_00006876	C32052607:4-1185C	899^,315-	1-4^,2-3^	729-478^,726-545^	C32052607:478-729	326	Other
C32052607	140	315	-	T_00006876/T_00006877/T_00006879,T_00006878	C32052607:4-1185C	315-,140-	1^,2^	280^,279^	C32052607:279-280	5302	AltD
C32052969	2	1153	-	T_00006894,T_00006893	C32052969:2-1189C	1153^,2]	1-,2-	797-,794-	C32052969:794-797	13489	AltA
C32053103	428	1014	+	T_00006905,T_00006907	C32053103:11-1176W	428-,1014-	1^,2^	714^,718^	C32053103:714-718	5302	AltD
C32053103	428	1104	+	T_00006903,T_00006904	C32053103:11-1176W	428-,1104-	1^,2^	714^,718^	C32053103:714-718	5302	AltD
C32053103	718	1176	+	T_00006907,T_00006904	C32053103:11-1176W	718^,1176]	1-,2-	1014-,1104-	C32053103:1014-1104	13489	AltA
C32053103	714	1176	+	T_00006905,T_00006903	C32053103:11-1176W	714^,1176]	1-,2-	1014-,1104-	C32053103:1014-1104	13489	AltA
C32053103	428	1176	+	T_00006906,T_00006904	C32053103:11-1176W	428-,1176]	0,1^2-	718^1104-	C32053103:718-1104	6350	IntronR
C32053103	428	1176	+	T_00006906,T_00006907	C32053103:11-1176W	428-,1176]	0,1^2-	718^1014-	C32053103:718-1014	6350	IntronR
C32053103	428	1176	+	T_00006906,T_00006903	C32053103:11-1176W	428-,1176]	0,1^2-	714^1104-	C32053103:714-1104	6350	IntronR
C32053103	428	1176	+	T_00006906,T_00006905	C32053103:11-1176W	428-,1176]	0,1^2-	714^1014-	C32053103:714-1014	6350	IntronR
C32053103	428	1176	+	T_00006905,T_00006904	C32053103:11-1176W	428-,1176]	1^3-,2^4-	714^1014-,718^1104-	C32053103:714-1104	1086	AltD+AltA+IntronR
C32053103	428	1176	+	T_00006903,T_00006907	C32053103:11-1176W	428-,1176]	1^4-,2^3-	714^1104-,718^1014-	C32053103:714-1104	511	Other
C32053103	289	1176	+	T_00006906,T_00006908	C32053103:11-1176W	289^,1176]	1-,2-	428-,553-	C32053103:428-553	13489	AltA
C32053103	289	1176	+	T_00006904,T_00006908	C32053103:11-1176W	289^,1176]	1-3^4-,2-	428-718^1104-,553-	C32053103:428-1104	552	AltA+IntronR1
C32053103	289	1176	+	T_00006907,T_00006908	C32053103:11-1176W	289^,1176]	1-3^4-,2-	428-718^1014-,553-	C32053103:428-1014	552	AltA+IntronR1
C32053103	289	1176	+	T_00006903,T_00006908	C32053103:11-1176W	289^,1176]	1-3^4-,2-	428-714^1104-,553-	C32053103:428-1104	552	AltA+IntronR1
C32053103	289	1176	+	T_00006905,T_00006908	C32053103:11-1176W	289^,1176]	1-3^4-,2-	428-714^1014-,553-	C32053103:428-1014	552	AltA+IntronR1
C32053769	406	1195	+	T_00006938,T_00006937	C32053769:1-1195W	406-,1195]	0,1^2-	466^962-	C32053769:466-962	6350	IntronR
C32054521	209	945	+	T_00006986,T_00006985	C32054521:1-945W	209^,945]	1-,2-	296-,352-	C32054521:296-352	13489	AltA
C32054521	209	945	+	T_00006987,T_00006985	C32054521:1-945W	209^,945]	1-,2-	316-,352-	C32054521:316-352	13489	AltA
C32054521	209	945	+	T_00006986,T_00006987	C32054521:1-945W	209^,945]	1-,2-	296-,316-	C32054521:296-316	13489	AltA
C32054931	109	1204	+	T_00007008,T_00007007	C32054931:64-1206W	109^,1204]	1-,2-	1033-,1036-	C32054931:1033-1036	13489	AltA
C32055037	253	512	-	T_00007014,T_00007013	C32055037:253-1077C	512^,253]	1-,2-	404-,337-	C32055037:337-404	13489	AltA
C32055219	160	510	+	T_00007020,T_00007019	C32055219:59-1204W	160^,510^	1-,2-	456-,459-	C32055219:456-459	13489	AltA
C32055235	790	960	-	T_00007022,T_00007023	C32055235:16-1212C	960^,790^	1-,2-	872-,870-	C32055235:870-872	13489	AltA
C32055911	1	932	-	T_00007048,T_00007047	C32055911:1-1178C	932^,1]	1-,2-	348-,190-	C32055911:190-348	13489	AltA
C32056047	744	1216	+	T_00007057,T_00007058	C32056047:28-1216W	744-,1216]	0,1^2-	901^1136-	C32056047:901-1136	6350	IntronR
C32056217	693	1096	+	T_00007066,T_00007065	C32056217:69-1096W	693^,1096]	1-,2-	884-,909-	C32056217:884-909	13489	AltA
C32057049	339	768	+	T_00007101,T_00007100	C32057049:18-1117W	339^,768-	0,1-2^	430-491^	C32057049:430-491	2766	ExonS
C32057169	664	1230	+	T_00007105,T_00007104	C32057169:186-1230W	664-,1230]	0,1^2-	818^1021-	C32057169:818-1021	6350	IntronR
C32057399	961	1153	-	T_00007113,T_00007114	C32057399:5-1236C	1153^,961^	1-,2-	1034-,1032-	C32057399:1032-1034	13489	AltA
C32057607	728	1239	+	T_00007125,T_00007126	C32057607:1-1239W	728^,1239]	1-,2-	953-,1013-	C32057607:953-1013	13489	AltA
C32057607	728	1239	+	T_00007127,T_00007125	C32057607:1-1239W	728^,1239]	1-,2-	947-,953-	C32057607:947-953	13489	AltA
C32057607	728	1239	+	T_00007127,T_00007126	C32057607:1-1239W	728^,1239]	1-,2-	947-,1013-	C32057607:947-1013	13489	AltA
C32057967	909	1242	-	T_00007148,T_00007147	C32057967:178-1242C	1242[,909^	0,1^2-	1073^982-	C32057967:982-1073	6350	IntronR
C32057967	601	909	-	T_00007147,T_00007148	C32057967:178-1242C	909^,601^	1-,2-	795-,779-	C32057967:779-795	13489	AltA
C32057995	385	705	+	T_00007149,T_00007150	C32057995:13-1171W	385^,705^	1-,2-	608-,617-	C32057995:608-617	13489	AltA
C32058093	640	1070	-	T_00007156/T_00007158,T_00007157/T_00007159/T_00007160	C32058093:103-1243C	1070^,640^	1-,2-	982-,976-	C32058093:976-982	13489	AltA
C32058093	245	544	-	T_00007156/T_00007160,T_00007158/T_00007159	C32058093:103-1243C	544-,245-	1^,2^	351^,335^	C32058093:335-351	5302	AltD
C32058093	103	351	-	T_00007156/T_00007160,T_00007157	C32058093:103-1243C	351^,103]	1-,2-	245-,240-	C32058093:240-245	13489	AltA
C32058093	103	544	-	T_00007157,T_00007158/T_00007159	C32058093:103-1243C	544-,103]	1^4-,2^3-	351^240-,335^245-	C32058093:240-351	511	Other
C32058567	167	726	-	T_00007172,T_00007171	C32058567:96-1245C	726^,167]	1-,2-	531-,525-	C32058567:525-531	13489	AltA
C32059025	202	723	+	T_00007189,T_00007190	C32059025:3-1177W	202^,723^	1-,2-	360-,367-	C32059025:360-367	13489	AltA
C32059107	693	950	+	T_00007194,T_00007195	C32059107:1-1209W	693-,950-	1^,2^	860^,865^	C32059107:860-865	5302	AltD
C32059553	72	538	+	T_00007209,T_00007208	C32059553:1-538W	72^,538]	1-,2-	265-,268-	C32059553:265-268	13489	AltA
C32059655	422	776	+	T_00007217,T_00007218/T_00007219/T_00007220	C32059655:15-1227W	422^,776^	1-,2-	491-,495-	C32059655:491-495	13489	AltA
C32059655	776	913	+	T_00007219,T_00007217/T_00007218	C32059655:15-1227W	776^,913^	1-,2-	849-,869-	C32059655:849-869	13489	AltA
C32059655	776	988	+	T_00007220,T_00007217/T_00007218	C32059655:15-1227W	776^,988-	0,1-2^	869-913^	C32059655:869-913	2766	ExonS
C32059655	776	988	+	T_00007220,T_00007219	C32059655:15-1227W	776^,988-	0,1-2^	849-913^	C32059655:849-913	2766	ExonS
C32059777	489	654	+	T_00007226/T_00007227/T_00007228,T_00007229	C32059777:3-1186W	489^,654^	1-,2-	576-,579-	C32059777:576-579	13489	AltA
C32059777	654	1186	+	T_00007227,T_00007226	C32059777:3-1186W	654^,1186]	1-,2-	759-,771-	C32059777:759-771	13489	AltA
C32059777	654	1186	+	T_00007228/T_00007229,T_00007226	C32059777:3-1186W	654^,1186]	1-,2-	756-,771-	C32059777:756-771	13489	AltA
C32059777	654	1186	+	T_00007228/T_00007229,T_00007227	C32059777:3-1186W	654^,1186]	1-,2-	756-,759-	C32059777:756-759	13489	AltA
C32060389	707	1129	-	T_00007250,T_00007249	C32060389:32-1230C	1129^,707^	1-,2-	895-,867-	C32060389:867-895	13489	AltA
C32060503	468	1248	+	T_00007257,T_00007258	C32060503:8-1257W	468^,1248]	1-,2-	1057-,1067-	C32060503:1057-1067	13489	AltA
C32061007	419	1272	+	T_00007276,T_00007277	C32061007:1-1272W	419-,1272]	0,1^2-	505^1134-	C32061007:505-1134	6350	IntronR
C32061245	1	821	-	T_00007287,T_00007288	C32061245:1-1275C	821^,1]	1-,2-	634-,531-	C32061245:531-634	13489	AltA
C32061749	636	1071	+	T_00007314,T_00007313	C32061749:1-1290W	636-,1071^	0,1^2-	767^1005-	C32061749:767-1005	6350	IntronR
C32062067	66	403	-	T_00007331,T_00007332	C32062067:1-1294C	403-,66-	1^,2^	228^,165^	C32062067:165-228	5302	AltD
C32062201	708	947	+	T_00007339,T_00007338	C32062201:48-1292W	708^,947-	0,1-2^	816-850^	C32062201:816-850	2766	ExonS
C32062567	129	489	+	T_00007348,T_00007349	C32062567:79-1301W	129^,489^	1-,2-	345-,351-	C32062567:345-351	13489	AltA
C32062649	927	1192	-	T_00007354,T_00007353	C32062649:1-1289C	1192^,927^	1-,2-	1047-,1033-	C32062649:1033-1047	13489	AltA
C32062725	62	1220	-	T_00007358,T_00007357	C32062725:62-1302C	1220^,62]	1-,2-	1134-,995-	C32062725:995-1134	13489	AltA
C32062741	488	1303	+	T_00007359,T_00007360	C32062741:115-1303W	488^,1303]	1-,2-	1211-,1233-	C32062741:1211-1233	13489	AltA
C32062773	328	538	-	T_00007363,T_00007362	C32062773:227-1303C	538-,328-	1^,2^	442^,425^	C32062773:425-442	5302	AltD
C32062779	410	638	-	T_00007364,T_00007365	C32062779:60-1280C	638^,410^	1-,2-	543-,520-	C32062779:520-543	13489	AltA
C32062915	225	736	-	T_00007373,T_00007372	C32062915:1-935C	736^,225-	0,1-2^	477-434^	C32062915:434-477	2766	ExonS
C32062915	203	477	-	T_00007371,T_00007372	C32062915:1-935C	477-,203^	0,1^2-	434^225-	C32062915:225-434	6350	IntronR
C32062915	203	736	-	T_00007371,T_00007373	C32062915:1-935C	736^,203^	1-,2-	477-,225-	C32062915:225-477	13489	AltA
C32063045	4	694	-	T_00007384,T_00007385	C32063045:4-1255C	694^,4]	1-,2-	609-,594-	C32063045:594-609	13489	AltA
C32063161	612	926	-	T_00007390,T_00007392	C32063161:1-1304C	926^,612^	1-,2-	700-,688-	C32063161:688-700	13489	AltA
C32063161	612	1304	-	T_00007391,T_00007390	C32063161:1-1304C	1304[,612^	0,1^2-	926^700-	C32063161:700-926	6350	IntronR
C32063161	612	1304	-	T_00007391,T_00007392	C32063161:1-1304C	1304[,612^	0,1^2-	926^688-	C32063161:688-926	6350	IntronR
C32063267	488	908	+	T_00007398/T_00007400/T_00007401,T_00007399	C32063267:3-1193W	488^,908^	1-,2-	691-,694-	C32063267:691-694	13489	AltA
C32063289	3	314	-	T_00007403,T_00007402	C32063289:3-1068C	314^,3]	1-,2-	243-,147-	C32063289:147-243	13489	AltA
C32063457	59	1312	+	T_00007406,T_00007407	C32063457:1-1312W	59^,1312]	1-,2-	842-,931-	C32063457:842-931	13489	AltA
C32063457	2	1312	+	T_00007408,T_00007407	C32063457:1-1312W	2[,1312]	0,1^2-	59^931-	C32063457:59-931	6350	IntronR
C32063539	831	1033	+	T_00007416,T_00007417	C32063539:1-1314W	831^,1033^	1-,2-	963-,969-	C32063539:963-969	13489	AltA
C32063545	114	350	+	T_00007419/T_00007422,T_00007420	C32063545:1-1314W	114^,350^	1-,2-	208-,230-	C32063545:208-230	13489	AltA
C32063545	350	876	+	T_00007419/T_00007420/T_00007421,T_00007422	C32063545:1-1314W	350^,876^	1-,2-	651-,655-	C32063545:651-655	13489	AltA
C32063727	799	1174	-	T_00007430,T_00007428/T_00007429	C32063727:1-1313C	1174-,799-	1^,2^	1009^,993^	C32063727:993-1009	5302	AltD
C32063727	467	799	-	T_00007429/T_00007430,T_00007428	C32063727:1-1313C	799-,467-	1^,2^	629^,566^	C32063727:566-629	5302	AltD
C32063785	238	886	+	T_00007435,T_00007434	C32063785:3-1317W	238-,886^	0,1^2-3^4-	282^363-424^814-	C32063785:282-814	815	IntronR+IntronR
C32064019	1	224	-	T_00007444,T_00007443	C32064019:1-1313C	224^,1]	1-,2-	134-,128-	C32064019:128-134	13489	AltA
C32064051	620	1125	-	T_00007447,T_00007446	C32064051:1-1295C	1125^,620-	0,1-2^	837-698^	C32064051:698-837	2766	ExonS
C32064119	677	1321	-	T_00007451,T_00007453	C32064119:17-1321C	1321[,677-	1^2-4^,3^	1191^1092-931^,938^	C32064119:931-1191	181	Other
C32064119	573	1321	-	T_00007452,T_00007451	C32064119:17-1321C	1321[,573^	0,1^2-3^4-	1191^1092-931^677-	C32064119:677-1191	815	IntronR+IntronR
C32064119	573	1321	-	T_00007452,T_00007453	C32064119:17-1321C	1321[,573^	0,1^2-	938^677-	C32064119:677-938	6350	IntronR
C32064371	542	822	-	T_00007464,T_00007463	C32064371:230-1325C	822-,542-	1^,2^	676^,629^	C32064371:629-676	5302	AltD
C32064611	770	1111	-	T_00007477,T_00007476	C32064611:39-1328C	1111-,770-	1^,2^	1093^,851^	C32064611:851-1093	5302	AltD
C32064665	384	1071	+	T_00007482,T_00007483	C32064665:1-1265W	384^,1071^	1-,2-	988-,991-	C32064665:988-991	13489	AltA
C32064671	424	965	-	T_00007484,T_00007485	C32064671:1-1330C	965^,424^	1-,2-	828-,822-	C32064671:822-828	13489	AltA
C32064693	636	980	+	T_00007486,T_00007487	C32064693:1-1330W	636^,980^	1-,2-	743-,766-	C32064693:743-766	13489	AltA
C32064793	529	1186	-	T_00007494,T_00007493	C32064793:199-1331C	1186^,529^	1-,2-	947-,783-	C32064793:783-947	13489	AltA
C32065011	1066	1334	-	T_00007507,T_00007508	C32065011:8-1334C	1334[,1066-	1^,2^	1235^,1169^	C32065011:1169-1235	5302	AltD
C32065011	8	1066	-	T_00007507/T_00007508,T_00007506	C32065011:8-1334C	1066-,8]	0,1^2-	858^595-	C32065011:595-858	6350	IntronR
C32065089	88	342	+	T_00007514,T_00007515	C32065089:6-1335W	88^,342^	1-,2-	202-,209-	C32065089:202-209	13489	AltA
C32065217	90	285	-	T_00007520,T_00007519	C32065217:19-1298C	285-,90-	1^,2^	211^,200^	C32065217:200-211	5302	AltD
C32065255	560	1129	-	T_00007523,T_00007522	C32065255:1-1337C	1129^,560^	1-,2-	745-,741-	C32065255:741-745	13489	AltA
C32065509	24	736	-	T_00007533,T_00007534	C32065509:24-1310C	736^,24]	1-,2-	636-,617-	C32065509:617-636	13489	AltA
C32065511	1	258	+	T_00007536,T_00007535	C32065511:1-1329W	1[,258-	1^,2^	94^,158^	C32065511:94-158	5302	AltD
C32065535	38	1095	-	T_00007540,T_00007538	C32065535:38-1341C	1095^,38]	1-,2-	946-,746-	C32065535:746-946	13489	AltA
C32065535	38	1341	-	T_00007540,T_00007539	C32065535:38-1341C	1341[,38]	1^3-,2^4-	1095^946-,991^746-	C32065535:746-1095	1086	AltD+AltA+IntronR
C32065559	6	842	-	T_00007541,T_00007542	C32065559:6-1341C	842^,6]	1-,2-	720-,693-	C32065559:693-720	13489	AltA
C32065559	6	842	-	T_00007541,T_00007543	C32065559:6-1341C	842^,6]	1-,2-	720-,670-	C32065559:670-720	13489	AltA
C32065559	6	842	-	T_00007542,T_00007543	C32065559:6-1341C	842^,6]	1-,2-	693-,670-	C32065559:670-693	13489	AltA
C32065921	439	726	-	T_00007566,T_00007567	C32065921:1-1347C	726^,439^	1-,2-	617-,519-	C32065921:519-617	13489	AltA
C32065979	423	654	-	T_00007571,T_00007572	C32065979:1-1348C	654-,423-	1^,2^	523^,513^	C32065979:513-523	5302	AltD
C32066045	381	1198	-	T_00007577,T_00007576	C32066045:1-1349C	1198^,381-	0,1-2^	1105-1016^	C32066045:1016-1105	2766	ExonS
C32066193	426	795	-	T_00007583,T_00007582	C32066193:1-1351C	795^,426^	1-,2-	704-,665-	C32066193:665-704	13489	AltA
C32066393	302	599	+	T_00007586,T_00007587	C32066393:31-1353W	302-,599-	1^,2^	506^,521^	C32066393:506-521	5302	AltD
C32066393	599	1353	+	T_00007587,T_00007586	C32066393:31-1353W	599-,1353]	0,1^2-	705^996-	C32066393:705-996	6350	IntronR
C32066577	391	724	-	T_00007595,T_00007594	C32066577:20-1349C	724^,391^	1-,2-	651-,530-	C32066577:530-651	13489	AltA
C32066759	515	955	-	T_00007608,T_00007609	C32066759:2-1356C	955-,515^	1^3-,2^4-	819^717-,768^680-	C32066759:680-819	1086	AltD+AltA+IntronR
C32066969	553	900	+	T_00007619,T_00007620	C32066969:1-900W	553^,900]	1-,2-	642-,680-	C32066969:642-680	13489	AltA
C32067083	254	526	-	T_00007627,T_00007626	C32067083:3-1363C	526^,254^	1-,2-	407-,403-	C32067083:403-407	13489	AltA
C32067257	1	1365	+	T_00007633,T_00007632	C32067257:1-1365W	1[,1365]	1^2-,3^4-	681^769-,878^1289-	C32067257:681-1289	457	IntronRorIntronR
C32067327	487	681	-	T_00007638,T_00007637	C32067327:4-1341C	681-,487-	1^,2^	589^,586^	C32067327:586-589	5302	AltD
C32067411	192	1367	+	T_00007643,T_00007642	C32067411:12-1367W	192-,1367]	0,1^2-	459^1340-	C32067411:459-1340	6350	IntronR
C32067483	1	959	-	T_00007646,T_00007645	C32067483:1-1072C	959^,1]	1-,2-	399-,397-	C32067483:397-399	13489	AltA
C32067557	167	1254	+	T_00007649,T_00007648	C32067557:1-1368W	167-,1254-	1^,2^	355^,361^	C32067557:355-361	5302	AltD
C32067649	195	1095	+	T_00007659,T_00007660	C32067649:3-1351W	195-,1095^	0,1^2-	678^1035-	C32067649:678-1035	6350	IntronR
C32067705	922	1206	+	T_00007664,T_00007662	C32067705:2-1305W	922-,1206-	1^,2^	1099^,1117^	C32067705:1099-1117	5302	AltD
C32067821	862	1206	+	T_00007675,T_00007676	C32067821:1-1206W	862^,1206]	1-,2-	971-,984-	C32067821:971-984	13489	AltA
C32067873	454	797	-	T_00007682,T_00007681	C32067873:7-1357C	797-,454-	1^,2^	561^,557^	C32067873:557-561	5302	AltD
C32067975	133	1304	+	T_00007689,T_00007693	C32067975:10-1304W	133^,1304]	1-,2-	668-,674-	C32067975:668-674	13489	AltA
C32067975	15	1304	+	T_00007692,T_00007691	C32067975:10-1304W	15[,1304]	1^4-,2^3-	239^674-,389^668-	C32067975:239-674	511	Other
C32068203	425	1208	+	T_00007704,T_00007703	C32068203:79-1208W	425^,1208]	1-,2-	970-,981-	C32068203:970-981	13489	AltA
C32068301	943	1217	+	T_00007709/T_00007711,T_00007710	C32068301:26-1217W	943^,1217]	1-,2-	1068-,1142-	C32068301:1068-1142	13489	AltA
C32068643	186	456	+	T_00007721,T_00007722	C32068643:1-1383W	186^,456^	1-,2-	344-,353-	C32068643:344-353	13489	AltA
C32068643	773	1057	+	T_00007721,T_00007722	C32068643:1-1383W	773^,1057^	1-,2-	851-,915-	C32068643:851-915	13489	AltA
C32068701	299	1386	-	T_00007725,T_00007726	C32068701:4-1386C	1386[,299^	0,1^2-3^4-	1183^1112-851^397-	C32068701:397-1183	815	IntronR+IntronR
C32068701	181	851	-	T_00007724,T_00007726	C32068701:4-1386C	851^,181-	0,1-2^	397-299^	C32068701:299-397	2766	ExonS
C32068701	181	1386	-	T_00007724,T_00007725	C32068701:4-1386C	1386[,181-	1^2-3^,4^	1183^1112-851^,299^	C32068701:299-1183	178	Other
C32068721	1	833	-	T_00007728,T_00007727	C32068721:1-1387C	833-,1]	0,1^2-	573^210-	C32068721:210-573	6350	IntronR
C32068721	1	1065	-	T_00007727,T_00007729	C32068721:1-1387C	1065^,1]	1-3^4-,2-	833-573^210-,749-	C32068721:210-833	552	AltA+IntronR1
C32068721	1	1065	-	T_00007728,T_00007729	C32068721:1-1387C	1065^,1]	1-,2-	833-,749-	C32068721:749-833	13489	AltA
C32069087	1102	1387	-	T_00007743,T_00007742	C32069087:245-1387C	1387[,1102-	1^,2^	1206^,1195^	C32069087:1195-1206	5302	AltD
C32069311	167	482	+	T_00007753/T_00007755,T_00007754	C32069311:3-1393W	167^,482^	1-,2-	275-,282-	C32069311:275-282	13489	AltA
C32069311	275	732	+	T_00007753/T_00007755,T_00007752	C32069311:3-1393W	275-,732-	1^,2^	482^,505^	C32069311:482-505	5302	AltD
C32069311	167	732	+	T_00007752,T_00007754	C32069311:3-1393W	167^,732-	1-4^,2-3^	275-505^,282-482^	C32069311:275-505	326	Other
C32069311	901	1086	+	T_00007752/T_00007753/T_00007754,T_00007755	C32069311:3-1393W	901^,1086^	1-,2-	1003-,1009-	C32069311:1003-1009	13489	AltA
C32069385	293	997	-	T_00007762/T_00007763,T_00007761	C32069385:7-1397C	997-,293-	1^,2^	387^,381^	C32069385:381-387	5302	AltD
C32069637	1006	1284	-	T_00007775,T_00007776	C32069637:2-1401C	1284^,1006^	1-,2-	1143-,1133-	C32069637:1133-1143	13489	AltA
C32069651	264	1393	-	T_00007777,T_00007778	C32069651:24-1393C	1393[,264-	1^,2^	1133^,1082^	C32069651:1082-1133	5302	AltD
C32069667	583	897	+	T_00007780,T_00007781	C32069667:12-1293W	583-,897-	1^,2^	643^,663^	C32069667:643-663	5302	AltD
C32069739	314	834	+	T_00007787,T_00007788	C32069739:7-1389W	314^,834-	0,1-2^	649-747^	C32069739:649-747	2766	ExonS
C32069739	7	834	+	T_00007787,T_00007786	C32069739:7-1389W	7[,834-	1^,2^	314^,747^	C32069739:314-747	5302	AltD
C32070161	524	1068	+	T_00007808,T_00007807	C32070161:3-1410W	524^,1068^	1-,2-	956-,997-	C32070161:956-997	13489	AltA
C32070161	524	1068	+	T_00007809,T_00007807	C32070161:3-1410W	524^,1068^	1-,2-	994-,997-	C32070161:994-997	13489	AltA
C32070161	524	1068	+	T_00007808,T_00007809	C32070161:3-1410W	524^,1068^	1-,2-	956-,994-	C32070161:956-994	13489	AltA
C32070537	555	743	-	T_00007833,T_00007832	C32070537:2-1373C	743^,555^	1-,2-	655-,606-	C32070537:606-655	13489	AltA
C32070585	171	1416	-	T_00007838,T_00007837	C32070585:1-1416C	1416[,171^	0,1^2-	1216^193-	C32070585:193-1216	6350	IntronR
C32070743	36	1263	+	T_00007844,T_00007845	C32070743:1-1263W	36^,1263]	1-,2-	150-,301-	C32070743:150-301	13489	AltA
C32070899	493	957	-	T_00007854,T_00007853	C32070899:4-1421C	957^,493^	1-,2-	627-,601-	C32070899:601-627	13489	AltA
C32070899	493	1131	-	T_00007855,T_00007853	C32070899:4-1421C	1131-,493^	0,1^2-	957^601-	C32070899:601-957	6350	IntronR
C32070899	493	1131	-	T_00007855,T_00007854	C32070899:4-1421C	1131-,493^	0,1^2-	957^627-	C32070899:627-957	6350	IntronR
C32070933	108	424	+	T_00007858,T_00007859	C32070933:1-1059W	108^,424^	1-,2-	189-,195-	C32070933:189-195	13489	AltA
C32071197	396	861	+	T_00007872/T_00007873,T_00007871	C32071197:25-1425W	396^,861^	1-,2-	764-,767-	C32071197:764-767	13489	AltA
C32071197	861	1114	+	T_00007871/T_00007872,T_00007873	C32071197:25-1425W	861^,1114^	1-,2-	1022-,1053-	C32071197:1022-1053	13489	AltA
C32071215	192	1426	+	T_00007876,T_00007875	C32071215:192-1426W	192[,1426]	0,1^2-	586^1010-	C32071215:586-1010	6350	IntronR
C32071289	87	380	+	T_00007878,T_00007879	C32071289:1-1427W	87^,380^	1-,2-	289-,300-	C32071289:289-300	13489	AltA
C32071653	682	1407	+	T_00007901,T_00007900	C32071653:18-1407W	682-,1407]	0,1^2-	768^1266-	C32071653:768-1266	6350	IntronR
C32071667	649	1018	-	T_00007902/T_00007904/T_00007907,T_00007903/T_00007905/T_00007906	C32071667:17-1434C	1018^,649^	1-,2-	897-,887-	C32071667:887-897	13489	AltA
C32071667	425	649	-	T_00007903/T_00007904/T_00007905/T_00007906/T_00007907,T_00007902	C32071667:17-1434C	649^,425^	1-,2-	569-,539-	C32071667:539-569	13489	AltA
C32071667	109	425	-	T_00007902/T_00007904/T_00007905,T_00007906	C32071667:17-1434C	425^,109-	0,1-2^	349-269^	C32071667:269-349	2766	ExonS
C32071667	17	425	-	T_00007903,T_00007902/T_00007904/T_00007905	C32071667:17-1434C	425^,17]	1-,2-	321-,109-	C32071667:109-321	13489	AltA
C32071667	17	425	-	T_00007907,T_00007902/T_00007904/T_00007905	C32071667:17-1434C	425^,17]	1-,2-	325-,109-	C32071667:109-325	13489	AltA
C32071667	17	425	-	T_00007906,T_00007903	C32071667:17-1434C	425^,17]	1-3^4-,2-	349-269^109-,321-	C32071667:109-349	552	AltA+IntronR1
C32071667	17	425	-	T_00007906,T_00007907	C32071667:17-1434C	425^,17]	1-3^4-,2-	349-269^109-,325-	C32071667:109-349	552	AltA+IntronR1
C32071667	17	425	-	T_00007907,T_00007903	C32071667:17-1434C	425^,17]	1-,2-	325-,321-	C32071667:321-325	13489	AltA
C32072125	976	1253	+	T_00007918,T_00007919	C32072125:1-1428W	976-,1253-	1^,2^	1115^,1137^	C32072125:1115-1137	5302	AltD
C32072125	1115	1428	+	T_00007920,T_00007918	C32072125:1-1428W	1115^,1428]	1-,2-	1238-,1253-	C32072125:1238-1253	13489	AltA
C32072125	976	1428	+	T_00007920,T_00007919	C32072125:1-1428W	976-,1428]	1^3-,2^4-	1115^1238-,1137^1253-	C32072125:1115-1253	1086	AltD+AltA+IntronR
C32072233	4	285	+	T_00007927,T_00007926	C32072233:4-1420W	4[,285-	1^,2^	105^,190^	C32072233:105-190	5302	AltD
C32072513	364	852	+	T_00007940,T_00007941	C32072513:240-1448W	364^,852^	1-,2-	568-,656-	C32072513:568-656	13489	AltA
C32072513	960	1448	+	T_00007941,T_00007940	C32072513:240-1448W	960-,1448]	0,1^2-	1020^1086-	C32072513:1020-1086	6350	IntronR
C32072605	233	464	+	T_00007945,T_00007946	C32072605:3-1413W	233^,464^	1-,2-	384-,401-	C32072605:384-401	13489	AltA
C32072903	401	977	-	T_00007958,T_00007957	C32072903:1-1440C	977^,401^	1-,2-	876-,873-	C32072903:873-876	13489	AltA
C32073015	394	822	-	T_00007962,T_00007961	C32073015:49-1456C	822^,394^	1-,2-	465-,448-	C32073015:448-465	13489	AltA
C32073217	94	1461	+	T_00007965,T_00007967	C32073217:2-1461W	94^,1461]	1-,2-	242-,309-	C32073217:242-309	13489	AltA
C32073247	199	864	+	T_00007972,T_00007973	C32073247:1-1461W	199^,864^	1-,2-	455-,466-	C32073247:455-466	13489	AltA
C32073281	1	496	-	T_00007975,T_00007976	C32073281:1-1422C	496-,1]	0,1^2-	374^52-	C32073281:52-374	6350	IntronR
C32073635	747	916	-	T_00007988,T_00007987	C32073635:28-1452C	916-,747-	1^,2^	889^,850^	C32073635:850-889	5302	AltD
C32073635	747	916	-	T_00007987,T_00007989	C32073635:28-1452C	916-,747-	1^,2^	850^,848^	C32073635:848-850	5302	AltD
C32073635	747	916	-	T_00007990/T_00007991,T_00007987	C32073635:28-1452C	916-,747-	1^,2^	863^,850^	C32073635:850-863	5302	AltD
C32073635	747	916	-	T_00007988,T_00007989	C32073635:28-1452C	916-,747-	1^,2^	889^,848^	C32073635:848-889	5302	AltD
C32073635	747	916	-	T_00007988,T_00007990/T_00007991	C32073635:28-1452C	916-,747-	1^,2^	889^,863^	C32073635:863-889	5302	AltD
C32073635	747	916	-	T_00007990/T_00007991,T_00007989	C32073635:28-1452C	916-,747-	1^,2^	863^,848^	C32073635:848-863	5302	AltD
C32073635	509	747	-	T_00007987/T_00007988/T_00007989/T_00007991,T_00007990	C32073635:28-1452C	747-,509-	1^,2^	627^,622^	C32073635:622-627	5302	AltD
C32073675	3	205	-	T_00007994,T_00007993	C32073675:3-1468C	205^,3]	1-,2-	102-,43-	C32073675:43-102	13489	AltA
C32074327	503	767	+	T_00008019,T_00008020	C32074327:191-1430W	503^,767^	1-,2-	665-,703-	C32074327:665-703	13489	AltA
C32074327	503	936	+	T_00008021,T_00008019	C32074327:191-1430W	503^,936-	0,1-2^	665-767^	C32074327:665-767	2766	ExonS
C32074327	503	936	+	T_00008021,T_00008020	C32074327:191-1430W	503^,936-	0,1-2^	703-767^	C32074327:703-767	2766	ExonS
C32074423	1200	1478	+	T_00008024,T_00008023	C32074423:1-1478W	1200^,1478]	1-,2-	1327-,1347-	C32074423:1327-1347	13489	AltA
C32074429	844	1206	-	T_00008026,T_00008025	C32074429:159-1481C	1206^,844^	1-,2-	1004-,998-	C32074429:998-1004	13489	AltA
C32074567	742	919	+	T_00008032,T_00008030	C32074567:1-1478W	742^,919^	1-,2-	821-,823-	C32074567:821-823	13489	AltA
C32074567	823	1010	+	T_00008030,T_00008031	C32074567:1-1478W	823-,1010-	1^,2^	919^,920^	C32074567:919-920	5302	AltD
C32074567	742	1010	+	T_00008032,T_00008031	C32074567:1-1478W	742^,1010-	1-3^,2-4^	821-919^,823-920^	C32074567:821-920	482	Other
C32074855	928	1277	-	T_00008044,T_00008045	C32074855:50-1490C	1277^,928^	1-,2-	1021-,991-	C32074855:991-1021	13489	AltA
C32074855	928	1277	-	T_00008044,T_00008046	C32074855:50-1490C	1277^,928^	1-,2-	1021-,1018-	C32074855:1018-1021	13489	AltA
C32074855	928	1277	-	T_00008046,T_00008045	C32074855:50-1490C	1277^,928^	1-,2-	1018-,991-	C32074855:991-1018	13489	AltA
C32074855	928	1490	-	T_00008047,T_00008046	C32074855:50-1490C	1490[,928^	0,1^2-	1277^1018-	C32074855:1018-1277	6350	IntronR
C32075103	829	1053	-	T_00008057,T_00008058	C32075103:11-1399C	1053^,829^	1-,2-	946-,932-	C32075103:932-946	13489	AltA
C32075103	11	932	-	T_00008056,T_00008058	C32075103:11-1399C	932-,11]	0,1^2-	829^576-	C32075103:576-829	6350	IntronR
C32075103	11	946	-	T_00008059,T_00008057	C32075103:11-1399C	946-,11]	0,1^2-	829^576-	C32075103:576-829	6350	IntronR
C32075103	11	1053	-	T_00008057,T_00008056	C32075103:11-1399C	1053^,11]	1-3^4-,2-	946-829^576-,932-	C32075103:576-946	552	AltA+IntronR1
C32075103	11	1053	-	T_00008059,T_00008056	C32075103:11-1399C	1053^,11]	1-,2-	946-,932-	C32075103:932-946	13489	AltA
C32075103	11	1053	-	T_00008059,T_00008058	C32075103:11-1399C	1053^,11]	1-,2-3^4-	946-,932-829^576-	C32075103:576-946	513	AltA+IntronR2
C32075359	1	1223	+	T_00008074,T_00008073	C32075359:1-1223W	1[,1223]	0,1^2-	453^678-	C32075359:453-678	6350	IntronR
C32075437	92	1306	+	T_00008079,T_00008080	C32075437:1-1306W	92^,1306]	1-,2-	312-,339-	C32075437:312-339	13489	AltA
C32075443	1	1067	-	T_00008082,T_00008081	C32075443:1-1481C	1067^,1]	1-,2-	985-,952-	C32075443:952-985	13489	AltA
C32075471	363	591	-	T_00008085,T_00008086	C32075471:6-1501C	591^,363^	1-,2-	488-,485-	C32075471:485-488	13489	AltA
C32075525	371	917	+	T_00008091,T_00008090	C32075525:147-1502W	371^,917^	1-,2-	705-,829-	C32075525:705-829	13489	AltA
C32075525	371	917	+	T_00008092,T_00008090	C32075525:147-1502W	371^,917^	1-,2-	753-,829-	C32075525:753-829	13489	AltA
C32075525	371	917	+	T_00008091,T_00008092	C32075525:147-1502W	371^,917^	1-,2-	705-,753-	C32075525:705-753	13489	AltA
C32075525	147	917	+	T_00008089,T_00008090	C32075525:147-1502W	147[,917^	0,1^2-	371^829-	C32075525:371-829	6350	IntronR
C32075711	289	990	+	T_00008099,T_00008100	C32075711:15-1478W	289^,990^	1-,2-	877-,881-	C32075711:877-881	13489	AltA
C32075711	289	990	+	T_00008099,T_00008101	C32075711:15-1478W	289^,990^	1-,2-	877-,884-	C32075711:877-884	13489	AltA
C32075711	289	990	+	T_00008100,T_00008101	C32075711:15-1478W	289^,990^	1-,2-	881-,884-	C32075711:881-884	13489	AltA
C32075865	522	786	+	T_00008108,T_00008109	C32075865:26-1322W	522^,786^	1-,2-	647-,686-	C32075865:647-686	13489	AltA
C32076109	1226	1479	+	T_00008118,T_00008119	C32076109:304-1515W	1226-,1479-	1^,2^	1306^,1308^	C32076109:1306-1308	5302	AltD
C32076613	87	938	+	T_00008133/T_00008134/T_00008135,T_00008132/T_00008136	C32076613:87-1523W	87[,938-	1^,2^	278^,351^	C32076613:278-351	5302	AltD
C32076613	938	1325	+	T_00008132/T_00008133,T_00008134	C32076613:87-1523W	938-,1325-	1^,2^	996^,1002^	C32076613:996-1002	5302	AltD
C32076613	1002	1523	+	T_00008135,T_00008134	C32076613:87-1523W	1002^,1523]	1-,2-	1165-,1325-	C32076613:1165-1325	13489	AltA
C32076613	938	1523	+	T_00008136,T_00008132/T_00008133	C32076613:87-1523W	938-,1523]	0,1^2-	996^1325-	C32076613:996-1325	6350	IntronR
C32076613	938	1523	+	T_00008132/T_00008133,T_00008135	C32076613:87-1523W	938-,1523]	1^4-,2^3-	996^1325-,1002^1165-	C32076613:996-1325	511	Other
C32076613	938	1523	+	T_00008136,T_00008134	C32076613:87-1523W	938-,1523]	0,1^2-	1002^1325-	C32076613:1002-1325	6350	IntronR
C32076613	938	1523	+	T_00008136,T_00008135	C32076613:87-1523W	938-,1523]	0,1^2-	1002^1165-	C32076613:1002-1165	6350	IntronR
C32076671	6	339	+	T_00008141,T_00008140	C32076671:6-1525W	6[,339^	0,1^2-	193^278-	C32076671:193-278	6350	IntronR
C32076671	1144	1525	+	T_00008141,T_00008140	C32076671:6-1525W	1144^,1525]	1-,2-	1239-,1245-	C32076671:1239-1245	13489	AltA
C32077253	1036	1323	-	T_00008169,T_00008168	C32077253:66-1473C	1323^,1036^	1-,2-	1208-,1200-	C32077253:1200-1208	13489	AltA
C32077461	340	484	+	T_00008175,T_00008174	C32077461:6-1474W	340^,484^	1-,2-	423-,427-	C32077461:423-427	13489	AltA
C32077737	1240	1544	-	T_00008189,T_00008188	C32077737:9-1544C	1544[,1240^	0,1^2-	1442^1323-	C32077737:1323-1442	6350	IntronR
C32077737	181	1240	-	T_00008187,T_00008186	C32077737:9-1544C	1240^,181^	1-,2-	242-,241-	C32077737:241-242	13489	AltA
C32077737	181	1240	-	T_00008186,T_00008188	C32077737:9-1544C	1240^,181^	1-,2-	241-,240-	C32077737:240-241	13489	AltA
C32077737	181	1240	-	T_00008187,T_00008188	C32077737:9-1544C	1240^,181^	1-,2-	242-,240-	C32077737:240-242	13489	AltA
C32077737	99	240	-	T_00008188,T_00008189	C32077737:9-1544C	240-,99-	1^,2^	181^,178^	C32077737:178-181	5302	AltD
C32077737	99	1240	-	T_00008186,T_00008189	C32077737:9-1544C	1240^,99-	1-3^,2-4^	241-181^,240-178^	C32077737:178-241	482	Other
C32077737	99	1240	-	T_00008187,T_00008189	C32077737:9-1544C	1240^,99-	1-3^,2-4^	242-181^,240-178^	C32077737:178-242	482	Other
C32077939	103	600	+	T_00008195,T_00008196	C32077939:51-1552W	103^,600^	1-,2-	538-,551-	C32077939:538-551	13489	AltA
C32077973	915	1237	-	T_00008198,T_00008197	C32077973:1-1553C	1237^,915^	1-,2-	1066-,991-	C32077973:991-1066	13489	AltA
C32078037	484	1230	+	T_00008204,T_00008203	C32078037:16-1230W	484^,1230]	1-,2-	763-,797-	C32078037:763-797	13489	AltA
C32078135	28	937	-	T_00008207,T_00008206	C32078135:28-1548C	937^,28]	1-,2-	424-,419-	C32078135:419-424	13489	AltA
C32078135	28	937	-	T_00008208,T_00008206	C32078135:28-1548C	937^,28]	1-,2-	447-,419-	C32078135:419-447	13489	AltA
C32078135	28	937	-	T_00008209,T_00008206	C32078135:28-1548C	937^,28]	1-,2-	730-,419-	C32078135:419-730	13489	AltA
C32078135	28	937	-	T_00008208,T_00008207	C32078135:28-1548C	937^,28]	1-,2-	447-,424-	C32078135:424-447	13489	AltA
C32078135	28	937	-	T_00008209,T_00008207	C32078135:28-1548C	937^,28]	1-,2-	730-,424-	C32078135:424-730	13489	AltA
C32078135	28	937	-	T_00008209,T_00008208	C32078135:28-1548C	937^,28]	1-,2-	730-,447-	C32078135:447-730	13489	AltA
C32078263	1219	1522	-	T_00008220/T_00008222,T_00008221	C32078263:9-1558C	1522^,1219^	1-,2-	1436-,1415-	C32078263:1415-1436	13489	AltA
C32078263	577	787	-	T_00008220,T_00008221/T_00008222	C32078263:9-1558C	787^,577^	1-,2-	672-,670-	C32078263:670-672	13489	AltA
C32078271	904	1516	+	T_00008223,T_00008224	C32078271:7-1516W	904^,1516]	1-,2-	1022-,1028-	C32078271:1022-1028	13489	AltA
C32078325	1232	1560	-	T_00008228,T_00008227	C32078325:376-1560C	1560[,1232-	1^,2^	1429^,1424^	C32078325:1424-1429	5302	AltD
C32078353	629	975	-	T_00008230,T_00008231	C32078353:1-1516C	975-,629-	1^,2^	880^,852^	C32078353:852-880	5302	AltD
C32078527	251	398	+	T_00008237/T_00008239,T_00008238	C32078527:1-1565W	251^,398^	1-,2-	330-,338-	C32078527:330-338	13489	AltA
C32078527	1195	1565	+	T_00008239,T_00008237/T_00008238	C32078527:1-1565W	1195-,1565]	1^3-,2^4-	1347^1426-,1349^1428-	C32078527:1347-1428	1086	AltD+AltA+IntronR
C32078929	1434	1572	-	T_00008261,T_00008262	C32078929:1-1572C	1572[,1434-	1^,2^	1546^,1536^	C32078929:1536-1546	5302	AltD
C32078999	100	462	+	T_00008267,T_00008265	C32078999:5-1574W	100^,462^	1-,2-	427-,428-	C32078999:427-428	13489	AltA
C32079061	255	466	+	T_00008273,T_00008272	C32079061:91-1515W	255^,466^	1-,2-	364-,383-	C32079061:364-383	13489	AltA
C32079345	1190	1419	-	T_00008292/T_00008293,T_00008290	C32079345:1-1559C	1419^,1190^	1-,2-	1269-,1252-	C32079345:1252-1269	13489	AltA
C32079345	862	1190	-	T_00008293,T_00008290/T_00008292	C32079345:1-1559C	1190^,862^	1-,2-	992-,983-	C32079345:983-992	13489	AltA
C32079427	1067	1385	-	T_00008296/T_00008298,T_00008297	C32079427:1-1574C	1385^,1067^	1-,2-	1155-,1152-	C32079427:1152-1155	13489	AltA
C32079427	1	1067	-	T_00008295/T_00008297/T_00008298,T_00008296	C32079427:1-1574C	1067^,1]	1-,2-	978-,308-	C32079427:308-978	13489	AltA
C32079437	1085	1426	-	T_00008301,T_00008302	C32079437:1-1563C	1426^,1085^	1-,2-	1179-,1177-	C32079437:1177-1179	13489	AltA
C32079653	52	1171	-	T_00008312,T_00008311	C32079653:52-1590C	1171^,52]	1-,2-	252-,240-	C32079653:240-252	13489	AltA
C32080129	1	624	-	T_00008328,T_00008327	C32080129:1-1556C	624^,1]	1-,2-	230-,219-	C32080129:219-230	13489	AltA
C32080247	274	1168	-	T_00008332,T_00008331	C32080247:86-1477C	1168^,274^	1-,2-	385-,378-	C32080247:378-385	13489	AltA
C32080247	274	1168	-	T_00008331,T_00008333	C32080247:86-1477C	1168^,274^	1-,2-	378-,362-	C32080247:362-378	13489	AltA
C32080247	274	1168	-	T_00008332,T_00008333	C32080247:86-1477C	1168^,274^	1-,2-	385-,362-	C32080247:362-385	13489	AltA
C32080465	1323	1517	-	T_00008341,T_00008340	C32080465:8-1608C	1517^,1323^	1-,2-	1407-,1406-	C32080465:1406-1407	13489	AltA
C32080811	378	959	+	T_00008358,T_00008359	C32080811:271-1459W	378^,959^	1-,2-	858-,862-	C32080811:858-862	13489	AltA
C32080865	839	1618	+	T_00008364,T_00008362	C32080865:6-1618W	839-,1618]	1^3-,2^4-	1215^1348-,1267^1364-	C32080865:1215-1364	1086	AltD+AltA+IntronR
C32080865	724	1618	+	T_00008365,T_00008363	C32080865:6-1618W	724^,1618]	1-,2-3^4-	844-,849-1231^1316-	C32080865:844-1316	513	AltA+IntronR2
C32080865	724	1618	+	T_00008362,T_00008363	C32080865:6-1618W	724^,1618]	1-4^6-,2-3^5-	839-1267^1364-,849-1231^1316-	C32080865:839-1364	39	Other
C32080865	724	1618	+	T_00008364,T_00008363	C32080865:6-1618W	724^,1618]	1-3^6-,2-4^5-	839-1215^1348-,849-1231^1316-	C32080865:839-1348	29	Other
C32080865	724	1618	+	T_00008362,T_00008365	C32080865:6-1618W	724^,1618]	1-3^4-,2-	839-1267^1364-,844-	C32080865:839-1364	552	AltA+IntronR1
C32080865	724	1618	+	T_00008364,T_00008365	C32080865:6-1618W	724^,1618]	1-3^4-,2-	839-1215^1348-,844-	C32080865:839-1348	552	AltA+IntronR1
C32081651	1	255	-	T_00008402,T_00008401	C32081651:1-1632C	255^,1]	1-,2-	128-,124-	C32081651:124-128	13489	AltA
C32081793	192	1640	+	T_00008411,T_00008410	C32081793:36-1640W	192^,1640]	1-,2-	335-,369-	C32081793:335-369	13489	AltA
C32081793	192	1640	+	T_00008410,T_00008412	C32081793:36-1640W	192^,1640]	1-,2-	369-,386-	C32081793:369-386	13489	AltA
C32081793	192	1640	+	T_00008411,T_00008412	C32081793:36-1640W	192^,1640]	1-,2-	335-,386-	C32081793:335-386	13489	AltA
C32081957	431	648	-	T_00008423,T_00008424	C32081957:274-1095C	648^,431^	1-,2-	520-,517-	C32081957:517-520	13489	AltA
C32082079	980	1243	-	T_00008429,T_00008430	C32082079:338-1573C	1243^,980^	1-,2-	1065-,1064-	C32082079:1064-1065	13489	AltA
C32082079	980	1243	-	T_00008429,T_00008431	C32082079:338-1573C	1243^,980^	1-,2-	1065-,1063-	C32082079:1063-1065	13489	AltA
C32082079	980	1243	-	T_00008430,T_00008431	C32082079:338-1573C	1243^,980^	1-,2-	1064-,1063-	C32082079:1063-1064	13489	AltA
C32082099	416	1333	+	T_00008434,T_00008435	C32082099:15-1580W	416^,1333^	1-,2-	1227-,1230-	C32082099:1227-1230	13489	AltA
C32082137	147	1648	-	T_00008439,T_00008440	C32082137:4-1648C	1648[,147-	1^,2^	391^,382^	C32082137:382-391	5302	AltD
C32082287	85	247	+	T_00008454/T_00008456,T_00008447/T_00008448/T_00008452/T_00008453	C32082287:1-1652W	85^,247^	1-,2-	167-,170-	C32082287:167-170	13489	AltA
C32082287	170	1007	+	T_00008446/T_00008450/T_00008451,T_00008447/T_00008452/T_00008453	C32082287:1-1652W	170-,1007^	0,1^2-	247^725-	C32082287:247-725	6350	IntronR
C32082287	167	1007	+	T_00008455,T_00008456	C32082287:1-1652W	167-,1007^	0,1^2-	247^725-	C32082287:247-725	6350	IntronR
C32082287	85	1007	+	T_00008455,T_00008446/T_00008450/T_00008451	C32082287:1-1652W	85^,1007^	1-,2-	167-,170-	C32082287:167-170	13489	AltA
C32082287	85	1007	+	T_00008456,T_00008446/T_00008450/T_00008451	C32082287:1-1652W	85^,1007^	1-3^4-,2-	167-247^725-,170-	C32082287:167-725	552	AltA+IntronR1
C32082287	85	1007	+	T_00008455,T_00008447/T_00008452/T_00008453	C32082287:1-1652W	85^,1007^	1-,2-3^4-	167-,170-247^725-	C32082287:167-725	513	AltA+IntronR2
C32082287	1007	1652	+	T_00008450/T_00008452/T_00008456,T_00008446/T_00008447/T_00008455	C32082287:1-1652W	1007^,1652]	1-,2-	1287-,1296-	C32082287:1287-1296	13489	AltA
C32082287	1007	1652	+	T_00008446/T_00008447/T_00008455,T_00008451/T_00008453	C32082287:1-1652W	1007^,1652]	1-,2-	1296-,1310-	C32082287:1296-1310	13489	AltA
C32082287	1007	1652	+	T_00008450/T_00008452/T_00008456,T_00008451/T_00008453	C32082287:1-1652W	1007^,1652]	1-,2-	1287-,1310-	C32082287:1287-1310	13489	AltA
C32082287	725	1652	+	T_00008448,T_00008454	C32082287:1-1652W	725-,1652]	0,1^2-	786^927-	C32082287:786-927	6350	IntronR
C32082287	725	1652	+	T_00008448,T_00008447	C32082287:1-1652W	725-,1652]	0,1^2-	1007^1296-	C32082287:1007-1296	6350	IntronR
C32082287	725	1652	+	T_00008448,T_00008452/T_00008456	C32082287:1-1652W	725-,1652]	0,1^2-	1007^1287-	C32082287:1007-1287	6350	IntronR
C32082287	725	1652	+	T_00008448,T_00008453	C32082287:1-1652W	725-,1652]	0,1^2-	1007^1310-	C32082287:1007-1310	6350	IntronR
C32082287	725	1652	+	T_00008454,T_00008447	C32082287:1-1652W	725-,1652]	1^2-,3^4-	786^927-,1007^1296-	C32082287:786-1296	457	IntronRorIntronR
C32082287	725	1652	+	T_00008454,T_00008452/T_00008456	C32082287:1-1652W	725-,1652]	1^2-,3^4-	786^927-,1007^1287-	C32082287:786-1287	457	IntronRorIntronR
C32082287	725	1652	+	T_00008454,T_00008453	C32082287:1-1652W	725-,1652]	1^2-,3^4-	786^927-,1007^1310-	C32082287:786-1310	457	IntronRorIntronR
C32082287	170	1652	+	T_00008449,T_00008446	C32082287:1-1652W	170-,1652]	0,1^2-	1007^1296-	C32082287:1007-1296	6350	IntronR
C32082287	170	1652	+	T_00008449,T_00008450	C32082287:1-1652W	170-,1652]	0,1^2-	1007^1287-	C32082287:1007-1287	6350	IntronR
C32082287	170	1652	+	T_00008449,T_00008451	C32082287:1-1652W	170-,1652]	0,1^2-	1007^1310-	C32082287:1007-1310	6350	IntronR
C32082287	170	1652	+	T_00008449,T_00008448	C32082287:1-1652W	170-,1652]	0,1^2-	247^725-	C32082287:247-725	6350	IntronR
C32082287	170	1652	+	T_00008449,T_00008447	C32082287:1-1652W	170-,1652]	0,1^2-3^4-	247^725-1007^1296-	C32082287:247-1296	815	IntronR+IntronR
C32082287	170	1652	+	T_00008449,T_00008452	C32082287:1-1652W	170-,1652]	0,1^2-3^4-	247^725-1007^1287-	C32082287:247-1287	815	IntronR+IntronR
C32082287	170	1652	+	T_00008449,T_00008453	C32082287:1-1652W	170-,1652]	0,1^2-3^4-	247^725-1007^1310-	C32082287:247-1310	815	IntronR+IntronR
C32082287	170	1652	+	T_00008448,T_00008446	C32082287:1-1652W	170-,1652]	1^2-,3^4-	247^725-,1007^1296-	C32082287:247-1296	457	IntronRorIntronR
C32082287	170	1652	+	T_00008448,T_00008450	C32082287:1-1652W	170-,1652]	1^2-,3^4-	247^725-,1007^1287-	C32082287:247-1287	457	IntronRorIntronR
C32082287	170	1652	+	T_00008448,T_00008451	C32082287:1-1652W	170-,1652]	1^2-,3^4-	247^725-,1007^1310-	C32082287:247-1310	457	IntronRorIntronR
C32082287	167	1652	+	T_00008454,T_00008455	C32082287:1-1652W	167-,1652]	1^2-3^4-,5^6-	247^725-786^927-,1007^1296-	C32082287:247-1296	78	Other
C32082287	85	1652	+	T_00008455,T_00008449	C32082287:1-1652W	85^,1652]	1-3^4-,2-	167-1007^1296-,170-	C32082287:167-1296	552	AltA+IntronR1
C32082287	85	1652	+	T_00008454,T_00008449	C32082287:1-1652W	85^,1652]	1-3^4-5^6-,2-	167-247^725-786^927-,170-	C32082287:167-927	59	Other
C32082287	85	1652	+	T_00008456,T_00008449	C32082287:1-1652W	85^,1652]	1-3^4-5^6-,2-	167-247^725-1007^1287-,170-	C32082287:167-1287	59	Other
C32082287	85	1652	+	T_00008454,T_00008446	C32082287:1-1652W	85^,1652]	1-3^4-5^6-,2-7^8-	167-247^725-786^927-,170-1007^1296-	C32082287:167-1296	10	Other
C32082287	85	1652	+	T_00008454,T_00008450	C32082287:1-1652W	85^,1652]	1-3^4-5^6-,2-7^8-	167-247^725-786^927-,170-1007^1287-	C32082287:167-1287	10	Other
C32082287	85	1652	+	T_00008454,T_00008451	C32082287:1-1652W	85^,1652]	1-3^4-5^6-,2-7^8-	167-247^725-786^927-,170-1007^1310-	C32082287:167-1310	10	Other
C32082287	85	1652	+	T_00008455,T_00008448	C32082287:1-1652W	85^,1652]	1-5^6-,2-3^4-	167-1007^1296-,170-247^725-	C32082287:167-1296	34	Other
C32082435	36	544	-	T_00008461,T_00008462	C32082435:36-1656C	544^,36]	1-,2-	220-,149-	C32082435:149-220	13489	AltA
C32082435	36	544	-	T_00008463,T_00008461	C32082435:36-1656C	544^,36]	1-,2-	301-,220-	C32082435:220-301	13489	AltA
C32082435	36	544	-	T_00008464,T_00008461	C32082435:36-1656C	544^,36]	1-,2-	313-,220-	C32082435:220-313	13489	AltA
C32082435	36	544	-	T_00008463,T_00008462	C32082435:36-1656C	544^,36]	1-,2-	301-,149-	C32082435:149-301	13489	AltA
C32082435	36	544	-	T_00008464,T_00008462	C32082435:36-1656C	544^,36]	1-,2-	313-,149-	C32082435:149-313	13489	AltA
C32082435	36	544	-	T_00008464,T_00008463	C32082435:36-1656C	544^,36]	1-,2-	313-,301-	C32082435:301-313	13489	AltA
C32082435	36	651	-	T_00008465,T_00008461	C32082435:36-1656C	651-,36]	0,1^2-	544^220-	C32082435:220-544	6350	IntronR
C32082435	36	651	-	T_00008465,T_00008462	C32082435:36-1656C	651-,36]	0,1^2-	544^149-	C32082435:149-544	6350	IntronR
C32082435	36	651	-	T_00008465,T_00008463	C32082435:36-1656C	651-,36]	0,1^2-	544^301-	C32082435:301-544	6350	IntronR
C32082435	36	651	-	T_00008465,T_00008464	C32082435:36-1656C	651-,36]	0,1^2-	544^313-	C32082435:313-544	6350	IntronR
C32082437	268	914	+	T_00008467,T_00008466	C32082437:1-1632W	268^,914-	0,1-2^	377-485^	C32082437:377-485	2766	ExonS
C32082649	139	584	+	T_00008471,T_00008470	C32082649:139-1660W	139[,584-	1^,2^	339^,473^	C32082649:339-473	5302	AltD
C32082651	1	1187	-	T_00008473,T_00008472	C32082651:1-1661C	1187^,1]	1-,2-	968-,946-	C32082651:946-968	13489	AltA
C32082879	807	1089	-	T_00008486/T_00008487,T_00008488/T_00008489	C32082879:2-1267C	1089^,807^	1-,2-	949-,946-	C32082879:946-949	13489	AltA
C32082879	2	807	-	T_00008486/T_00008488,T_00008487/T_00008489	C32082879:2-1267C	807^,2]	1-,2-	366-,341-	C32082879:341-366	13489	AltA
C32083011	2	386	-	T_00008500,T_00008499	C32083011:2-1667C	386^,2]	1-,2-	302-,272-	C32083011:272-302	13489	AltA
C32083011	2	1049	-	T_00008499,T_00008498	C32083011:2-1667C	1049^,2]	1-3^4-,2-	504-386^272-,500-	C32083011:272-504	552	AltA+IntronR1
C32083011	2	1049	-	T_00008500,T_00008498	C32083011:2-1667C	1049^,2]	1-3^4-,2-	504-386^302-,500-	C32083011:302-504	552	AltA+IntronR1
C32083235	971	1159	-	T_00008515,T_00008514/T_00008516	C32083235:1-1644C	1159^,971^	1-,2-	1086-,1060-	C32083235:1060-1086	13489	AltA
C32083235	557	743	-	T_00008513/T_00008516,T_00008514/T_00008515	C32083235:1-1644C	743^,557^	1-,2-	658-,646-	C32083235:646-658	13489	AltA
C32083235	168	435	-	T_00008513,T_00008514/T_00008515/T_00008516	C32083235:1-1644C	435-,168-	1^,2^	331^,281^	C32083235:281-331	5302	AltD
C32083357	865	1469	+	T_00008522,T_00008524	C32083357:1-1618W	865-,1469-	1^,2^	1157^,1161^	C32083357:1157-1161	5302	AltD
C32083357	147	1469	+	T_00008523,T_00008522	C32083357:1-1618W	147^,1469-	0,1-2^	865-1157^	C32083357:865-1157	2766	ExonS
C32083357	147	1469	+	T_00008523,T_00008524	C32083357:1-1618W	147^,1469-	0,1-2^	865-1161^	C32083357:865-1161	2766	ExonS
C32083405	1	468	-	T_00008530,T_00008531	C32083405:1-1680C	468^,1]	1-,2-	368-,329-	C32083405:329-368	13489	AltA
C32083425	3	627	+	T_00008535/T_00008536/T_00008537/T_00008538,T_00008533/T_00008534	C32083425:3-1675W	3[,627-	1^,2^	506^,512^	C32083425:506-512	5302	AltD
C32083425	1095	1280	+	T_00008535,T_00008536/T_00008537	C32083425:3-1675W	1095^,1280^	1-,2-	1208-,1211-	C32083425:1208-1211	13489	AltA
C32083425	1095	1280	+	T_00008533/T_00008538,T_00008535	C32083425:3-1675W	1095^,1280^	1-,2-	1202-,1208-	C32083425:1202-1208	13489	AltA
C32083425	1095	1280	+	T_00008533/T_00008538,T_00008536/T_00008537	C32083425:3-1675W	1095^,1280^	1-,2-	1202-,1211-	C32083425:1202-1211	13489	AltA
C32083425	1280	1675	+	T_00008537/T_00008538,T_00008533/T_00008535/T_00008536	C32083425:3-1675W	1280^,1675]	1-,2-	1359-,1401-	C32083425:1359-1401	13489	AltA
C32083425	1211	1675	+	T_00008534,T_00008536	C32083425:3-1675W	1211-,1675]	0,1^2-	1280^1401-	C32083425:1280-1401	6350	IntronR
C32083425	1211	1675	+	T_00008534,T_00008537	C32083425:3-1675W	1211-,1675]	0,1^2-	1280^1359-	C32083425:1280-1359	6350	IntronR
C32083425	1202	1675	+	T_00008539,T_00008533	C32083425:3-1675W	1202-,1675]	1^3-,2^4-	1278^1357-,1280^1401-	C32083425:1278-1401	1086	AltD+AltA+IntronR
C32083425	1202	1675	+	T_00008539,T_00008538	C32083425:3-1675W	1202-,1675]	1^3-,2^4-	1278^1357-,1280^1359-	C32083425:1278-1359	1086	AltD+AltA+IntronR
C32083425	1095	1675	+	T_00008535,T_00008534	C32083425:3-1675W	1095^,1675]	1-3^4-,2-	1208-1280^1401-,1211-	C32083425:1208-1401	552	AltA+IntronR1
C32083425	1095	1675	+	T_00008539,T_00008535	C32083425:3-1675W	1095^,1675]	1-3^5-,2-4^6-	1202-1278^1357-,1208-1280^1401-	C32083425:1202-1401	29	Other
C32083425	1095	1675	+	T_00008539,T_00008534	C32083425:3-1675W	1095^,1675]	1-3^4-,2-	1202-1278^1357-,1211-	C32083425:1202-1357	552	AltA+IntronR1
C32083425	1095	1675	+	T_00008533,T_00008534	C32083425:3-1675W	1095^,1675]	1-3^4-,2-	1202-1280^1401-,1211-	C32083425:1202-1401	552	AltA+IntronR1
C32083425	1095	1675	+	T_00008538,T_00008534	C32083425:3-1675W	1095^,1675]	1-3^4-,2-	1202-1280^1359-,1211-	C32083425:1202-1359	552	AltA+IntronR1
C32083425	1095	1675	+	T_00008539,T_00008536	C32083425:3-1675W	1095^,1675]	1-3^5-,2-4^6-	1202-1278^1357-,1211-1280^1401-	C32083425:1202-1401	29	Other
C32083425	1095	1675	+	T_00008539,T_00008537	C32083425:3-1675W	1095^,1675]	1-3^5-,2-4^6-	1202-1278^1357-,1211-1280^1359-	C32083425:1202-1359	29	Other
C32083507	1	1345	-	T_00008543,T_00008542	C32083507:1-1683C	1345-,1]	1^3-,2^4-	1218^640-,674^585-	C32083507:585-1218	1086	AltD+AltA+IntronR
C32083575	11	642	-	T_00008549,T_00008548	C32083575:11-1377C	642^,11]	1-,2-	520-,506-	C32083575:506-520	13489	AltA
C32083617	1	557	-	T_00008553,T_00008552	C32083617:1-1686C	557^,1]	1-,2-	363-,357-	C32083617:357-363	13489	AltA
C32083631	38	236	-	T_00008555,T_00008556	C32083631:38-1686C	236^,38]	1-,2-	161-,152-	C32083631:152-161	13489	AltA
C32083931	97	370	+	T_00008566,T_00008567	C32083931:1-1692W	97^,370^	1-,2-	237-,283-	C32083931:237-283	13489	AltA
C32083931	97	370	+	T_00008566,T_00008568	C32083931:1-1692W	97^,370^	1-,2-	237-,278-	C32083931:237-278	13489	AltA
C32083931	97	370	+	T_00008568,T_00008567	C32083931:1-1692W	97^,370^	1-,2-	278-,283-	C32083931:278-283	13489	AltA
C32084037	2	626	+	T_00008574,T_00008575	C32084037:2-1697W	2[,626^	0,1^2-	247^551-	C32084037:247-551	6350	IntronR
C32084037	247	744	+	T_00008576,T_00008575	C32084037:2-1697W	247^,744-	0,1-2^	551-626^	C32084037:551-626	2766	ExonS
C32084037	2	744	+	T_00008576,T_00008574	C32084037:2-1697W	2[,744-	1^,2^	247^,626^	C32084037:247-626	5302	AltD
C32084041	267	1696	+	T_00008577,T_00008578	C32084041:12-1696W	267-,1696]	0,1^2-	620^990-	C32084041:620-990	6350	IntronR
C32084131	2	1697	+	T_00008583,T_00008584	C32084131:2-1697W	2[,1697]	0,1^2-	1098^1341-	C32084131:1098-1341	6350	IntronR
C32084213	47	1698	+	T_00008588,T_00008589	C32084213:1-1698W	47^,1698]	1-,2-	1550-,1553-	C32084213:1550-1553	13489	AltA
C32084287	853	1422	-	T_00008591,T_00008592	C32084287:62-1675C	1422^,853^	1-,2-	935-,932-	C32084287:932-935	13489	AltA
C32084391	7	615	-	T_00008597,T_00008596	C32084391:7-1326C	615^,7]	1-,2-	472-,469-	C32084391:469-472	13489	AltA
C32084391	7	857	-	T_00008600,T_00008601	C32084391:7-1326C	857^,7]	1-,2-	472-,469-	C32084391:469-472	13489	AltA
C32084391	7	1180	-	T_00008599,T_00008598	C32084391:7-1326C	1180^,7]	1-,2-	472-,469-	C32084391:469-472	13489	AltA
C32084505	656	1106	-	T_00008606,T_00008604	C32084505:98-1710C	1106-,656-	1^,2^	1036^,1032^	C32084505:1032-1036	5302	AltD
C32084505	525	1106	-	T_00008605,T_00008604	C32084505:98-1710C	1106-,525^	0,1^2-	1032^656-	C32084505:656-1032	6350	IntronR
C32084505	525	1106	-	T_00008605,T_00008606	C32084505:98-1710C	1106-,525^	0,1^2-	1036^656-	C32084505:656-1036	6350	IntronR
C32084691	1	900	-	T_00008614,T_00008615	C32084691:1-1715C	900^,1]	1-,2-	809-,803-	C32084691:803-809	13489	AltA
C32084931	837	1089	-	T_00008623,T_00008622	C32084931:837-1275C	1089^,837]	1-,2-	995-,934-	C32084931:934-995	13489	AltA
C32085127	913	1389	+	T_00008632,T_00008633	C32085127:1-1727W	913^,1389^	1-,2-	1007-,1022-	C32085127:1007-1022	13489	AltA
C32085339	138	882	-	T_00008639,T_00008640	C32085339:138-1267C	882-,138]	0,1^2-	519^426-	C32085339:426-519	6350	IntronR
C32085431	373	740	-	T_00008647,T_00008648	C32085431:70-1310C	740^,373^	1-,2-	540-,465-	C32085431:465-540	13489	AltA
C32085553	914	1332	+	T_00008654/T_00008656,T_00008655	C32085553:44-1739W	914^,1332-	0,1-2^	1109-1220^	C32085553:1109-1220	2766	ExonS
C32085665	1	638	+	T_00008663,T_00008662/T_00008664	C32085665:1-1742W	1[,638-	1^,2^	483^,532^	C32085665:483-532	5302	AltD
C32085665	638	1579	+	T_00008664,T_00008662/T_00008663	C32085665:1-1742W	638-,1579^	0,1^2-	778^1423-	C32085665:778-1423	6350	IntronR
C32085665	778	1689	+	T_00008665,T_00008662/T_00008663	C32085665:1-1742W	778^,1689-	0,1-2^	1423-1579^	C32085665:1423-1579	2766	ExonS
C32085665	638	1689	+	T_00008665,T_00008664	C32085665:1-1742W	638-,1689-	1^,2^	778^,1579^	C32085665:778-1579	5302	AltD
C32085717	1132	1442	-	T_00008670,T_00008671	C32085717:1-1721C	1442^,1132^	1-,2-	1255-,1165-	C32085717:1165-1255	13489	AltA
C32085717	1039	1442	-	T_00008669,T_00008670	C32085717:1-1721C	1442^,1039-	0,1-2^	1255-1132^	C32085717:1132-1255	2766	ExonS
C32085717	1039	1442	-	T_00008669,T_00008671	C32085717:1-1721C	1442^,1039-	0,1-2^	1165-1132^	C32085717:1132-1165	2766	ExonS
C32085729	1086	1743	+	T_00008673,T_00008672	C32085729:1-1743W	1086^,1743]	1-,2-	1195-,1311-	C32085729:1195-1311	13489	AltA
C32085797	102	1743	+	T_00008677,T_00008676	C32085797:21-1743W	102^,1743]	1-,2-	233-,391-	C32085797:233-391	13489	AltA
C32085883	52	678	+	T_00008680,T_00008682	C32085883:52-1615W	52[,678-	1^,2^	304^,545^	C32085883:304-545	5302	AltD
C32085883	304	910	+	T_00008681,T_00008680	C32085883:52-1615W	304^,910^	1-,2-	603-,678-	C32085883:603-678	13489	AltA
C32085883	52	910	+	T_00008681,T_00008682	C32085883:52-1615W	52[,910^	1^3-,2^4-	304^603-,545^678-	C32085883:304-678	1086	AltD+AltA+IntronR
C32085903	572	1747	-	T_00008684,T_00008685	C32085903:22-1747C	1747[,572^	0,1^2-	925^649-	C32085903:649-925	6350	IntronR
C32085903	464	925	-	T_00008683,T_00008685	C32085903:22-1747C	925^,464-	0,1-2^	649-572^	C32085903:572-649	2766	ExonS
C32085903	464	1747	-	T_00008683,T_00008684	C32085903:22-1747C	1747[,464-	1^,2^	925^,572^	C32085903:572-925	5302	AltD
C32086073	1083	1667	-	T_00008700,T_00008698/T_00008699	C32086073:78-1751C	1667^,1083^	1-,2-	1244-,1241-	C32086073:1241-1244	13489	AltA
C32086073	78	1083	-	T_00008699/T_00008700,T_00008698	C32086073:78-1751C	1083^,78]	1-,2-	630-,625-	C32086073:625-630	13489	AltA
C32086191	902	1194	-	T_00008704,T_00008705	C32086191:6-1755C	1194^,902^	1-,2-	1067-,1062-	C32086191:1062-1067	13489	AltA
C32086455	596	1078	-	T_00008722,T_00008723	C32086455:1-1757C	1078-,596-	1^,2^	799^,701^	C32086455:701-799	5302	AltD
C32086569	1244	1398	-	T_00008727,T_00008728	C32086569:1-1756C	1398^,1244^	1-,2-	1299-,1298-	C32086569:1298-1299	13489	AltA
C32086591	444	728	-	T_00008733/T_00008736,T_00008734	C32086591:1-1330C	728-,444^	0,1^2-	635^531-	C32086591:531-635	6350	IntronR
C32086591	364	635	-	T_00008731/T_00008735,T_00008734	C32086591:1-1330C	635^,364-	0,1-2^	531-444^	C32086591:444-531	2766	ExonS
C32086591	364	728	-	T_00008731/T_00008735,T_00008733	C32086591:1-1330C	728-,364-	1^,2^	635^,444^	C32086591:444-635	5302	AltD
C32086591	259	635	-	T_00008731,T_00008737	C32086591:1-1330C	635^,259^	1-,2-	364-,360-	C32086591:360-364	13489	AltA
C32086591	259	635	-	T_00008734,T_00008737	C32086591:1-1330C	635^,259^	1-2^3-,4-	531-444^364-,360-	C32086591:360-531	330	ExonS+AltA
C32086591	251	444	-	T_00008733,T_00008736	C32086591:1-1330C	444^,251^	1-,2-	364-,302-	C32086591:302-364	13489	AltA
C32086591	251	635	-	T_00008735,T_00008732	C32086591:1-1330C	635^,251^	1-,2-	364-,360-	C32086591:360-364	13489	AltA
C32086591	251	728	-	T_00008732,T_00008736	C32086591:1-1330C	728-,251^	1^3-,2^4-	635^360-,444^302-	C32086591:302-635	1086	AltD+AltA+IntronR
C32086591	251	728	-	T_00008735,T_00008736	C32086591:1-1330C	728-,251^	1^3-,2^4-	635^364-,444^302-	C32086591:302-635	1086	AltD+AltA+IntronR
C32086591	251	728	-	T_00008732,T_00008733	C32086591:1-1330C	728-,251^	1^4-,2^3-	635^360-,444^364-	C32086591:360-635	511	Other
C32086591	38	360	-	T_00008737,T_00008732	C32086591:1-1330C	360-,38-	1^,2^	259^,251^	C32086591:251-259	5302	AltD
C32086591	38	364	-	T_00008731/T_00008734,T_00008733/T_00008735	C32086591:1-1330C	364-,38-	1^,2^	259^,251^	C32086591:251-259	5302	AltD
C32086591	38	444	-	T_00008734,T_00008736	C32086591:1-1330C	444^,38-	1-3^,2-4^	364-259^,302-251^	C32086591:251-364	482	Other
C32086591	38	635	-	T_00008735,T_00008737	C32086591:1-1330C	635^,38-	1-4^,2-3^	364-251^,360-259^	C32086591:251-364	326	Other
C32086591	38	635	-	T_00008731,T_00008732	C32086591:1-1330C	635^,38-	1-3^,2-4^	364-259^,360-251^	C32086591:251-364	482	Other
C32086591	38	635	-	T_00008734,T_00008732	C32086591:1-1330C	635^,38-	1-2^3-5^,4-6^	531-444^364-259^,360-251^	C32086591:251-531	2	Other
C32086591	38	728	-	T_00008737,T_00008736	C32086591:1-1330C	728-,38-	1^3-5^,2^4-6^	635^360-259^,444^302-251^	C32086591:251-635	16	Other
C32086591	38	728	-	T_00008731,T_00008736	C32086591:1-1330C	728-,38-	1^3-5^,2^4-6^	635^364-259^,444^302-251^	C32086591:251-635	16	Other
C32086591	38	728	-	T_00008737,T_00008733	C32086591:1-1330C	728-,38-	1^4-5^,2^3-6^	635^360-259^,444^364-251^	C32086591:251-635	9	Other
C32086597	209	1767	+	T_00008740,T_00008739	C32086597:29-1767W	209^,1767]	1-,2-	1054-,1141-	C32086597:1054-1141	13489	AltA
C32086639	149	342	+	T_00008744,T_00008745	C32086639:2-1769W	149^,342^	1-,2-	247-,254-	C32086639:247-254	13489	AltA
C32086655	760	1474	-	T_00008746,T_00008747	C32086655:129-1726C	1474^,760^	1-,2-	1341-,1191-	C32086655:1191-1341	13489	AltA
C32086729	963	1233	-	T_00008754,T_00008753	C32086729:43-1716C	1233^,963^	1-,2-	1146-,1096-	C32086729:1096-1146	13489	AltA
C32086755	277	560	-	T_00008756,T_00008755	C32086755:150-1612C	560-,277-	1^,2^	402^,365^	C32086755:365-402	5302	AltD
C32086777	835	1067	-	T_00008758/T_00008760,T_00008759	C32086777:47-1739C	1067^,835^	1-,2-	941-,938-	C32086777:938-941	13489	AltA
C32086805	1	454	-	T_00008762,T_00008763	C32086805:1-1732C	454-,1]	0,1^2-	384^160-	C32086805:160-384	6350	IntronR
C32086855	1	424	-	T_00008768,T_00008769	C32086855:1-1776C	424^,1]	1-,2-	310-,175-	C32086855:175-310	13489	AltA
C32086855	1	424	-	T_00008768,T_00008770	C32086855:1-1776C	424^,1]	1-,2-	310-,274-	C32086855:274-310	13489	AltA
C32086855	1	424	-	T_00008770,T_00008769	C32086855:1-1776C	424^,1]	1-,2-	274-,175-	C32086855:175-274	13489	AltA
C32087311	1272	1453	+	T_00008796,T_00008795	C32087311:3-1791W	1272^,1453^	1-,2-	1377-,1385-	C32087311:1377-1385	13489	AltA
C32087325	809	1788	+	T_00008798,T_00008799	C32087325:1-1788W	809^,1788]	1-,2-	952-,991-	C32087325:952-991	13489	AltA
C32087325	809	1788	+	T_00008798,T_00008800	C32087325:1-1788W	809^,1788]	1-,2-	952-,1002-	C32087325:952-1002	13489	AltA
C32087325	809	1788	+	T_00008799,T_00008800	C32087325:1-1788W	809^,1788]	1-,2-	991-,1002-	C32087325:991-1002	13489	AltA
C32087387	339	474	-	T_00008805,T_00008806	C32087387:1-1773C	474-,339-	1^,2^	448^,417^	C32087387:417-448	5302	AltD
C32087387	339	657	-	T_00008803,T_00008805	C32087387:1-1773C	657^,339-	0,1-2^	474-448^	C32087387:448-474	2766	ExonS
C32087387	339	657	-	T_00008803,T_00008806	C32087387:1-1773C	657^,339-	0,1-2^	474-417^	C32087387:417-474	2766	ExonS
C32087387	1	417	-	T_00008806,T_00008804	C32087387:1-1773C	417^,1]	1-,2-	339-,306-	C32087387:306-339	13489	AltA
C32087387	1	474	-	T_00008805,T_00008804	C32087387:1-1773C	474-,1]	1^3-,2^4-	448^339-,417^306-	C32087387:306-448	1086	AltD+AltA+IntronR
C32087387	1	657	-	T_00008802,T_00008803	C32087387:1-1773C	657^,1]	1-,2-	395-,339-	C32087387:339-395	13489	AltA
C32087387	1	657	-	T_00008805,T_00008802	C32087387:1-1773C	657^,1]	1-2^4-,3-	474-448^339-,395-	C32087387:339-474	1171	Other
C32087387	1	657	-	T_00008806,T_00008802	C32087387:1-1773C	657^,1]	1-2^4-,3-	474-417^339-,395-	C32087387:339-474	1171	Other
C32087387	1	657	-	T_00008804,T_00008802	C32087387:1-1773C	657^,1]	1-2^4-,3-	474-417^306-,395-	C32087387:306-474	1171	Other
C32087387	1	657	-	T_00008804,T_00008803	C32087387:1-1773C	657^,1]	1-2^4-,3-	474-417^306-,339-	C32087387:306-474	1171	Other
C32087423	840	1305	+	T_00008808,T_00008807	C32087423:11-1707W	840-,1305-	1^,2^	918^,1001^	C32087423:918-1001	5302	AltD
C32087445	1	508	+	T_00008812,T_00008814	C32087445:1-1795W	1[,508-	1^,2^	390^,396^	C32087445:390-396	5302	AltD
C32087445	390	772	+	T_00008812,T_00008813/T_00008815	C32087445:1-1795W	390^,772^	1-,2-	508-,535-	C32087445:508-535	13489	AltA
C32087445	1	772	+	T_00008813/T_00008815,T_00008814	C32087445:1-1795W	1[,772^	1^4-,2^3-	390^535-,396^508-	C32087445:390-535	511	Other
C32087445	895	1131	+	T_00008813,T_00008812/T_00008814/T_00008815	C32087445:1-1795W	895-,1131-	1^,2^	990^,994^	C32087445:990-994	5302	AltD
C32087489	584	948	+	T_00008820,T_00008818	C32087489:12-1782W	584^,948^	1-,2-	795-,799-	C32087489:795-799	13489	AltA
C32087489	584	959	+	T_00008819,T_00008821	C32087489:12-1782W	584^,959^	1-,2-	795-,799-	C32087489:795-799	13489	AltA
C32087489	799	1055	+	T_00008818,T_00008821	C32087489:12-1782W	799-,1055-	1^,2^	948^,959^	C32087489:948-959	5302	AltD
C32087489	795	1055	+	T_00008820,T_00008819	C32087489:12-1782W	795-,1055-	1^,2^	948^,959^	C32087489:948-959	5302	AltD
C32087489	584	1055	+	T_00008819,T_00008818	C32087489:12-1782W	584^,1055-	1-4^,2-3^	795-959^,799-948^	C32087489:795-959	326	Other
C32087489	584	1055	+	T_00008820,T_00008821	C32087489:12-1782W	584^,1055-	1-3^,2-4^	795-948^,799-959^	C32087489:795-959	482	Other
C32087583	184	855	+	T_00008825,T_00008826/T_00008827	C32087583:2-1800W	184^,855^	1-,2-	613-,816-	C32087583:613-816	13489	AltA
C32087583	997	1237	+	T_00008825/T_00008826,T_00008827	C32087583:2-1800W	997-,1237-	1^,2^	1092^,1098^	C32087583:1092-1098	5302	AltD
C32087855	1	475	+	T_00008845/T_00008846,T_00008843/T_00008844	C32087855:1-1803W	1[,475-	1^,2^	281^,361^	C32087855:281-361	5302	AltD
C32087855	639	1287	+	T_00008843/T_00008846,T_00008844/T_00008845	C32087855:1-1803W	639^,1287^	1-,2-	1156-,1159-	C32087855:1156-1159	13489	AltA
C32087861	449	778	+	T_00008848,T_00008847	C32087861:12-1808W	449-,778-	1^,2^	555^,581^	C32087861:555-581	5302	AltD
C32087959	448	1179	+	T_00008855,T_00008856	C32087959:1-1801W	448-,1179^	0,1^2-	620^710-	C32087959:620-710	6350	IntronR
C32087959	1341	1523	+	T_00008856,T_00008855	C32087959:1-1801W	1341^,1523^	1-,2-	1416-,1457-	C32087959:1416-1457	13489	AltA
C32088157	72	582	+	T_00008868,T_00008867	C32088157:31-1814W	72^,582^	1-,2-	502-,506-	C32088157:502-506	13489	AltA
C32088157	1140	1814	+	T_00008868,T_00008867	C32088157:31-1814W	1140-,1814]	0,1^2-	1475^1621-	C32088157:1475-1621	6350	IntronR
C32088219	605	915	-	T_00008870,T_00008871	C32088219:89-1819C	915^,605^	1-,2-	782-,730-	C32088219:730-782	13489	AltA
C32088433	330	512	+	T_00008882,T_00008883/T_00008884	C32088433:10-1784W	330^,512^	1-,2-	420-,421-	C32088433:420-421	13489	AltA
C32088433	1179	1441	+	T_00008882/T_00008883,T_00008884	C32088433:10-1784W	1179^,1441^	1-,2-	1277-,1282-	C32088433:1277-1282	13489	AltA
C32088705	4	1534	+	T_00008899,T_00008900	C32088705:4-1835W	4[,1534^	0,1^2-	1005^1275-	C32088705:1005-1275	6350	IntronR
C32088787	1434	1838	-	T_00008904,T_00008905	C32088787:393-1838C	1838[,1434-	1^,2^	1528^,1524^	C32088787:1524-1528	5302	AltD
C32088819	650	1170	+	T_00008908/T_00008909,T_00008910	C32088819:650-1839W	650[,1170^	0,1^2-	914^1018-	C32088819:914-1018	6350	IntronR
C32088819	1170	1431	+	T_00008910/T_00008911,T_00008909	C32088819:650-1839W	1170^,1431^	1-,2-	1244-,1259-	C32088819:1244-1259	13489	AltA
C32088819	1244	1549	+	T_00008908,T_00008910/T_00008911	C32088819:650-1839W	1244-,1549-	1^,2^	1402^,1431^	C32088819:1402-1431	5302	AltD
C32088819	1170	1549	+	T_00008908,T_00008909	C32088819:650-1839W	1170^,1549-	1-3^,2-4^	1244-1402^,1259-1431^	C32088819:1244-1431	482	Other
C32088921	1372	1574	-	T_00008916,T_00008915	C32088921:24-1841C	1574^,1372^	1-,2-	1459-,1455-	C32088921:1455-1459	13489	AltA
C32088941	1365	1841	-	T_00008921,T_00008920	C32088941:67-1841C	1841[,1365^	0,1^2-	1586^1504-	C32088941:1504-1586	6350	IntronR
C32088941	1278	1504	-	T_00008919,T_00008920	C32088941:67-1841C	1504-,1278-	1^,2^	1412^,1365^	C32088941:1365-1412	5302	AltD
C32088941	843	1365	-	T_00008920,T_00008921	C32088941:67-1841C	1365^,843^	1-,2-	1278-,1267-	C32088941:1267-1278	13489	AltA
C32088965	977	1591	-	T_00008925,T_00008924	C32088965:1-1834C	1591^,977^	1-,2-	1422-,1281-	C32088965:1281-1422	13489	AltA
C32089509	182	356	+	T_00008951,T_00008952	C32089509:7-1864W	182-,356-	1^,2^	251^,252^	C32089509:251-252	5302	AltD
C32089799	108	812	+	T_00008968/T_00008969/T_00008971/T_00008972,T_00008967/T_00008970/T_00008973	C32089799:108-1850W	108[,812^	0,1^2-	361^782-	C32089799:361-782	6350	IntronR
C32089799	1075	1563	+	T_00008967/T_00008969/T_00008970/T_00008971/T_00008972/T_00008973,T_00008968	C32089799:108-1850W	1075^,1563^	1-,2-	1472-,1476-	C32089799:1472-1476	13489	AltA
C32089799	1563	1783	+	T_00008971/T_00008973,T_00008967/T_00008969	C32089799:108-1850W	1563^,1783-	0,1-2^	1675-1682^	C32089799:1675-1682	2766	ExonS
C32089799	1563	1850	+	T_00008967/T_00008969,T_00008968/T_00008970/T_00008972	C32089799:108-1850W	1563^,1850]	1-2^4-,3-	1675-1682^1783-,1749-	C32089799:1675-1783	1171	Other
C32089799	1563	1850	+	T_00008968/T_00008970/T_00008972,T_00008971/T_00008973	C32089799:108-1850W	1563^,1850]	1-,2-	1749-,1783-	C32089799:1749-1783	13489	AltA
C32089837	1513	1876	+	T_00008975,T_00008974	C32089837:1-1876W	1513^,1876]	1-,2-	1617-,1626-	C32089837:1617-1626	13489	AltA
C32089841	704	953	+	T_00008977/T_00008978,T_00008980	C32089841:21-1873W	704^,953^	1-,2-	786-,834-	C32089841:786-834	13489	AltA
C32089841	704	1030	+	T_00008979,T_00008980	C32089841:21-1873W	704^,1030-	0,1-2^	834-953^	C32089841:834-953	2766	ExonS
C32089841	704	1030	+	T_00008979,T_00008977/T_00008978	C32089841:21-1873W	704^,1030-	0,1-2^	786-953^	C32089841:786-953	2766	ExonS
C32089841	786	1074	+	T_00008976,T_00008977/T_00008978	C32089841:21-1873W	786-,1074^	0,1^2-	953^1030-	C32089841:953-1030	6350	IntronR
C32089841	704	1074	+	T_00008976,T_00008979	C32089841:21-1873W	704^,1074^	1-,2-	786-,1030-	C32089841:786-1030	13489	AltA
C32089841	704	1074	+	T_00008976,T_00008980	C32089841:21-1873W	704^,1074^	1-,2-3^4-	786-,834-953^1030-	C32089841:786-1030	513	AltA+IntronR2
C32089841	1379	1676	+	T_00008976,T_00008977/T_00008979	C32089841:21-1873W	1379^,1676^	1-,2-	1471-,1595-	C32089841:1471-1595	13489	AltA
C32089841	1172	1676	+	T_00008980,T_00008976	C32089841:21-1873W	1172-,1676^	0,1^2-	1379^1471-	C32089841:1379-1471	6350	IntronR
C32089841	1172	1676	+	T_00008980,T_00008977/T_00008979	C32089841:21-1873W	1172-,1676^	0,1^2-	1379^1595-	C32089841:1379-1595	6350	IntronR
C32089841	1074	1676	+	T_00008980,T_00008978	C32089841:21-1873W	1074^,1676^	1-,2-	1172-,1296-	C32089841:1172-1296	13489	AltA
C32089841	1074	1676	+	T_00008976,T_00008978	C32089841:21-1873W	1074^,1676^	1-3^4-,2-	1172-1379^1471-,1296-	C32089841:1172-1471	552	AltA+IntronR1
C32089841	1074	1676	+	T_00008977/T_00008979,T_00008978	C32089841:21-1873W	1074^,1676^	1-3^4-,2-	1172-1379^1595-,1296-	C32089841:1172-1595	552	AltA+IntronR1
C32089967	1	1341	-	T_00008986,T_00008985	C32089967:1-1864C	1341-,1]	0,1^2-	1312^1203-	C32089967:1203-1312	6350	IntronR
C32090083	672	844	-	T_00008997,T_00008998/T_00008999	C32090083:6-1887C	844^,672^	1-,2-	751-,748-	C32090083:748-751	13489	AltA
C32090083	567	748	-	T_00008998/T_00008999,T_00008996	C32090083:6-1887C	748-,567-	1^,2^	672^,671^	C32090083:671-672	5302	AltD
C32090083	567	844	-	T_00008997,T_00008996	C32090083:6-1887C	844^,567-	1-3^,2-4^	751-672^,748-671^	C32090083:671-751	482	Other
C32090083	399	567	-	T_00008996/T_00008997/T_00008999,T_00008998	C32090083:6-1887C	567-,399-	1^,2^	497^,496^	C32090083:496-497	5302	AltD
C32090195	394	1172	+	T_00009003,T_00009004	C32090195:52-1892W	394^,1172^	1-,2-	497-,501-	C32090195:497-501	13489	AltA
C32090199	635	796	+	T_00009006,T_00009007	C32090199:16-1155W	635-,796-	1^,2^	673^,677^	C32090199:673-677	5302	AltD
C32090247	255	503	+	T_00009013,T_00009014	C32090247:20-1831W	255^,503^	1-,2-	350-,354-	C32090247:350-354	13489	AltA
C32090267	1141	1692	-	T_00009016,T_00009015	C32090267:19-1887C	1692^,1141^	1-,2-	1308-,1226-	C32090267:1226-1308	13489	AltA
C32090267	1141	1692	-	T_00009017,T_00009015	C32090267:19-1887C	1692^,1141^	1-,2-	1231-,1226-	C32090267:1226-1231	13489	AltA
C32090267	1141	1692	-	T_00009016,T_00009017	C32090267:19-1887C	1692^,1141^	1-,2-	1308-,1231-	C32090267:1231-1308	13489	AltA
C32090775	1385	1571	+	T_00009039,T_00009040	C32090775:52-1719W	1385-,1571-	1^,2^	1474^,1479^	C32090775:1474-1479	5302	AltD
C32090871	10	1399	-	T_00009044,T_00009043	C32090871:10-1917C	1399^,10]	1-,2-	873-,803-	C32090871:803-873	13489	AltA
C32090871	10	1399	-	T_00009045,T_00009043	C32090871:10-1917C	1399^,10]	1-,2-	1060-,803-	C32090871:803-1060	13489	AltA
C32090871	10	1399	-	T_00009045,T_00009044	C32090871:10-1917C	1399^,10]	1-,2-	1060-,873-	C32090871:873-1060	13489	AltA
C32091175	292	1867	-	T_00009061,T_00009060	C32091175:1-1929C	1867^,292^	1-,2-	1744-,1739-	C32091175:1739-1744	13489	AltA
C32091237	524	1173	+	T_00009067,T_00009068	C32091237:285-1927W	524^,1173^	1-,2-	781-,979-	C32091237:781-979	13489	AltA
C32091245	199	547	+	T_00009071,T_00009070	C32091245:1-1930W	199^,547^	1-,2-	305-,312-	C32091245:305-312	13489	AltA
C32091333	305	1932	+	T_00009078,T_00009077	C32091333:21-1932W	305-,1932]	0,1^2-	555^1817-	C32091333:555-1817	6350	IntronR
C32091447	1081	1840	-	T_00009085,T_00009084	C32091447:69-1932C	1840^,1081^	1-,2-	1198-,1185-	C32091447:1185-1198	13489	AltA
C32091509	1018	1395	-	T_00009092,T_00009091	C32091509:1018-1833C	1395^,1018]	1-3^4-,2-	1319-1279^1206-,1310-	C32091509:1206-1319	552	AltA+IntronR1
C32091511	867	1140	-	T_00009094,T_00009093	C32091511:1-1901C	1140^,867^	1-,2-	953-,948-	C32091511:948-953	13489	AltA
C32091647	1090	1699	+	T_00009099,T_00009098/T_00009100	C32091647:1-1945W	1090-,1699-	1^,2^	1215^,1218^	C32091647:1215-1218	5302	AltD
C32091845	244	393	+	T_00009107,T_00009106	C32091845:19-1926W	244^,393^	1-,2-	331-,332-	C32091845:331-332	13489	AltA
C32091845	244	393	+	T_00009108,T_00009106	C32091845:19-1926W	244^,393^	1-,2-	330-,332-	C32091845:330-332	13489	AltA
C32091845	244	393	+	T_00009109,T_00009106	C32091845:19-1926W	244^,393^	1-,2-	327-,332-	C32091845:327-332	13489	AltA
C32091845	244	393	+	T_00009108,T_00009107	C32091845:19-1926W	244^,393^	1-,2-	330-,331-	C32091845:330-331	13489	AltA
C32091845	244	393	+	T_00009109,T_00009107	C32091845:19-1926W	244^,393^	1-,2-	327-,331-	C32091845:327-331	13489	AltA
C32091845	244	393	+	T_00009109,T_00009108	C32091845:19-1926W	244^,393^	1-,2-	327-,330-	C32091845:327-330	13489	AltA
C32091859	1	1178	+	T_00009111,T_00009110	C32091859:1-1957W	1[,1178-	1^,2^	304^,330^	C32091859:304-330	5302	AltD
C32091859	1178	1957	+	T_00009111,T_00009110	C32091859:1-1957W	1178-,1957]	0,1^2-	1226^1300-	C32091859:1226-1300	6350	IntronR
C32091965	1	1382	-	T_00009115,T_00009114	C32091965:1-1955C	1382^,1]	1-,2-	387-,373-	C32091965:373-387	13489	AltA
C32092145	619	1219	+	T_00009122,T_00009123	C32092145:1-1967W	619^,1219^	1-,2-	1034-,1052-	C32092145:1034-1052	13489	AltA
C32092215	1032	1950	-	T_00009128,T_00009130	C32092215:4-1950C	1950[,1032-	1^,2^	1287^,1274^	C32092215:1274-1287	5302	AltD
C32092215	4	1274	-	T_00009126,T_00009130	C32092215:4-1950C	1274^,4]	1-,2-	1043-,1032-	C32092215:1032-1043	13489	AltA
C32092215	4	1278	-	T_00009125,T_00009127	C32092215:4-1950C	1278^,4]	1-,2-	1043-,1032-	C32092215:1032-1043	13489	AltA
C32092215	4	1287	-	T_00009129,T_00009128	C32092215:4-1950C	1287^,4]	1-,2-	1043-,1032-	C32092215:1032-1043	13489	AltA
C32092215	4	1945	-	T_00009127,T_00009126	C32092215:4-1950C	1945[,4]	1^4-,2^3-	1278^1032-,1274^1043-	C32092215:1032-1278	511	Other
C32092215	4	1950	-	T_00009129,T_00009130	C32092215:4-1950C	1950[,4]	1^3-,2^4-	1287^1043-,1274^1032-	C32092215:1032-1287	1086	AltD+AltA+IntronR
C32092477	215	591	+	T_00009138/T_00009139/T_00009141,T_00009140	C32092477:1-1981W	215^,591^	1-,2-	392-,399-	C32092477:392-399	13489	AltA
C32092477	591	1573	+	T_00009139/T_00009140,T_00009138	C32092477:1-1981W	591^,1573^	1-,2-	1062-,1101-	C32092477:1062-1101	13489	AltA
C32092477	591	1573	+	T_00009141,T_00009138	C32092477:1-1981W	591^,1573^	1-,2-	812-,1101-	C32092477:812-1101	13489	AltA
C32092477	591	1573	+	T_00009141,T_00009139/T_00009140	C32092477:1-1981W	591^,1573^	1-,2-	812-,1062-	C32092477:812-1062	13489	AltA
C32092477	392	1573	+	T_00009142,T_00009138	C32092477:1-1981W	392-,1573^	0,1^2-	591^1101-	C32092477:591-1101	6350	IntronR
C32092477	392	1573	+	T_00009142,T_00009139	C32092477:1-1981W	392-,1573^	0,1^2-	591^1062-	C32092477:591-1062	6350	IntronR
C32092477	392	1573	+	T_00009142,T_00009141	C32092477:1-1981W	392-,1573^	0,1^2-	591^812-	C32092477:591-812	6350	IntronR
C32092477	215	1573	+	T_00009142,T_00009140	C32092477:1-1981W	215^,1573^	1-,2-3^4-	392-,399-591^1062-	C32092477:392-1062	513	AltA+IntronR2
C32092485	163	592	+	T_00009145/T_00009148,T_00009147	C32092485:1-1981W	163^,592-	0,1-2^	291-373^	C32092485:291-373	2766	ExonS
C32092485	163	668	+	T_00009149,T_00009148	C32092485:1-1981W	163^,668^	1-,2-	558-,592-	C32092485:558-592	13489	AltA
C32092485	163	1223	+	T_00009146,T_00009145	C32092485:1-1981W	163^,1223]	1-,2-	558-,592-	C32092485:558-592	13489	AltA
C32092485	163	1223	+	T_00009147,T_00009146	C32092485:1-1981W	163^,1223]	1-2^4-,3-	291-373^592-,558-	C32092485:291-592	1171	Other
C32092529	238	803	-	T_00009151,T_00009152	C32092529:1-1746C	803-,238^	0,1^2-	756^338-	C32092529:338-756	6350	IntronR
C32092541	567	1321	-	T_00009154,T_00009153	C32092541:5-1981C	1321^,567^	1-,2-	779-,769-	C32092541:769-779	13489	AltA
C32092603	15	833	-	T_00009159,T_00009160	C32092603:15-1986C	833^,15]	1-,2-	271-,230-	C32092603:230-271	13489	AltA
C32092603	15	879	-	T_00009161,T_00009159	C32092603:15-1986C	879-,15]	0,1^2-	833^271-	C32092603:271-833	6350	IntronR
C32092603	15	879	-	T_00009161,T_00009160	C32092603:15-1986C	879-,15]	0,1^2-	833^230-	C32092603:230-833	6350	IntronR
C32092639	725	1263	+	T_00009166,T_00009164	C32092639:15-1988W	725-,1263^	0,1^2-	729^1120-	C32092639:729-1120	6350	IntronR
C32092639	725	1263	+	T_00009163,T_00009164	C32092639:15-1988W	725-,1263^	1^3-,2^4-	727^1118-,729^1120-	C32092639:727-1120	1086	AltD+AltA+IntronR
C32092639	725	1263	+	T_00009166,T_00009163	C32092639:15-1988W	725-,1263^	0,1^2-	727^1118-	C32092639:727-1118	6350	IntronR
C32092639	336	1263	+	T_00009167,T_00009164	C32092639:15-1988W	336-,1263^	0,1^2-3^4-	444^725-729^1120-	C32092639:444-1120	815	IntronR+IntronR
C32092639	336	1263	+	T_00009167,T_00009166	C32092639:15-1988W	336-,1263^	0,1^2-	444^725-	C32092639:444-725	6350	IntronR
C32092639	336	1263	+	T_00009167,T_00009163	C32092639:15-1988W	336-,1263^	0,1^2-3^4-	444^725-727^1118-	C32092639:444-1118	815	IntronR+IntronR
C32092639	1118	1676	+	T_00009169,T_00009163	C32092639:15-1988W	1118-,1676^	0,1^2-	1263^1578-	C32092639:1263-1578	6350	IntronR
C32092639	725	1676	+	T_00009165,T_00009164	C32092639:15-1988W	725-,1676^	0,1^2-3^4-	729^1120-1263^1578-	C32092639:729-1578	815	IntronR+IntronR
C32092639	725	1676	+	T_00009169,T_00009164	C32092639:15-1988W	725-,1676^	1^3-,2^4-5^6-	727^1118-,729^1120-1263^1578-	C32092639:727-1578	34	Other
C32092639	725	1676	+	T_00009165,T_00009166	C32092639:15-1988W	725-,1676^	0,1^2-	1263^1578-	C32092639:1263-1578	6350	IntronR
C32092639	725	1676	+	T_00009169,T_00009166	C32092639:15-1988W	725-,1676^	1^2-,3^4-	727^1118-,1263^1578-	C32092639:727-1578	457	IntronRorIntronR
C32092639	725	1676	+	T_00009165,T_00009163	C32092639:15-1988W	725-,1676^	0,1^2-3^4-	727^1118-1263^1578-	C32092639:727-1578	815	IntronR+IntronR
C32092639	725	1676	+	T_00009165,T_00009169	C32092639:15-1988W	725-,1676^	0,1^2-	727^1118-	C32092639:727-1118	6350	IntronR
C32092639	336	1676	+	T_00009168,T_00009167	C32092639:15-1988W	336-,1676^	0,1^2-	1263^1578-	C32092639:1263-1578	6350	IntronR
C32092639	336	1676	+	T_00009165,T_00009167	C32092639:15-1988W	336-,1676^	1^2-,3^4-	444^725-,1263^1578-	C32092639:444-1578	457	IntronRorIntronR
C32092639	336	1676	+	T_00009169,T_00009167	C32092639:15-1988W	336-,1676^	1^2-3^4-,5^6-	444^725-727^1118-,1263^1578-	C32092639:444-1578	78	Other
C32092639	336	1676	+	T_00009168,T_00009164	C32092639:15-1988W	336-,1676^	0,1^2-3^4-5^6-	444^725-729^1120-1263^1578-	C32092639:444-1578	122	Other
C32092639	336	1676	+	T_00009168,T_00009166	C32092639:15-1988W	336-,1676^	0,1^2-3^4-	444^725-1263^1578-	C32092639:444-1578	815	IntronR+IntronR
C32092639	336	1676	+	T_00009168,T_00009165	C32092639:15-1988W	336-,1676^	0,1^2-	444^725-	C32092639:444-725	6350	IntronR
C32092639	336	1676	+	T_00009168,T_00009163	C32092639:15-1988W	336-,1676^	0,1^2-3^4-5^6-	444^725-727^1118-1263^1578-	C32092639:444-1578	122	Other
C32092639	336	1676	+	T_00009168,T_00009169	C32092639:15-1988W	336-,1676^	0,1^2-3^4-	444^725-727^1118-	C32092639:444-1118	815	IntronR+IntronR
C32092825	1109	1996	+	T_00009173,T_00009174	C32092825:1-1996W	1109^,1996]	1-,2-	1658-,1663-	C32092825:1658-1663	13489	AltA
C32092961	504	799	+	T_00009179,T_00009177	C32092961:16-1994W	504-,799-	1^,2^	637^,655^	C32092961:637-655	5302	AltD
C32092961	655	1520	+	T_00009178,T_00009177	C32092961:16-1994W	655^,1520^	1-,2-	789-,799-	C32092961:789-799	13489	AltA
C32092961	504	1520	+	T_00009179,T_00009178	C32092961:16-1994W	504-,1520^	1^4-,2^3-	637^799-,655^789-	C32092961:637-799	511	Other
C32093003	945	1208	-	T_00009181,T_00009180	C32093003:16-2005C	1208-,945-	1^,2^	1051^,1040^	C32093003:1040-1051	5302	AltD
C32093385	349	587	-	T_00009200,T_00009199	C32093385:42-1976C	587^,349^	1-,2-	498-,495-	C32093385:495-498	13489	AltA
C32093491	16	1860	+	T_00009205,T_00009204	C32093491:16-1860W	16[,1860]	0,1^2-	740^1339-	C32093491:740-1339	6350	IntronR
C32093509	264	929	+	T_00009207,T_00009206	C32093509:2-2010W	264^,929-	0,1-2^	638-818^	C32093509:638-818	2766	ExonS
C32093647	593	826	+	T_00009212,T_00009213	C32093647:29-2035W	593-,826^	0,1^2-	668^757-	C32093647:668-757	6350	IntronR
C32093647	506	826	+	T_00009212,T_00009215	C32093647:29-2035W	506^,826^	1-,2-	593-,603-	C32093647:593-603	13489	AltA
C32093647	506	826	+	T_00009213,T_00009215	C32093647:29-2035W	506^,826^	1-3^4-,2-	593-668^757-,603-	C32093647:593-757	552	AltA+IntronR1
C32093647	757	924	+	T_00009214,T_00009213	C32093647:29-2035W	757-,924-	1^,2^	810^,826^	C32093647:810-826	5302	AltD
C32093647	506	924	+	T_00009214,T_00009215	C32093647:29-2035W	506^,924-	1-3^4-5^,2-6^	593-668^757-810^,603-826^	C32093647:593-826	11	Other
C32093647	826	994	+	T_00009212,T_00009213/T_00009215	C32093647:29-2035W	826^,994^	1-,2-	923-,924-	C32093647:923-924	13489	AltA
C32093647	593	994	+	T_00009214,T_00009212	C32093647:29-2035W	593-,994^	1^2-3^6-,4^5-	668^757-810^924-,826^923-	C32093647:668-924	28	Other
C32093647	1570	1772	+	T_00009212/T_00009213/T_00009214,T_00009215	C32093647:29-2035W	1570^,1772^	1-,2-	1647-,1682-	C32093647:1647-1682	13489	AltA
C32093665	290	713	+	T_00009217,T_00009216	C32093665:290-2035W	290[,713-	1^,2^	505^,526^	C32093665:505-526	5302	AltD
C32093665	1495	2035	+	T_00009218,T_00009216/T_00009217	C32093665:290-2035W	1495^,2035]	1-,2-	1567-,1594-	C32093665:1567-1594	13489	AltA
C32093859	1300	1923	-	T_00009223,T_00009224	C32093859:1-2043C	1923^,1300-	0,1-2^	1551-1447^	C32093859:1447-1551	2766	ExonS
C32093859	1261	2043	-	T_00009225,T_00009223	C32093859:1-2043C	2043[,1261^	0,1^2-	1923^1300-	C32093859:1300-1923	6350	IntronR
C32093859	1261	2043	-	T_00009225,T_00009224	C32093859:1-2043C	2043[,1261^	0,1^2-3^4-	1923^1551-1447^1300-	C32093859:1300-1923	815	IntronR+IntronR
C32094069	1	215	-	T_00009234,T_00009235	C32094069:1-2052C	215^,1]	1-,2-	111-,106-	C32094069:106-111	13489	AltA
C32094215	1030	2060	+	T_00009240,T_00009239	C32094215:1-2060W	1030-,2060]	0,1^2-	1319^1578-	C32094215:1319-1578	6350	IntronR
C32094215	1687	1997	-	T_00009243,T_00009241	C32094215:11-2061C	1997^,1687^	1-,2-	1785-,1762-	C32094215:1762-1785	13489	AltA
C32094215	11	356	-	T_00009241/T_00009243,T_00009242	C32094215:11-2061C	356-,11]	0,1^2-	229^138-	C32094215:138-229	6350	IntronR
C32094329	575	1755	-	T_00009248,T_00009249	C32094329:8-2066C	1755^,575^	1-,2-	1625-,1611-	C32094329:1611-1625	13489	AltA
C32094607	304	522	-	T_00009265,T_00009263/T_00009264	C32094607:1-2081C	522-,304-	1^,2^	402^,398^	C32094607:398-402	5302	AltD
C32094705	1	758	-	T_00009269,T_00009270	C32094705:1-2062C	758-,1]	0,1^2-	687^358-	C32094705:358-687	6350	IntronR
C32094923	734	1359	-	T_00009276,T_00009274/T_00009275/T_00009277	C32094923:61-2098C	1359^,734^	1-,2-	811-,787-	C32094923:787-811	13489	AltA
C32094923	568	734	-	T_00009274/T_00009276/T_00009277,T_00009275	C32094923:61-2098C	734^,568^	1-,2-	645-,619-	C32094923:619-645	13489	AltA
C32095039	66	1630	-	T_00009284,T_00009283	C32095039:66-1885C	1630^,66]	1-,2-	1069-,1066-	C32095039:1066-1069	13489	AltA
C32095299	1647	1798	-	T_00009304,T_00009305	C32095299:11-1993C	1798^,1647^	1-,2-	1730-,1725-	C32095299:1725-1730	13489	AltA
C32095299	1647	1798	-	T_00009304,T_00009306	C32095299:11-1993C	1798^,1647^	1-,2-	1730-,1724-	C32095299:1724-1730	13489	AltA
C32095299	1647	1798	-	T_00009305,T_00009306	C32095299:11-1993C	1798^,1647^	1-,2-	1725-,1724-	C32095299:1724-1725	13489	AltA
C32095375	776	1266	-	T_00009310,T_00009311	C32095375:776-2118C	1266^,776]	1-,2-	940-,934-	C32095375:934-940	13489	AltA
C32095533	1735	2127	+	T_00009319,T_00009318	C32095533:5-2127W	1735-,2127]	0,1^2-	1835^2060-	C32095533:1835-2060	6350	IntronR
C32095607	181	424	-	T_00009324,T_00009323	C32095607:3-2130C	424^,181^	1-,2-	335-,314-	C32095607:314-335	13489	AltA
C32095695	6	622	-	T_00009329,T_00009328	C32095695:6-2135C	622-,6]	0,1^2-	529^463-	C32095695:463-529	6350	IntronR
C32095709	1594	1872	-	T_00009331,T_00009332	C32095709:1-2062C	1872^,1594-	0,1-2^	1739-1670^	C32095709:1670-1739	2766	ExonS
C32095791	542	1145	+	T_00009336,T_00009337	C32095791:1-2032W	542^,1145^	1-,2-	678-,769-	C32095791:678-769	13489	AltA
C32095949	752	1192	-	T_00009343/T_00009347,T_00009344/T_00009345/T_00009346	C32095949:31-2148C	1192-,752-	1^,2^	1058^,1047^	C32095949:1047-1058	5302	AltD
C32096087	1691	2155	-	T_00009352,T_00009353	C32096087:1-2155C	2155[,1691^	0,1^2-	1827^1746-	C32096087:1746-1827	6350	IntronR
C32096087	605	1471	-	T_00009352,T_00009351	C32096087:1-2155C	1471-,605-	1^,2^	950^,818^	C32096087:818-950	5302	AltD
C32096087	393	1471	-	T_00009353,T_00009351	C32096087:1-2155C	1471-,393^	0,1^2-	818^605-	C32096087:605-818	6350	IntronR
C32096087	393	1471	-	T_00009353,T_00009352	C32096087:1-2155C	1471-,393^	0,1^2-	950^605-	C32096087:605-950	6350	IntronR
C32096165	419	1083	+	T_00009357,T_00009358	C32096165:3-1964W	419-,1083^	0,1^2-	724^998-	C32096165:724-998	6350	IntronR
C32096261	319	1020	+	T_00009361,T_00009362	C32096261:1-1810W	319-,1020-	1^,2^	623^,671^	C32096261:623-671	5302	AltD
C32096261	319	1112	+	T_00009363,T_00009361	C32096261:1-1810W	319-,1112^	0,1^2-	623^1020-	C32096261:623-1020	6350	IntronR
C32096261	319	1112	+	T_00009363,T_00009362	C32096261:1-1810W	319-,1112^	0,1^2-	671^1020-	C32096261:671-1020	6350	IntronR
C32096329	645	837	-	T_00009370/T_00009371,T_00009372	C32096329:1-2155C	837^,645^	1-,2-	720-,715-	C32096329:715-720	13489	AltA
C32096329	441	645	-	T_00009370,T_00009371/T_00009372	C32096329:1-2155C	645^,441^	1-,2-	570-,553-	C32096329:553-570	13489	AltA
C32096331	1576	1969	-	T_00009373,T_00009374	C32096331:250-2158C	1969^,1576^	1-,2-	1669-,1665-	C32096331:1665-1669	13489	AltA
C32096573	759	2178	+	T_00009383,T_00009382	C32096573:2-2178W	759-,2178]	0,1^2-	900^1121-	C32096573:900-1121	6350	IntronR
C32096705	318	637	+	T_00009388,T_00009389	C32096705:57-2105W	318-,637-	1^,2^	375^,532^	C32096705:375-532	5302	AltD
C32096889	1800	2019	-	T_00009396,T_00009395	C32096889:1-2193C	2019^,1800^	1-,2-	1865-,1864-	C32096889:1864-1865	13489	AltA
C32096889	1800	2019	-	T_00009395,T_00009397/T_00009398/T_00009399	C32096889:1-2193C	2019^,1800^	1-,2-	1864-,1863-	C32096889:1863-1864	13489	AltA
C32096889	1800	2019	-	T_00009396,T_00009397/T_00009398/T_00009399	C32096889:1-2193C	2019^,1800^	1-,2-	1865-,1863-	C32096889:1863-1865	13489	AltA
C32096889	437	733	-	T_00009396/T_00009397,T_00009398	C32096889:1-2193C	733-,437^	0,1^2-	648^561-	C32096889:561-648	6350	IntronR
C32096889	289	561	-	T_00009398,T_00009395/T_00009399	C32096889:1-2193C	561-,289-	1^,2^	437^,417^	C32096889:417-437	5302	AltD
C32096889	289	733	-	T_00009395/T_00009399,T_00009396	C32096889:1-2193C	733-,289-	1^2-4^,3^	648^561-417^,437^	C32096889:417-648	181	Other
C32096889	229	437	-	T_00009397,T_00009398	C32096889:1-2193C	437^,229^	1-,2-	290-,289-	C32096889:289-290	13489	AltA
C32096889	229	733	-	T_00009395/T_00009399,T_00009397	C32096889:1-2193C	733-,229^	1^2-4^6-,3^5-	648^561-417^289-,437^290-	C32096889:289-648	24	Other
C32096889	123	289	-	T_00009395/T_00009398/T_00009399,T_00009396	C32096889:1-2193C	289-,123-	1^,2^	229^,223^	C32096889:223-229	5302	AltD
C32096889	123	437	-	T_00009397,T_00009396	C32096889:1-2193C	437^,123-	1-3^,2-4^	290-229^,289-223^	C32096889:223-290	482	Other
C32096967	111	304	+	T_00009402,T_00009401	C32096967:29-2177W	111[,304-	1^,2^	179^,183^	C32096967:179-183	5302	AltD
C32096967	1233	1699	+	T_00009400/T_00009401,T_00009402	C32096967:29-2177W	1233^,1699^	1-,2-	1577-,1582-	C32096967:1577-1582	13489	AltA
C32096967	1233	1699	+	T_00009400/T_00009401,T_00009403	C32096967:29-2177W	1233^,1699^	1-,2-	1577-,1638-	C32096967:1577-1638	13489	AltA
C32096967	1233	1699	+	T_00009402,T_00009403	C32096967:29-2177W	1233^,1699^	1-,2-	1582-,1638-	C32096967:1582-1638	13489	AltA
C32097021	320	781	+	T_00009406,T_00009405	C32097021:19-2199W	320^,781^	1-,2-	689-,703-	C32097021:689-703	13489	AltA
C32097083	1724	1937	-	T_00009413/T_00009414/T_00009415/T_00009416,T_00009412/T_00009417/T_00009419/T_00009420/T_00009421	C32097083:125-2188C	1937^,1724^	1-,2-	1854-,1840-	C32097083:1840-1854	13489	AltA
C32097083	1487	1724	-	T_00009416/T_00009417,T_00009412/T_00009413/T_00009414/T_00009415/T_00009419/T_00009420/T_00009421	C32097083:125-2188C	1724^,1487^	1-,2-	1634-,1630-	C32097083:1630-1634	13489	AltA
C32097083	1282	1487	-	T_00009412/T_00009413,T_00009414/T_00009415/T_00009416/T_00009417/T_00009419/T_00009420/T_00009421	C32097083:125-2188C	1487^,1282^	1-,2-	1358-,1356-	C32097083:1356-1358	13489	AltA
C32097083	1282	1487	-	T_00009418,T_00009412/T_00009413	C32097083:125-2188C	1487^,1282^	1-,2-	1361-,1358-	C32097083:1358-1361	13489	AltA
C32097083	1282	1487	-	T_00009418,T_00009414/T_00009415/T_00009416/T_00009417/T_00009419/T_00009420/T_00009421	C32097083:125-2188C	1487^,1282^	1-,2-	1361-,1356-	C32097083:1356-1361	13489	AltA
C32097083	590	1135	-	T_00009415/T_00009417/T_00009420,T_00009416/T_00009419	C32097083:125-2188C	1135^,590^	1-,2-	708-,688-	C32097083:688-708	13489	AltA
C32097083	590	1203	-	T_00009412/T_00009413/T_00009414/T_00009418/T_00009421,T_00009415/T_00009417/T_00009420	C32097083:125-2188C	1203-,590^	0,1^2-	1135^708-	C32097083:708-1135	6350	IntronR
C32097083	590	1203	-	T_00009412/T_00009413/T_00009414/T_00009418/T_00009421,T_00009416/T_00009419	C32097083:125-2188C	1203-,590^	0,1^2-	1135^688-	C32097083:688-1135	6350	IntronR
C32097119	1582	1865	+	T_00009425,T_00009424	C32097119:1199-2205W	1582-,1865-	1^,2^	1674^,1753^	C32097119:1674-1753	5302	AltD
C32097181	1783	2036	-	T_00009427/T_00009431,T_00009430/T_00009433	C32097181:1-2208C	2036^,1783^	1-,2-	1961-,1956-	C32097181:1956-1961	13489	AltA
C32097181	1779	2036	-	T_00009428/T_00009432,T_00009429/T_00009434	C32097181:1-2208C	2036^,1779^	1-,2-	1961-,1956-	C32097181:1956-1961	13489	AltA
C32097181	1465	1956	-	T_00009430/T_00009433,T_00009429/T_00009434	C32097181:1-2208C	1956-,1465-	1^,2^	1783^,1779^	C32097181:1779-1783	5302	AltD
C32097181	1465	1961	-	T_00009427/T_00009431,T_00009428/T_00009432	C32097181:1-2208C	1961-,1465-	1^,2^	1783^,1779^	C32097181:1779-1783	5302	AltD
C32097181	1465	2036	-	T_00009428/T_00009432,T_00009430/T_00009433	C32097181:1-2208C	2036^,1465-	1-4^,2-3^	1961-1779^,1956-1783^	C32097181:1779-1961	326	Other
C32097181	1465	2036	-	T_00009427/T_00009431,T_00009429/T_00009434	C32097181:1-2208C	2036^,1465-	1-3^,2-4^	1961-1783^,1956-1779^	C32097181:1779-1961	482	Other
C32097181	876	1465	-	T_00009431/T_00009432/T_00009433/T_00009434,T_00009429	C32097181:1-2208C	1465-,876-	1^,2^	1325^,975^	C32097181:975-1325	5302	AltD
C32097181	756	1465	-	T_00009427/T_00009428/T_00009430,T_00009429	C32097181:1-2208C	1465-,756^	0,1^2-	975^876-	C32097181:876-975	6350	IntronR
C32097181	756	1465	-	T_00009427/T_00009428/T_00009430,T_00009431/T_00009432/T_00009433/T_00009434	C32097181:1-2208C	1465-,756^	0,1^2-	1325^876-	C32097181:876-1325	6350	IntronR
C32097199	677	2087	+	T_00009437,T_00009438	C32097199:112-2209W	677^,2087-	0,1-2^	981-1062^	C32097199:981-1062	2766	ExonS
C32097199	981	2209	+	T_00009436,T_00009438	C32097199:112-2209W	981-,2209]	0,1^2-	1062^2087-	C32097199:1062-2087	6350	IntronR
C32097199	677	2209	+	T_00009436,T_00009437	C32097199:112-2209W	677^,2209]	1-,2-	981-,2087-	C32097199:981-2087	13489	AltA
C32097587	1302	2216	+	T_00009453,T_00009452	C32097587:1-2216W	1302^,2216]	1-,2-	1627-,1747-	C32097587:1627-1747	13489	AltA
C32097661	1592	1863	-	T_00009455,T_00009456	C32097661:1-2205C	1863^,1592^	1-,2-	1648-,1646-	C32097661:1646-1648	13489	AltA
C32097683	18	1187	-	T_00009457,T_00009458	C32097683:18-2085C	1187^,18]	1-,2-	619-,118-	C32097683:118-619	13489	AltA
C32097725	1060	1898	+	T_00009461/T_00009463,T_00009462	C32097725:10-2241W	1060^,1898^	1-,2-	1844-,1851-	C32097725:1844-1851	13489	AltA
C32097725	1898	2087	+	T_00009461/T_00009462,T_00009463	C32097725:10-2241W	1898^,2087^	1-,2-	2013-,2034-	C32097725:2013-2034	13489	AltA
C32097773	1803	2136	-	T_00009466,T_00009465	C32097773:296-2160C	2136[,1803-	1^,2^	1932^,1908^	C32097773:1908-1932	5302	AltD
C32097773	1803	2160	-	T_00009467,T_00009468	C32097773:296-2160C	2160[,1803-	1^,2^	1932^,1908^	C32097773:1908-1932	5302	AltD
C32097773	296	1724	-	T_00009467/T_00009468,T_00009465/T_00009466	C32097773:296-2160C	1724^,296]	1-,2-	1565-,1308-	C32097773:1308-1565	13489	AltA
C32097817	448	833	+	T_00009472,T_00009473	C32097817:1-2239W	448^,833^	1-,2-	676-,679-	C32097817:676-679	13489	AltA
C32097891	641	1535	+	T_00009476,T_00009477	C32097891:68-2250W	641^,1535^	1-,2-	923-,1149-	C32097891:923-1149	13489	AltA
C32097935	992	1134	-	T_00009479/T_00009481,T_00009480	C32097935:35-2198C	1134^,992^	1-,2-	1039-,1025-	C32097935:1025-1039	13489	AltA
C32097935	819	992	-	T_00009479,T_00009480/T_00009481	C32097935:35-2198C	992^,819^	1-,2-	902-,883-	C32097935:883-902	13489	AltA
C32097939	1424	1579	-	T_00009482/T_00009484,T_00009483	C32097939:1-2253C	1579^,1424^	1-,2-	1492-,1486-	C32097939:1486-1492	13489	AltA
C32097939	481	883	-	T_00009482,T_00009483/T_00009484	C32097939:1-2253C	883-,481-	1^,2^	804^,799^	C32097939:799-804	5302	AltD
C32098229	684	1053	-	T_00009496,T_00009497	C32098229:425-2054C	1053-,684-	1^,2^	810^,804^	C32098229:804-810	5302	AltD
C32098353	2065	2255	-	T_00009501,T_00009502	C32098353:1-2278C	2255^,2065^	1-,2-	2115-,2114-	C32098353:2114-2115	13489	AltA
C32098353	1	281	-	T_00009501,T_00009502	C32098353:1-2278C	281-,1]	0,1^2-	159^62-	C32098353:62-159	6350	IntronR
C32098611	811	1038	+	T_00009508/T_00009512/T_00009513,T_00009509	C32098611:1-2290W	811^,1038^	1-,2-	952-,996-	C32098611:952-996	13489	AltA
C32098611	1038	2290	+	T_00009508/T_00009512,T_00009509	C32098611:1-2290W	1038^,2290]	1-,2-	2115-,2172-	C32098611:2115-2172	13489	AltA
C32098611	1038	2290	+	T_00009513,T_00009508/T_00009512	C32098611:1-2290W	1038^,2290]	1-,2-	1906-,2115-	C32098611:1906-2115	13489	AltA
C32098611	1038	2290	+	T_00009513,T_00009509	C32098611:1-2290W	1038^,2290]	1-,2-	1906-,2172-	C32098611:1906-2172	13489	AltA
C32098611	996	2290	+	T_00009511,T_00009509	C32098611:1-2290W	996-,2290]	0,1^2-	1038^2172-	C32098611:1038-2172	6350	IntronR
C32098611	952	2290	+	T_00009510,T_00009508/T_00009512	C32098611:1-2290W	952-,2290]	0,1^2-	1038^2115-	C32098611:1038-2115	6350	IntronR
C32098611	952	2290	+	T_00009510,T_00009513	C32098611:1-2290W	952-,2290]	0,1^2-	1038^1906-	C32098611:1038-1906	6350	IntronR
C32098611	811	2290	+	T_00009510,T_00009511	C32098611:1-2290W	811^,2290]	1-,2-	952-,996-	C32098611:952-996	13489	AltA
C32098611	811	2290	+	T_00009508/T_00009512,T_00009511	C32098611:1-2290W	811^,2290]	1-3^4-,2-	952-1038^2115-,996-	C32098611:952-2115	552	AltA+IntronR1
C32098611	811	2290	+	T_00009513,T_00009511	C32098611:1-2290W	811^,2290]	1-3^4-,2-	952-1038^1906-,996-	C32098611:952-1906	552	AltA+IntronR1
C32098611	811	2290	+	T_00009510,T_00009509	C32098611:1-2290W	811^,2290]	1-,2-3^4-	952-,996-1038^2172-	C32098611:952-2172	513	AltA+IntronR2
C32098625	1344	1488	-	T_00009519/T_00009520/T_00009521/T_00009522,T_00009516	C32098625:1-2294C	1488-,1344-	1^,2^	1440^,1438^	C32098625:1438-1440	5302	AltD
C32098625	919	1582	-	T_00009515/T_00009517/T_00009518,T_00009519	C32098625:1-2294C	1582^,919-	0,1-2^3-4^	1488-1440^1344-1230^	C32098625:1230-1488	308	ExonS+ExonS
C32098625	828	1344	-	T_00009516/T_00009520/T_00009521/T_00009522,T_00009519	C32098625:1-2294C	1344-,828^	0,1^2-	1230^919-	C32098625:919-1230	6350	IntronR
C32098625	828	1582	-	T_00009516,T_00009515/T_00009517/T_00009518	C32098625:1-2294C	1582^,828^	1-2^3-,4-	1488-1438^1344-,919-	C32098625:919-1488	330	ExonS+AltA
C32098625	828	1582	-	T_00009520/T_00009521/T_00009522,T_00009515/T_00009517/T_00009518	C32098625:1-2294C	1582^,828^	1-2^3-,4-	1488-1440^1344-,919-	C32098625:919-1488	330	ExonS+AltA
C32098625	415	561	-	T_00009522,T_00009515/T_00009516/T_00009517/T_00009518/T_00009519/T_00009520	C32098625:1-2294C	561^,415^	1-,2-	480-,479-	C32098625:479-480	13489	AltA
C32098625	293	479	-	T_00009515/T_00009516/T_00009517/T_00009518/T_00009519/T_00009520,T_00009521	C32098625:1-2294C	479-,293-	1^,2^	415^,414^	C32098625:414-415	5302	AltD
C32098625	293	561	-	T_00009522,T_00009521	C32098625:1-2294C	561^,293-	1-3^,2-4^	480-415^,479-414^	C32098625:414-480	482	Other
C32098625	98	293	-	T_00009515/T_00009516/T_00009518/T_00009519/T_00009520/T_00009521/T_00009522,T_00009517	C32098625:1-2294C	293-,98-	1^,2^	196^,194^	C32098625:194-196	5302	AltD
C32098675	553	1164	-	T_00009525,T_00009524/T_00009526	C32098675:2-2253C	1164^,553^	1-,2-	1047-,653-	C32098675:653-1047	13489	AltA
C32098933	4	2064	-	T_00009533,T_00009534	C32098933:4-2308C	2064-,4]	0,1^2-	1841^1290-	C32098933:1290-1841	6350	IntronR
C32099333	892	1598	+	T_00009551,T_00009550/T_00009552	C32099333:569-2339W	892-,1598^	0,1^2-	1178^1507-	C32099333:1178-1507	6350	IntronR
C32099333	569	1598	+	T_00009549,T_00009548	C32099333:569-2339W	569[,1598^	0,1^2-	1178^1507-	C32099333:1178-1507	6350	IntronR
C32099333	1598	2307	+	T_00009548/T_00009549/T_00009552,T_00009554	C32099333:569-2339W	1598^,2307-	0,1-2^	1811-1886^	C32099333:1811-1886	2766	ExonS
C32099333	1507	2307	+	T_00009548/T_00009552,T_00009553	C32099333:569-2339W	1507-,2307-	1^,2^	1598^,1599^	C32099333:1598-1599	5302	AltD
C32099471	1686	1916	-	T_00009567,T_00009566	C32099471:476-2297C	1916^,1686^	1-,2-	1829-,1821-	C32099471:1821-1829	13489	AltA
C32099503	961	1849	-	T_00009570,T_00009571	C32099503:9-2330C	1849^,961^	1-,2-	1107-,1102-	C32099503:1102-1107	13489	AltA
C32099841	178	2314	+	T_00009581,T_00009582	C32099841:43-2314W	178^,2314]	1-,2-	317-,327-	C32099841:317-327	13489	AltA
C32100393	1255	1579	-	T_00009592/T_00009593,T_00009591	C32100393:78-2405C	1579^,1255^	1-,2-	1483-,1480-	C32100393:1480-1483	13489	AltA
C32100521	683	976	+	T_00009596/T_00009598/T_00009601,T_00009597/T_00009599/T_00009600	C32100521:1-2415W	683^,976^	1-,2-	811-,813-	C32100521:811-813	13489	AltA
C32100521	976	1554	+	T_00009598/T_00009599,T_00009596/T_00009597	C32100521:1-2415W	976^,1554^	1-,2-	1317-,1434-	C32100521:1317-1434	13489	AltA
C32100521	976	1554	+	T_00009600/T_00009601,T_00009596/T_00009597	C32100521:1-2415W	976^,1554^	1-,2-	1357-,1434-	C32100521:1357-1434	13489	AltA
C32100521	976	1554	+	T_00009598/T_00009599,T_00009600/T_00009601	C32100521:1-2415W	976^,1554^	1-,2-	1317-,1357-	C32100521:1317-1357	13489	AltA
C32100725	419	1741	-	T_00009608/T_00009610,T_00009609	C32100725:189-2415C	1741^,419^	1-,2-	1600-,1596-	C32100725:1596-1600	13489	AltA
C32100725	189	419	-	T_00009609/T_00009610,T_00009608	C32100725:189-2415C	419^,189]	1-,2-	294-,289-	C32100725:289-294	13489	AltA
C32100777	625	1672	+	T_00009613,T_00009612	C32100777:285-2426W	625^,1672-	0,1-2^	716-776^	C32100777:716-776	2766	ExonS
C32100787	571	2091	-	T_00009614,T_00009615	C32100787:7-2432C	2091^,571^	1-,2-	1916-,1908-	C32100787:1908-1916	13489	AltA
C32100883	2082	2440	-	T_00009620,T_00009619	C32100883:1-2440C	2440[,2082-	1^,2^	2209^,2197^	C32100883:2197-2209	5302	AltD
C32101203	82	305	+	T_00009632/T_00009633/T_00009635/T_00009637/T_00009638/T_00009640,T_00009641	C32101203:1-2462W	82^,305^	1-,2-	231-,240-	C32101203:231-240	13489	AltA
C32101203	231	605	+	T_00009631,T_00009632/T_00009633/T_00009635/T_00009637/T_00009638/T_00009640	C32101203:1-2462W	231-,605-	1^,2^	299^,305^	C32101203:299-305	5302	AltD
C32101203	231	605	+	T_00009634/T_00009636/T_00009639,T_00009631	C32101203:1-2462W	231-,605-	1^,2^	294^,299^	C32101203:294-299	5302	AltD
C32101203	231	605	+	T_00009634/T_00009636/T_00009639,T_00009632/T_00009633/T_00009635/T_00009637/T_00009638/T_00009640	C32101203:1-2462W	231-,605-	1^,2^	294^,305^	C32101203:294-305	5302	AltD
C32101203	82	605	+	T_00009631,T_00009641	C32101203:1-2462W	82^,605-	1-3^,2-4^	231-299^,240-305^	C32101203:231-305	482	Other
C32101203	82	605	+	T_00009634/T_00009636/T_00009639,T_00009641	C32101203:1-2462W	82^,605-	1-3^,2-4^	231-294^,240-305^	C32101203:231-305	482	Other
C32101203	676	1018	+	T_00009632/T_00009634/T_00009637,T_00009640	C32101203:1-2462W	676^,1018^	1-,2-	909-,930-	C32101203:909-930	13489	AltA
C32101203	676	1018	+	T_00009633/T_00009636/T_00009638/T_00009641,T_00009632/T_00009634/T_00009637	C32101203:1-2462W	676^,1018^	1-,2-	881-,909-	C32101203:881-909	13489	AltA
C32101203	676	1018	+	T_00009633/T_00009636/T_00009638/T_00009641,T_00009640	C32101203:1-2462W	676^,1018^	1-,2-	881-,930-	C32101203:881-930	13489	AltA
C32101203	881	1143	+	T_00009633/T_00009636/T_00009638/T_00009641,T_00009631/T_00009635/T_00009639	C32101203:1-2462W	881-,1143-	1^,2^	1018^,1037^	C32101203:1018-1037	5302	AltD
C32101203	676	1143	+	T_00009631/T_00009635/T_00009639,T_00009632/T_00009634/T_00009637	C32101203:1-2462W	676^,1143-	1-4^,2-3^	881-1037^,909-1018^	C32101203:881-1037	326	Other
C32101203	676	1143	+	T_00009631/T_00009635/T_00009639,T_00009640	C32101203:1-2462W	676^,1143-	1-4^,2-3^	881-1037^,930-1018^	C32101203:881-1037	326	Other
C32101203	1143	1804	+	T_00009631/T_00009632/T_00009633/T_00009634/T_00009635/T_00009639,T_00009636/T_00009637/T_00009638/T_00009640/T_00009641/T_00009642	C32101203:1-2462W	1143-,1804^	0,1^2-	1298^1752-	C32101203:1298-1752	6350	IntronR
C32101271	1047	1675	-	T_00009646,T_00009647	C32101271:1047-2458C	1675-,1047]	0,1^2-	1445^1371-	C32101271:1371-1445	6350	IntronR
C32101307	1	1365	-	T_00009650,T_00009651	C32101307:1-1747C	1365^,1]	1-,2-	1134-,1121-	C32101307:1121-1134	13489	AltA
C32101307	1	1365	-	T_00009650,T_00009652	C32101307:1-1747C	1365^,1]	1-,2-	1134-,1017-	C32101307:1017-1134	13489	AltA
C32101307	1	1365	-	T_00009651,T_00009652	C32101307:1-1747C	1365^,1]	1-,2-	1121-,1017-	C32101307:1017-1121	13489	AltA
C32101381	805	1057	+	T_00009657,T_00009656	C32101381:8-2208W	805-,1057-	1^,2^	922^,936^	C32101381:922-936	5302	AltD
C32101583	1	1239	-	T_00009663,T_00009662	C32101583:1-2489C	1239^,1]	1-,2-	1122-,1043-	C32101583:1043-1122	13489	AltA
C32101805	833	1411	-	T_00009671/T_00009672,T_00009673	C32101805:25-2457C	1411-,833^	0,1^2-	1260^948-	C32101805:948-1260	6350	IntronR
C32101805	351	495	-	T_00009671,T_00009672/T_00009673	C32101805:25-2457C	495^,351^	1-,2-	410-,407-	C32101805:407-410	13489	AltA
C32101953	1695	1956	-	T_00009680/T_00009681,T_00009678	C32101953:2-2482C	1956^,1695^	1-,2-	1856-,1852-	C32101953:1852-1856	13489	AltA
C32101953	1695	2394	-	T_00009679,T_00009678	C32101953:2-2482C	2394[,1695^	0,1^2-	1956^1852-	C32101953:1852-1956	6350	IntronR
C32101953	1210	1695	-	T_00009679,T_00009678/T_00009680/T_00009681	C32101953:2-2482C	1695^,1210^	1-,2-	1286-,1285-	C32101953:1285-1286	13489	AltA
C32101953	2	537	-	T_00009679/T_00009681,T_00009680	C32101953:2-2482C	537^,2]	1-,2-	433-,172-	C32101953:172-433	13489	AltA
C32101953	2	689	-	T_00009678,T_00009679/T_00009681	C32101953:2-2482C	689-,2]	0,1^2-	537^433-	C32101953:433-537	6350	IntronR
C32101953	2	689	-	T_00009678,T_00009680	C32101953:2-2482C	689-,2]	0,1^2-	537^172-	C32101953:172-537	6350	IntronR
C32101999	786	1750	-	T_00009685,T_00009686	C32101999:1-2513C	1750^,786^	1-,2-	1283-,1270-	C32101999:1270-1283	13489	AltA
C32101999	786	1914	-	T_00009684,T_00009685	C32101999:1-2513C	1914-,786^	0,1^2-	1750^1283-	C32101999:1283-1750	6350	IntronR
C32101999	786	1914	-	T_00009684,T_00009686	C32101999:1-2513C	1914-,786^	0,1^2-	1750^1270-	C32101999:1270-1750	6350	IntronR
C32102081	1047	1320	+	T_00009691,T_00009690	C32102081:750-2522W	1047[,1320-	1^,2^	1191^,1196^	C32102081:1191-1196	5302	AltD
C32102081	750	1320	+	T_00009687,T_00009688	C32102081:750-2522W	750[,1320-	1^,2^	1191^,1196^	C32102081:1191-1196	5302	AltD
C32102081	1196	1655	+	T_00009688/T_00009690,T_00009689	C32102081:750-2522W	1196^,1655^	1-,2-	1320-,1328-	C32102081:1320-1328	13489	AltA
C32102081	1191	1655	+	T_00009687/T_00009691,T_00009692	C32102081:750-2522W	1191^,1655^	1-,2-	1320-,1328-	C32102081:1320-1328	13489	AltA
C32102081	750	1655	+	T_00009687,T_00009689	C32102081:750-2522W	750[,1655^	1^3-,2^4-	1191^1320-,1196^1328-	C32102081:1191-1328	1086	AltD+AltA+IntronR
C32102081	2218	2522	+	T_00009687/T_00009688/T_00009692,T_00009689	C32102081:750-2522W	2218-,2522]	0,1^2-	2365^2428-	C32102081:2365-2428	6350	IntronR
C32102081	2011	2522	+	T_00009687/T_00009688/T_00009692,T_00009690/T_00009691	C32102081:750-2522W	2011^,2522]	1-,2-	2218-,2256-	C32102081:2218-2256	13489	AltA
C32102081	2011	2522	+	T_00009689,T_00009690/T_00009691	C32102081:750-2522W	2011^,2522]	1-3^4-,2-	2218-2365^2428-,2256-	C32102081:2218-2428	552	AltA+IntronR1
C32102097	486	2524	+	T_00009694,T_00009693	C32102097:2-2524W	486-,2524]	0,1^2-	569^879-	C32102097:569-879	6350	IntronR
C32102097	1644	1775	-	T_00009695/T_00009696,T_00009697	C32102097:431-2524C	1775^,1644^	1-,2-	1700-,1686-	C32102097:1686-1700	13489	AltA
C32102097	1421	1644	-	T_00009695/T_00009697,T_00009696	C32102097:431-2524C	1644^,1421^	1-,2-	1555-,1553-	C32102097:1553-1555	13489	AltA
C32102359	1912	2204	+	T_00009706,T_00009704/T_00009705	C32102359:73-2544W	1912^,2204-	0,1-2^	1986-2046^	C32102359:1986-2046	2766	ExonS
C32102419	2055	2548	-	T_00009709,T_00009708	C32102419:89-2548C	2548[,2055-	1^,2^	2366^,2254^	C32102419:2254-2366	5302	AltD
C32102419	1583	1772	-	T_00009708/T_00009709,T_00009707	C32102419:89-2548C	1772^,1583^	1-,2-	1640-,1628-	C32102419:1628-1640	13489	AltA
C32102469	2	2246	-	T_00009711,T_00009712	C32102469:2-2510C	2246^,2]	1-,2-	1053-,1050-	C32102469:1050-1053	13489	AltA
C32102493	1714	1922	-	T_00009714,T_00009715	C32102493:67-2511C	1922^,1714^	1-,2-	1815-,1800-	C32102493:1800-1815	13489	AltA
C32102493	1708	1922	-	T_00009717,T_00009716	C32102493:67-2511C	1922^,1708^	1-,2-	1815-,1800-	C32102493:1800-1815	13489	AltA
C32102493	1307	1800	-	T_00009715,T_00009716	C32102493:67-2511C	1800-,1307-	1^,2^	1714^,1708^	C32102493:1708-1714	5302	AltD
C32102493	1307	1815	-	T_00009714,T_00009717	C32102493:67-2511C	1815-,1307-	1^,2^	1714^,1708^	C32102493:1708-1714	5302	AltD
C32102493	1307	1922	-	T_00009717,T_00009715	C32102493:67-2511C	1922^,1307-	1-4^,2-3^	1815-1708^,1800-1714^	C32102493:1708-1815	326	Other
C32102493	1307	1922	-	T_00009714,T_00009716	C32102493:67-2511C	1922^,1307-	1-3^,2-4^	1815-1714^,1800-1708^	C32102493:1708-1815	482	Other
C32102527	726	887	-	T_00009719,T_00009720	C32102527:1-2549C	887-,726-	1^,2^	814^,811^	C32102527:811-814	5302	AltD
C32102883	2197	2536	-	T_00009728,T_00009729	C32102883:22-2570C	2536[,2197^	0,1^2-	2441^2236-	C32102883:2236-2441	6350	IntronR
C32102883	2197	2570	-	T_00009733,T_00009732/T_00009734	C32102883:22-2570C	2570[,2197^	0,1^2-	2441^2236-	C32102883:2236-2441	6350	IntronR
C32102883	2060	2441	-	T_00009735,T_00009729/T_00009730/T_00009732/T_00009734	C32102883:22-2570C	2441^,2060-	0,1-2^	2236-2197^	C32102883:2197-2236	2766	ExonS
C32102883	2060	2570	-	T_00009735,T_00009733	C32102883:22-2570C	2570[,2060-	1^,2^	2441^,2197^	C32102883:2197-2441	5302	AltD
C32102883	1688	1987	-	T_00009729/T_00009734,T_00009728/T_00009730/T_00009732/T_00009733	C32102883:22-2570C	1987^,1688-	0,1-2^	1856-1797^	C32102883:1797-1856	2766	ExonS
C32102883	1688	2441	-	T_00009731,T_00009729/T_00009734	C32102883:22-2570C	2441^,1688-	0,1-2^3-4^	2236-2197^2060-1987^	C32102883:1987-2236	308	ExonS+ExonS
C32102883	1688	2441	-	T_00009731,T_00009730/T_00009732	C32102883:22-2570C	2441^,1688-	0,1-2^3-4^5-6^	2236-2197^2060-1987^1856-1797^	C32102883:1797-2236	88	Other
C32102883	1611	1856	-	T_00009735,T_00009728/T_00009730/T_00009732/T_00009733	C32102883:22-2570C	1856-,1611^	0,1^2-	1797^1688-	C32102883:1688-1797	6350	IntronR
C32102883	1611	1987	-	T_00009735,T_00009729/T_00009734	C32102883:22-2570C	1987^,1611^	1-,2-	1856-,1688-	C32102883:1688-1856	13489	AltA
C32102883	1611	2441	-	T_00009735,T_00009731	C32102883:22-2570C	2441^,1611^	1-2^3-,4-	2060-1987^1856-,1688-	C32102883:1688-2060	330	ExonS+AltA
C32102883	1366	1611	-	T_00009728/T_00009729/T_00009731/T_00009732/T_00009733,T_00009730/T_00009734/T_00009735	C32102883:22-2570C	1611^,1366^	1-,2-	1524-,1520-	C32102883:1520-1524	13489	AltA
C32102883	879	1137	-	T_00009728/T_00009734,T_00009729/T_00009730/T_00009731/T_00009732/T_00009733	C32102883:22-2570C	1137^,879^	1-,2-	987-,971-	C32102883:971-987	13489	AltA
C32102883	879	1262	-	T_00009735,T_00009728/T_00009734	C32102883:22-2570C	1262-,879^	0,1^2-	1137^987-	C32102883:987-1137	6350	IntronR
C32102883	879	1262	-	T_00009735,T_00009729/T_00009730/T_00009731/T_00009732/T_00009733	C32102883:22-2570C	1262-,879^	0,1^2-	1137^971-	C32102883:971-1137	6350	IntronR
C32103403	68	658	+	T_00009752,T_00009753	C32103403:1-2634W	68^,658^	1-,2-	142-,161-	C32103403:142-161	13489	AltA
C32103443	322	2061	+	T_00009754,T_00009755	C32103443:1-2638W	322-,2061-	1^,2^3-4^5-6^	438^,485^700-778^1307-1435^	C32103443:438-1435	9	Other
C32103647	2	453	-	T_00009764,T_00009766	C32103647:2-2659C	453^,2]	1-,2-	206-,203-	C32103647:203-206	13489	AltA
C32103647	2	574	-	T_00009765,T_00009764	C32103647:2-2659C	574-,2]	0,1^2-	453^206-	C32103647:206-453	6350	IntronR
C32103647	2	574	-	T_00009765,T_00009766	C32103647:2-2659C	574-,2]	0,1^2-	453^203-	C32103647:203-453	6350	IntronR
C32103737	1651	2173	+	T_00009769,T_00009768	C32103737:19-2667W	1651^,2173^	1-,2-	2006-,2009-	C32103737:2006-2009	13489	AltA
C32104055	2422	2608	-	T_00009778,T_00009779	C32104055:113-2697C	2608^,2422^	1-,2-	2493-,2492-	C32104055:2492-2493	13489	AltA
C32104071	2076	2227	+	T_00009782,T_00009783	C32104071:27-2648W	2076^,2227^	1-,2-	2154-,2198-	C32104071:2154-2198	13489	AltA
C32104133	1598	1888	-	T_00009789,T_00009786/T_00009787/T_00009788	C32104133:113-2642C	1888-,1598^	0,1^2-	1754^1675-	C32104133:1675-1754	6350	IntronR
C32104133	787	976	-	T_00009789,T_00009787/T_00009788	C32104133:113-2642C	976^,787^	1-,2-	884-,882-	C32104133:882-884	13489	AltA
C32104133	650	882	-	T_00009787/T_00009788,T_00009786	C32104133:113-2642C	882-,650-	1^,2^	787^,786^	C32104133:786-787	5302	AltD
C32104133	650	976	-	T_00009789,T_00009786	C32104133:113-2642C	976^,650-	1-3^,2-4^	884-787^,882-786^	C32104133:786-884	482	Other
C32104133	372	556	-	T_00009787,T_00009786/T_00009788/T_00009789	C32104133:113-2642C	556^,372^	1-,2-	463-,462-	C32104133:462-463	13489	AltA
C32104143	861	1162	-	T_00009791/T_00009792,T_00009790/T_00009793	C32104143:3-2627C	1162-,861-	1^,2^	1063^,1004^	C32104143:1004-1063	5302	AltD
C32104143	263	705	-	T_00009792/T_00009793,T_00009790/T_00009791	C32104143:3-2627C	705^,263^	1-,2-	405-,400-	C32104143:400-405	13489	AltA
C32104615	2117	2305	-	T_00009807/T_00009809,T_00009808/T_00009812/T_00009813	C32104615:1-2749C	2305^,2117^	1-,2-	2171-,2128-	C32104615:2128-2171	13489	AltA
C32104615	2117	2305	-	T_00009807/T_00009809,T_00009810/T_00009811	C32104615:1-2749C	2305^,2117^	1-,2-	2171-,2137-	C32104615:2137-2171	13489	AltA
C32104615	2117	2305	-	T_00009810/T_00009811,T_00009808/T_00009812/T_00009813	C32104615:1-2749C	2305^,2117^	1-,2-	2137-,2128-	C32104615:2128-2137	13489	AltA
C32104615	1978	2137	-	T_00009805,T_00009810/T_00009811	C32104615:1-2749C	2137-,1978^	0,1^2-	2117^2012-	C32104615:2012-2117	6350	IntronR
C32104615	1978	2305	-	T_00009807/T_00009809,T_00009806	C32104615:1-2749C	2305^,1978^	1-2^4-,3-	2171-2117^2012-,2013-	C32104615:2012-2171	1171	Other
C32104615	1978	2305	-	T_00009808/T_00009812/T_00009813,T_00009806	C32104615:1-2749C	2305^,1978^	1-2^4-,3-	2128-2117^2012-,2013-	C32104615:2012-2128	1171	Other
C32104615	1978	2305	-	T_00009805,T_00009806	C32104615:1-2749C	2305^,1978^	1-,2-	2137-,2013-	C32104615:2013-2137	13489	AltA
C32104615	1978	2305	-	T_00009810/T_00009811,T_00009806	C32104615:1-2749C	2305^,1978^	1-2^4-,3-	2137-2117^2012-,2013-	C32104615:2012-2137	1171	Other
C32104615	1978	2305	-	T_00009807/T_00009809,T_00009805	C32104615:1-2749C	2305^,1978^	1-3^4-,2-	2171-2117^2012-,2137-	C32104615:2012-2171	552	AltA+IntronR1
C32104615	1978	2305	-	T_00009805,T_00009808/T_00009812/T_00009813	C32104615:1-2749C	2305^,1978^	1-,2-3^4-	2137-,2128-2117^2012-	C32104615:2012-2137	513	AltA+IntronR2
C32104615	953	1153	-	T_00009805/T_00009807/T_00009808/T_00009811,T_00009809	C32104615:1-2749C	1153^,953^	1-,2-	1062-,1058-	C32104615:1058-1062	13489	AltA
C32104615	812	1062	-	T_00009805/T_00009807/T_00009808/T_00009811,T_00009806/T_00009810/T_00009812/T_00009813	C32104615:1-2749C	1062-,812-	1^,2^	953^,948^	C32104615:948-953	5302	AltD
C32104615	812	1153	-	T_00009806/T_00009810/T_00009812/T_00009813,T_00009809	C32104615:1-2749C	1153^,812-	1-4^,2-3^	1062-948^,1058-953^	C32104615:948-1062	326	Other
C32104615	1	762	-	T_00009806/T_00009811/T_00009812,T_00009805/T_00009807/T_00009808/T_00009809/T_00009810/T_00009813	C32104615:1-2749C	762^,1]	1-,2-	379-,276-	C32104615:276-379	13489	AltA
C32104667	511	1279	+	T_00009816,T_00009817	C32104667:67-2756W	511^,1279^	1-,2-	1169-,1236-	C32104667:1169-1236	13489	AltA
C32104667	1914	2144	+	T_00009816,T_00009817	C32104667:67-2756W	1914-,2144-	1^,2^	2011^,2013^	C32104667:2011-2013	5302	AltD
C32104905	1111	1834	+	T_00009829,T_00009830	C32104905:2-2781W	1111^,1834^	1-,2-	1621-,1655-	C32104905:1621-1655	13489	AltA
C32105307	1315	2575	-	T_00009841,T_00009842	C32105307:1-2821C	2575^,1315^	1-,2-	1689-,1680-	C32105307:1680-1689	13489	AltA
C32105503	224	1443	+	T_00009847,T_00009848	C32105503:1-2841W	224^,1443^	1-,2-	1356-,1395-	C32105503:1356-1395	13489	AltA
C32105693	1799	2867	-	T_00009855,T_00009856	C32105693:1-2867C	2867[,1799^	0,1^2-	2715^2334-	C32105693:2334-2715	6350	IntronR
C32105773	1084	2279	-	T_00009859,T_00009858	C32105773:1-2860C	2279^,1084^	1-,2-	1939-,1789-	C32105773:1789-1939	13489	AltA
C32105773	1084	2860	-	T_00009860,T_00009859	C32105773:1-2860C	2860[,1084^	0,1^2-	2279^1939-	C32105773:1939-2279	6350	IntronR
C32105837	630	1239	+	T_00009863,T_00009862	C32105837:630-2881W	630[,1239-	1^,2^	1103^,1109^	C32105837:1103-1109	5302	AltD
C32106169	125	1379	-	T_00009870,T_00009869	C32106169:125-2916C	1379-,125]	0,1^2-	748^450-	C32106169:450-748	6350	IntronR
C32106213	1670	1804	-	T_00009872,T_00009871/T_00009873	C32106213:1-2908C	1804^,1670^	1-,2-	1713-,1712-	C32106213:1712-1713	13489	AltA
C32106213	464	631	-	T_00009871,T_00009872/T_00009873	C32106213:1-2908C	631-,464-	1^,2^	582^,580^	C32106213:580-582	5302	AltD
C32106221	423	660	+	T_00009876,T_00009874	C32106221:423-2571W	423[,660-	1^,2^	513^,571^	C32106221:513-571	5302	AltD
C32106221	423	1094	+	T_00009875,T_00009874	C32106221:423-2571W	423[,1094^	0,1^2-	571^660-	C32106221:571-660	6350	IntronR
C32106221	423	1094	+	T_00009875,T_00009876	C32106221:423-2571W	423[,1094^	0,1^2-	513^660-	C32106221:513-660	6350	IntronR
C32106221	2117	2571	+	T_00009874/T_00009876,T_00009875	C32106221:423-2571W	2117^,2571]	1-,2-	2280-,2371-	C32106221:2280-2371	13489	AltA
C32106253	263	1632	+	T_00009878,T_00009877	C32106253:18-2469W	263^,1632^	1-,2-	1374-,1414-	C32106253:1374-1414	13489	AltA
C32106317	2559	2865	-	T_00009882/T_00009886,T_00009883	C32106317:1-2931C	2865^,2559^	1-,2-	2694-,2599-	C32106317:2599-2694	13489	AltA
C32106317	2559	2865	-	T_00009884/T_00009885/T_00009887/T_00009888,T_00009882/T_00009886	C32106317:1-2931C	2865^,2559^	1-,2-	2700-,2694-	C32106317:2694-2700	13489	AltA
C32106317	2559	2865	-	T_00009884/T_00009885/T_00009887/T_00009888,T_00009883	C32106317:1-2931C	2865^,2559^	1-,2-	2700-,2599-	C32106317:2599-2700	13489	AltA
C32106317	2063	2459	-	T_00009882/T_00009883/T_00009885/T_00009886,T_00009884/T_00009887/T_00009888	C32106317:1-2931C	2459-,2063^	0,1^2-	2302^2187-	C32106317:2187-2302	6350	IntronR
C32106317	758	1830	-	T_00009883/T_00009884/T_00009886/T_00009888,T_00009882/T_00009885/T_00009887	C32106317:1-2931C	1830^,758^	1-,2-	1096-,1092-	C32106317:1092-1096	13489	AltA
C32106317	1	758	-	T_00009884/T_00009887,T_00009882/T_00009883/T_00009885/T_00009886/T_00009888	C32106317:1-2931C	758^,1]	1-,2-	683-,680-	C32106317:680-683	13489	AltA
C32106351	901	1590	+	T_00009892,T_00009891	C32106351:24-2933W	901^,1590^	1-,2-	1137-,1191-	C32106351:1137-1191	13489	AltA
C32106665	2408	2673	-	T_00009898,T_00009897	C32106665:70-2949C	2673-,2408^	0,1^2-	2608^2498-	C32106665:2498-2608	6350	IntronR
C32106665	2004	2498	-	T_00009896,T_00009897	C32106665:70-2949C	2498-,2004^	0,1^2-3^4-	2408^2219-2152^2069-	C32106665:2069-2408	815	IntronR+IntronR
C32106665	1705	2069	-	T_00009898,T_00009897	C32106665:70-2949C	2069-,1705^	0,1^2-	2004^1755-	C32106665:1755-2004	6350	IntronR
C32106665	1705	2673	-	T_00009896,T_00009898	C32106665:70-2949C	2673-,1705^	1^2-7^8-,3^4-5^6-	2608^2498-2004^1755-,2408^2219-2152^2069-	C32106665:1755-2608	2	Other
C32106665	1042	1468	-	T_00009897/T_00009898,T_00009896	C32106665:70-2949C	1468-,1042-	1^,2^	1404^,1403^	C32106665:1403-1404	5302	AltD
C32107203	1249	1435	-	T_00009905/T_00009907,T_00009906	C32107203:2-3036C	1435^,1249^	1-,2-	1323-,1313-	C32107203:1313-1323	13489	AltA
C32107203	1015	1249	-	T_00009906/T_00009907,T_00009905	C32107203:2-3036C	1249^,1015^	1-,2-	1145-,1140-	C32107203:1140-1145	13489	AltA
C32107275	1415	1696	+	T_00009910,T_00009909	C32107275:15-3034W	1415^,1696^	1-,2-	1514-,1601-	C32107275:1514-1601	13489	AltA
C32107275	1514	3034	+	T_00009908,T_00009910	C32107275:15-3034W	1514-,3034]	0,1^2-	1696^2384-	C32107275:1696-2384	6350	IntronR
C32107275	1415	3034	+	T_00009908,T_00009909	C32107275:15-3034W	1415^,3034]	1-,2-3^4-	1514-,1601-1696^2384-	C32107275:1514-2384	513	AltA+IntronR2
C32107571	922	1757	+	T_00009914,T_00009913	C32107571:10-3068W	922-,1757-	1^,2^	1159^,1212^	C32107571:1159-1212	5302	AltD
C32107653	1	2428	-	T_00009918,T_00009917	C32107653:1-3091C	2428^,1]	1-,2-	1919-,1909-	C32107653:1909-1919	13489	AltA
C32107653	1	3091	-	T_00009919,T_00009917	C32107653:1-3091C	3091[,1]	1^2-,3^4-	2800^2533-,2428^1909-	C32107653:1909-2800	457	IntronRorIntronR
C32107653	1	3091	-	T_00009919,T_00009918	C32107653:1-3091C	3091[,1]	1^2-,3^4-	2800^2533-,2428^1919-	C32107653:1919-2800	457	IntronRorIntronR
C32107677	736	1183	-	T_00009922/T_00009923,T_00009921	C32107677:1-2898C	1183^,736^	1-,2-	1086-,1082-	C32107677:1082-1086	13489	AltA
C32107891	875	1053	-	T_00009931,T_00009930	C32107891:1-3108C	1053^,875^	1-,2-	946-,943-	C32107891:943-946	13489	AltA
C32107891	1	569	-	T_00009930,T_00009931	C32107891:1-3108C	569-,1]	0,1^2-	372^281-	C32107891:281-372	6350	IntronR
C32108275	115	1273	+	T_00009945,T_00009944	C32108275:3-2818W	115^,1273-	0,1-2^	272-315^	C32108275:272-315	2766	ExonS
C32108275	315	1465	+	T_00009944,T_00009946	C32108275:3-2818W	315^,1465^	1-,2-	1273-,1295-	C32108275:1273-1295	13489	AltA
C32108275	115	1465	+	T_00009946,T_00009945	C32108275:3-2818W	115^,1465^	1-2^4-,3-	272-315^1295-,1273-	C32108275:272-1295	1171	Other
C32108351	774	1459	+	T_00009949,T_00009947/T_00009948/T_00009950	C32108351:6-3153W	774-,1459^	0,1^2-	914^1394-	C32108351:914-1394	6350	IntronR
C32108351	929	1901	+	T_00009951,T_00009952	C32108351:6-3153W	929[,1901^	0,1^2-	1459^1648-	C32108351:1459-1648	6350	IntronR
C32108351	1648	2099	+	T_00009947/T_00009949,T_00009948/T_00009952	C32108351:6-3153W	1648-,2099-	1^,2^	1815^,1901^	C32108351:1815-1901	5302	AltD
C32108351	1901	2422	+	T_00009948/T_00009952,T_00009951	C32108351:6-3153W	1901^,2422^	1-,2-	2099-,2118-	C32108351:2099-2118	13489	AltA
C32108351	1815	2422	+	T_00009947/T_00009949,T_00009950	C32108351:6-3153W	1815^,2422^	1-,2-	2099-,2118-	C32108351:2099-2118	13489	AltA
C32108351	1648	2422	+	T_00009950,T_00009948/T_00009952	C32108351:6-3153W	1648-,2422^	1^4-,2^3-	1815^2118-,1901^2099-	C32108351:1815-2118	511	Other
C32108473	2778	3066	-	T_00009957/T_00009959,T_00009956/T_00009958	C32108473:38-3206C	3066^,2778^	1-,2-	2940-,2935-	C32108473:2935-2940	13489	AltA
C32108473	2270	2411	-	T_00009955/T_00009956/T_00009957/T_00009958/T_00009959,T_00009960	C32108473:38-3206C	2411-,2270-	1^,2^	2352^,2351^	C32108473:2351-2352	5302	AltD
C32108473	1096	1645	-	T_00009956/T_00009959,T_00009955	C32108473:38-3206C	1645^,1096^	1-,2-	1500-,1385-	C32108473:1385-1500	13489	AltA
C32108473	1096	1645	-	T_00009957/T_00009958,T_00009955	C32108473:38-3206C	1645^,1096^	1-,2-	1393-,1385-	C32108473:1385-1393	13489	AltA
C32108473	1096	1645	-	T_00009956/T_00009959,T_00009957/T_00009958	C32108473:38-3206C	1645^,1096^	1-,2-	1500-,1393-	C32108473:1393-1500	13489	AltA
C32108537	1747	2447	-	T_00009962,T_00009961	C32108537:525-3218C	2447^,1747^	1-,2-	1794-,1788-	C32108537:1788-1794	13489	AltA
C32108669	2091	2795	-	T_00009967,T_00009968	C32108669:1-3217C	2795-,2091^	0,1^2-	2235^2140-	C32108669:2140-2235	6350	IntronR
C32108669	1728	2091	-	T_00009968,T_00009967	C32108669:1-3217C	2091^,1728^	1-,2-	1976-,1964-	C32108669:1964-1976	13489	AltA
C32108789	417	591	+	T_00009970,T_00009972	C32108789:17-3253W	417^,591^	1-,2-	539-,559-	C32108789:539-559	13489	AltA
C32108789	17	591	+	T_00009971,T_00009970	C32108789:17-3253W	17[,591^	0,1^2-	417^539-	C32108789:417-539	6350	IntronR
C32108789	2409	2618	+	T_00009971,T_00009970/T_00009972	C32108789:17-3253W	2409^,2618^	1-,2-	2530-,2531-	C32108789:2530-2531	13489	AltA
C32108893	780	1318	-	T_00009976,T_00009974	C32108893:6-3269C	1318^,780-	0,1-2^	1161-984^	C32108893:984-1161	2766	ExonS
C32108893	6	2730	-	T_00009975,T_00009974	C32108893:6-3269C	2730-,6]	0,1^2-3^4-5^6-	1318^1161-984^780-308^172-	C32108893:172-1318	122	Other
C32108893	6	2730	-	T_00009975,T_00009976	C32108893:6-3269C	2730-,6]	0,1^2-3^4-	1318^780-308^172-	C32108893:172-1318	815	IntronR+IntronR
C32109097	574	1235	-	T_00009984/T_00009986,T_00009985/T_00009987	C32109097:25-2989C	1235-,574^	0,1^2-	849^616-	C32109097:616-849	6350	IntronR
C32109163	2569	2744	-	T_00009989/T_00009991,T_00009990	C32109163:1-3312C	2744-,2569-	1^,2^	2657^,2655^	C32109163:2655-2657	5302	AltD
C32109163	150	1495	-	T_00009990/T_00009991,T_00009989	C32109163:1-3312C	1495^,150^	1-,2-	786-,238-	C32109163:238-786	13489	AltA
C32109165	1067	1646	+	T_00009992,T_00009993	C32109165:1067-3313W	1067[,1646-	1^,2^	1486^,1548^	C32109165:1486-1548	5302	AltD
C32109165	1843	2112	+	T_00009992,T_00009993	C32109165:1067-3313W	1843-,2112^	0,1^2-	1938^2030-	C32109165:1938-2030	6350	IntronR
C32109165	2200	2420	+	T_00009992,T_00009993	C32109165:1067-3313W	2200-,2420^	0,1^2-	2293^2373-	C32109165:2293-2373	6350	IntronR
C32109365	281	780	-	T_00009998,T_00009999	C32109365:1-3354C	780-,281-	1^,2^	715^,631^	C32109365:631-715	5302	AltD
C32109537	572	2939	-	T_00010001,T_00010002	C32109537:24-3383C	2939^,572^	1-,2-	2846-,2730-	C32109537:2730-2846	13489	AltA
C32109551	1309	1472	+	T_00010004/T_00010005,T_00010003/T_00010006	C32109551:106-3265W	1309^,1472^	1-,2-	1391-,1394-	C32109551:1391-1394	13489	AltA
C32109551	2609	3265	+	T_00010003/T_00010004,T_00010005/T_00010006	C32109551:106-3265W	2609^,3265]	1-,2-	3008-,3057-	C32109551:3008-3057	13489	AltA
C32109867	397	2239	+	T_00010015,T_00010013	C32109867:2-3170W	397^,2239-	0,1-2^3-4^	1629-1690^1775-1875^	C32109867:1629-1875	308	ExonS+ExonS
C32109867	1775	2334	+	T_00010014,T_00010013/T_00010016	C32109867:2-3170W	1775-,2334^	0,1^2-	1875^2239-	C32109867:1875-2239	6350	IntronR
C32109867	397	2334	+	T_00010014,T_00010015	C32109867:2-3170W	397^,2334^	1-2^3-,4-	1629-1690^1775-,2239-	C32109867:1629-2239	330	ExonS+AltA
C32110147	2615	3489	-	T_00010026,T_00010027	C32110147:1-3489C	3489[,2615^	0,1^2-	2763^2681-	C32110147:2681-2763	6350	IntronR
C32110147	2259	2615	-	T_00010020,T_00010021	C32110147:1-3489C	2615^,2259^	1-,2-	2347-,2346-	C32110147:2346-2347	13489	AltA
C32110147	2259	2615	-	T_00010020,T_00010023/T_00010024/T_00010026/T_00010027	C32110147:1-3489C	2615^,2259^	1-,2-	2347-,2344-	C32110147:2344-2347	13489	AltA
C32110147	2259	2615	-	T_00010021,T_00010023/T_00010024/T_00010026/T_00010027	C32110147:1-3489C	2615^,2259^	1-,2-	2346-,2344-	C32110147:2344-2346	13489	AltA
C32110147	2176	2344	-	T_00010022/T_00010025,T_00010023/T_00010027	C32110147:1-3489C	2344-,2176-	1^,2^	2264^,2259^	C32110147:2259-2264	5302	AltD
C32110147	2037	2259	-	T_00010024,T_00010020/T_00010021/T_00010026	C32110147:1-3489C	2259^,2037^	1-,2-	2173-,2159-	C32110147:2159-2173	13489	AltA
C32110147	2037	2259	-	T_00010027,T_00010020/T_00010021/T_00010026	C32110147:1-3489C	2259^,2037^	1-,2-	2176-,2159-	C32110147:2159-2176	13489	AltA
C32110147	2037	2259	-	T_00010027,T_00010024	C32110147:1-3489C	2259^,2037^	1-,2-	2176-,2173-	C32110147:2173-2176	13489	AltA
C32110147	2037	2344	-	T_00010022/T_00010025,T_00010026	C32110147:1-3489C	2344-,2037^	1^3-,2^4-	2264^2176-,2259^2159-	C32110147:2159-2264	1086	AltD+AltA+IntronR
C32110147	2037	2344	-	T_00010022/T_00010025,T_00010024	C32110147:1-3489C	2344-,2037^	1^3-,2^4-	2264^2176-,2259^2173-	C32110147:2173-2264	1086	AltD+AltA+IntronR
C32110147	2037	2615	-	T_00010020,T_00010022/T_00010025	C32110147:1-3489C	2615^,2037^	1-4^6-,2-3^5-	2347-2259^2159-,2344-2264^2176-	C32110147:2159-2347	39	Other
C32110147	2037	2615	-	T_00010021,T_00010022/T_00010025	C32110147:1-3489C	2615^,2037^	1-4^6-,2-3^5-	2346-2259^2159-,2344-2264^2176-	C32110147:2159-2346	39	Other
C32110147	1945	2176	-	T_00010023,T_00010022/T_00010025/T_00010027	C32110147:1-3489C	2176-,1945-	1^,2^	2057^,2037^	C32110147:2037-2057	5302	AltD
C32110147	1945	2259	-	T_00010023,T_00010020/T_00010021/T_00010026	C32110147:1-3489C	2259^,1945-	1-3^,2-4^	2176-2057^,2159-2037^	C32110147:2037-2176	482	Other
C32110147	1945	2259	-	T_00010023,T_00010024	C32110147:1-3489C	2259^,1945-	1-3^,2-4^	2176-2057^,2173-2037^	C32110147:2037-2176	482	Other
C32110147	1142	1945	-	T_00010020/T_00010021/T_00010022/T_00010023/T_00010024/T_00010025,T_00010026	C32110147:1-3489C	1945-,1142^	0,1^2-	1820^1734-	C32110147:1734-1820	6350	IntronR
C32110147	1142	1945	-	T_00010020/T_00010021/T_00010022/T_00010023/T_00010024/T_00010025,T_00010027	C32110147:1-3489C	1945-,1142^	0,1^2-	1847^1755-	C32110147:1755-1847	6350	IntronR
C32110147	1142	1945	-	T_00010027,T_00010026	C32110147:1-3489C	1945-,1142^	1^3-,2^4-	1847^1755-,1820^1734-	C32110147:1734-1847	1086	AltD+AltA+IntronR
C32110419	1240	1652	+	T_00010033,T_00010032	C32110419:34-3364W	1240^,1652^	1-,2-	1526-,1549-	C32110419:1526-1549	13489	AltA
C32110419	2232	2584	+	T_00010033,T_00010032	C32110419:34-3364W	2232-,2584^	0,1^2-	2327^2447-	C32110419:2327-2447	6350	IntronR
C32110553	1765	2088	+	T_00010035/T_00010036,T_00010037	C32110553:974-3540W	1765^,2088^	1-,2-	1854-,1960-	C32110553:1854-1960	13489	AltA
C32110553	2562	2877	+	T_00010036/T_00010037,T_00010035	C32110553:974-3540W	2562-,2877-	1^,2^	2798^,2805^	C32110553:2798-2805	5302	AltD
C32110647	1377	2015	-	T_00010039,T_00010038	C32110647:1-3579C	2015-,1377^	0,1^2-	1901^1484-	C32110647:1484-1901	6350	IntronR
C32110809	2873	3606	+	T_00010043,T_00010044	C32110809:20-3606W	2873^,3606]	1-,2-	3295-,3315-	C32110809:3295-3315	13489	AltA
C32111047	2013	2443	-	T_00010051,T_00010049/T_00010050	C32111047:357-3639C	2443^,2013^	1-,2-	2354-,2350-	C32111047:2350-2354	13489	AltA
C32111619	75	368	+	T_00010067,T_00010068	C32111619:13-3650W	75[,368-	1^,2^	195^,227^	C32111619:195-227	5302	AltD
C32111619	368	607	+	T_00010063/T_00010064/T_00010066/T_00010067,T_00010065/T_00010068	C32111619:13-3650W	368-,607-	1^,2^	492^,512^	C32111619:492-512	5302	AltD
C32111835	1	294	-	T_00010069/T_00010071,T_00010070	C32111835:1-3801C	294^,1]	1-,2-	199-,190-	C32111835:190-199	13489	AltA
C32112009	1236	1650	+	T_00010075,T_00010074	C32112009:16-3882W	1236^,1650^	1-,2-	1483-,1487-	C32112009:1483-1487	13489	AltA
C32112415	576	2150	-	T_00010079,T_00010080/T_00010081	C32112415:21-3964C	2150^,576^	1-,2-	1713-,688-	C32112415:688-1713	13489	AltA
C32112415	576	2260	-	T_00010078/T_00010082,T_00010079	C32112415:21-3964C	2260-,576^	0,1^2-	2150^1713-	C32112415:1713-2150	6350	IntronR
C32112415	576	2260	-	T_00010078/T_00010082,T_00010080/T_00010081	C32112415:21-3964C	2260-,576^	0,1^2-	2150^688-	C32112415:688-2150	6350	IntronR
C32112471	716	1362	+	T_00010086,T_00010087/T_00010088	C32112471:1-4007W	716-,1362^	0,1^2-	801^1115-	C32112471:801-1115	6350	IntronR
C32112471	1950	2712	+	T_00010086/T_00010088,T_00010087	C32112471:1-4007W	1950^,2712^	1-,2-	2467-,2529-	C32112471:2467-2529	13489	AltA
C32112795	253	454	+	T_00010091/T_00010092,T_00010093	C32112795:14-4095W	253-,454-	1^,2^	348^,349^	C32112795:348-349	5302	AltD
C32112795	1085	1559	+	T_00010092/T_00010093,T_00010091	C32112795:14-4095W	1085^,1559^	1-,2-	1227-,1459-	C32112795:1227-1459	13489	AltA
C32112941	1338	1641	+	T_00010094,T_00010095	C32112941:1-4138W	1338^,1641^	1-,2-	1474-,1487-	C32112941:1474-1487	13489	AltA
C32113189	3522	3977	-	T_00010097,T_00010096/T_00010100	C32113189:1-4202C	3977^,3522^	1-,2-	3728-,3696-	C32113189:3696-3728	13489	AltA
C32113189	3522	3977	-	T_00010096/T_00010100,T_00010098/T_00010099	C32113189:1-4202C	3977^,3522^	1-,2-	3696-,3693-	C32113189:3693-3696	13489	AltA
C32113189	3522	3977	-	T_00010097,T_00010098/T_00010099	C32113189:1-4202C	3977^,3522^	1-,2-	3728-,3693-	C32113189:3693-3728	13489	AltA
C32113189	2391	2533	-	T_00010096,T_00010097/T_00010098/T_00010099/T_00010100	C32113189:1-4202C	2533^,2391^	1-,2-	2448-,2447-	C32113189:2447-2448	13489	AltA
C32113189	53	186	-	T_00010096/T_00010097/T_00010098/T_00010100,T_00010099	C32113189:1-4202C	186-,53-	1^,2^	138^,137^	C32113189:137-138	5302	AltD
C32113311	3470	3764	-	T_00010104,T_00010102/T_00010103	C32113311:210-4227C	3764^,3470-	0,1-2^	3689-3640^	C32113311:3640-3689	2766	ExonS
C32113311	2312	3183	-	T_00010103,T_00010102/T_00010104	C32113311:210-4227C	3183^,2312^	1-,2-	2445-,2440-	C32113311:2440-2445	13489	AltA
C32113505	95	1319	+	T_00010111,T_00010114	C32113505:95-4271W	95[,1319-	1^,2^	1114^,1216^	C32113505:1114-1216	5302	AltD
C32113505	1319	2580	+	T_00010114,T_00010111	C32113505:95-4271W	1319-,2580^	0,1^2-	1384^1436-	C32113505:1384-1436	6350	IntronR
C32113505	1282	2580	+	T_00010112/T_00010115,T_00010116	C32113505:95-4271W	1282^,2580^	1-,2-	1334-,1538-	C32113505:1334-1538	13489	AltA
C32113505	1216	2580	+	T_00010115,T_00010114	C32113505:95-4271W	1216^,2580^	1-2^4-,3-	1268-1282^1334-,1319-	C32113505:1268-1334	1171	Other
C32113505	1094	2580	+	T_00010113,T_00010116	C32113505:95-4271W	1094-,2580^	1^2-,3^4-	1180^1232-,1282^1538-	C32113505:1180-1538	457	IntronRorIntronR
C32113505	979	2580	+	T_00010115,T_00010117	C32113505:95-4271W	979^,2580^	1-2^4-5^6-,3-	1064-1216^1268-1282^1334-,1217-	C32113505:1064-1334	25	Other
C32113505	393	2580	+	T_00010116,T_00010117	C32113505:95-4271W	393[,2580^	1^3-5^6-,2^4-	958^1094-1282^1538-,979^1217-	C32113505:958-1538	27	Other
C32113505	95	2580	+	T_00010111,T_00010112	C32113505:95-4271W	95[,2580^	1^3-5^6-,2^4-	1114^1319-1384^1436-,1282^1334-	C32113505:1114-1436	27	Other
C32113505	95	2580	+	T_00010113,T_00010111	C32113505:95-4271W	95[,2580^	1^2-4^5-,3^6-7^8-	958^1094-1180^1232-,1114^1319-1384^1436-	C32113505:958-1436	3	Other
C32113505	95	2580	+	T_00010114,T_00010112	C32113505:95-4271W	95[,2580^	1^3-,2^4-	1216^1319-,1282^1334-	C32113505:1216-1334	1086	AltD+AltA+IntronR
C32113505	95	2580	+	T_00010113,T_00010112	C32113505:95-4271W	95[,2580^	1^2-3^4-,5^6-	958^1094-1180^1232-,1282^1334-	C32113505:958-1334	78	Other
C32113505	95	2580	+	T_00010113,T_00010114	C32113505:95-4271W	95[,2580^	1^2-3^5-,4^6-	958^1094-1180^1232-,1216^1319-	C32113505:958-1319	24	Other
C32113505	2827	4271	+	T_00010111,T_00010112/T_00010114/T_00010116/T_00010117	C32113505:95-4271W	2827^,4271]	1-,2-	3857-,3889-	C32113505:3857-3889	13489	AltA
C32113505	2827	4271	+	T_00010111,T_00010113/T_00010115	C32113505:95-4271W	2827^,4271]	1-,2-	3857-,3860-	C32113505:3857-3860	13489	AltA
C32113505	2827	4271	+	T_00010113/T_00010115,T_00010112/T_00010114/T_00010116/T_00010117	C32113505:95-4271W	2827^,4271]	1-,2-	3860-,3889-	C32113505:3860-3889	13489	AltA
C32113559	267	405	+	T_00010120,T_00010119	C32113559:1-4025W	267^,405^	1-,2-	377-,380-	C32113559:377-380	13489	AltA
C32113715	1653	2714	+	T_00010123,T_00010124	C32113715:127-3333W	1653^,2714^	1-,2-	2076-,2081-	C32113715:2076-2081	13489	AltA
C32113785	2330	3524	-	T_00010127,T_00010129/T_00010130	C32113785:2-4408C	3524^,2330^	1-,2-	2413-,2411-	C32113785:2411-2413	13489	AltA
C32113785	2330	3524	-	T_00010128,T_00010129/T_00010130	C32113785:2-4408C	3524^,2330^	1-,2-	2412-,2411-	C32113785:2411-2412	13489	AltA
C32113785	2330	3524	-	T_00010127,T_00010128	C32113785:2-4408C	3524^,2330^	1-,2-	2413-,2412-	C32113785:2412-2413	13489	AltA
C32114099	1039	1399	-	T_00010133,T_00010134	C32114099:1-4474C	1399-,1039-	1^,2^	1332^,1280^	C32114099:1280-1332	5302	AltD
C32114099	383	624	-	T_00010134,T_00010133	C32114099:1-4474C	624^,383^	1-,2-	556-,534-	C32114099:534-556	13489	AltA
C32114437	3254	4666	-	T_00010137,T_00010136	C32114437:36-4666C	4666[,3254-	1^,2^	3437^,3410^	C32114437:3410-3437	5302	AltD
C32114633	477	655	+	T_00010142/T_00010144,T_00010143	C32114633:1-4409W	477^,655^	1-,2-	588-,609-	C32114633:588-609	13489	AltA
C32114687	1294	1488	-	T_00010146,T_00010145/T_00010147	C32114687:142-4781C	1488-,1294-	1^,2^	1396^,1381^	C32114687:1381-1396	5302	AltD
C32114687	142	385	-	T_00010146/T_00010147,T_00010145	C32114687:142-4781C	385^,142]	1-,2-	247-,219-	C32114687:219-247	13489	AltA
C32114983	703	1125	+	T_00010156,T_00010157	C32114983:427-4906W	703[,1125^	0,1^2-	844^1057-	C32114983:844-1057	6350	IntronR
C32114983	477	1125	+	T_00010154,T_00010155	C32114983:427-4906W	477[,1125^	0,1^2-	844^1057-	C32114983:844-1057	6350	IntronR
C32114983	1836	2173	+	T_00010153/T_00010157,T_00010152/T_00010154/T_00010155/T_00010156	C32114983:427-4906W	1836-,2173^	0,1^2-	1910^1997-	C32114983:1910-1997	6350	IntronR
C32114983	2173	2366	+	T_00010153,T_00010152/T_00010154/T_00010155/T_00010157	C32114983:427-4906W	2173^,2366^	1-,2-	2278-,2281-	C32114983:2278-2281	13489	AltA
C32114983	2173	2366	+	T_00010156,T_00010152/T_00010154/T_00010155/T_00010157	C32114983:427-4906W	2173^,2366^	1-,2-	2280-,2281-	C32114983:2280-2281	13489	AltA
C32114983	2173	2366	+	T_00010153,T_00010156	C32114983:427-4906W	2173^,2366^	1-,2-	2278-,2280-	C32114983:2278-2280	13489	AltA
C32114983	3292	3841	+	T_00010153/T_00010157,T_00010152/T_00010154/T_00010155/T_00010156	C32114983:427-4906W	3292-,3841^	0,1^2-	3417^3728-	C32114983:3417-3728	6350	IntronR
C32115173	88	1460	-	T_00010162,T_00010161	C32115173:88-5014C	1460^,88]	1-3^4-,2-	1369-1069^970-,1351-	C32115173:970-1369	552	AltA+IntronR1
C32115687	1938	3068	+	T_00010166,T_00010167	C32115687:1160-3982W	1938^,3068-	0,1-2^	2727-2844^	C32115687:2727-2844	2766	ExonS
C32116011	5142	5334	-	T_00010171/T_00010173,T_00010169/T_00010170/T_00010174/T_00010176	C32116011:1895-5592C	5334^,5142^	1-,2-	5212-,5170-	C32116011:5170-5212	13489	AltA
C32116011	5044	5334	-	T_00010172/T_00010175/T_00010177,T_00010169/T_00010170/T_00010174/T_00010176	C32116011:1895-5592C	5334^,5044-	0,1-2^	5170-5142^	C32116011:5142-5170	2766	ExonS
C32116011	5044	5334	-	T_00010172/T_00010175/T_00010177,T_00010171/T_00010173	C32116011:1895-5592C	5334^,5044-	0,1-2^	5212-5142^	C32116011:5142-5212	2766	ExonS
C32116011	4377	5044	-	T_00010171,T_00010169/T_00010170/T_00010172/T_00010177	C32116011:1895-5592C	5044-,4377^	0,1^2-	4836^4495-	C32116011:4495-4836	6350	IntronR
C32116011	3460	4377	-	T_00010177,T_00010169/T_00010170/T_00010171/T_00010172	C32116011:1895-5592C	4377^,3460^	1-,2-	4181-,3555-	C32116011:3555-4181	13489	AltA
C32116011	3460	4495	-	T_00010173,T_00010169/T_00010170/T_00010172	C32116011:1895-5592C	4495-,3460^	0,1^2-	4377^3555-	C32116011:3555-4377	6350	IntronR
C32116011	3460	4495	-	T_00010173,T_00010177	C32116011:1895-5592C	4495-,3460^	0,1^2-	4377^4181-	C32116011:4181-4377	6350	IntronR
C32116011	3460	5044	-	T_00010174/T_00010175/T_00010176,T_00010171	C32116011:1895-5592C	5044-,3460^	0,1^2-	4377^3555-	C32116011:3555-4377	6350	IntronR
C32116011	3460	5044	-	T_00010174/T_00010175/T_00010176,T_00010173	C32116011:1895-5592C	5044-,3460^	0,1^2-	4836^4495-	C32116011:4495-4836	6350	IntronR
C32116011	3460	5044	-	T_00010174/T_00010175/T_00010176,T_00010169/T_00010170/T_00010172	C32116011:1895-5592C	5044-,3460^	0,1^2-3^4-	4836^4495-4377^3555-	C32116011:3555-4836	815	IntronR+IntronR
C32116011	3460	5044	-	T_00010174/T_00010175/T_00010176,T_00010177	C32116011:1895-5592C	5044-,3460^	0,1^2-3^4-	4836^4495-4377^4181-	C32116011:4181-4836	815	IntronR+IntronR
C32116011	3460	5044	-	T_00010173,T_00010171	C32116011:1895-5592C	5044-,3460^	1^2-,3^4-	4836^4495-,4377^3555-	C32116011:3555-4836	457	IntronRorIntronR
C32116011	2988	3302	-	T_00010169/T_00010171/T_00010172/T_00010173/T_00010174/T_00010175,T_00010170/T_00010176/T_00010177	C32116011:1895-5592C	3302^,2988^	1-,2-	3141-,3133-	C32116011:3133-3141	13489	AltA
C32116431	118	439	+	T_00010179,T_00010178	C32116431:71-5978W	118^,439^	1-,2-	188-,198-	C32116431:188-198	13489	AltA
C32116431	4120	4800	+	T_00010178,T_00010179	C32116431:71-5978W	4120^,4800^	1-,2-	4711-,4715-	C32116431:4711-4715	13489	AltA
C32116431	5478	5978	+	T_00010179,T_00010178	C32116431:71-5978W	5478-,5978]	0,1^2-	5700^5860-	C32116431:5700-5860	6350	IntronR
scaffold100003	1184	1946	+	T_00010193,T_00010191/T_00010192	scaffold100003:385-2486W	1184^,1946^	1-,2-	1709-,1715-	scaffold100003:1709-1715	13489	AltA
scaffold100003	1946	2271	+	T_00010190/T_00010191/T_00010193,T_00010192	scaffold100003:385-2486W	1946^,2271^	1-,2-	2071-,2141-	scaffold100003:2071-2141	13489	AltA
scaffold100020	8003	8184	-	T_00010197,T_00010198	scaffold100020:7918-9925C	8184-,8003-	1^,2^	8090^,8087^	scaffold100020:8087-8090	5302	AltD
scaffold100032	4605	5643	+	T_00010205,T_00010204	scaffold100032:4165-5643W	4605-,5643]	0,1^2-	4772^5132-	scaffold100032:4772-5132	6350	IntronR
scaffold10005	18445	18887	+	T_00010211,T_00010212	scaffold10005:17670-20986W	18445^,18887^	1-,2-3^4-	18549-,18553-18741^18836-	scaffold10005:18549-18836	513	AltA+IntronR2
scaffold10005	54506	55100	+	T_00010218,T_00010219	scaffold10005:53816-61990W	54506^,55100^	1-,2-	54918-,54936-	scaffold10005:54918-54936	13489	AltA
scaffold10005	55361	55543	+	T_00010213/T_00010214/T_00010216/T_00010217/T_00010218/T_00010219/T_00010220/T_00010221/T_00010222,T_00010215	scaffold10005:53816-61990W	55361-,55543-	1^,2^	55450^,55451^	scaffold10005:55450-55451	5302	AltD
scaffold10005	55801	55961	+	T_00010215,T_00010213/T_00010214/T_00010216/T_00010217/T_00010218/T_00010219/T_00010220/T_00010221/T_00010222	scaffold10005:53816-61990W	55801^,55961^	1-,2-	55884-,55885-	scaffold10005:55884-55885	13489	AltA
scaffold10005	56064	56861	+	T_00010213/T_00010214/T_00010215/T_00010216/T_00010218/T_00010219/T_00010220/T_00010222,T_00010217/T_00010221	scaffold10005:53816-61990W	56064-,56861-	1^,2^	56103^,56117^	scaffold10005:56103-56117	5302	AltD
scaffold10005	57523	57676	+	T_00010215,T_00010213/T_00010214	scaffold10005:53816-61990W	57523^,57676^	1-,2-	57608-,57610-	scaffold10005:57608-57610	13489	AltA
scaffold10005	57758	58043	+	T_00010215,T_00010213/T_00010214	scaffold10005:53816-61990W	57758-,58043^	0,1^2-	57833^57926-	scaffold10005:57833-57926	6350	IntronR
scaffold10005	59136	59438	+	T_00010214/T_00010215,T_00010213	scaffold10005:53816-61990W	59136^,59438^	1-,2-	59319-,59344-	scaffold10005:59319-59344	13489	AltA
scaffold10005	133682	133968	+	T_00010226/T_00010227/T_00010228,T_00010229/T_00010230	scaffold10005:133207-138850W	133682^,133968^	1-,2-	133898-,133907-	scaffold10005:133898-133907	13489	AltA
scaffold10005	133682	134151	+	T_00010223/T_00010224/T_00010225,T_00010226/T_00010227/T_00010228	scaffold10005:133207-138850W	133682^,134151-	0,1-2^	133898-133968^	scaffold10005:133898-133968	2766	ExonS
scaffold10005	133682	134151	+	T_00010223/T_00010224/T_00010225,T_00010229/T_00010230	scaffold10005:133207-138850W	133682^,134151-	0,1-2^	133907-133968^	scaffold10005:133907-133968	2766	ExonS
scaffold10005	136375	136711	+	T_00010224/T_00010227,T_00010223/T_00010225/T_00010226/T_00010228/T_00010229/T_00010230	scaffold10005:133207-138850W	136375^,136711-	0,1-2^	136534-136598^	scaffold10005:136534-136598	2766	ExonS
scaffold10005	136770	137030	+	T_00010225/T_00010228/T_00010230,T_00010224	scaffold10005:133207-138850W	136770^,137030^	1-,2-	136855-,136953-	scaffold10005:136855-136953	13489	AltA
scaffold10005	136855	137385	+	T_00010225/T_00010228/T_00010230,T_00010223/T_00010226/T_00010227/T_00010229	scaffold10005:133207-138850W	136855-,137385-	1^,2^	137030^,137125^	scaffold10005:137030-137125	5302	AltD
scaffold10005	136770	137385	+	T_00010223/T_00010226/T_00010227/T_00010229,T_00010224	scaffold10005:133207-138850W	136770^,137385-	1-4^,2-3^	136855-137125^,136953-137030^	scaffold10005:136855-137125	326	Other
scaffold10005	177341	177727	+	T_00010232,T_00010233	scaffold10005:172283-178763W	177341^,177727^	1-,2-	177599-,177618-	scaffold10005:177599-177618	13489	AltA
scaffold10005	191054	194190	+	T_00010235,T_00010236	scaffold10005:190693-194327W	191054^,194190-	0,1-2^	191146-191211^	scaffold10005:191146-191211	2766	ExonS
scaffold100055	379	667	+	T_00010251,T_00010250/T_00010252	scaffold100055:23-1595W	379^,667^	1-,2-	571-,572-	scaffold100055:571-572	13489	AltA
scaffold10007	6721	7096	-	T_00010257/T_00010264,T_00010258	scaffold10007:10-7126C	7096[,6721^	0,1^2-	7053^6947-	scaffold10007:6947-7053	6350	IntronR
scaffold10007	6266	6721	-	T_00010257/T_00010258/T_00010259/T_00010260/T_00010261/T_00010262/T_00010263,T_00010264	scaffold10007:10-7126C	6721^,6266^	1-,2-	6567-,6530-	scaffold10007:6530-6567	13489	AltA
scaffold10007	5865	6266	-	T_00010258/T_00010259/T_00010260/T_00010261/T_00010262/T_00010264,T_00010257/T_00010263	scaffold10007:10-7126C	6266^,5865-	0,1-2^	6186-6042^	scaffold10007:6042-6186	2766	ExonS
scaffold10007	4847	5762	-	T_00010259/T_00010260/T_00010264,T_00010257/T_00010258/T_00010261/T_00010262/T_00010263	scaffold10007:10-7126C	5762^,4847^	1-,2-	5071-,5055-	scaffold10007:5055-5071	13489	AltA
scaffold10007	2851	3951	-	T_00010259/T_00010261/T_00010262/T_00010263,T_00010257/T_00010258/T_00010260	scaffold10007:10-7126C	3951^,2851-	0,1-2^	3818-3778^	scaffold10007:3778-3818	2766	ExonS
scaffold10007	2426	2635	-	T_00010262,T_00010257/T_00010258/T_00010260/T_00010261	scaffold10007:10-7126C	2635-,2426-	1^,2^	2547^,2535^	scaffold10007:2535-2547	5302	AltD
scaffold10007	2342	2635	-	T_00010259,T_00010262	scaffold10007:10-7126C	2635-,2342^	0,1^2-	2547^2426-	scaffold10007:2426-2547	6350	IntronR
scaffold10007	2342	2635	-	T_00010259,T_00010257/T_00010258/T_00010260/T_00010261	scaffold10007:10-7126C	2635-,2342^	0,1^2-	2535^2426-	scaffold10007:2426-2535	6350	IntronR
scaffold10007	2099	2342	-	T_00010261,T_00010257/T_00010258/T_00010259/T_00010260/T_00010262	scaffold10007:10-7126C	2342^,2099^	1-,2-	2219-,2197-	scaffold10007:2197-2219	13489	AltA
scaffold100076	1999	2242	+	T_00010268,T_00010269	scaffold100076:335-8427W	1999-,2242-	1^,2^	2087^,2088^	scaffold100076:2087-2088	5302	AltD
scaffold100076	6090	8427	+	T_00010268,T_00010269	scaffold100076:335-8427W	6090-,8427]	0,1^2-	6197^6627-	scaffold100076:6197-6627	6350	IntronR
scaffold100096	6479	6774	-	T_00010274,T_00010272/T_00010273	scaffold100096:4095-8321C	6774^,6479^	1-,2-	6576-,6574-	scaffold100096:6574-6576	13489	AltA
scaffold100096	5457	6127	-	T_00010272,T_00010273	scaffold100096:4095-8321C	6127^,5457-	0,1-2^	6010-5928^	scaffold100096:5928-6010	2766	ExonS
scaffold100097	6295	7414	-	T_00010276,T_00010275	scaffold100097:4350-8710C	7414-,6295^	0,1^2-	7162^7074-	scaffold100097:7074-7162	6350	IntronR
scaffold100107	4854	6069	-	T_00010281/T_00010282,T_00010283	scaffold100107:3432-6069C	6069[,4854-	1^,2^	4971^,4966^	scaffold100107:4966-4971	5302	AltD
scaffold100107	3722	4854	-	T_00010283,T_00010282	scaffold100107:3432-6069C	4854-,3722]	0,1^2-	4344^4070-	scaffold100107:4070-4344	6350	IntronR
scaffold100124	181	1145	+	T_00010286/T_00010287/T_00010291,T_00010289	scaffold100124:75-2251W	181^,1145-	0,1-2^	283-304^	scaffold100124:283-304	2766	ExonS
scaffold100124	1145	1594	+	T_00010291,T_00010286/T_00010289	scaffold100124:75-2251W	1145-,1594-	1^,2^	1215^,1257^	scaffold100124:1215-1257	5302	AltD
scaffold100124	1145	1594	+	T_00010293,T_00010286/T_00010289	scaffold100124:75-2251W	1145-,1594-	1^,2^	1185^,1257^	scaffold100124:1185-1257	5302	AltD
scaffold100124	1145	1594	+	T_00010293,T_00010291	scaffold100124:75-2251W	1145-,1594-	1^,2^	1185^,1215^	scaffold100124:1185-1215	5302	AltD
scaffold100124	181	1594	+	T_00010285,T_00010286	scaffold100124:75-2251W	181^,1594-	0,1-2^	1145-1257^	scaffold100124:1145-1257	2766	ExonS
scaffold100124	181	1594	+	T_00010285,T_00010289	scaffold100124:75-2251W	181^,1594-	0,1-2^3-4^	283-304^1145-1257^	scaffold100124:283-1257	308	ExonS+ExonS
scaffold100124	181	1594	+	T_00010285,T_00010291	scaffold100124:75-2251W	181^,1594-	0,1-2^	1145-1215^	scaffold100124:1145-1215	2766	ExonS
scaffold100124	1145	1739	+	T_00010287/T_00010288,T_00010286/T_00010289	scaffold100124:75-2251W	1145-,1739^	0,1^2-	1257^1594-	scaffold100124:1257-1594	6350	IntronR
scaffold100124	1145	1739	+	T_00010287/T_00010288,T_00010291	scaffold100124:75-2251W	1145-,1739^	0,1^2-	1215^1594-	scaffold100124:1215-1594	6350	IntronR
scaffold100124	1145	1739	+	T_00010287/T_00010288,T_00010293	scaffold100124:75-2251W	1145-,1739^	0,1^2-	1185^1594-	scaffold100124:1185-1594	6350	IntronR
scaffold100124	181	1739	+	T_00010285,T_00010290	scaffold100124:75-2251W	181^,1739^	1-,2-	1594-,1639-	scaffold100124:1594-1639	13489	AltA
scaffold100124	181	1739	+	T_00010287,T_00010285	scaffold100124:75-2251W	181^,1739^	1-,2-	1145-,1594-	scaffold100124:1145-1594	13489	AltA
scaffold100124	181	1739	+	T_00010286,T_00010290	scaffold100124:75-2251W	181^,1739^	1-2^3-,4-	1145-1257^1594-,1639-	scaffold100124:1145-1639	330	ExonS+AltA
scaffold100124	181	1739	+	T_00010289,T_00010290	scaffold100124:75-2251W	181^,1739^	1-2^3-4^5-,6-	283-304^1145-1257^1594-,1639-	scaffold100124:283-1639	44	Other
scaffold100124	181	1739	+	T_00010291,T_00010290	scaffold100124:75-2251W	181^,1739^	1-2^3-,4-	1145-1215^1594-,1639-	scaffold100124:1145-1639	330	ExonS+AltA
scaffold100124	181	1739	+	T_00010287,T_00010290	scaffold100124:75-2251W	181^,1739^	1-,2-	1145-,1639-	scaffold100124:1145-1639	13489	AltA
scaffold100136	4846	5598	-	T_00010301,T_00010298	scaffold100136:4671-7202C	5598^,4846-	0,1-2^	5073-5001^	scaffold100136:5001-5073	2766	ExonS
scaffold100136	4773	5073	-	T_00010300,T_00010299	scaffold100136:4671-7202C	5073-,4773-	1^,2^	5001^,4996^	scaffold100136:4996-5001	5302	AltD
scaffold100136	4671	5001	-	T_00010298,T_00010300	scaffold100136:4671-7202C	5001^,4671]	1-,2-	4846-,4773-	scaffold100136:4773-4846	13489	AltA
scaffold100136	4671	5073	-	T_00010298,T_00010299	scaffold100136:4671-7202C	5073-,4671]	1^3-,2^4-	5001^4846-,4996^4773-	scaffold100136:4773-5001	1086	AltD+AltA+IntronR
scaffold100136	4671	5598	-	T_00010299,T_00010301	scaffold100136:4671-7202C	5598^,4671]	1-2^4-,3-	5073-4996^4773-,4846-	scaffold100136:4773-5073	1171	Other
scaffold100136	4671	5598	-	T_00010300,T_00010301	scaffold100136:4671-7202C	5598^,4671]	1-2^4-,3-	5073-5001^4773-,4846-	scaffold100136:4773-5073	1171	Other
scaffold100138	9513	11053	+	T_00010302,T_00010303/T_00010304/T_00010305	scaffold100138:6299-20011W	9513^,11053-	0,1-2^	10078-10189^	scaffold100138:10078-10189	2766	ExonS
scaffold100138	11782	11924	+	T_00010306,T_00010302/T_00010303/T_00010304/T_00010305	scaffold100138:6299-20011W	11782^,11924^	1-,2-	11880-,11881-	scaffold100138:11880-11881	13489	AltA
scaffold100138	14898	16974	+	T_00010304,T_00010305	scaffold100138:6299-20011W	14898-,16974-	1^2-4^,3^	15097^15308-16872^,16860^	scaffold100138:15097-16872	181	Other
scaffold100138	14898	17771	+	T_00010302/T_00010306,T_00010304	scaffold100138:6299-20011W	14898-,17771^	0,1^2-3^4-	15097^15308-16872^16974-	scaffold100138:15097-16974	815	IntronR+IntronR
scaffold100138	14898	17771	+	T_00010302/T_00010306,T_00010305	scaffold100138:6299-20011W	14898-,17771^	0,1^2-	16860^16974-	scaffold100138:16860-16974	6350	IntronR
scaffold100138	11924	17771	+	T_00010302/T_00010306,T_00010303	scaffold100138:6299-20011W	11924^,17771^	1-,2-	14898-,14930-	scaffold100138:14898-14930	13489	AltA
scaffold100138	11924	17771	+	T_00010304,T_00010303	scaffold100138:6299-20011W	11924^,17771^	1-3^4-5^6-,2-	14898-15097^15308-16872^16974-,14930-	scaffold100138:14898-16974	59	Other
scaffold100138	11924	17771	+	T_00010305,T_00010303	scaffold100138:6299-20011W	11924^,17771^	1-3^4-,2-	14898-16860^16974-,14930-	scaffold100138:14898-16974	552	AltA+IntronR1
scaffold100138	4397	4716	-	T_00010310,T_00010308/T_00010309/T_00010311	scaffold100138:445-5667C	4716-,4397-	1^,2^	4620^,4615^	scaffold100138:4615-4620	5302	AltD
scaffold100138	3962	4397	-	T_00010310/T_00010311,T_00010308/T_00010309	scaffold100138:445-5667C	4397-,3962-	1^,2^	4293^,4088^	scaffold100138:4088-4293	5302	AltD
scaffold100138	8064	8941	-	T_00010313,T_00010314	scaffold100138:6299-9243C	8941^,8064-	0,1-2^	8531-8331^	scaffold100138:8331-8531	2766	ExonS
scaffold100138	7629	8964	-	T_00010312,T_00010313	scaffold100138:6299-9243C	8964-,7629^	0,1^2-	8941^8064-	scaffold100138:8064-8941	6350	IntronR
scaffold100138	7629	8964	-	T_00010312,T_00010314	scaffold100138:6299-9243C	8964-,7629^	0,1^2-3^4-	8941^8531-8331^8064-	scaffold100138:8064-8941	815	IntronR+IntronR
scaffold100187	32024	33169	-	T_00010324,T_00010323	scaffold100187:32024-33426C	33169^,32024]	1-,2-	32491-,32488-	scaffold100187:32488-32491	13489	AltA
scaffold100200	5820	8427	-	T_00010329,T_00010328	scaffold100200:5143-8450C	8427^,5820^	1-,2-	6730-,6711-	scaffold100200:6711-6730	13489	AltA
scaffold100201	299	617	+	T_00010331/T_00010332,T_00010330	scaffold100201:160-4465W	299-,617-	1^,2^	412^,416^	scaffold100201:412-416	5302	AltD
scaffold100201	2173	2345	+	T_00010331/T_00010332,T_00010330	scaffold100201:160-4465W	2173-,2345-	1^,2^	2258^,2262^	scaffold100201:2258-2262	5302	AltD
scaffold100204	286	699	+	T_00010334,T_00010333	scaffold100204:2-699W	286^,699]	1-,2-	401-,416-	scaffold100204:401-416	13489	AltA
scaffold100215	2935	3317	+	T_00010337,T_00010338/T_00010339	scaffold100215:10-4842W	2935^,3317^	1-2^4-,3-	3021-3072^3228-,3176-	scaffold100215:3021-3228	1171	Other
scaffold100215	3577	4842	+	T_00010337/T_00010339,T_00010338	scaffold100215:10-4842W	3577-,4842]	0,1^2-	3765^4144-	scaffold100215:3765-4144	6350	IntronR
scaffold100225	1824	3465	-	T_00010347,T_00010348	scaffold100225:462-3672C	3465^,1824^	1-,2-	2687-,2646-	scaffold100225:2646-2687	13489	AltA
scaffold100276	4068	4779	-	T_00010362/T_00010365,T_00010363/T_00010364	scaffold100276:2507-5584C	4779^,4068^	1-,2-	4121-,4118-	scaffold100276:4118-4121	13489	AltA
scaffold100276	2507	3076	-	T_00010362/T_00010363,T_00010364/T_00010365	scaffold100276:2507-5584C	3076-,2507]	0,1^2-	2909^2590-	scaffold100276:2590-2909	6350	IntronR
scaffold10028	25520	25917	-	T_00010371,T_00010372	scaffold10028:24281-26172C	25917^,25520^	1-,2-	25588-,25569-	scaffold10028:25569-25588	13489	AltA
scaffold100310	6456	6675	-	T_00010401,T_00010402	scaffold100310:2203-6701C	6675[,6456-	1^,2^	6593^,6565^	scaffold100310:6565-6593	5302	AltD
scaffold100310	6345	6675	-	T_00010396,T_00010401	scaffold100310:2203-6701C	6675[,6345^	0,1^2-	6593^6456-	scaffold100310:6456-6593	6350	IntronR
scaffold100310	6345	6675	-	T_00010396,T_00010402	scaffold100310:2203-6701C	6675[,6345^	0,1^2-	6565^6456-	scaffold100310:6456-6565	6350	IntronR
scaffold100310	5232	5681	-	T_00010391/T_00010394/T_00010396/T_00010397/T_00010398/T_00010401/T_00010402,T_00010392/T_00010393/T_00010400	scaffold100310:2203-6701C	5681^,5232^	1-,2-	5594-,5559-	scaffold100310:5559-5594	13489	AltA
scaffold100310	5232	5681	-	T_00010395/T_00010399,T_00010391/T_00010394/T_00010396/T_00010397/T_00010398/T_00010401/T_00010402	scaffold100310:2203-6701C	5681^,5232^	1-,2-	5601-,5594-	scaffold100310:5594-5601	13489	AltA
scaffold100310	5232	5681	-	T_00010395/T_00010399,T_00010392/T_00010393/T_00010400	scaffold100310:2203-6701C	5681^,5232^	1-,2-	5601-,5559-	scaffold100310:5559-5601	13489	AltA
scaffold100310	3504	5138	-	T_00010391/T_00010392/T_00010394,T_00010393/T_00010397/T_00010398/T_00010399	scaffold100310:2203-6701C	5138-,3504-	1^3-4^,2^	5111^3683-3649^,5076^	scaffold100310:3649-5111	773	Other
scaffold100310	2926	5076	-	T_00010395/T_00010396/T_00010400,T_00010398	scaffold100310:2203-6701C	5076^,2926-	1-2^,3-4^	4932-4716^,3504-3288^	scaffold100310:3288-4932	924	Other
scaffold100310	2926	5138	-	T_00010391,T_00010395/T_00010396/T_00010400	scaffold100310:2203-6701C	5138-,2926-	1^5-6^7-8^,2^3-4^	5111^3683-3649^3504-3288^,5076^4932-4716^	scaffold100310:3288-5111	161	Other
scaffold100310	2203	3504	-	T_00010392/T_00010393/T_00010394/T_00010397/T_00010399,T_00010391/T_00010398	scaffold100310:2203-6701C	3504-,2203]	0,1^2-	3288^2926-	scaffold100310:2926-3288	6350	IntronR
scaffold100310	2203	5076	-	T_00010395/T_00010396/T_00010400,T_00010393/T_00010397/T_00010399	scaffold100310:2203-6701C	5076^,2203]	1-2^4-,3-	4932-4716^2926-,3504-	scaffold100310:2926-4932	1171	Other
scaffold100310	2203	5138	-	T_00010392/T_00010394,T_00010395/T_00010396/T_00010400	scaffold100310:2203-6701C	5138-,2203]	1^5-6^7-,2^3-4^8-	5111^3683-3649^3504-,5076^4932-4716^2926-	scaffold100310:2926-5111	152	Other
scaffold10033	55806	56425	-	T_00010407,T_00010406	scaffold10033:55121-56857C	56425-,55806-	1^,2^	56365^,56360^	scaffold10033:56360-56365	5302	AltD
scaffold10033	55121	55806	-	T_00010406,T_00010407	scaffold10033:55121-56857C	55806-,55121]	0,1^2-	55743^55619-	scaffold10033:55619-55743	6350	IntronR
scaffold100340	683	937	-	T_00010416,T_00010420	scaffold100340:3-1488C	937^,683^	1-,2-	799-,768-	scaffold100340:768-799	13489	AltA
scaffold100340	683	937	-	T_00010421,T_00010416	scaffold100340:3-1488C	937^,683^	1-,2-	821-,799-	scaffold100340:799-821	13489	AltA
scaffold100340	683	937	-	T_00010421,T_00010420	scaffold100340:3-1488C	937^,683^	1-,2-	821-,768-	scaffold100340:768-821	13489	AltA
scaffold100340	3	768	-	T_00010417,T_00010420	scaffold100340:3-1488C	768-,3]	0,1^2-	683^461-	scaffold100340:461-683	6350	IntronR
scaffold100340	3	821	-	T_00010419,T_00010421	scaffold100340:3-1488C	821-,3]	0,1^2-	683^461-	scaffold100340:461-683	6350	IntronR
scaffold100340	3	937	-	T_00010416,T_00010417	scaffold100340:3-1488C	937^,3]	1-3^4-,2-	799-683^461-,768-	scaffold100340:461-799	552	AltA+IntronR1
scaffold100340	3	937	-	T_00010419,T_00010416	scaffold100340:3-1488C	937^,3]	1-,2-3^4-	821-,799-683^461-	scaffold100340:461-821	513	AltA+IntronR2
scaffold100340	3	937	-	T_00010419,T_00010420	scaffold100340:3-1488C	937^,3]	1-,2-3^4-	821-,768-683^461-	scaffold100340:461-821	513	AltA+IntronR2
scaffold100340	3	937	-	T_00010421,T_00010417	scaffold100340:3-1488C	937^,3]	1-3^4-,2-	821-683^461-,768-	scaffold100340:461-821	552	AltA+IntronR1
scaffold100340	3	937	-	T_00010419,T_00010417	scaffold100340:3-1488C	937^,3]	1-,2-	821-,768-	scaffold100340:768-821	13489	AltA
scaffold100340	3	1485	-	T_00010419,T_00010418	scaffold100340:3-1488C	1485[,3]	1^2-3^4-,5^6-	1372^1002-937^821-,683^461-	scaffold100340:461-1372	78	Other
scaffold100348	5915	7322	-	T_00010425,T_00010424	scaffold100348:5915-9731C	7322-,5915]	0,1^2-	7255^6519-	scaffold100348:6519-7255	6350	IntronR
scaffold100361	5774	6568	+	T_00010429/T_00010431/T_00010432,T_00010430	scaffold100361:6-8191W	5774-,6568-	1^,2^	5960^,6167^	scaffold100361:5960-6167	5302	AltD
scaffold100361	7047	7340	+	T_00010431,T_00010429/T_00010432	scaffold100361:6-8191W	7047^,7340-	0,1-2^	7137-7186^	scaffold100361:7137-7186	2766	ExonS
scaffold100361	6568	8191	+	T_00010430,T_00010429/T_00010432	scaffold100361:6-8191W	6568-,8191]	0,1^2-3^4-	7047^7137-7186^7340-	scaffold100361:7047-7340	815	IntronR+IntronR
scaffold100361	6568	8191	+	T_00010430,T_00010431	scaffold100361:6-8191W	6568-,8191]	0,1^2-	7047^7340-	scaffold100361:7047-7340	6350	IntronR
scaffold100374	3342	5101	-	T_00010440,T_00010442	scaffold100374:407-6084C	5101^,3342-	1-2^,3-4^	5010-4896^,3551-3437^	scaffold100374:3437-5010	924	Other
scaffold100374	2056	5101	-	T_00010439,T_00010438	scaffold100374:407-6084C	5101^,2056-	1-2^,3-4^	3551-3437^,2265-2151^	scaffold100374:2151-3551	924	Other
scaffold100374	2056	5101	-	T_00010437,T_00010438	scaffold100374:407-6084C	5101^,2056-	1-2^,3-4^	5010-4896^,2265-2151^	scaffold100374:2151-5010	924	Other
scaffold100374	2056	5101	-	T_00010437,T_00010439	scaffold100374:407-6084C	5101^,2056-	1-2^,3-4^	5010-4896^,3551-3437^	scaffold100374:3437-5010	924	Other
scaffold100374	1723	3437	-	T_00010442,T_00010439	scaffold100374:407-6084C	3437^,1723-	1-2^,3-4^	3342-3088^,2056-1802^	scaffold100374:1802-3342	924	Other
scaffold100374	1723	4896	-	T_00010440,T_00010437	scaffold100374:407-6084C	4896^,1723-	1-2^,3-4^	3342-3088^,2056-1802^	scaffold100374:1802-3342	924	Other
scaffold100374	1723	4896	-	T_00010441,T_00010437	scaffold100374:407-6084C	4896^,1723-	1-2^,3-4^	4801-4547^,2056-1802^	scaffold100374:1802-4801	924	Other
scaffold100374	1723	4896	-	T_00010441,T_00010440	scaffold100374:407-6084C	4896^,1723-	1-2^,3-4^	4801-4547^,3342-3088^	scaffold100374:3088-4801	924	Other
scaffold100374	1723	5101	-	T_00010442,T_00010438	scaffold100374:407-6084C	5101^,1723-	1-2^3-4^,5-6^7-8^	3551-3437^3342-3088^,2265-2151^2056-1802^	scaffold100374:1802-3551	308	Other
scaffold100374	1723	5101	-	T_00010440,T_00010438	scaffold100374:407-6084C	5101^,1723-	1-2^3-4^,5-6^7-8^	5010-4896^3342-3088^,2265-2151^2056-1802^	scaffold100374:1802-5010	308	Other
scaffold100374	1723	5101	-	T_00010441,T_00010438	scaffold100374:407-6084C	5101^,1723-	1-2^3-4^,5-6^7-8^	5010-4896^4801-4547^,2265-2151^2056-1802^	scaffold100374:1802-5010	308	Other
scaffold100374	1723	5101	-	T_00010440,T_00010439	scaffold100374:407-6084C	5101^,1723-	1-2^5-6^,3-4^7-8^	5010-4896^3342-3088^,3551-3437^2056-1802^	scaffold100374:1802-5010	6	Other
scaffold100374	1723	5101	-	T_00010441,T_00010439	scaffold100374:407-6084C	5101^,1723-	1-2^3-4^,5-6^7-8^	5010-4896^4801-4547^,3551-3437^2056-1802^	scaffold100374:1802-5010	308	Other
scaffold100374	1723	5101	-	T_00010437,T_00010442	scaffold100374:407-6084C	5101^,1723-	1-2^7-8^,3-4^5-6^	5010-4896^2056-1802^,3551-3437^3342-3088^	scaffold100374:1802-5010	5	Other
scaffold100374	1723	5101	-	T_00010441,T_00010442	scaffold100374:407-6084C	5101^,1723-	1-2^3-4^,5-6^7-8^	5010-4896^4801-4547^,3551-3437^3342-3088^	scaffold100374:3088-5010	308	Other
scaffold100416	1289	1466	+	T_00010452,T_00010451/T_00010453	scaffold100416:1-6289W	1289^,1466^	1-,2-	1378-,1379-	scaffold100416:1378-1379	13489	AltA
scaffold100416	5194	5676	+	T_00010451,T_00010453	scaffold100416:1-6289W	5194-,5676-	1^,2^	5271^,5544^	scaffold100416:5271-5544	5302	AltD
scaffold100416	11563	11875	-	T_00010458/T_00010466/T_00010467/T_00010468/T_00010469/T_00010474/T_00010479/T_00010481/T_00010483/T_00010486,T_00010484/T_00010487	scaffold100416:8257-13730C	11875-,11563^	1^3-,2^4-	11727^11585-,11725^11583-	scaffold100416:11583-11727	1086	AltD+AltA+IntronR
scaffold100416	11430	11862	-	T_00010459/T_00010461/T_00010462/T_00010463/T_00010464/T_00010482,T_00010460	scaffold100416:8257-13730C	11862[,11430-	1^3-4^,2^	11727^11585-11563^,11704^	scaffold100416:11563-11727	773	Other
scaffold100416	11430	11875	-	T_00010458/T_00010466/T_00010467/T_00010468/T_00010469/T_00010474/T_00010479/T_00010481/T_00010483/T_00010486,T_00010454/T_00010455/T_00010456/T_00010457/T_00010465/T_00010470/T_00010471/T_00010472/T_00010473/T_00010475/T_00010476/T_00010477/T_00010478/T_00010480/T_00010485	scaffold100416:8257-13730C	11875-,11430-	1^3-4^,2^	11727^11585-11563^,11704^	scaffold100416:11563-11727	773	Other
scaffold100416	11430	11875	-	T_00010484/T_00010487,T_00010454/T_00010455/T_00010456/T_00010457/T_00010465/T_00010470/T_00010471/T_00010472/T_00010473/T_00010475/T_00010476/T_00010477/T_00010478/T_00010480/T_00010485	scaffold100416:8257-13730C	11875-,11430-	1^3-4^,2^	11725^11583-11563^,11704^	scaffold100416:11563-11725	773	Other
scaffold100416	10523	10725	-	T_00010455/T_00010456/T_00010458/T_00010460/T_00010461/T_00010462/T_00010463/T_00010464/T_00010465/T_00010468/T_00010471/T_00010473/T_00010474/T_00010475/T_00010479/T_00010480/T_00010481/T_00010482/T_00010483/T_00010484/T_00010485/T_00010487,T_00010470	scaffold100416:8257-13730C	10725^,10523^	1-,2-	10630-,10627-	scaffold100416:10627-10630	13489	AltA
scaffold100416	10412	10725	-	T_00010488,T_00010455/T_00010458/T_00010460/T_00010461/T_00010462/T_00010463/T_00010464/T_00010465/T_00010468/T_00010471/T_00010473/T_00010474/T_00010475/T_00010479/T_00010480/T_00010481/T_00010482/T_00010483/T_00010484/T_00010485/T_00010487	scaffold100416:8257-13730C	10725^,10412-	0,1-2^	10630-10523^	scaffold100416:10523-10630	2766	ExonS
scaffold100416	10302	10523	-	T_00010455/T_00010458/T_00010461/T_00010463/T_00010465/T_00010468/T_00010473/T_00010474/T_00010475/T_00010479/T_00010480/T_00010481/T_00010482/T_00010484/T_00010485,T_00010456/T_00010470	scaffold100416:8257-13730C	10523^,10302^	1-,2-	10412-,10409-	scaffold100416:10409-10412	13489	AltA
scaffold100416	10302	10869	-	T_00010467/T_00010486,T_00010470	scaffold100416:8257-13730C	10869-,10302^	1^6-,2^3-4^5-	10758^10334-,10725^10627-10523^10409-	scaffold100416:10334-10758	61	Other
scaffold100416	10302	10869	-	T_00010467/T_00010486,T_00010456	scaffold100416:8257-13730C	10869-,10302^	1^6-,2^3-4^5-	10758^10334-,10725^10630-10523^10409-	scaffold100416:10334-10758	61	Other
scaffold100416	10302	10869	-	T_00010467/T_00010486,T_00010455/T_00010458/T_00010461/T_00010463/T_00010465/T_00010468/T_00010473/T_00010474/T_00010475/T_00010479/T_00010480/T_00010481/T_00010482/T_00010484/T_00010485	scaffold100416:8257-13730C	10869-,10302^	1^6-,2^3-4^5-	10758^10334-,10725^10630-10523^10412-	scaffold100416:10334-10758	61	Other
scaffold100416	10128	10302	-	T_00010455/T_00010474/T_00010480,T_00010468	scaffold100416:8257-13730C	10302^,10128^	1-,2-	10199-,10196-	scaffold100416:10196-10199	13489	AltA
scaffold100416	10083	10302	-	T_00010456/T_00010458/T_00010461/T_00010463/T_00010465/T_00010467/T_00010470/T_00010475/T_00010479/T_00010481/T_00010482/T_00010484,T_00010485/T_00010486	scaffold100416:8257-13730C	10302^,10083^	1-,2-	10199-,10196-	scaffold100416:10196-10199	13489	AltA
scaffold100416	10083	10412	-	T_00010464/T_00010483,T_00010485	scaffold100416:8257-13730C	10412-,10083^	1^4-,2^3-	10335^10121-,10302^10196-	scaffold100416:10121-10335	511	Other
scaffold100416	10083	10412	-	T_00010464/T_00010483,T_00010458/T_00010461/T_00010463/T_00010465/T_00010475/T_00010479/T_00010481/T_00010482/T_00010484	scaffold100416:8257-13730C	10412-,10083^	1^4-,2^3-	10335^10121-,10302^10199-	scaffold100416:10121-10335	511	Other
scaffold100416	10083	10523	-	T_00010464/T_00010483,T_00010456/T_00010470	scaffold100416:8257-13730C	10523^,10083^	1-3^6-,2-4^5-	10412-10335^10121-,10409-10302^10199-	scaffold100416:10121-10412	29	Other
scaffold100416	10083	10869	-	T_00010486,T_00010464/T_00010483	scaffold100416:8257-13730C	10869-,10083^	1^7-8^9-,2^3-4^5-6^10-	10758^10334-10302^10196-,10725^10630-10523^10412-10335^10121-	scaffold100416:10121-10758	6	Other
scaffold100416	10083	10869	-	T_00010467,T_00010464/T_00010483	scaffold100416:8257-13730C	10869-,10083^	1^7-8^9-,2^3-4^5-6^10-	10758^10334-10302^10199-,10725^10630-10523^10412-10335^10121-	scaffold100416:10121-10758	6	Other
scaffold100416	9908	10412	-	T_00010471,T_00010468	scaffold100416:8257-13730C	10412-,9908-	1^,2^3-4^	10341^,10302^10196-10128^	scaffold100416:10128-10341	132	Other
scaffold100416	9908	10412	-	T_00010471,T_00010455/T_00010474/T_00010480	scaffold100416:8257-13730C	10412-,9908-	1^,2^3-4^	10341^,10302^10199-10128^	scaffold100416:10128-10341	132	Other
scaffold100416	9903	10199	-	T_00010455/T_00010474/T_00010480,T_00010465/T_00010481	scaffold100416:8257-13730C	10199-,9903^	1^4-,2^3-	10128^9908-,10083^9980-	scaffold100416:9908-10128	511	Other
scaffold100416	9903	10302	-	T_00010465/T_00010481,T_00010468	scaffold100416:8257-13730C	10302^,9903^	1-4^5-,2-3^6-	10199-10083^9980-,10196-10128^9908-	scaffold100416:9908-10199	20	Other
scaffold100416	9903	10412	-	T_00010471,T_00010465/T_00010481	scaffold100416:8257-13730C	10412-,9903^	1^6-,2^3-4^5-	10341^9908-,10302^10199-10083^9980-	scaffold100416:9908-10341	61	Other
scaffold100416	9902	10630	-	T_00010454,T_00010460/T_00010462	scaffold100416:8257-13730C	10630-,9902-	1^,2^3-4^5-6^	10556^,10523^10412-10351^10137-10122^	scaffold100416:10122-10556	9	Other
scaffold100416	9902	10869	-	T_00010459,T_00010454	scaffold100416:8257-13730C	10869-,9902-	1^,2^3-4^	10758^,10725^10630-10556^	scaffold100416:10556-10758	132	Other
scaffold100416	9902	10869	-	T_00010459,T_00010460/T_00010462	scaffold100416:8257-13730C	10869-,9902-	1^,2^3-4^5-6^7-8^	10758^,10725^10630-10523^10412-10351^10137-10122^	scaffold100416:10122-10758	1	Other
scaffold100416	9870	10083	-	T_00010458/T_00010461/T_00010464/T_00010470/T_00010483/T_00010484/T_00010485/T_00010486,T_00010482	scaffold100416:8257-13730C	10083^,9870^	1-,2-	9980-,9977-	scaffold100416:9977-9980	13489	AltA
scaffold100416	9870	10412	-	T_00010460/T_00010462,T_00010464/T_00010483	scaffold100416:8257-13730C	10412-,9870^	1^3-4^8-,2^5-6^7-	10351^10137-10122^9902-,10335^10121-10083^9980-	scaffold100416:9902-10351	4	Other
scaffold100416	9870	10412	-	T_00010460/T_00010462,T_00010485	scaffold100416:8257-13730C	10412-,9870^	1^4-5^8-,2^3-6^7-	10351^10137-10122^9902-,10302^10196-10083^9980-	scaffold100416:9902-10351	5	Other
scaffold100416	9870	10412	-	T_00010460/T_00010462,T_00010482	scaffold100416:8257-13730C	10412-,9870^	1^4-5^8-,2^3-6^7-	10351^10137-10122^9902-,10302^10199-10083^9977-	scaffold100416:9902-10351	5	Other
scaffold100416	9870	10412	-	T_00010460/T_00010462,T_00010458/T_00010461/T_00010484	scaffold100416:8257-13730C	10412-,9870^	1^4-5^8-,2^3-6^7-	10351^10137-10122^9902-,10302^10199-10083^9980-	scaffold100416:9902-10351	5	Other
scaffold100416	9870	10523	-	T_00010460/T_00010462,T_00010470	scaffold100416:8257-13730C	10523^,9870^	1-3^6-7^10-,2-4^5-8^9-	10412-10351^10137-10122^9902-,10409-10302^10199-10083^9980-	scaffold100416:9902-10412	1	Other
scaffold100416	9870	10630	-	T_00010454,T_00010464/T_00010483	scaffold100416:8257-13730C	10630-,9870^	1^8-,2^3-4^5-6^7-	10556^9902-,10523^10412-10335^10121-10083^9980-	scaffold100416:9902-10556	17	Other
scaffold100416	9870	10630	-	T_00010454,T_00010485	scaffold100416:8257-13730C	10630-,9870^	1^8-,2^3-4^5-6^7-	10556^9902-,10523^10412-10302^10196-10083^9980-	scaffold100416:9902-10556	17	Other
scaffold100416	9870	10630	-	T_00010454,T_00010482	scaffold100416:8257-13730C	10630-,9870^	1^8-,2^3-4^5-6^7-	10556^9902-,10523^10412-10302^10199-10083^9977-	scaffold100416:9902-10556	17	Other
scaffold100416	9870	10630	-	T_00010454,T_00010458/T_00010461/T_00010484	scaffold100416:8257-13730C	10630-,9870^	1^8-,2^3-4^5-6^7-	10556^9902-,10523^10412-10302^10199-10083^9980-	scaffold100416:9902-10556	17	Other
scaffold100416	9870	10725	-	T_00010454,T_00010470	scaffold100416:8257-13730C	10725^,9870^	1-3^10-,2-4^5-6^7-8^9-	10630-10556^9902-,10627-10523^10409-10302^10199-10083^9980-	scaffold100416:9902-10630	1	Other
scaffold100416	9870	10758	-	T_00010486,T_00010459	scaffold100416:8257-13730C	10758^,9870^	1-2^3-4^5-,6-	10334-10302^10196-10083^9980-,9902-	scaffold100416:9902-10334	44	Other
scaffold100416	9870	10869	-	T_00010459,T_00010470	scaffold100416:8257-13730C	10869-,9870^	1^10-,2^3-4^5-6^7-8^9-	10758^9902-,10725^10627-10523^10409-10302^10199-10083^9980-	scaffold100416:9902-10758	12	Other
scaffold100416	9870	10869	-	T_00010486,T_00010454	scaffold100416:8257-13730C	10869-,9870^	1^5-6^7-8^9-,2^3-4^10-	10758^10334-10302^10196-10083^9980-,10725^10630-10556^9902-	scaffold100416:9902-10758	9	Other
scaffold100416	9870	10869	-	T_00010459,T_00010464/T_00010483	scaffold100416:8257-13730C	10869-,9870^	1^10-,2^3-4^5-6^7-8^9-	10758^9902-,10725^10630-10523^10412-10335^10121-10083^9980-	scaffold100416:9902-10758	12	Other
scaffold100416	9870	10869	-	T_00010486,T_00010460/T_00010462	scaffold100416:8257-13730C	10869-,9870^	1^7-8^9-12^13-,2^3-4^5-6^10-11^14-	10758^10334-10302^10196-10083^9980-,10725^10630-10523^10412-10351^10137-10122^9902-	scaffold100416:9902-10758	1	Other
scaffold100416	9870	10869	-	T_00010459,T_00010485	scaffold100416:8257-13730C	10869-,9870^	1^10-,2^3-4^5-6^7-8^9-	10758^9902-,10725^10630-10523^10412-10302^10196-10083^9980-	scaffold100416:9902-10758	12	Other
scaffold100416	9870	10869	-	T_00010459,T_00010482	scaffold100416:8257-13730C	10869-,9870^	1^10-,2^3-4^5-6^7-8^9-	10758^9902-,10725^10630-10523^10412-10302^10199-10083^9977-	scaffold100416:9902-10758	12	Other
scaffold100416	9870	10869	-	T_00010459,T_00010458/T_00010461/T_00010484	scaffold100416:8257-13730C	10869-,9870^	1^10-,2^3-4^5-6^7-8^9-	10758^9902-,10725^10630-10523^10412-10302^10199-10083^9980-	scaffold100416:9902-10758	12	Other
scaffold100416	9233	10725	-	T_00010457/T_00010466/T_00010477/T_00010478,T_00010470	scaffold100416:8257-13730C	10725^,9233-	0,1-2^3-4^5-6^7-8^	10627-10523^10409-10302^10199-10083^9980-9870^	scaffold100416:9870-10627	50	Other
scaffold100416	9233	10725	-	T_00010457/T_00010466/T_00010477/T_00010478,T_00010454	scaffold100416:8257-13730C	10725^,9233-	0,1-2^3-4^	10630-10556^9902-9870^	scaffold100416:9870-10630	308	ExonS+ExonS
scaffold100416	9233	10725	-	T_00010457/T_00010466/T_00010477/T_00010478,T_00010464	scaffold100416:8257-13730C	10725^,9233-	0,1-2^3-4^5-6^7-8^	10630-10523^10412-10335^10121-10083^9980-9870^	scaffold100416:9870-10630	50	Other
scaffold100416	9233	10725	-	T_00010457/T_00010466/T_00010477/T_00010478,T_00010461	scaffold100416:8257-13730C	10725^,9233-	0,1-2^3-4^5-6^7-8^	10630-10523^10412-10302^10199-10083^9980-9870^	scaffold100416:9870-10630	50	Other
scaffold100416	9126	9980	-	T_00010479,T_00010461/T_00010464/T_00010470	scaffold100416:8257-13730C	9980-,9126^	1^4-,2^3-	9909^9164-,9870^9233-	scaffold100416:9164-9909	511	Other
scaffold100416	9126	10630	-	T_00010454,T_00010479	scaffold100416:8257-13730C	10630-,9126^	1^9-10^11-,2^3-4^5-6^7-8^12-	10556^9902-9870^9233-,10523^10412-10302^10199-10083^9980-9909^9164-	scaffold100416:9164-10556	2	Other
scaffold100416	9126	10725	-	T_00010479,T_00010457/T_00010466/T_00010477/T_00010478	scaffold100416:8257-13730C	10725^,9126^	1-2^3-4^5-6^7-8^10-,9-	10630-10523^10412-10302^10199-10083^9980-9909^9164-,9233-	scaffold100416:9164-10630	8	Other
scaffold100416	9019	10725	-	T_00010469/T_00010476,T_00010457/T_00010466/T_00010478	scaffold100416:8257-13730C	10725^,9019-	0,1-2^	9233-9126^	scaffold100416:9126-9233	2766	ExonS
scaffold100416	9019	10725	-	T_00010469/T_00010476,T_00010470	scaffold100416:8257-13730C	10725^,9019-	0,1-2^3-4^5-6^7-8^9-10^	10627-10523^10409-10302^10199-10083^9980-9870^9233-9126^	scaffold100416:9126-10627	31	Other
scaffold100416	9019	10725	-	T_00010469/T_00010476,T_00010454	scaffold100416:8257-13730C	10725^,9019-	0,1-2^3-4^5-6^	10630-10556^9902-9870^9233-9126^	scaffold100416:9126-10630	88	Other
scaffold100416	9019	10725	-	T_00010469/T_00010476,T_00010464	scaffold100416:8257-13730C	10725^,9019-	0,1-2^3-4^5-6^7-8^9-10^	10630-10523^10412-10335^10121-10083^9980-9870^9233-9126^	scaffold100416:9126-10630	31	Other
scaffold100416	9019	10725	-	T_00010469/T_00010476,T_00010479	scaffold100416:8257-13730C	10725^,9019-	0,1-2^3-4^5-6^7-8^9-10^	10630-10523^10412-10302^10199-10083^9980-9909^9164-9126^	scaffold100416:9126-10630	31	Other
scaffold100416	9019	10725	-	T_00010469/T_00010476,T_00010461	scaffold100416:8257-13730C	10725^,9019-	0,1-2^3-4^5-6^7-8^9-10^	10630-10523^10412-10302^10199-10083^9980-9870^9233-9126^	scaffold100416:9126-10630	31	Other
scaffold100416	9016	10725	-	T_00010472,T_00010477	scaffold100416:8257-13730C	10725^,9016-	0,1-2^	9233-9126^	scaffold100416:9126-9233	2766	ExonS
scaffold100416	9016	10725	-	T_00010472,T_00010462	scaffold100416:8257-13730C	10725^,9016-	0,1-2^3-4^5-6^7-8^	10630-10523^10412-10351^10137-10122^9902-9870^	scaffold100416:9870-10630	50	Other
scaffold100416	9016	10725	-	T_00010462,T_00010477	scaffold100416:8257-13730C	10725^,9016-	1-2^3-4^5-6^7-8^,9-10^	10630-10523^10412-10351^10137-10122^9902-9870^,9233-9126^	scaffold100416:9126-10630	5	Other
scaffold100416	9016	10869	-	T_00010459,T_00010472	scaffold100416:8257-13730C	10869-,9016-	1^3-4^,2^	10758^9902-9870^,10725^	scaffold100416:9870-10758	773	Other
scaffold100416	9016	10869	-	T_00010459,T_00010477	scaffold100416:8257-13730C	10869-,9016-	1^3-4^,2^5-6^	10758^9902-9870^,10725^9233-9126^	scaffold100416:9126-10758	26	Other
scaffold100416	8909	9126	-	T_00010454/T_00010457/T_00010461/T_00010464/T_00010466/T_00010470/T_00010478/T_00010479,T_00010477	scaffold100416:8257-13730C	9126^,8909^	1-,2-	9019-,9016-	scaffold100416:9016-9019	13489	AltA
scaffold100416	8909	9870	-	T_00010454/T_00010461/T_00010464/T_00010470,T_00010459/T_00010462	scaffold100416:8257-13730C	9870^,8909^	1-2^3-,4-	9233-9126^9019-,9016-	scaffold100416:9016-9233	330	ExonS+AltA
scaffold100416	8909	9980	-	T_00010479,T_00010465	scaffold100416:8257-13730C	9980-,8909^	1^3-4^5-,2^6-	9909^9164-9126^9019-,9903^8941-	scaffold100416:8941-9909	25	Other
scaffold100416	8909	9980	-	T_00010465,T_00010461/T_00010464/T_00010470	scaffold100416:8257-13730C	9980-,8909^	1^6-,2^3-4^5-	9903^8941-,9870^9233-9126^9019-	scaffold100416:8941-9903	61	Other
scaffold100416	8909	10412	-	T_00010471,T_00010464	scaffold100416:8257-13730C	10412-,8909^	1^6-7^12-,2^3-4^5-8^9-10^11-	10341^9908-9903^8941-,10335^10121-10083^9980-9870^9233-9126^9019-	scaffold100416:8941-10341	2	Other
scaffold100416	8909	10412	-	T_00010462,T_00010471	scaffold100416:8257-13730C	10412-,8909^	1^3-4^7-8^9-,2^5-6^10-	10351^10137-10122^9902-9870^9016-,10341^9908-9903^8941-	scaffold100416:8941-10351	1	Other
scaffold100416	8909	10412	-	T_00010471,T_00010479	scaffold100416:8257-13730C	10412-,8909^	1^7-8^12-,2^3-4^5-6^9-10^11-	10341^9908-9903^8941-,10302^10199-10083^9980-9909^9164-9126^9019-	scaffold100416:8941-10341	1	Other
scaffold100416	8909	10412	-	T_00010471,T_00010461	scaffold100416:8257-13730C	10412-,8909^	1^6-7^12-,2^3-4^5-8^9-10^11-	10341^9908-9903^8941-,10302^10199-10083^9980-9870^9233-9126^9019-	scaffold100416:8941-10341	2	Other
scaffold100416	8909	10412	-	T_00010462,T_00010479	scaffold100416:8257-13730C	10412-,8909^	1^4-5^9-10^14-,2^3-6^7-8^11-12^13-	10351^10137-10122^9902-9870^9016-,10302^10199-10083^9980-9909^9164-9126^9019-	scaffold100416:9016-10351	1	Other
scaffold100416	8909	10412	-	T_00010462,T_00010465	scaffold100416:8257-13730C	10412-,8909^	1^4-5^9-10^11-,2^3-6^7-8^12-	10351^10137-10122^9902-9870^9016-,10302^10199-10083^9980-9903^8941-	scaffold100416:8941-10351	1	Other
scaffold100416	8909	10523	-	T_00010471,T_00010470	scaffold100416:8257-13730C	10523^,8909^	1-3^8-9^14-,2-4^5-6^7-10^11-12^13-	10412-10341^9908-9903^8941-,10409-10302^10199-10083^9980-9870^9233-9126^9019-	scaffold100416:8941-10412	1	Other
scaffold100416	8909	10630	-	T_00010454,T_00010471	scaffold100416:8257-13730C	10630-,8909^	1^7-8^9-10^11-,2^3-4^5-6^12-	10556^9902-9870^9233-9126^9019-,10523^10412-10341^9908-9903^8941-	scaffold100416:8941-10556	59	Other
scaffold100416	8909	10630	-	T_00010454,T_00010465	scaffold100416:8257-13730C	10630-,8909^	1^9-10^11-12^13-,2^3-4^5-6^7-8^14-	10556^9902-9870^9233-9126^9019-,10523^10412-10302^10199-10083^9980-9903^8941-	scaffold100416:8941-10556	3	Other
scaffold100416	8909	10725	-	T_00010469/T_00010476,T_00010472	scaffold100416:8257-13730C	10725^,8909^	1-,2-	9019-,9016-	scaffold100416:9016-9019	13489	AltA
scaffold100416	8909	10725	-	T_00010477,T_00010469/T_00010476	scaffold100416:8257-13730C	10725^,8909^	1-2^4-,3-	9233-9126^9016-,9019-	scaffold100416:9016-9233	1171	Other
scaffold100416	8909	10725	-	T_00010471,T_00010469/T_00010476	scaffold100416:8257-13730C	10725^,8909^	1-2^3-4^5-6^8-,7-	10630-10523^10412-10341^9908-9903^8941-,9019-	scaffold100416:8941-10630	8	Other
scaffold100416	8909	10725	-	T_00010462,T_00010469/T_00010476	scaffold100416:8257-13730C	10725^,8909^	1-2^3-4^5-6^7-8^10-,9-	10630-10523^10412-10351^10137-10122^9902-9870^9016-,9019-	scaffold100416:9016-10630	8	Other
scaffold100416	8909	10725	-	T_00010465,T_00010469/T_00010476	scaffold100416:8257-13730C	10725^,8909^	1-2^3-4^5-6^7-8^10-,9-	10630-10523^10412-10302^10199-10083^9980-9903^8941-,9019-	scaffold100416:8941-10630	8	Other
scaffold100416	8909	10725	-	T_00010457/T_00010466/T_00010478,T_00010472	scaffold100416:8257-13730C	10725^,8909^	1-2^3-,4-	9233-9126^9019-,9016-	scaffold100416:9016-9233	330	ExonS+AltA
scaffold100416	8909	10725	-	T_00010470,T_00010472	scaffold100416:8257-13730C	10725^,8909^	1-2^3-4^5-6^7-8^9-10^11-,12-	10627-10523^10409-10302^10199-10083^9980-9870^9233-9126^9019-,9016-	scaffold100416:9016-10627	4	Other
scaffold100416	8909	10725	-	T_00010454,T_00010472	scaffold100416:8257-13730C	10725^,8909^	1-2^3-4^5-6^7-,8-	10630-10556^9902-9870^9233-9126^9019-,9016-	scaffold100416:9016-10630	4	Other
scaffold100416	8909	10725	-	T_00010471,T_00010472	scaffold100416:8257-13730C	10725^,8909^	1-2^3-4^5-6^8-,7-	10630-10523^10412-10341^9908-9903^8941-,9016-	scaffold100416:8941-10630	8	Other
scaffold100416	8909	10725	-	T_00010464,T_00010472	scaffold100416:8257-13730C	10725^,8909^	1-2^3-4^5-6^7-8^9-10^11-,12-	10630-10523^10412-10335^10121-10083^9980-9870^9233-9126^9019-,9016-	scaffold100416:9016-10630	4	Other
scaffold100416	8909	10725	-	T_00010479,T_00010472	scaffold100416:8257-13730C	10725^,8909^	1-2^3-4^5-6^7-8^9-10^11-,12-	10630-10523^10412-10302^10199-10083^9980-9909^9164-9126^9019-,9016-	scaffold100416:9016-10630	4	Other
scaffold100416	8909	10725	-	T_00010461,T_00010472	scaffold100416:8257-13730C	10725^,8909^	1-2^3-4^5-6^7-8^9-10^11-,12-	10630-10523^10412-10302^10199-10083^9980-9870^9233-9126^9019-,9016-	scaffold100416:9016-10630	4	Other
scaffold100416	8909	10725	-	T_00010465,T_00010472	scaffold100416:8257-13730C	10725^,8909^	1-2^3-4^5-6^7-8^10-,9-	10630-10523^10412-10302^10199-10083^9980-9903^8941-,9016-	scaffold100416:8941-10630	8	Other
scaffold100416	8909	10725	-	T_00010471,T_00010457/T_00010466/T_00010478	scaffold100416:8257-13730C	10725^,8909^	1-2^3-4^5-6^10-,7-8^9-	10630-10523^10412-10341^9908-9903^8941-,9233-9126^9019-	scaffold100416:8941-10630	7	Other
scaffold100416	8909	10725	-	T_00010462,T_00010457/T_00010466/T_00010478	scaffold100416:8257-13730C	10725^,8909^	1-2^3-4^5-6^7-8^12-,9-10^11-	10630-10523^10412-10351^10137-10122^9902-9870^9016-,9233-9126^9019-	scaffold100416:9016-10630	11	Other
scaffold100416	8909	10725	-	T_00010465,T_00010457/T_00010466/T_00010478	scaffold100416:8257-13730C	10725^,8909^	1-2^3-4^5-6^7-8^12-,9-10^11-	10630-10523^10412-10302^10199-10083^9980-9903^8941-,9233-9126^9019-	scaffold100416:8941-10630	11	Other
scaffold100416	8909	10725	-	T_00010471,T_00010477	scaffold100416:8257-13730C	10725^,8909^	1-2^3-4^5-6^10-,7-8^9-	10630-10523^10412-10341^9908-9903^8941-,9233-9126^9016-	scaffold100416:8941-10630	7	Other
scaffold100416	8909	10725	-	T_00010465,T_00010477	scaffold100416:8257-13730C	10725^,8909^	1-2^3-4^5-6^7-8^12-,9-10^11-	10630-10523^10412-10302^10199-10083^9980-9903^8941-,9233-9126^9016-	scaffold100416:8941-10630	11	Other
scaffold100416	8909	10869	-	T_00010459,T_00010469/T_00010476	scaffold100416:8257-13730C	10869-,8909^	1^3-4^6-,2^5-	10758^9902-9870^9016-,10725^9019-	scaffold100416:9016-10758	54	Other
scaffold100416	8909	10869	-	T_00010459,T_00010457/T_00010466/T_00010478	scaffold100416:8257-13730C	10869-,8909^	1^3-4^8-,2^5-6^7-	10758^9902-9870^9016-,10725^9233-9126^9019-	scaffold100416:9016-10758	4	Other
scaffold100416	8909	10869	-	T_00010459,T_00010471	scaffold100416:8257-13730C	10869-,8909^	1^9-10^11-,2^3-4^5-6^7-8^12-	10758^9902-9870^9016-,10725^10630-10523^10412-10341^9908-9903^8941-	scaffold100416:8941-10758	2	Other
scaffold100416	8909	10869	-	T_00010459,T_00010479	scaffold100416:8257-13730C	10869-,8909^	1^11-12^16-,2^3-4^5-6^7-8^9-10^13-14^15-	10758^9902-9870^9016-,10725^10630-10523^10412-10302^10199-10083^9980-9909^9164-9126^9019-	scaffold100416:9016-10758	1	Other
scaffold100416	8909	10869	-	T_00010459,T_00010465	scaffold100416:8257-13730C	10869-,8909^	1^11-12^13-,2^3-4^5-6^7-8^9-10^14-	10758^9902-9870^9016-,10725^10630-10523^10412-10302^10199-10083^9980-9903^8941-	scaffold100416:8941-10758	1	Other
scaffold100416	8807	9870	-	T_00010460,T_00010459/T_00010462	scaffold100416:8257-13730C	9870^,8807-	0,1-2^	9016-8909^	scaffold100416:8909-9016	2766	ExonS
scaffold100416	8807	9870	-	T_00010460,T_00010454/T_00010461/T_00010464/T_00010470	scaffold100416:8257-13730C	9870^,8807-	0,1-2^3-4^	9233-9126^9019-8909^	scaffold100416:8909-9233	308	ExonS+ExonS
scaffold100416	8807	10412	-	T_00010460,T_00010471	scaffold100416:8257-13730C	10412-,8807-	1^3-4^7-8^,2^5-6^9-10^	10351^10137-10122^9902-9870^,10341^9908-9903^8941-8909^	scaffold100416:8909-10351	1	Other
scaffold100416	8807	10412	-	T_00010460,T_00010479	scaffold100416:8257-13730C	10412-,8807-	1^4-5^9-10^,2^3-6^7-8^11-12^13-14^	10351^10137-10122^9902-9870^,10302^10199-10083^9980-9909^9164-9126^9019-8909^	scaffold100416:8909-10351	1	Other
scaffold100416	8807	10412	-	T_00010460,T_00010465	scaffold100416:8257-13730C	10412-,8807-	1^4-5^9-10^,2^3-6^7-8^11-12^	10351^10137-10122^9902-9870^,10302^10199-10083^9980-9903^8941-8909^	scaffold100416:8909-10351	1	Other
scaffold100416	8807	10725	-	T_00010460,T_00010469/T_00010476	scaffold100416:8257-13730C	10725^,8807-	1-2^3-4^5-6^7-8^,9-10^	10630-10523^10412-10351^10137-10122^9902-9870^,9019-8909^	scaffold100416:8909-10630	5	Other
scaffold100416	8807	10725	-	T_00010460,T_00010472	scaffold100416:8257-13730C	10725^,8807-	1-2^3-4^5-6^7-8^,9-10^	10630-10523^10412-10351^10137-10122^9902-9870^,9016-8909^	scaffold100416:8909-10630	5	Other
scaffold100416	8807	10725	-	T_00010460,T_00010457	scaffold100416:8257-13730C	10725^,8807-	1-2^3-4^5-6^7-8^,9-10^11-12^	10630-10523^10412-10351^10137-10122^9902-9870^,9233-9126^9019-8909^	scaffold100416:8909-10630	1	Other
scaffold100416	8691	8909	-	T_00010454/T_00010457/T_00010461/T_00010462/T_00010464/T_00010465/T_00010469/T_00010471/T_00010472/T_00010476/T_00010479,T_00010466/T_00010477/T_00010478	scaffold100416:8257-13730C	8909^,8691^	1-,2-	8807-,8804-	scaffold100416:8804-8807	13489	AltA
scaffold100416	8691	9903	-	T_00010468/T_00010474/T_00010480,T_00010455	scaffold100416:8257-13730C	9903^,8691^	1-,2-	8729-,8723-	scaffold100416:8723-8729	13489	AltA
scaffold100416	8691	9903	-	T_00010465/T_00010471,T_00010455	scaffold100416:8257-13730C	9903^,8691^	1-2^3-,4-	8941-8909^8807-,8723-	scaffold100416:8723-8941	330	ExonS+AltA
scaffold100416	8691	9903	-	T_00010465/T_00010471,T_00010468/T_00010474/T_00010480	scaffold100416:8257-13730C	9903^,8691^	1-2^3-,4-	8941-8909^8807-,8729-	scaffold100416:8729-8941	330	ExonS+AltA
scaffold100416	8691	10199	-	T_00010473,T_00010455	scaffold100416:8257-13730C	10199-,8691^	1^5-,2^3-4^6-	10138^8745-,10128^9908-9903^8723-	scaffold100416:8723-10138	27	Other
scaffold100416	8691	10199	-	T_00010473,T_00010474/T_00010480	scaffold100416:8257-13730C	10199-,8691^	1^5-,2^3-4^6-	10138^8745-,10128^9908-9903^8729-	scaffold100416:8729-10138	27	Other
scaffold100416	8691	10199	-	T_00010473,T_00010479	scaffold100416:8257-13730C	10199-,8691^	1^10-,2^3-4^5-6^7-8^9-	10138^8745-,10083^9980-9909^9164-9126^9019-8909^8807-	scaffold100416:8745-10138	12	Other
scaffold100416	8691	10199	-	T_00010473,T_00010461	scaffold100416:8257-13730C	10199-,8691^	1^10-,2^3-4^5-6^7-8^9-	10138^8745-,10083^9980-9870^9233-9126^9019-8909^8807-	scaffold100416:8745-10138	12	Other
scaffold100416	8691	10199	-	T_00010473,T_00010465	scaffold100416:8257-13730C	10199-,8691^	1^8-,2^3-4^5-6^7-	10138^8745-,10083^9980-9903^8941-8909^8807-	scaffold100416:8745-10138	17	Other
scaffold100416	8691	10199	-	T_00010455,T_00010479	scaffold100416:8257-13730C	10199-,8691^	1^5-6^12-,2^3-4^7-8^9-10^11-	10128^9908-9903^8723-,10083^9980-9909^9164-9126^9019-8909^8807-	scaffold100416:8723-10128	2	Other
scaffold100416	8691	10199	-	T_00010455,T_00010461	scaffold100416:8257-13730C	10199-,8691^	1^4-5^12-,2^3-6^7-8^9-10^11-	10128^9908-9903^8723-,10083^9980-9870^9233-9126^9019-8909^8807-	scaffold100416:8723-10128	2	Other
scaffold100416	8691	10199	-	T_00010474/T_00010480,T_00010479	scaffold100416:8257-13730C	10199-,8691^	1^5-6^12-,2^3-4^7-8^9-10^11-	10128^9908-9903^8729-,10083^9980-9909^9164-9126^9019-8909^8807-	scaffold100416:8729-10128	2	Other
scaffold100416	8691	10199	-	T_00010474/T_00010480,T_00010461	scaffold100416:8257-13730C	10199-,8691^	1^4-5^12-,2^3-6^7-8^9-10^11-	10128^9908-9903^8729-,10083^9980-9870^9233-9126^9019-8909^8807-	scaffold100416:8729-10128	2	Other
scaffold100416	8691	10302	-	T_00010473,T_00010468	scaffold100416:8257-13730C	10302^,8691^	1-3^7-,2-4^5-6^8-	10199-10138^8745-,10196-10128^9908-9903^8729-	scaffold100416:8729-10199	1	Other
scaffold100416	8691	10302	-	T_00010479,T_00010468	scaffold100416:8257-13730C	10302^,8691^	1-4^5-6^9-10^11-12^13-,2-3^7-8^14-	10199-10083^9980-9909^9164-9126^9019-8909^8807-,10196-10128^9908-9903^8729-	scaffold100416:8729-10199	1	Other
scaffold100416	8691	10302	-	T_00010461,T_00010468	scaffold100416:8257-13730C	10302^,8691^	1-4^5-8^9-10^11-12^13-,2-3^6-7^14-	10199-10083^9980-9870^9233-9126^9019-8909^8807-,10196-10128^9908-9903^8729-	scaffold100416:8729-10199	1	Other
scaffold100416	8691	10412	-	T_00010471,T_00010473	scaffold100416:8257-13730C	10412-,8691^	1^5-6^7-8^9-,2^3-4^10-	10341^9908-9903^8941-8909^8807-,10302^10199-10138^8745-	scaffold100416:8745-10341	9	Other
scaffold100416	8691	10412	-	T_00010464,T_00010468	scaffold100416:8257-13730C	10412-,8691^	1^5-6^7-10^11-12^13-14^15-,2^3-4^8-9^16-	10335^10121-10083^9980-9870^9233-9126^9019-8909^8807-,10302^10196-10128^9908-9903^8729-	scaffold100416:8729-10335	3	Other
scaffold100416	8691	10412	-	T_00010464,T_00010473	scaffold100416:8257-13730C	10412-,8691^	1^5-6^7-8^9-10^11-12^13-,2^3-4^14-	10335^10121-10083^9980-9870^9233-9126^9019-8909^8807-,10302^10199-10138^8745-	scaffold100416:8745-10335	1	Other
scaffold100416	8691	10412	-	T_00010464,T_00010455	scaffold100416:8257-13730C	10412-,8691^	1^5-6^7-10^11-12^13-14^15-,2^3-4^8-9^16-	10335^10121-10083^9980-9870^9233-9126^9019-8909^8807-,10302^10199-10128^9908-9903^8723-	scaffold100416:8723-10335	3	Other
scaffold100416	8691	10412	-	T_00010464,T_00010474/T_00010480	scaffold100416:8257-13730C	10412-,8691^	1^5-6^7-10^11-12^13-14^15-,2^3-4^8-9^16-	10335^10121-10083^9980-9870^9233-9126^9019-8909^8807-,10302^10199-10128^9908-9903^8729-	scaffold100416:8729-10335	3	Other
scaffold100416	8691	10412	-	T_00010462,T_00010468	scaffold100416:8257-13730C	10412-,8691^	1^4-6^9-10^11-12^13-,2^3-5^7-8^14-	10351^10137-10122^9902-9870^9016-8909^8807-,10302^10196-10128^9908-9903^8729-	scaffold100416:8729-10351	3	Other
scaffold100416	8691	10412	-	T_00010462,T_00010473	scaffold100416:8257-13730C	10412-,8691^	1^5-6^7-8^9-10^11-,2^3-4^12-	10351^10137-10122^9902-9870^9016-8909^8807-,10302^10199-10138^8745-	scaffold100416:8745-10351	3	Other
scaffold100416	8691	10412	-	T_00010462,T_00010455	scaffold100416:8257-13730C	10412-,8691^	1^4-6^9-10^11-12^13-,2^3-5^7-8^14-	10351^10137-10122^9902-9870^9016-8909^8807-,10302^10199-10128^9908-9903^8723-	scaffold100416:8723-10351	3	Other
scaffold100416	8691	10412	-	T_00010462,T_00010474/T_00010480	scaffold100416:8257-13730C	10412-,8691^	1^4-6^9-10^11-12^13-,2^3-5^7-8^14-	10351^10137-10122^9902-9870^9016-8909^8807-,10302^10199-10128^9908-9903^8729-	scaffold100416:8729-10351	3	Other
scaffold100416	8691	10630	-	T_00010454,T_00010468	scaffold100416:8257-13730C	10630-,8691^	1^9-10^11-12^13-14^15-,2^3-4^5-6^7-8^16-	10556^9902-9870^9233-9126^9019-8909^8807-,10523^10412-10302^10196-10128^9908-9903^8729-	scaffold100416:8729-10556	27	Other
scaffold100416	8691	10630	-	T_00010454,T_00010473	scaffold100416:8257-13730C	10630-,8691^	1^7-8^9-10^11-12^13-,2^3-4^5-6^14-	10556^9902-9870^9233-9126^9019-8909^8807-,10523^10412-10302^10199-10138^8745-	scaffold100416:8745-10556	3	Other
scaffold100416	8691	10630	-	T_00010454,T_00010455	scaffold100416:8257-13730C	10630-,8691^	1^9-10^11-12^13-14^15-,2^3-4^5-6^7-8^16-	10556^9902-9870^9233-9126^9019-8909^8807-,10523^10412-10302^10199-10128^9908-9903^8723-	scaffold100416:8723-10556	27	Other
scaffold100416	8691	10630	-	T_00010454,T_00010474/T_00010480	scaffold100416:8257-13730C	10630-,8691^	1^9-10^11-12^13-14^15-,2^3-4^5-6^7-8^16-	10556^9902-9870^9233-9126^9019-8909^8807-,10523^10412-10302^10199-10128^9908-9903^8729-	scaffold100416:8729-10556	27	Other
scaffold100416	8691	10725	-	T_00010468,T_00010469/T_00010476	scaffold100416:8257-13730C	10725^,8691^	1-2^3-4^5-6^7-8^12-,9-10^11-	10630-10523^10412-10302^10196-10128^9908-9903^8729-,9019-8909^8807-	scaffold100416:8729-10630	11	Other
scaffold100416	8691	10725	-	T_00010473,T_00010469/T_00010476	scaffold100416:8257-13730C	10725^,8691^	1-2^3-4^5-6^10-,7-8^9-	10630-10523^10412-10302^10199-10138^8745-,9019-8909^8807-	scaffold100416:8745-10630	7	Other
scaffold100416	8691	10725	-	T_00010455,T_00010469/T_00010476	scaffold100416:8257-13730C	10725^,8691^	1-2^3-4^5-6^7-8^12-,9-10^11-	10630-10523^10412-10302^10199-10128^9908-9903^8723-,9019-8909^8807-	scaffold100416:8723-10630	11	Other
scaffold100416	8691	10725	-	T_00010474/T_00010480,T_00010469/T_00010476	scaffold100416:8257-13730C	10725^,8691^	1-2^3-4^5-6^7-8^12-,9-10^11-	10630-10523^10412-10302^10199-10128^9908-9903^8729-,9019-8909^8807-	scaffold100416:8729-10630	11	Other
scaffold100416	8691	10725	-	T_00010468,T_00010472	scaffold100416:8257-13730C	10725^,8691^	1-2^3-4^5-6^7-8^12-,9-10^11-	10630-10523^10412-10302^10196-10128^9908-9903^8729-,9016-8909^8807-	scaffold100416:8729-10630	11	Other
scaffold100416	8691	10725	-	T_00010473,T_00010472	scaffold100416:8257-13730C	10725^,8691^	1-2^3-4^5-6^10-,7-8^9-	10630-10523^10412-10302^10199-10138^8745-,9016-8909^8807-	scaffold100416:8745-10630	7	Other
scaffold100416	8691	10725	-	T_00010455,T_00010472	scaffold100416:8257-13730C	10725^,8691^	1-2^3-4^5-6^7-8^12-,9-10^11-	10630-10523^10412-10302^10199-10128^9908-9903^8723-,9016-8909^8807-	scaffold100416:8723-10630	11	Other
scaffold100416	8691	10725	-	T_00010474/T_00010480,T_00010472	scaffold100416:8257-13730C	10725^,8691^	1-2^3-4^5-6^7-8^12-,9-10^11-	10630-10523^10412-10302^10199-10128^9908-9903^8729-,9016-8909^8807-	scaffold100416:8729-10630	11	Other
scaffold100416	8691	10725	-	T_00010468,T_00010466/T_00010478	scaffold100416:8257-13730C	10725^,8691^	1-2^3-4^5-6^7-8^14-,9-10^11-12^13-	10630-10523^10412-10302^10196-10128^9908-9903^8729-,9233-9126^9019-8909^8804-	scaffold100416:8729-10630	11	Other
scaffold100416	8691	10725	-	T_00010473,T_00010466/T_00010478	scaffold100416:8257-13730C	10725^,8691^	1-2^3-4^5-6^12-,7-8^9-10^11-	10630-10523^10412-10302^10199-10138^8745-,9233-9126^9019-8909^8804-	scaffold100416:8745-10630	102	Other
scaffold100416	8691	10725	-	T_00010455,T_00010466/T_00010478	scaffold100416:8257-13730C	10725^,8691^	1-2^3-4^5-6^7-8^14-,9-10^11-12^13-	10630-10523^10412-10302^10199-10128^9908-9903^8723-,9233-9126^9019-8909^8804-	scaffold100416:8723-10630	11	Other
scaffold100416	8691	10725	-	T_00010474/T_00010480,T_00010466/T_00010478	scaffold100416:8257-13730C	10725^,8691^	1-2^3-4^5-6^7-8^14-,9-10^11-12^13-	10630-10523^10412-10302^10199-10128^9908-9903^8729-,9233-9126^9019-8909^8804-	scaffold100416:8729-10630	11	Other
scaffold100416	8691	10725	-	T_00010468,T_00010477	scaffold100416:8257-13730C	10725^,8691^	1-2^3-4^5-6^7-8^14-,9-10^11-12^13-	10630-10523^10412-10302^10196-10128^9908-9903^8729-,9233-9126^9016-8909^8804-	scaffold100416:8729-10630	11	Other
scaffold100416	8691	10725	-	T_00010473,T_00010477	scaffold100416:8257-13730C	10725^,8691^	1-2^3-4^5-6^12-,7-8^9-10^11-	10630-10523^10412-10302^10199-10138^8745-,9233-9126^9016-8909^8804-	scaffold100416:8745-10630	102	Other
scaffold100416	8691	10725	-	T_00010455,T_00010477	scaffold100416:8257-13730C	10725^,8691^	1-2^3-4^5-6^7-8^14-,9-10^11-12^13-	10630-10523^10412-10302^10199-10128^9908-9903^8723-,9233-9126^9016-8909^8804-	scaffold100416:8723-10630	11	Other
scaffold100416	8691	10725	-	T_00010474/T_00010480,T_00010477	scaffold100416:8257-13730C	10725^,8691^	1-2^3-4^5-6^7-8^14-,9-10^11-12^13-	10630-10523^10412-10302^10199-10128^9908-9903^8729-,9233-9126^9016-8909^8804-	scaffold100416:8729-10630	11	Other
scaffold100416	8691	10725	-	T_00010468,T_00010457	scaffold100416:8257-13730C	10725^,8691^	1-2^3-4^5-6^7-8^14-,9-10^11-12^13-	10630-10523^10412-10302^10196-10128^9908-9903^8729-,9233-9126^9019-8909^8807-	scaffold100416:8729-10630	11	Other
scaffold100416	8691	10725	-	T_00010473,T_00010457	scaffold100416:8257-13730C	10725^,8691^	1-2^3-4^5-6^12-,7-8^9-10^11-	10630-10523^10412-10302^10199-10138^8745-,9233-9126^9019-8909^8807-	scaffold100416:8745-10630	102	Other
scaffold100416	8691	10725	-	T_00010455,T_00010457	scaffold100416:8257-13730C	10725^,8691^	1-2^3-4^5-6^7-8^14-,9-10^11-12^13-	10630-10523^10412-10302^10199-10128^9908-9903^8723-,9233-9126^9019-8909^8807-	scaffold100416:8723-10630	11	Other
scaffold100416	8691	10725	-	T_00010474/T_00010480,T_00010457	scaffold100416:8257-13730C	10725^,8691^	1-2^3-4^5-6^7-8^14-,9-10^11-12^13-	10630-10523^10412-10302^10199-10128^9908-9903^8729-,9233-9126^9019-8909^8807-	scaffold100416:8729-10630	11	Other
scaffold100416	8588	10083	-	T_00010456/T_00010463/T_00010467/T_00010475,T_00010479	scaffold100416:8257-13730C	10083^,8588-	0,1-2^3-4^5-6^7-8^	9980-9909^9164-9126^9019-8909^8807-8691^	scaffold100416:8691-9980	50	Other
scaffold100416	8588	10083	-	T_00010456/T_00010463/T_00010467/T_00010475,T_00010461/T_00010464	scaffold100416:8257-13730C	10083^,8588-	0,1-2^3-4^5-6^7-8^	9980-9870^9233-9126^9019-8909^8807-8691^	scaffold100416:8691-9980	50	Other
scaffold100416	8588	10083	-	T_00010456/T_00010463/T_00010467/T_00010475,T_00010465	scaffold100416:8257-13730C	10083^,8588-	0,1-2^3-4^5-6^	9980-9903^8941-8909^8807-8691^	scaffold100416:8691-9980	88	Other
scaffold100416	8588	10199	-	T_00010473,T_00010456/T_00010463/T_00010467/T_00010475	scaffold100416:8257-13730C	10199-,8588-	1^3-4^,2^	10138^8745-8691^,10083^	scaffold100416:8691-10138	773	Other
scaffold100416	8588	10199	-	T_00010455,T_00010456/T_00010463/T_00010467/T_00010475	scaffold100416:8257-13730C	10199-,8588-	1^3-4^5-6^,2^	10128^9908-9903^8723-8691^,10083^	scaffold100416:8691-10128	21	Other
scaffold100416	8588	10199	-	T_00010474/T_00010480,T_00010456/T_00010463/T_00010467/T_00010475	scaffold100416:8257-13730C	10199-,8588-	1^3-4^5-6^,2^	10128^9908-9903^8729-8691^,10083^	scaffold100416:8691-10128	21	Other
scaffold100416	8588	10302	-	T_00010456/T_00010463/T_00010467/T_00010475,T_00010468	scaffold100416:8257-13730C	10302^,8588-	1-4^,2-3^5-6^7-8^	10199-10083^,10196-10128^9908-9903^8729-8691^	scaffold100416:8691-10199	1	Other
scaffold100416	8588	10412	-	T_00010471,T_00010463/T_00010475	scaffold100416:8257-13730C	10412-,8588-	1^5-6^7-8^9-10^,2^3-4^	10341^9908-9903^8941-8909^8807-8691^,10302^10199-10083^	scaffold100416:8691-10341	4	Other
scaffold100416	8588	10412	-	T_00010462,T_00010463/T_00010475	scaffold100416:8257-13730C	10412-,8588-	1^4-5^7-8^9-10^11-12^,2^3-6^	10351^10137-10122^9902-9870^9016-8909^8807-8691^,10302^10199-10083^	scaffold100416:8691-10351	1	Other
scaffold100416	8588	10523	-	T_00010471,T_00010456	scaffold100416:8257-13730C	10523^,8588-	1-3^7-8^9-10^11-12^,2-4^5-6^	10412-10341^9908-9903^8941-8909^8807-8691^,10409-10302^10199-10083^	scaffold100416:8691-10412	1	Other
scaffold100416	8588	10523	-	T_00010462,T_00010456	scaffold100416:8257-13730C	10523^,8588-	1-3^6-7^9-10^11-12^13-14^,2-4^5-8^	10412-10351^10137-10122^9902-9870^9016-8909^8807-8691^,10409-10302^10199-10083^	scaffold100416:8691-10412	1	Other
scaffold100416	8588	10630	-	T_00010454,T_00010456	scaffold100416:8257-13730C	10630-,8588-	1^7-8^9-10^11-12^13-14^,2^3-4^5-6^	10556^9902-9870^9233-9126^9019-8909^8807-8691^,10523^10409-10302^10199-10083^	scaffold100416:8691-10556	5	Other
scaffold100416	8588	10630	-	T_00010454,T_00010463/T_00010475	scaffold100416:8257-13730C	10630-,8588-	1^7-8^9-10^11-12^13-14^,2^3-4^5-6^	10556^9902-9870^9233-9126^9019-8909^8807-8691^,10523^10412-10302^10199-10083^	scaffold100416:8691-10556	5	Other
scaffold100416	8588	10725	-	T_00010456,T_00010469/T_00010476	scaffold100416:8257-13730C	10725^,8588-	1-2^3-4^5-6^,7-8^9-10^	10630-10523^10409-10302^10199-10083^,9019-8909^8807-8691^	scaffold100416:8691-10630	9	Other
scaffold100416	8588	10725	-	T_00010463/T_00010475,T_00010469/T_00010476	scaffold100416:8257-13730C	10725^,8588-	1-2^3-4^5-6^,7-8^9-10^	10630-10523^10412-10302^10199-10083^,9019-8909^8807-8691^	scaffold100416:8691-10630	9	Other
scaffold100416	8588	10725	-	T_00010456,T_00010472	scaffold100416:8257-13730C	10725^,8588-	1-2^3-4^5-6^,7-8^9-10^	10630-10523^10409-10302^10199-10083^,9016-8909^8807-8691^	scaffold100416:8691-10630	9	Other
scaffold100416	8588	10725	-	T_00010463/T_00010475,T_00010472	scaffold100416:8257-13730C	10725^,8588-	1-2^3-4^5-6^,7-8^9-10^	10630-10523^10412-10302^10199-10083^,9016-8909^8807-8691^	scaffold100416:8691-10630	9	Other
scaffold100416	8588	10725	-	T_00010456,T_00010466/T_00010478	scaffold100416:8257-13730C	10725^,8588-	1-2^3-4^5-6^,7-8^9-10^11-12^	10630-10523^10409-10302^10199-10083^,9233-9126^9019-8909^8804-8691^	scaffold100416:8691-10630	144	Other
scaffold100416	8588	10725	-	T_00010463/T_00010475,T_00010466/T_00010478	scaffold100416:8257-13730C	10725^,8588-	1-2^3-4^5-6^,7-8^9-10^11-12^	10630-10523^10412-10302^10199-10083^,9233-9126^9019-8909^8804-8691^	scaffold100416:8691-10630	144	Other
scaffold100416	8588	10725	-	T_00010456,T_00010477	scaffold100416:8257-13730C	10725^,8588-	1-2^3-4^5-6^,7-8^9-10^11-12^	10630-10523^10409-10302^10199-10083^,9233-9126^9016-8909^8804-8691^	scaffold100416:8691-10630	144	Other
scaffold100416	8588	10725	-	T_00010463/T_00010475,T_00010477	scaffold100416:8257-13730C	10725^,8588-	1-2^3-4^5-6^,7-8^9-10^11-12^	10630-10523^10412-10302^10199-10083^,9233-9126^9016-8909^8804-8691^	scaffold100416:8691-10630	144	Other
scaffold100416	8588	10725	-	T_00010456,T_00010457	scaffold100416:8257-13730C	10725^,8588-	1-2^3-4^5-6^,7-8^9-10^11-12^	10630-10523^10409-10302^10199-10083^,9233-9126^9019-8909^8807-8691^	scaffold100416:8691-10630	144	Other
scaffold100416	8588	10725	-	T_00010463/T_00010475,T_00010457	scaffold100416:8257-13730C	10725^,8588-	1-2^3-4^5-6^,7-8^9-10^11-12^	10630-10523^10412-10302^10199-10083^,9233-9126^9019-8909^8807-8691^	scaffold100416:8691-10630	144	Other
scaffold100416	8588	10869	-	T_00010467,T_00010469/T_00010476	scaffold100416:8257-13730C	10869-,8588-	1^3-4^5-6^,2^7-8^9-10^	10758^10334-10302^10199-10083^,10725^9019-8909^8807-8691^	scaffold100416:8691-10758	3	Other
scaffold100416	8588	10869	-	T_00010467,T_00010472	scaffold100416:8257-13730C	10869-,8588-	1^3-4^5-6^,2^7-8^9-10^	10758^10334-10302^10199-10083^,10725^9016-8909^8807-8691^	scaffold100416:8691-10758	3	Other
scaffold100416	8588	10869	-	T_00010467,T_00010466/T_00010478	scaffold100416:8257-13730C	10869-,8588-	1^3-4^5-6^,2^7-8^9-10^11-12^	10758^10334-10302^10199-10083^,10725^9233-9126^9019-8909^8804-8691^	scaffold100416:8691-10758	3	Other
scaffold100416	8588	10869	-	T_00010467,T_00010477	scaffold100416:8257-13730C	10869-,8588-	1^3-4^5-6^,2^7-8^9-10^11-12^	10758^10334-10302^10199-10083^,10725^9233-9126^9016-8909^8804-8691^	scaffold100416:8691-10758	3	Other
scaffold100416	8588	10869	-	T_00010467,T_00010457	scaffold100416:8257-13730C	10869-,8588-	1^3-4^5-6^,2^7-8^9-10^11-12^	10758^10334-10302^10199-10083^,10725^9233-9126^9019-8909^8807-8691^	scaffold100416:8691-10758	3	Other
scaffold100416	8588	10869	-	T_00010467,T_00010454	scaffold100416:8257-13730C	10869-,8588-	1^5-6^7-8^,2^3-4^9-10^11-12^13-14^15-16^	10758^10334-10302^10199-10083^,10725^10630-10556^9902-9870^9233-9126^9019-8909^8807-8691^	scaffold100416:8691-10758	1	Other
scaffold100416	8588	10869	-	T_00010467,T_00010471	scaffold100416:8257-13730C	10869-,8588-	1^7-8^9-10^,2^3-4^5-6^11-12^13-14^15-16^	10758^10334-10302^10199-10083^,10725^10630-10523^10412-10341^9908-9903^8941-8909^8807-8691^	scaffold100416:8691-10758	1	Other
scaffold100416	8588	10869	-	T_00010467,T_00010462	scaffold100416:8257-13730C	10869-,8588-	1^7-8^9-12^,2^3-4^5-6^10-11^13-14^15-16^17-18^	10758^10334-10302^10199-10083^,10725^10630-10523^10412-10351^10137-10122^9902-9870^9016-8909^8807-8691^	scaffold100416:8691-10758	1	Other
scaffold100416	8469	8807	-	T_00010459/T_00010470,T_00010460	scaffold100416:8257-13730C	8807-,8469]	1^3-,2^4-	8736^8516-,8730^8510-	scaffold100416:8510-8736	1086	AltD+AltA+IntronR
scaffold100416	8469	8807	-	T_00010459/T_00010470,T_00010461/T_00010462/T_00010464/T_00010465/T_00010469/T_00010471/T_00010472/T_00010476/T_00010479	scaffold100416:8257-13730C	8807-,8469]	1^4-,2^3-	8736^8516-,8691^8588-	scaffold100416:8516-8736	511	Other
scaffold100416	8469	8807	-	T_00010460,T_00010461/T_00010462/T_00010464/T_00010465/T_00010469/T_00010471/T_00010472/T_00010476/T_00010479	scaffold100416:8257-13730C	8807-,8469]	1^4-,2^3-	8730^8510-,8691^8588-	scaffold100416:8510-8730	511	Other
scaffold100416	8469	8909	-	T_00010459/T_00010470,T_00010466/T_00010477/T_00010478	scaffold100416:8257-13730C	8909^,8469]	1-3^6-,2-4^5-	8807-8736^8516-,8804-8691^8588-	scaffold100416:8516-8807	29	Other
scaffold100416	8469	10083	-	T_00010470,T_00010463/T_00010467/T_00010475	scaffold100416:8257-13730C	10083^,8469]	1-2^3-4^5-6^7-8^10-,9-	9980-9870^9233-9126^9019-8909^8807-8736^8516-,8588-	scaffold100416:8516-9980	8	Other
scaffold100416	8469	10199	-	T_00010473,T_00010470	scaffold100416:8257-13730C	10199-,8469]	1^10-12^13-,2^3-4^5-6^7-8^9-11^14-	10138^8745-8691^8588-,10083^9980-9870^9233-9126^9019-8909^8807-8736^8516-	scaffold100416:8516-10138	1	Other
scaffold100416	8469	10199	-	T_00010474/T_00010480,T_00010470	scaffold100416:8257-13730C	10199-,8469]	1^4-5^13-14^15-,2^3-6^7-8^9-10^11-12^16-	10128^9908-9903^8729-8691^8588-,10083^9980-9870^9233-9126^9019-8909^8807-8736^8516-	scaffold100416:8516-10128	1	Other
scaffold100416	8469	10302	-	T_00010470,T_00010468	scaffold100416:8257-13730C	10302^,8469]	1-4^5-8^9-10^11-12^13-14^18-,2-3^6-7^15-16^17-	10199-10083^9980-9870^9233-9126^9019-8909^8807-8736^8516-,10196-10128^9908-9903^8729-8691^8588-	scaffold100416:8516-10199	1	Other
scaffold100416	8469	10412	-	T_00010460,T_00010468	scaffold100416:8257-13730C	10412-,8469]	1^4-6^9-10^11-12^16-,2^3-5^7-8^13-14^15-	10351^10137-10122^9902-9870^8807-8730^8510-,10302^10196-10128^9908-9903^8729-8691^8588-	scaffold100416:8510-10351	2	Other
scaffold100416	8469	10412	-	T_00010460,T_00010473	scaffold100416:8257-13730C	10412-,8469]	1^5-6^7-8^9-11^14-,2^3-4^10-12^13-	10351^10137-10122^9902-9870^8807-8730^8510-,10302^10199-10138^8745-8691^8588-	scaffold100416:8510-10351	1	Other
scaffold100416	8469	10412	-	T_00010460,T_00010474/T_00010480	scaffold100416:8257-13730C	10412-,8469]	1^4-6^9-10^11-12^16-,2^3-5^7-8^13-14^15-	10351^10137-10122^9902-9870^8807-8730^8510-,10302^10199-10128^9908-9903^8729-8691^8588-	scaffold100416:8510-10351	2	Other
scaffold100416	8469	10412	-	T_00010460,T_00010463/T_00010475	scaffold100416:8257-13730C	10412-,8469]	1^4-5^7-8^9-10^12-,2^3-6^11-	10351^10137-10122^9902-9870^8807-8730^8510-,10302^10199-10083^8588-	scaffold100416:8510-10351	1	Other
scaffold100416	8469	10725	-	T_00010460,T_00010466/T_00010478	scaffold100416:8257-13730C	10725^,8469]	1-2^3-4^5-6^7-8^13-15^18-,9-10^11-12^14-16^17-	10630-10523^10412-10351^10137-10122^9902-9870^8807-8730^8510-,9233-9126^9019-8909^8804-8691^8588-	scaffold100416:8510-10630	2	Other
scaffold100416	8469	10725	-	T_00010460,T_00010477	scaffold100416:8257-13730C	10725^,8469]	1-2^3-4^5-6^7-8^13-15^18-,9-10^11-12^14-16^17-	10630-10523^10412-10351^10137-10122^9902-9870^8807-8730^8510-,9233-9126^9016-8909^8804-8691^8588-	scaffold100416:8510-10630	2	Other
scaffold100416	8469	10758	-	T_00010467,T_00010459	scaffold100416:8257-13730C	10758^,8469]	1-2^3-4^11-,5-6^7-8^9-10^12-	10334-10302^10199-10083^8588-,9902-9870^9016-8909^8807-8736^8516-	scaffold100416:8516-10334	2	Other
scaffold100416	8469	10869	-	T_00010467,T_00010460	scaffold100416:8257-13730C	10869-,8469]	1^7-8^9-12^17-,2^3-4^5-6^10-11^13-14^15-16^18-	10758^10334-10302^10199-10083^8588-,10725^10630-10523^10412-10351^10137-10122^9902-9870^8807-8730^8510-	scaffold100416:8510-10758	1	Other
scaffold100416	8469	10869	-	T_00010459,T_00010468	scaffold100416:8257-13730C	10869-,8469]	1^11-12^13-14^15-16^20-,2^3-4^5-6^7-8^9-10^17-18^19-	10758^9902-9870^9016-8909^8807-8736^8516-,10725^10630-10523^10412-10302^10196-10128^9908-9903^8729-8691^8588-	scaffold100416:8516-10758	2	Other
scaffold100416	8469	10869	-	T_00010459,T_00010473	scaffold100416:8257-13730C	10869-,8469]	1^9-10^11-12^13-15^18-,2^3-4^5-6^7-8^14-16^17-	10758^9902-9870^9016-8909^8807-8736^8516-,10725^10630-10523^10412-10302^10199-10138^8745-8691^8588-	scaffold100416:8516-10758	1	Other
scaffold100416	8469	10869	-	T_00010459,T_00010474/T_00010480	scaffold100416:8257-13730C	10869-,8469]	1^11-12^13-14^15-16^20-,2^3-4^5-6^7-8^9-10^17-18^19-	10758^9902-9870^9016-8909^8807-8736^8516-,10725^10630-10523^10412-10302^10199-10128^9908-9903^8729-8691^8588-	scaffold100416:8516-10758	2	Other
scaffold100416	8469	10869	-	T_00010459,T_00010463/T_00010475	scaffold100416:8257-13730C	10869-,8469]	1^9-10^11-12^13-14^16-,2^3-4^5-6^7-8^15-	10758^9902-9870^9016-8909^8807-8736^8516-,10725^10630-10523^10412-10302^10199-10083^8588-	scaffold100416:8516-10758	1	Other
scaffold100416	8322	9870	-	T_00010458,T_00010454	scaffold100416:8257-13730C	9870^,8322-	0,1-2^3-4^5-6^7-8^	9233-9126^9019-8909^8807-8691^8588-8478^	scaffold100416:8478-9233	50	Other
scaffold100416	8322	10083	-	T_00010458,T_00010456	scaffold100416:8257-13730C	10083^,8322-	1-2^,3-4^	9980-9870^,8588-8478^	scaffold100416:8478-9980	924	Other
scaffold100416	8322	10199	-	T_00010455,T_00010458	scaffold100416:8257-13730C	10199-,8322-	1^4-5^7-8^9-10^,2^3-6^	10128^9908-9903^8723-8691^8588-8478^,10083^9980-9870^	scaffold100416:8478-10128	1	Other
scaffold100416	8322	10725	-	T_00010458,T_00010457	scaffold100416:8257-13730C	10725^,8322-	1-2^3-4^5-6^7-8^,9-10^11-12^13-14^15-16^	10630-10523^10412-10302^10199-10083^9980-9870^,9233-9126^9019-8909^8807-8691^8588-8478^	scaffold100416:8478-10630	72	Other
scaffold100419	929	2244	-	T_00010493,T_00010492	scaffold100419:929-3432C	2244^,929]	1-,2-3^4-	2014-,2008-1239^1153-	scaffold100419:1153-2014	513	AltA+IntronR2
scaffold100419	6711	7952	-	T_00010495/T_00010496/T_00010497,T_00010494	scaffold100419:5807-8097C	7952^,6711^	1-,2-	6871-,6861-	scaffold100419:6861-6871	13489	AltA
scaffold100419	5807	6711	-	T_00010494/T_00010497,T_00010495	scaffold100419:5807-8097C	6711^,5807]	1-,2-	6282-,6276-	scaffold100419:6276-6282	13489	AltA
scaffold100419	5807	6711	-	T_00010494/T_00010497,T_00010496	scaffold100419:5807-8097C	6711^,5807]	1-,2-	6282-,6051-	scaffold100419:6051-6282	13489	AltA
scaffold100419	5807	6711	-	T_00010495,T_00010496	scaffold100419:5807-8097C	6711^,5807]	1-,2-	6276-,6051-	scaffold100419:6051-6276	13489	AltA
scaffold100419	5807	6871	-	T_00010498,T_00010497	scaffold100419:5807-8097C	6871-,5807]	0,1^2-	6711^6282-	scaffold100419:6282-6711	6350	IntronR
scaffold100419	5807	6871	-	T_00010498,T_00010495	scaffold100419:5807-8097C	6871-,5807]	0,1^2-	6711^6276-	scaffold100419:6276-6711	6350	IntronR
scaffold100419	5807	6871	-	T_00010498,T_00010496	scaffold100419:5807-8097C	6871-,5807]	0,1^2-	6711^6051-	scaffold100419:6051-6711	6350	IntronR
scaffold100419	5807	7952	-	T_00010498,T_00010494	scaffold100419:5807-8097C	7952^,5807]	1-,2-3^4-	6871-,6861-6711^6282-	scaffold100419:6282-6871	513	AltA+IntronR2
scaffold100432	4411	4588	+	T_00010507,T_00010508	scaffold100432:8-5193W	4411^,4588^	1-,2-	4502-,4508-	scaffold100432:4502-4508	13489	AltA
scaffold10046	18340	19057	+	T_00010511/T_00010512/T_00010513/T_00010514/T_00010515/T_00010517,T_00010516	scaffold10046:17245-23868W	18340^,19057^	1-,2-	18914-,18969-	scaffold10046:18914-18969	13489	AltA
scaffold10046	21299	21996	+	T_00010514/T_00010516/T_00010517/T_00010518,T_00010511/T_00010512/T_00010513/T_00010515	scaffold10046:17245-23868W	21299^,21996^	1-,2-	21377-,21390-	scaffold10046:21377-21390	13489	AltA
scaffold10046	22518	23255	+	T_00010513/T_00010514/T_00010515/T_00010517,T_00010511/T_00010512/T_00010516/T_00010518	scaffold10046:17245-23868W	22518^,23255-	0,1-2^	22992-23083^	scaffold10046:22992-23083	2766	ExonS
scaffold10046	23255	23662	+	T_00010512,T_00010513	scaffold10046:17245-23868W	23255-,23662-	1^,2^	23560^,23564^	scaffold10046:23560-23564	5302	AltD
scaffold10046	23560	23868	+	T_00010511/T_00010514/T_00010515/T_00010518,T_00010512	scaffold10046:17245-23868W	23560^,23868]	1-,2-	23658-,23662-	scaffold10046:23658-23662	13489	AltA
scaffold10046	23255	23868	+	T_00010516/T_00010517,T_00010513	scaffold10046:17245-23868W	23255-,23868]	0,1^2-	23564^23662-	scaffold10046:23564-23662	6350	IntronR
scaffold10046	23255	23868	+	T_00010511/T_00010514/T_00010515/T_00010518,T_00010513	scaffold10046:17245-23868W	23255-,23868]	1^3-,2^4-	23560^23658-,23564^23662-	scaffold10046:23560-23662	1086	AltD+AltA+IntronR
scaffold10046	23255	23868	+	T_00010516/T_00010517,T_00010511/T_00010514/T_00010515/T_00010518	scaffold10046:17245-23868W	23255-,23868]	0,1^2-	23560^23658-	scaffold10046:23560-23658	6350	IntronR
scaffold10046	23255	23868	+	T_00010516/T_00010517,T_00010512	scaffold10046:17245-23868W	23255-,23868]	0,1^2-	23560^23662-	scaffold10046:23560-23662	6350	IntronR
scaffold100473	637	909	-	T_00010522,T_00010523/T_00010524	scaffold100473:10-3132C	909-,637-	1^,2^	759^,746^	scaffold100473:746-759	5302	AltD
scaffold100473	215	566	-	T_00010522/T_00010524,T_00010523	scaffold100473:10-3132C	566^,215^	1-,2-	452-,449-	scaffold100473:449-452	13489	AltA
scaffold100484	583	1036	+	T_00010527/T_00010529,T_00010528	scaffold100484:328-2104W	583^,1036^	1-,2-	824-,847-	scaffold100484:824-847	13489	AltA
scaffold100484	1455	1792	+	T_00010528/T_00010529,T_00010527	scaffold100484:328-2104W	1455-,1792-	1^,2^	1544^,1712^	scaffold100484:1544-1712	5302	AltD
scaffold100510	1716	3588	+	T_00010536/T_00010537,T_00010538	scaffold100510:886-7435W	1716^,3588-	1-2^,3-4^	2351-2417^,3282-3348^	scaffold100510:2351-3348	924	Other
scaffold100510	4803	6854	+	T_00010536,T_00010537/T_00010538/T_00010539	scaffold100510:886-7435W	4803^,6854-	0,1-2^	6263-6388^	scaffold100510:6263-6388	2766	ExonS
scaffold100531	2618	6245	+	T_00010542,T_00010543	scaffold100531:1902-6825W	2618-,6245^	1^2-,3^4-	4578^4904-,5763^5949-	scaffold100531:4578-5949	457	IntronRorIntronR
scaffold10061	3340	4208	+	T_00010556,T_00010557	scaffold10061:3340-4618W	3340[,4208-	1^,2^	4111^,4120^	scaffold10061:4111-4120	5302	AltD
scaffold100658	1156	1951	-	T_00010567,T_00010566	scaffold100658:1-2253C	1951^,1156^	1-,2-	1322-,1283-	scaffold100658:1283-1322	13489	AltA
scaffold10076	25111	25503	-	T_00010581/T_00010582/T_00010583/T_00010589/T_00010590,T_00010580/T_00010585/T_00010587	scaffold10076:21488-27400C	25503-,25111-	1^,2^	25264^,25192^	scaffold10076:25192-25264	5302	AltD
scaffold10076	24882	25264	-	T_00010584/T_00010586/T_00010588,T_00010581/T_00010582/T_00010583/T_00010589/T_00010590	scaffold10076:21488-27400C	25264^,24882^	1-,2-	25124-,25111-	scaffold10076:25111-25124	13489	AltA
scaffold10076	24882	25503	-	T_00010584/T_00010586/T_00010588,T_00010580/T_00010585/T_00010587	scaffold10076:21488-27400C	25503-,24882^	1^3-,2^4-	25264^25124-,25192^25111-	scaffold10076:25111-25264	1086	AltD+AltA+IntronR
scaffold10076	23886	24580	-	T_00010580/T_00010581/T_00010583/T_00010585/T_00010587/T_00010588/T_00010589,T_00010582/T_00010584/T_00010586/T_00010590	scaffold10076:21488-27400C	24580^,23886^	1-,2-	24284-,24280-	scaffold10076:24280-24284	13489	AltA
scaffold10076	23554	23886	-	T_00010583/T_00010585/T_00010586/T_00010587/T_00010588/T_00010589/T_00010590,T_00010580/T_00010581/T_00010584	scaffold10076:21488-27400C	23886^,23554^	1-,2-	23802-,23788-	scaffold10076:23788-23802	13489	AltA
scaffold10076	23443	23802	-	T_00010582,T_00010583/T_00010585/T_00010586/T_00010587/T_00010588/T_00010589/T_00010590	scaffold10076:21488-27400C	23802-,23443-	1^,2^	23569^,23554^	scaffold10076:23554-23569	5302	AltD
scaffold10076	23443	23886	-	T_00010582,T_00010580/T_00010581/T_00010584	scaffold10076:21488-27400C	23886^,23443-	1-3^,2-4^	23802-23569^,23788-23554^	scaffold10076:23554-23802	482	Other
scaffold10076	22711	22983	-	T_00010580/T_00010581/T_00010582/T_00010584/T_00010585/T_00010586/T_00010587/T_00010588/T_00010589/T_00010590,T_00010583	scaffold10076:21488-27400C	22983^,22711^	1-,2-	22884-,22863-	scaffold10076:22863-22884	13489	AltA
scaffold10076	21887	22369	-	T_00010585,T_00010580/T_00010581/T_00010582/T_00010583/T_00010584/T_00010586/T_00010587/T_00010588/T_00010589/T_00010590	scaffold10076:21488-27400C	22369^,21887^	1-,2-	21977-,21975-	scaffold10076:21975-21977	13489	AltA
scaffold100877	10	1611	+	T_00010616,T_00010615	scaffold100877:10-1611W	10[,1611]	0,1^2-	285^512-	scaffold100877:285-512	6350	IntronR
scaffold10088	32904	33179	-	T_00010621,T_00010619/T_00010620/T_00010622/T_00010623	scaffold10088:17726-55727C	33179^,32904^	1-,2-	32972-,32969-	scaffold10088:32969-32972	13489	AltA
scaffold10088	32583	32904	-	T_00010621/T_00010622/T_00010623,T_00010619	scaffold10088:17726-55727C	32904^,32583^	1-,2-	32813-,32808-	scaffold10088:32808-32813	13489	AltA
scaffold10088	18357	32813	-	T_00010620,T_00010621/T_00010622/T_00010623	scaffold10088:17726-55727C	32813-,18357-	1^,2^	32606^,32583^	scaffold10088:32583-32606	5302	AltD
scaffold10088	18357	32904	-	T_00010620,T_00010619	scaffold10088:17726-55727C	32904^,18357-	1-3^,2-4^	32813-32606^,32808-32583^	scaffold10088:32583-32813	482	Other
scaffold10088	18150	18299	-	T_00010622,T_00010619/T_00010620/T_00010621/T_00010623	scaffold10088:17726-55727C	18299^,18150^	1-,2-	18218-,18216-	scaffold10088:18216-18218	13489	AltA
scaffold10093	35827	36257	-	T_00010657/T_00010658,T_00010656/T_00010659	scaffold10093:29787-36264C	36257[,35827^	0,1^2-	36124^36026-	scaffold10093:36026-36124	6350	IntronR
scaffold10093	35564	35827	-	T_00010646/T_00010647/T_00010649/T_00010656/T_00010657/T_00010659,T_00010648/T_00010650/T_00010651/T_00010652/T_00010653/T_00010654/T_00010655/T_00010658	scaffold10093:29787-36264C	35827^,35564^	1-,2-	35731-,35703-	scaffold10093:35703-35731	13489	AltA
scaffold10093	34850	35255	-	T_00010660,T_00010648/T_00010649/T_00010650/T_00010651/T_00010652/T_00010653/T_00010656/T_00010658/T_00010659	scaffold10093:29787-36264C	35255-,34850^	0,1^2-	35151^34941-	scaffold10093:34941-35151	6350	IntronR
scaffold10093	34282	34850	-	T_00010649/T_00010650/T_00010652/T_00010653/T_00010656/T_00010658/T_00010659/T_00010660,T_00010651	scaffold10093:29787-36264C	34850^,34282-	0,1-2^	34641-34550^	scaffold10093:34550-34641	2766	ExonS
scaffold10093	34282	35151	-	T_00010645,T_00010649/T_00010650/T_00010652/T_00010653/T_00010656/T_00010658/T_00010659	scaffold10093:29787-36264C	35151^,34282-	0,1-2^	34941-34850^	scaffold10093:34850-34941	2766	ExonS
scaffold10093	34282	35151	-	T_00010645,T_00010651	scaffold10093:29787-36264C	35151^,34282-	0,1-2^3-4^	34941-34850^34641-34550^	scaffold10093:34550-34941	308	ExonS+ExonS
scaffold10093	34282	35255	-	T_00010645,T_00010660	scaffold10093:29787-36264C	35255-,34282-	1^,2^	35151^,34850^	scaffold10093:34850-35151	5302	AltD
scaffold10093	34098	34641	-	T_00010648,T_00010651	scaffold10093:29787-36264C	34641-,34098^	0,1^2-	34550^34282-	scaffold10093:34282-34550	6350	IntronR
scaffold10093	34098	34850	-	T_00010648,T_00010649/T_00010650/T_00010652/T_00010653/T_00010656/T_00010658/T_00010659/T_00010660	scaffold10093:29787-36264C	34850^,34098^	1-,2-	34641-,34282-	scaffold10093:34282-34641	13489	AltA
scaffold10093	34098	34941	-	T_00010646/T_00010647/T_00010654/T_00010657,T_00010649/T_00010650/T_00010652/T_00010653/T_00010656/T_00010658/T_00010659	scaffold10093:29787-36264C	34941-,34098^	0,1^2-	34850^34282-	scaffold10093:34282-34850	6350	IntronR
scaffold10093	34098	34941	-	T_00010646/T_00010647/T_00010654/T_00010657,T_00010651	scaffold10093:29787-36264C	34941-,34098^	0,1^2-3^4-	34850^34641-34550^34282-	scaffold10093:34282-34850	815	IntronR+IntronR
scaffold10093	34098	34941	-	T_00010646/T_00010647/T_00010654/T_00010657,T_00010648	scaffold10093:29787-36264C	34941-,34098^	0,1^2-	34850^34641-	scaffold10093:34641-34850	6350	IntronR
scaffold10093	34098	35151	-	T_00010646/T_00010647/T_00010654/T_00010657,T_00010645	scaffold10093:29787-36264C	35151^,34098^	1-,2-	34941-,34282-	scaffold10093:34282-34941	13489	AltA
scaffold10093	34098	35151	-	T_00010648,T_00010645	scaffold10093:29787-36264C	35151^,34098^	1-2^3-,4-	34941-34850^34641-,34282-	scaffold10093:34282-34941	330	ExonS+AltA
scaffold10093	34098	35255	-	T_00010655,T_00010660	scaffold10093:29787-36264C	35255-,34098^	0,1^2-	34850^34282-	scaffold10093:34282-34850	6350	IntronR
scaffold10093	34098	35255	-	T_00010655,T_00010645	scaffold10093:29787-36264C	35255-,34098^	0,1^2-	35151^34282-	scaffold10093:34282-35151	6350	IntronR
scaffold10093	34098	35255	-	T_00010655,T_00010646/T_00010647/T_00010654/T_00010657	scaffold10093:29787-36264C	35255-,34098^	0,1^2-	35151^34941-	scaffold10093:34941-35151	6350	IntronR
scaffold10093	34098	35255	-	T_00010655,T_00010649/T_00010650/T_00010652/T_00010653/T_00010656/T_00010658/T_00010659	scaffold10093:29787-36264C	35255-,34098^	0,1^2-3^4-	35151^34941-34850^34282-	scaffold10093:34282-35151	815	IntronR+IntronR
scaffold10093	34098	35255	-	T_00010655,T_00010651	scaffold10093:29787-36264C	35255-,34098^	0,1^2-3^4-5^6-	35151^34941-34850^34641-34550^34282-	scaffold10093:34282-35151	122	Other
scaffold10093	34098	35255	-	T_00010655,T_00010648	scaffold10093:29787-36264C	35255-,34098^	0,1^2-3^4-	35151^34941-34850^34641-	scaffold10093:34641-35151	815	IntronR+IntronR
scaffold10093	34098	35255	-	T_00010646/T_00010647/T_00010654/T_00010657,T_00010660	scaffold10093:29787-36264C	35255-,34098^	1^2-,3^4-	35151^34941-,34850^34282-	scaffold10093:34282-35151	457	IntronRorIntronR
scaffold10093	32864	34098	-	T_00010645/T_00010646/T_00010648/T_00010649/T_00010650/T_00010651/T_00010654/T_00010655/T_00010656/T_00010658/T_00010659/T_00010660,T_00010647/T_00010652/T_00010653/T_00010657	scaffold10093:29787-36264C	34098^,32864^	1-,2-	32967-,32961-	scaffold10093:32961-32967	13489	AltA
scaffold10093	31232	31666	-	T_00010645/T_00010646/T_00010648/T_00010651/T_00010653/T_00010655/T_00010656/T_00010658/T_00010659/T_00010660,T_00010647/T_00010649/T_00010650/T_00010652/T_00010654/T_00010657	scaffold10093:29787-36264C	31666-,31232-	1^,2^	31541^,31530^	scaffold10093:31530-31541	5302	AltD
scaffold10093	30554	31113	-	T_00010645/T_00010646/T_00010647/T_00010648/T_00010649/T_00010650/T_00010651/T_00010653/T_00010654/T_00010655/T_00010656/T_00010657/T_00010658/T_00010659/T_00010660,T_00010652	scaffold10093:29787-36264C	31113^,30554^	1-,2-	30770-,30761-	scaffold10093:30761-30770	13489	AltA
scaffold10093	30239	30554	-	T_00010652,T_00010660	scaffold10093:29787-36264C	30554^,30239-	1-4^,2-3^	30470-30336^,30467-30438^	scaffold10093:30336-30470	326	Other
scaffold10093	29787	30467	-	T_00010645/T_00010646/T_00010648/T_00010649/T_00010650/T_00010651/T_00010653/T_00010654/T_00010655/T_00010657/T_00010658/T_00010659,T_00010660	scaffold10093:29787-36264C	30467-,29787]	0,1^2-	30438^30239-	scaffold10093:30239-30438	6350	IntronR
scaffold10093	29787	30470	-	T_00010647,T_00010652	scaffold10093:29787-36264C	30470-,29787]	0,1^2-	30336^30239-	scaffold10093:30239-30336	6350	IntronR
scaffold10093	29787	30554	-	T_00010645/T_00010646/T_00010648/T_00010649/T_00010650/T_00010651/T_00010653/T_00010654/T_00010655/T_00010657/T_00010658/T_00010659,T_00010656	scaffold10093:29787-36264C	30554^,29787]	1-,2-	30467-,30392-	scaffold10093:30392-30467	13489	AltA
scaffold10093	29787	30554	-	T_00010660,T_00010656	scaffold10093:29787-36264C	30554^,29787]	1-2^4-,3-	30467-30438^30239-,30392-	scaffold10093:30239-30467	1171	Other
scaffold10093	29787	30554	-	T_00010647,T_00010656	scaffold10093:29787-36264C	30554^,29787]	1-,2-	30470-,30392-	scaffold10093:30392-30470	13489	AltA
scaffold10093	29787	30554	-	T_00010652,T_00010656	scaffold10093:29787-36264C	30554^,29787]	1-3^4-,2-	30470-30336^30239-,30392-	scaffold10093:30239-30470	552	AltA+IntronR1
scaffold10093	29787	30554	-	T_00010647,T_00010645/T_00010646/T_00010648/T_00010649/T_00010650/T_00010651/T_00010653/T_00010654/T_00010655/T_00010657/T_00010658/T_00010659	scaffold10093:29787-36264C	30554^,29787]	1-,2-	30470-,30467-	scaffold10093:30467-30470	13489	AltA
scaffold10093	29787	30554	-	T_00010652,T_00010645/T_00010646/T_00010648/T_00010649/T_00010650/T_00010651/T_00010653/T_00010654/T_00010655/T_00010657/T_00010658/T_00010659	scaffold10093:29787-36264C	30554^,29787]	1-3^4-,2-	30470-30336^30239-,30467-	scaffold10093:30239-30470	552	AltA+IntronR1
scaffold10093	29787	30554	-	T_00010647,T_00010660	scaffold10093:29787-36264C	30554^,29787]	1-,2-3^4-	30470-,30467-30438^30239-	scaffold10093:30239-30470	513	AltA+IntronR2
scaffold100973	5959	6755	-	T_00010669,T_00010670	scaffold100973:4374-6755C	6755[,5959-	1^,2^	6392^,6044^	scaffold100973:6044-6392	5302	AltD
scaffold100973	4374	6392	-	T_00010668,T_00010667	scaffold100973:4374-6755C	6392^,4374]	1-,2-	5941-,5938-	scaffold100973:5938-5941	13489	AltA
scaffold100973	4374	6392	-	T_00010669,T_00010667	scaffold100973:4374-6755C	6392^,4374]	1-,2-	5959-,5938-	scaffold100973:5938-5959	13489	AltA
scaffold100973	4374	6392	-	T_00010669,T_00010668	scaffold100973:4374-6755C	6392^,4374]	1-,2-	5959-,5941-	scaffold100973:5941-5959	13489	AltA
scaffold100993	4101	4407	-	T_00010682,T_00010683	scaffold100993:3937-5122C	4407-,4101-	1^,2^	4217^,4207^	scaffold100993:4207-4217	5302	AltD
scaffold100993	4101	4505	-	T_00010684,T_00010682	scaffold100993:3937-5122C	4505^,4101-	0,1-2^	4407-4217^	scaffold100993:4217-4407	2766	ExonS
scaffold100993	4101	4505	-	T_00010684,T_00010683	scaffold100993:3937-5122C	4505^,4101-	0,1-2^	4407-4207^	scaffold100993:4207-4407	2766	ExonS
scaffold10101	8218	9888	+	T_00010692,T_00010693	scaffold10101:7957-10046W	8218^,9888-	1-2^,3-4^	8338-8365^,9583-9610^	scaffold10101:8338-9610	924	Other
scaffold10101	23681	23886	-	T_00010695,T_00010696	scaffold10101:20522-26071C	23886^,23681^	1-,2-	23782-,23733-	scaffold10101:23733-23782	13489	AltA
scaffold101107	915	1635	+	T_00010728,T_00010724/T_00010725/T_00010726/T_00010727	scaffold101107:407-4641W	915-,1635-	1^,2^	1138^,1149^	scaffold101107:1138-1149	5302	AltD
scaffold101107	1799	2016	+	T_00010724/T_00010726,T_00010725/T_00010727/T_00010728	scaffold101107:407-4641W	1799^,2016^	1-,2-	1918-,1921-	scaffold101107:1918-1921	13489	AltA
scaffold10112	13500	15657	-	T_00010734,T_00010731/T_00010732/T_00010733	scaffold10112:1044-15740C	15657^,13500^	1-,2-	13580-,13578-	scaffold10112:13578-13580	13489	AltA
scaffold10112	7244	7640	-	T_00010732/T_00010733/T_00010734,T_00010731	scaffold10112:1044-15740C	7640^,7244^	1-,2-	7394-,7359-	scaffold10112:7359-7394	13489	AltA
scaffold10112	3812	6453	-	T_00010731/T_00010733,T_00010732	scaffold10112:1044-15740C	6453^,3812-	0,1-2^	4885-4692^	scaffold10112:4692-4885	2766	ExonS
scaffold10117	33856	34160	-	T_00010744,T_00010745	scaffold10117:30428-35088C	34160^,33856^	1-,2-	33953-,33952-	scaffold10117:33952-33953	13489	AltA
scaffold10117	33856	34160	-	T_00010744,T_00010746	scaffold10117:30428-35088C	34160^,33856^	1-,2-	33953-,33950-	scaffold10117:33950-33953	13489	AltA
scaffold10117	33856	34160	-	T_00010744,T_00010747/T_00010749	scaffold10117:30428-35088C	34160^,33856^	1-,2-	33953-,33949-	scaffold10117:33949-33953	13489	AltA
scaffold10117	33856	34160	-	T_00010745,T_00010746	scaffold10117:30428-35088C	34160^,33856^	1-,2-	33952-,33950-	scaffold10117:33950-33952	13489	AltA
scaffold10117	33856	34160	-	T_00010745,T_00010747/T_00010749	scaffold10117:30428-35088C	34160^,33856^	1-,2-	33952-,33949-	scaffold10117:33949-33952	13489	AltA
scaffold10117	33856	34160	-	T_00010746,T_00010747/T_00010749	scaffold10117:30428-35088C	34160^,33856^	1-,2-	33950-,33949-	scaffold10117:33949-33950	13489	AltA
scaffold10117	33677	33949	-	T_00010747/T_00010749,T_00010748	scaffold10117:30428-35088C	33949-,33677-	1^,2^	33856^,33855^	scaffold10117:33855-33856	5302	AltD
scaffold10117	33677	34160	-	T_00010744,T_00010748	scaffold10117:30428-35088C	34160^,33677-	1-3^,2-4^	33953-33856^,33949-33855^	scaffold10117:33855-33953	482	Other
scaffold10117	33677	34160	-	T_00010745,T_00010748	scaffold10117:30428-35088C	34160^,33677-	1-3^,2-4^	33952-33856^,33949-33855^	scaffold10117:33855-33952	482	Other
scaffold10117	33677	34160	-	T_00010746,T_00010748	scaffold10117:30428-35088C	34160^,33677-	1-3^,2-4^	33950-33856^,33949-33855^	scaffold10117:33855-33950	482	Other
scaffold10117	31907	32547	-	T_00010747,T_00010744/T_00010745/T_00010746/T_00010748/T_00010749	scaffold10117:30428-35088C	32547^,31907^	1-,2-	31974-,31973-	scaffold10117:31973-31974	13489	AltA
scaffold10117	36780	37923	-	T_00010755,T_00010752	scaffold10117:35968-38751C	37923^,36780-	1-2^,3-4^	37829-37755^,36964-36890^	scaffold10117:36890-37829	924	Other
scaffold10117	36604	37755	-	T_00010751,T_00010755	scaffold10117:35968-38751C	37755^,36604^	1-2^4-,3-	37645-37594^36728-,36780-	scaffold10117:36728-37645	1171	Other
scaffold10117	36604	37923	-	T_00010751,T_00010752	scaffold10117:35968-38751C	37923^,36604^	1-2^3-4^8-,5-6^7-	37829-37755^37645-37594^36728-,36964-36890^36780-	scaffold10117:36728-37829	242	Other
scaffold10117	36513	37645	-	T_00010751,T_00010753	scaffold10117:35968-38751C	37645-,36513-	1^3-4^,2^	37594^36728-36604^,37469^	scaffold10117:36604-37594	773	Other
scaffold10117	36513	37755	-	T_00010753,T_00010755	scaffold10117:35968-38751C	37755^,36513-	1-2^,3-4^	37645-37469^,36780-36604^	scaffold10117:36604-37645	924	Other
scaffold10117	36513	37923	-	T_00010753,T_00010752	scaffold10117:35968-38751C	37923^,36513-	1-2^3-4^,5-6^7-8^	37829-37755^37645-37469^,36964-36890^36780-36604^	scaffold10117:36604-37829	308	Other
scaffold10117	36422	37469	-	T_00010750,T_00010753	scaffold10117:35968-38751C	37469^,36422^	1-2^4-,3-	37376-37334^36470-,36513-	scaffold10117:36470-37376	1171	Other
scaffold10117	36422	37645	-	T_00010751,T_00010750	scaffold10117:35968-38751C	37645-,36422^	1^5-6^7-,2^3-4^8-	37594^36728-36604^36513-,37469^37376-37334^36470-	scaffold10117:36470-37594	152	Other
scaffold10117	36422	37755	-	T_00010750,T_00010755	scaffold10117:35968-38751C	37755^,36422^	1-2^3-4^8-,5-6^7-	37645-37469^37376-37334^36470-,36780-36604^36513-	scaffold10117:36470-37645	242	Other
scaffold10117	36422	37923	-	T_00010750,T_00010752	scaffold10117:35968-38751C	37923^,36422^	1-2^3-4^5-6^12-,7-8^9-10^11-	37829-37755^37645-37469^37376-37334^36470-,36964-36890^36780-36604^36513-	scaffold10117:36470-37829	102	Other
scaffold10117	36336	37376	-	T_00010750,T_00010754	scaffold10117:35968-38751C	37376-,36336-	1^3-4^,2^	37334^36470-36422^,37285^	scaffold10117:36422-37334	773	Other
scaffold10117	36336	37469	-	T_00010754,T_00010753	scaffold10117:35968-38751C	37469^,36336-	1-2^,3-4^	37376-37285^,36513-36422^	scaffold10117:36422-37376	924	Other
scaffold10117	36336	37645	-	T_00010751,T_00010754	scaffold10117:35968-38751C	37645-,36336-	1^5-6^7-8^,2^3-4^	37594^36728-36604^36513-36422^,37469^37376-37285^	scaffold10117:36422-37594	161	Other
scaffold10117	36336	37755	-	T_00010754,T_00010755	scaffold10117:35968-38751C	37755^,36336-	1-2^3-4^,5-6^7-8^	37645-37469^37376-37285^,36780-36604^36513-36422^	scaffold10117:36422-37645	308	Other
scaffold10117	36336	37923	-	T_00010754,T_00010752	scaffold10117:35968-38751C	37923^,36336-	1-2^3-4^5-6^,7-8^9-10^11-12^	37829-37755^37645-37469^37376-37285^,36964-36890^36780-36604^36513-36422^	scaffold10117:36422-37829	144	Other
scaffold101202	967	1314	-	T_00010773,T_00010774	scaffold101202:2-3341C	1314-,967-	1^,2^	1074^,1069^	scaffold101202:1069-1074	5302	AltD
scaffold10122	9132	9565	+	T_00010777,T_00010776/T_00010778/T_00010779	scaffold10122:7784-12544W	9132-,9565^	0,1^2-	9197^9437-	scaffold10122:9197-9437	6350	IntronR
scaffold10122	11351	12544	+	T_00010779,T_00010777/T_00010778	scaffold10122:7784-12544W	11351^,12544]	1-2^4-,3-	11445-11461^12112-,12095-	scaffold10122:11445-12112	1171	Other
scaffold101226	1967	2193	-	T_00010783/T_00010784,T_00010782	scaffold101226:529-2497C	2193^,1967^	1-,2-	2067-,2062-	scaffold101226:2062-2067	13489	AltA
scaffold101226	529	1846	-	T_00010782/T_00010783,T_00010784	scaffold101226:529-2497C	1846-,529]	0,1^2-	1324^777-	scaffold101226:777-1324	6350	IntronR
scaffold1013	16780	17292	+	T_00010813,T_00010812	scaffold1013:16780-18961W	16780[,17292-	1^,2^	17093^,17173^	scaffold1013:17093-17173	5302	AltD
scaffold1013	17173	17407	+	T_00010812,T_00010811	scaffold1013:16780-18961W	17173^,17407^	1-,2-	17292-,17297-	scaffold1013:17292-17297	13489	AltA
scaffold1013	17093	17407	+	T_00010813,T_00010814	scaffold1013:16780-18961W	17093^,17407^	1-,2-	17292-,17297-	scaffold1013:17292-17297	13489	AltA
scaffold1013	16780	17407	+	T_00010813,T_00010811	scaffold1013:16780-18961W	16780[,17407^	1^3-,2^4-	17093^17292-,17173^17297-	scaffold1013:17093-17297	1086	AltD+AltA+IntronR
scaffold10140	19309	19549	+	T_00010839/T_00010844,T_00010841	scaffold10140:18120-21661W	19309^,19549^	1-,2-	19457-,19463-	scaffold10140:19457-19463	13489	AltA
scaffold10140	19071	19549	+	T_00010840/T_00010845,T_00010841	scaffold10140:18120-21661W	19071-,19549^	0,1^2-	19309^19463-	scaffold10140:19309-19463	6350	IntronR
scaffold10140	19071	19549	+	T_00010840/T_00010845,T_00010839/T_00010844	scaffold10140:18120-21661W	19071-,19549^	0,1^2-	19309^19457-	scaffold10140:19309-19457	6350	IntronR
scaffold10140	19549	20401	+	T_00010845,T_00010839	scaffold10140:18120-21661W	19549^,20401^	1-,2-	20025-,20322-	scaffold10140:20025-20322	13489	AltA
scaffold10140	19457	20401	+	T_00010843,T_00010839	scaffold10140:18120-21661W	19457-,20401^	0,1^2-	19549^20322-	scaffold10140:19549-20322	6350	IntronR
scaffold10140	19071	20401	+	T_00010843,T_00010845	scaffold10140:18120-21661W	19071-,20401^	1^2-,3^4-	19309^19457-,19549^20025-	scaffold10140:19309-20025	457	IntronRorIntronR
scaffold10140	19549	21251	+	T_00010841/T_00010844,T_00010845	scaffold10140:18120-21661W	19549^,21251-	0,1-2^	20025-20401^	scaffold10140:20025-20401	2766	ExonS
scaffold10140	19549	21251	+	T_00010841/T_00010844,T_00010839	scaffold10140:18120-21661W	19549^,21251-	0,1-2^	20322-20401^	scaffold10140:20322-20401	2766	ExonS
scaffold10140	19457	21251	+	T_00010844,T_00010843	scaffold10140:18120-21661W	19457-,21251-	1^,2^	19549^,20401^	scaffold10140:19549-20401	5302	AltD
scaffold10140	19309	21251	+	T_00010843,T_00010841	scaffold10140:18120-21661W	19309^,21251-	1-4^,2-3^	19457-20401^,19463-19549^	scaffold10140:19457-20401	326	Other
scaffold10140	20322	21661	+	T_00010840,T_00010839	scaffold10140:18120-21661W	20322-,21661]	0,1^2-	20401^21251-	scaffold10140:20401-21251	6350	IntronR
scaffold10140	19549	21661	+	T_00010840,T_00010841/T_00010844	scaffold10140:18120-21661W	19549^,21661]	1-,2-	20322-,21251-	scaffold10140:20322-21251	13489	AltA
scaffold10140	19549	21661	+	T_00010845,T_00010840	scaffold10140:18120-21661W	19549^,21661]	1-3^4-,2-	20025-20401^21251-,20322-	scaffold10140:20025-21251	552	AltA+IntronR1
scaffold10140	19071	21661	+	T_00010842,T_00010845	scaffold10140:18120-21661W	19071-,21661]	0,1^2-3^4-	19549^20025-20401^21251-	scaffold10140:19549-21251	815	IntronR+IntronR
scaffold10140	19071	21661	+	T_00010842,T_00010840	scaffold10140:18120-21661W	19071-,21661]	0,1^2-	19549^20322-	scaffold10140:19549-20322	6350	IntronR
scaffold10140	19071	21661	+	T_00010842,T_00010841	scaffold10140:18120-21661W	19071-,21661]	0,1^2-3^4-	19309^19463-19549^21251-	scaffold10140:19309-21251	815	IntronR+IntronR
scaffold10140	19071	21661	+	T_00010842,T_00010843	scaffold10140:18120-21661W	19071-,21661]	0,1^2-3^4-	19309^19457-20401^21251-	scaffold10140:19309-21251	815	IntronR+IntronR
scaffold10140	19071	21661	+	T_00010842,T_00010844	scaffold10140:18120-21661W	19071-,21661]	0,1^2-3^4-	19309^19457-19549^21251-	scaffold10140:19309-21251	815	IntronR+IntronR
scaffold10140	19071	21661	+	T_00010842,T_00010839	scaffold10140:18120-21661W	19071-,21661]	0,1^2-3^4-5^6-	19309^19457-19549^20322-20401^21251-	scaffold10140:19309-21251	122	Other
scaffold10140	19071	21661	+	T_00010843,T_00010840	scaffold10140:18120-21661W	19071-,21661]	1^2-5^6-,3^4-	19309^19457-20401^21251-,19549^20322-	scaffold10140:19309-21251	34	Other
scaffold10142	10136	10821	-	T_00010853,T_00010852	scaffold10142:7547-11720C	10821^,10136^	1-,2-	10714-,10711-	scaffold10142:10711-10714	13489	AltA
scaffold1015	4859	5046	-	T_00010869,T_00010867/T_00010868/T_00010870	scaffold1015:685-6509C	5046^,4859^	1-,2-	4903-,4901-	scaffold1015:4901-4903	13489	AltA
scaffold1015	2249	2475	-	T_00010867/T_00010870,T_00010868	scaffold1015:685-6509C	2475^,2249^	1-,2-	2343-,2317-	scaffold1015:2317-2343	13489	AltA
scaffold1015	1874	2343	-	T_00010869,T_00010870	scaffold1015:685-6509C	2343-,1874^	0,1^2-	2249^1949-	scaffold1015:1949-2249	6350	IntronR
scaffold1015	1874	2475	-	T_00010869,T_00010868	scaffold1015:685-6509C	2475^,1874^	1-,2-3^4-	2343-,2317-2249^1949-	scaffold1015:1949-2343	513	AltA+IntronR2
scaffold1015	1464	1949	-	T_00010867,T_00010868/T_00010870	scaffold1015:685-6509C	1949-,1464^	0,1^2-	1874^1600-	scaffold1015:1600-1874	6350	IntronR
scaffold1015	1464	2343	-	T_00010867,T_00010869	scaffold1015:685-6509C	2343-,1464^	1^2-,3^4-	2249^1949-,1874^1600-	scaffold1015:1600-2249	457	IntronRorIntronR
scaffold101506	506	756	-	T_00010878,T_00010877	scaffold101506:506-1395C	756^,506]	1-,2-	580-,573-	scaffold101506:573-580	13489	AltA
scaffold101506	506	756	-	T_00010879,T_00010877	scaffold101506:506-1395C	756^,506]	1-,2-	617-,573-	scaffold101506:573-617	13489	AltA
scaffold101506	506	756	-	T_00010879,T_00010878	scaffold101506:506-1395C	756^,506]	1-,2-	617-,580-	scaffold101506:580-617	13489	AltA
scaffold101508	1785	2906	+	T_00010883,T_00010882/T_00010885/T_00010886	scaffold101508:270-3594W	1785-,2906^	0,1^2-	1900^2833-	scaffold101508:1900-2833	6350	IntronR
scaffold101508	780	2906	+	T_00010884,T_00010882/T_00010885	scaffold101508:270-3594W	780-,2906^	0,1^2-3^4-	1045^1785-1900^2833-	scaffold101508:1045-2833	815	IntronR+IntronR
scaffold101508	780	2906	+	T_00010884,T_00010883	scaffold101508:270-3594W	780-,2906^	0,1^2-	1045^1785-	scaffold101508:1045-1785	6350	IntronR
scaffold101515	1972	2315	-	T_00010889,T_00010888	scaffold101515:1-2537C	2315-,1972-	1^,2^	2069^,2065^	scaffold101515:2065-2069	5302	AltD
scaffold101515	1212	1395	-	T_00010889,T_00010888	scaffold101515:1-2537C	1395^,1212^	1-,2-	1319-,1305-	scaffold101515:1305-1319	13489	AltA
scaffold101556	10506	10977	-	T_00010910,T_00010909	scaffold101556:7937-11173C	10977-,10506-	1^,2^	10785^,10664^	scaffold101556:10664-10785	5302	AltD
scaffold101556	10328	10977	-	T_00010908,T_00010909	scaffold101556:7937-11173C	10977-,10328^	0,1^2-	10664^10506-	scaffold101556:10506-10664	6350	IntronR
scaffold101556	10328	10977	-	T_00010908,T_00010910	scaffold101556:7937-11173C	10977-,10328^	0,1^2-	10785^10506-	scaffold101556:10506-10785	6350	IntronR
scaffold101556	9355	10001	-	T_00010909,T_00010908/T_00010910	scaffold101556:7937-11173C	10001-,9355^	0,1^2-	9760^9518-	scaffold101556:9518-9760	6350	IntronR
scaffold101566	1009	1237	+	T_00010918/T_00010920,T_00010919	scaffold101566:4-1893W	1009-,1237-	1^,2^	1100^,1102^	scaffold101566:1100-1102	5302	AltD
scaffold101611	2194	2459	-	T_00010936/T_00010939,T_00010937/T_00010938/T_00010940/T_00010941	scaffold101611:1-3857C	2459^,2194^	1-,2-	2342-,2339-	scaffold101611:2339-2342	13489	AltA
scaffold101611	1534	1675	-	T_00010936/T_00010939/T_00010940,T_00010938/T_00010941	scaffold101611:1-3857C	1675-,1534-	1^,2^	1607^,1603^	scaffold101611:1603-1607	5302	AltD
scaffold101611	1534	2194	-	T_00010937,T_00010936/T_00010939/T_00010940	scaffold101611:1-3857C	2194^,1534-	0,1-2^	1675-1607^	scaffold101611:1607-1675	2766	ExonS
scaffold101611	1534	2194	-	T_00010937,T_00010938/T_00010941	scaffold101611:1-3857C	2194^,1534-	0,1-2^	1675-1603^	scaffold101611:1603-1675	2766	ExonS
scaffold101611	1066	1442	-	T_00010936,T_00010937/T_00010938/T_00010939/T_00010940	scaffold101611:1-3857C	1442^,1066^	1-,2-	1276-,1227-	scaffold101611:1227-1276	13489	AltA
scaffold101645	13050	13558	+	T_00010950,T_00010949	scaffold101645:13050-13776W	13050[,13558-	1^,2^	13428^,13448^	scaffold101645:13428-13448	5302	AltD
scaffold101669	5861	6440	-	T_00010962,T_00010963	scaffold101669:3486-6563C	6440-,5861-	1^,2^	6388^,6378^	scaffold101669:6378-6388	5302	AltD
scaffold101669	5637	6388	-	T_00010961,T_00010962	scaffold101669:3486-6563C	6388^,5637-	0,1-2^	5861-5824^	scaffold101669:5824-5861	2766	ExonS
scaffold101669	5637	6440	-	T_00010961,T_00010963	scaffold101669:3486-6563C	6440-,5637-	1^,2^3-4^	6388^,6378^5861-5824^	scaffold101669:5824-6388	132	Other
scaffold101669	6691	7331	-	T_00010965,T_00010964	scaffold101669:6691-7691C	7331^,6691]	1-,2-	6938-,6935-	scaffold101669:6935-6938	13489	AltA
scaffold101692	10891	12067	+	T_00010970,T_00010969	scaffold101692:10891-12067W	10891[,12067]	0,1^2-	11244^11505-	scaffold101692:11244-11505	6350	IntronR
scaffold10173	650	1346	+	T_00010973/T_00010975,T_00010974/T_00010976	scaffold10173:200-3190W	650^,1346^	1-,2-	1095-,1105-	scaffold10173:1095-1105	13489	AltA
scaffold10173	1481	1797	+	T_00010975,T_00010974	scaffold10173:200-3190W	1481-,1797^	0,1^2-	1579^1723-	scaffold10173:1579-1723	6350	IntronR
scaffold10173	1579	1881	+	T_00010973/T_00010976,T_00010974	scaffold10173:200-3190W	1579^,1881-	0,1-2^	1723-1797^	scaffold10173:1723-1797	2766	ExonS
scaffold10173	1481	1881	+	T_00010973/T_00010976,T_00010975	scaffold10173:200-3190W	1481-,1881-	1^,2^	1579^,1797^	scaffold10173:1579-1797	5302	AltD
scaffold10173	28507	28794	-	T_00010981,T_00010982	scaffold10173:25075-31062C	28794^,28507^	1-,2-	28707-,28697-	scaffold10173:28697-28707	13489	AltA
scaffold10173	26092	26365	-	T_00010980,T_00010981	scaffold10173:25075-31062C	26365-,26092-	1^,2^	26218^,26214^	scaffold10173:26214-26218	5302	AltD
scaffold101744	4501	4718	+	T_00010990/T_00010991,T_00010989	scaffold101744:3138-5305W	4501^,4718^	1-,2-	4602-,4605-	scaffold101744:4602-4605	13489	AltA
scaffold101744	4718	4976	+	T_00010990,T_00010989/T_00010991	scaffold101744:3138-5305W	4718^,4976^	1-,2-	4819-,4828-	scaffold101744:4819-4828	13489	AltA
scaffold10177	4834	5626	-	T_00010999,T_00011000	scaffold10177:4834-6517C	5626-,4834]	0,1^2-	5596^5253-	scaffold10177:5253-5596	6350	IntronR
scaffold10177	9959	10105	-	T_00011002,T_00011001	scaffold10177:8083-10151C	10105^,9959^	1-,2-	10005-,9999-	scaffold10177:9999-10005	13489	AltA
scaffold10177	11056	11880	-	T_00011005,T_00011004	scaffold10177:10278-12388C	11880^,11056-	1-2^,3-4^	11752-11673^,11221-11142^	scaffold10177:11142-11752	924	Other
scaffold10177	10732	11673	-	T_00011003,T_00011005	scaffold10177:10278-12388C	11673^,10732^	1-2^4-,3-	11587-11525^10993-,11056-	scaffold10177:10993-11587	1171	Other
scaffold10177	10732	11880	-	T_00011003,T_00011004	scaffold10177:10278-12388C	11880^,10732^	1-2^3-4^8-,5-6^7-	11752-11673^11587-11525^10993-,11221-11142^11056-	scaffold10177:10993-11752	242	Other
scaffold10179	38835	41324	+	T_00011007,T_00011008	scaffold10179:37321-41324W	38835-,41324]	0,1^2-	39392^39744-	scaffold10179:39392-39744	6350	IntronR
scaffold10179	45033	46532	+	T_00011009,T_00011010	scaffold10179:43267-47834W	45033^,46532^	1-,2-	46414-,46429-	scaffold10179:46414-46429	13489	AltA
scaffold10179	56723	56963	-	T_00011016,T_00011019	scaffold10179:53196-57034C	56963^,56723^	1-,2-	56853-,56825-	scaffold10179:56825-56853	13489	AltA
scaffold10179	56649	56963	-	T_00011015,T_00011018	scaffold10179:53196-57034C	56963^,56649^	1-,2-	56853-,56825-	scaffold10179:56825-56853	13489	AltA
scaffold10179	55215	56825	-	T_00011014,T_00011018	scaffold10179:53196-57034C	56825-,55215-	1^3-4^,2^	56697^56512-56465^,56649^	scaffold10179:56465-56697	773	Other
scaffold10179	55215	56825	-	T_00011019,T_00011014	scaffold10179:53196-57034C	56825-,55215-	1^,2^3-4^	56723^,56697^56512-56465^	scaffold10179:56465-56723	132	Other
scaffold10179	55215	56825	-	T_00011014,T_00011017	scaffold10179:53196-57034C	56825-,55215-	1^3-4^,2^	56697^56512-56465^,56602^	scaffold10179:56465-56697	773	Other
scaffold10179	55215	56825	-	T_00011019,T_00011018	scaffold10179:53196-57034C	56825-,55215-	1^,2^	56723^,56649^	scaffold10179:56649-56723	5302	AltD
scaffold10179	55215	56825	-	T_00011018,T_00011017	scaffold10179:53196-57034C	56825-,55215-	1^,2^	56649^,56602^	scaffold10179:56602-56649	5302	AltD
scaffold10179	55215	56825	-	T_00011019,T_00011017	scaffold10179:53196-57034C	56825-,55215-	1^,2^	56723^,56602^	scaffold10179:56602-56723	5302	AltD
scaffold10179	55215	56853	-	T_00011016,T_00011015	scaffold10179:53196-57034C	56853-,55215-	1^,2^	56723^,56649^	scaffold10179:56649-56723	5302	AltD
scaffold10179	55215	56963	-	T_00011015,T_00011014	scaffold10179:53196-57034C	56963^,55215-	1-4^,2-3^5-6^	56853-56649^,56825-56697^56512-56465^	scaffold10179:56465-56853	21	Other
scaffold10179	55215	56963	-	T_00011016,T_00011014	scaffold10179:53196-57034C	56963^,55215-	1-3^,2-4^5-6^	56853-56723^,56825-56697^56512-56465^	scaffold10179:56465-56853	4	Other
scaffold10179	55215	56963	-	T_00011016,T_00011018	scaffold10179:53196-57034C	56963^,55215-	1-3^,2-4^	56853-56723^,56825-56649^	scaffold10179:56649-56853	482	Other
scaffold10179	55215	56963	-	T_00011015,T_00011019	scaffold10179:53196-57034C	56963^,55215-	1-4^,2-3^	56853-56649^,56825-56723^	scaffold10179:56649-56853	326	Other
scaffold10179	55215	56963	-	T_00011015,T_00011017	scaffold10179:53196-57034C	56963^,55215-	1-3^,2-4^	56853-56649^,56825-56602^	scaffold10179:56602-56853	482	Other
scaffold10179	55215	56963	-	T_00011016,T_00011017	scaffold10179:53196-57034C	56963^,55215-	1-3^,2-4^	56853-56723^,56825-56602^	scaffold10179:56602-56853	482	Other
scaffold10179	54285	54443	-	T_00011012,T_00011011/T_00011013/T_00011014/T_00011015/T_00011016/T_00011017/T_00011018/T_00011019	scaffold10179:53196-57034C	54443^,54285^	1-,2-	54367-,54365-	scaffold10179:54365-54367	13489	AltA
scaffold10179	53847	54181	-	T_00011012,T_00011011/T_00011013/T_00011014/T_00011015/T_00011016/T_00011017/T_00011018/T_00011019	scaffold10179:53196-57034C	54181-,53847^	0,1^2-	54107^54020-	scaffold10179:54020-54107	6350	IntronR
scaffold101801	286	498	+	T_00011022/T_00011024/T_00011025/T_00011030,T_00011021/T_00011023/T_00011026/T_00011027/T_00011028/T_00011029	scaffold101801:170-6175W	286^,498^	1-,2-	412-,431-	scaffold101801:412-431	13489	AltA
scaffold101801	1454	2085	+	T_00011021,T_00011022	scaffold101801:170-6175W	1454-,2085]	0,1^2-	1627^1700-	scaffold101801:1627-1700	6350	IntronR
scaffold101801	1064	2085	+	T_00011023,T_00011024/T_00011027	scaffold101801:170-6175W	1064^,2085]	1-,2-	1460-,1937-	scaffold101801:1460-1937	13489	AltA
scaffold101801	1064	2085	+	T_00011023,T_00011025	scaffold101801:170-6175W	1064^,2085]	1-,2-	1460-,1685-	scaffold101801:1460-1685	13489	AltA
scaffold101801	1064	2085	+	T_00011021,T_00011023	scaffold101801:170-6175W	1064^,2085]	1-,2-	1454-,1460-	scaffold101801:1454-1460	13489	AltA
scaffold101801	1064	2085	+	T_00011022,T_00011023	scaffold101801:170-6175W	1064^,2085]	1-3^4-,2-	1454-1627^1700-,1460-	scaffold101801:1454-1700	552	AltA+IntronR1
scaffold101801	1064	2085	+	T_00011025,T_00011024/T_00011027	scaffold101801:170-6175W	1064^,2085]	1-,2-	1685-,1937-	scaffold101801:1685-1937	13489	AltA
scaffold101801	1064	2085	+	T_00011021,T_00011024/T_00011027	scaffold101801:170-6175W	1064^,2085]	1-,2-	1454-,1937-	scaffold101801:1454-1937	13489	AltA
scaffold101801	1064	2085	+	T_00011022,T_00011024/T_00011027	scaffold101801:170-6175W	1064^,2085]	1-2^3-,4-	1454-1627^1700-,1937-	scaffold101801:1454-1937	330	ExonS+AltA
scaffold101801	1064	2085	+	T_00011021,T_00011025	scaffold101801:170-6175W	1064^,2085]	1-,2-	1454-,1685-	scaffold101801:1454-1685	13489	AltA
scaffold101801	1064	2085	+	T_00011022,T_00011025	scaffold101801:170-6175W	1064^,2085]	1-2^4-,3-	1454-1627^1700-,1685-	scaffold101801:1454-1700	1171	Other
scaffold101801	4986	6175	+	T_00011026/T_00011030/T_00011033,T_00011028/T_00011032	scaffold101801:170-6175W	4986^,6175]	1-,2-	5253-,5259-	scaffold101801:5253-5259	13489	AltA
scaffold10183	10864	11608	+	T_00011041,T_00011042	scaffold10183:9815-12082W	10864^,11608^	1-,2-	11548-,11556-	scaffold10183:11548-11556	13489	AltA
scaffold10183	11556	11809	+	T_00011042,T_00011043	scaffold10183:9815-12082W	11556-,11809-	1^,2^	11608^,11634^	scaffold10183:11608-11634	5302	AltD
scaffold10183	10864	11809	+	T_00011040,T_00011041	scaffold10183:9815-12082W	10864^,11809-	0,1-2^	11548-11608^	scaffold10183:11548-11608	2766	ExonS
scaffold10183	10864	11809	+	T_00011040,T_00011042	scaffold10183:9815-12082W	10864^,11809-	0,1-2^	11556-11608^	scaffold10183:11556-11608	2766	ExonS
scaffold10183	10864	11809	+	T_00011040,T_00011043	scaffold10183:9815-12082W	10864^,11809-	0,1-2^	11556-11634^	scaffold10183:11556-11634	2766	ExonS
scaffold10183	10864	11809	+	T_00011041,T_00011043	scaffold10183:9815-12082W	10864^,11809-	1-3^,2-4^	11548-11608^,11556-11634^	scaffold10183:11548-11634	482	Other
scaffold101859	15	476	+	T_00011052,T_00011053	scaffold101859:15-1024W	15[,476-	1^,2^	372^,374^	scaffold101859:372-374	5302	AltD
scaffold101877	1448	2717	+	T_00011056,T_00011057/T_00011058	scaffold101877:244-5599W	1448^,2717^	1-2^4-,3-	2460-2474^2603-,2588-	scaffold101877:2460-2603	1171	Other
scaffold101877	2717	3030	+	T_00011056/T_00011057/T_00011059,T_00011058	scaffold101877:244-5599W	2717^,3030^	1-,2-	2930-,2937-	scaffold101877:2930-2937	13489	AltA
scaffold10189	48710	49418	+	T_00011063,T_00011064	scaffold10189:46424-50180W	48710-,49418-	1^,2^	48872^,48875^	scaffold10189:48872-48875	5302	AltD
scaffold10189	119679	119865	+	T_00011068,T_00011067	scaffold10189:113303-121143W	119679^,119865^	1-,2-	119792-,119793-	scaffold10189:119792-119793	13489	AltA
scaffold10189	119793	120075	+	T_00011067,T_00011069	scaffold10189:113303-121143W	119793-,120075-	1^,2^	119865^,119867^	scaffold10189:119865-119867	5302	AltD
scaffold10189	119679	120075	+	T_00011068,T_00011069	scaffold10189:113303-121143W	119679^,120075-	1-3^,2-4^	119792-119865^,119793-119867^	scaffold10189:119792-119867	482	Other
scaffold10189	139917	140267	-	T_00011074/T_00011076,T_00011075	scaffold10189:134084-141500C	140267^,139917^	1-,2-	139990-,139984-	scaffold10189:139984-139990	13489	AltA
scaffold101898	2	724	+	T_00011083,T_00011084	scaffold101898:2-1469W	2[,724^	0,1^2-	276^373-	scaffold101898:276-373	6350	IntronR
scaffold101898	1278	1438	+	T_00011083,T_00011084	scaffold101898:2-1469W	1278-,1438-	1^,2^	1324^,1325^	scaffold101898:1324-1325	5302	AltD
scaffold101917	9991	10208	-	T_00011090/T_00011091/T_00011093,T_00011089/T_00011092	scaffold101917:4392-12803C	10208^,9991^	1-,2-	10081-,10071-	scaffold101917:10071-10081	13489	AltA
scaffold101917	9511	9772	-	T_00011089/T_00011090/T_00011091/T_00011092,T_00011093	scaffold101917:4392-12803C	9772^,9511^	1-,2-	9614-,9606-	scaffold101917:9606-9614	13489	AltA
scaffold101917	8903	9421	-	T_00011090/T_00011092,T_00011089/T_00011091	scaffold101917:4392-12803C	9421-,8903-	1^,2^	9352^,9273^	scaffold101917:9273-9352	5302	AltD
scaffold101930	45	792	-	T_00011101/T_00011104,T_00011103	scaffold101930:4-2559C	792^,45-	0,1-2^	368-247^	scaffold101930:247-368	2766	ExonS
scaffold101930	4	368	-	T_00011102/T_00011106,T_00011103	scaffold101930:4-2559C	368-,4]	0,1^2-	247^45-	scaffold101930:45-247	6350	IntronR
scaffold101930	4	792	-	T_00011102/T_00011106,T_00011101/T_00011104	scaffold101930:4-2559C	792^,4]	1-,2-	368-,45-	scaffold101930:45-368	13489	AltA
scaffold101930	4	919	-	T_00011105/T_00011107,T_00011101/T_00011104	scaffold101930:4-2559C	919-,4]	0,1^2-	792^45-	scaffold101930:45-792	6350	IntronR
scaffold101930	4	919	-	T_00011105/T_00011107,T_00011103	scaffold101930:4-2559C	919-,4]	0,1^2-3^4-	792^368-247^45-	scaffold101930:45-792	815	IntronR+IntronR
scaffold101930	4	919	-	T_00011105/T_00011107,T_00011102/T_00011106	scaffold101930:4-2559C	919-,4]	0,1^2-	792^368-	scaffold101930:368-792	6350	IntronR
scaffold10195	7064	7887	-	T_00011117,T_00011119	scaffold10195:7009-8586C	7887^,7064-	1-2^,3-4^	7430-7416^,7202-7188^	scaffold10195:7188-7430	924	Other
scaffold10195	7009	8586	-	T_00011118,T_00011117	scaffold10195:7009-8586C	8586[,7009]	1^5-,2^3-4^6-	7922^7093-,7887^7430-7416^7064-	scaffold10195:7064-7922	27	Other
scaffold10195	7009	8586	-	T_00011118,T_00011119	scaffold10195:7009-8586C	8586[,7009]	1^5-,2^3-4^6-	7922^7093-,7887^7202-7188^7064-	scaffold10195:7064-7922	27	Other
scaffold101953	764	1064	+	T_00011123,T_00011122	scaffold101953:1-3583W	764-,1064^	0,1^2-	859^949-	scaffold101953:859-949	6350	IntronR
scaffold101953	2232	2555	+	T_00011123,T_00011122	scaffold101953:1-3583W	2232-,2555^	0,1^2-	2322^2520-	scaffold101953:2322-2520	6350	IntronR
scaffold101953	2882	3283	+	T_00011122,T_00011123	scaffold101953:1-3583W	2882-,3283-	1^,2^	2979^,2980^	scaffold101953:2979-2980	5302	AltD
[truncated: 38,855 more rows]
