# Supplementary material for: Genome-Wide Analysis of Alternative Splicing and Non-Coding RNAs Reveal Complicated Transcriptional Regulation in Cannabis sativa L
Source: Int J Mol Sci. 2021 Nov 5;22(21):11989. doi: 10.3390/ijms222111989 (PMC8584933; doi:10.3390/ijms222111989)
Supplement: Supplementary file 1 [file ijms-22-11989-s001.zip › Table S5. The AS types of cannabinoids biosynthetic structural genes..xlsx]

## Sheet: Sheet1
Supplemental Table S5
The AS types of cannabinoids biosynthetic structural genes.
gene_ID	NR_annotation	chromosome	flank_start	flank_end	strand	transcript	gene_id	flank	structure	splice_chain	AS_region	AS_Events_For_this_Type	AS_events
T_00023465	Morus notabilis Lipoxygenase 6 partial mRNA	scaffold132257	3422	3718	-	T_00023465,T_00023464/T_00023466	scaffold132257:1334-5752C	3718^,3422-	0,1-2^	3634-3527^	scaffold132257:3527-3634	2766	ExonS
		scaffold132257	1334	2758	-	T_00023465/T_00023466,T_00023464	scaffold132257:1334-5752C	2758^,1334]	1-,2-	2674-,2600-	scaffold132257:2600-2674	13489	AltA
T_00023466	Morus notabilis Lipoxygenase 6 partial mRNA	scaffold132257	3422	3718	-	T_00023465,T_00023464/T_00023466	scaffold132257:1334-5752C	3718^,3422-	0,1-2^	3634-3527^	scaffold132257:3527-3634	2766	ExonS
		scaffold132257	1334	2758	-	T_00023465/T_00023466,T_00023464	scaffold132257:1334-5752C	2758^,1334]	1-,2-	2674-,2600-	scaffold132257:2600-2674	13489	AltA
T_00023464	Morus notabilis Lipoxygenase 6 partial mRNA	scaffold132257	3422	3718	-	T_00023465,T_00023464/T_00023466	scaffold132257:1334-5752C	3718^,3422-	0,1-2^	3634-3527^	scaffold132257:3527-3634	2766	ExonS
		scaffold132257	1334	2758	-	T_00023465/T_00023466,T_00023464	scaffold132257:1334-5752C	2758^,1334]	1-,2-	2674-,2600-	scaffold132257:2600-2674	13489	AltA
T_00022090	Ricinus communis lipoxygenase, putative, mRNA	scaffold12830	28191	28919	+	T_00022090,T_00022091	scaffold12830:23499-30662W	28191^,28919^	1-,2-	28618-,28748-	scaffold12830:28618-28748	13489	AltA
T_00022091	Ricinus communis lipoxygenase, putative, mRNA	scaffold12830	28191	28919	+	T_00022090,T_00022091	scaffold12830:23499-30662W	28191^,28919^	1-,2-	28618-,28748-	scaffold12830:28618-28748	13489	AltA
T_00039105	Cannabis sativa acyl-activating enzyme 10 mRNA, complete cds	scaffold22124	10186	10474	-	T_00039105/T_00039108/T_00039110,T_00039104/T_00039106/T_00039107/T_00039109	scaffold22124:9964-14609C	10474-,10186-	1^3-4^,2^	10463^10320-10279^,10421^	scaffold22124:10279-10463	773	Other
		scaffold22124	10186	10474	-	T_00039105/T_00039108/T_00039110,T_00039111	scaffold22124:9964-14609C	10474-,10186-	1^3-4^,2^	10463^10320-10279^,10419^	scaffold22124:10279-10463	773	Other
T_00039110	Cannabis sativa acyl-activating enzyme 10 mRNA, complete cds	scaffold22124	10186	10474	-	T_00039105/T_00039108/T_00039110,T_00039104/T_00039106/T_00039107/T_00039109	scaffold22124:9964-14609C	10474-,10186-	1^3-4^,2^	10463^10320-10279^,10421^	scaffold22124:10279-10463	773	Other
		scaffold22124	10186	10474	-	T_00039105/T_00039108/T_00039110,T_00039111	scaffold22124:9964-14609C	10474-,10186-	1^3-4^,2^	10463^10320-10279^,10419^	scaffold22124:10279-10463	773	Other
		scaffold22124	11450	11677	-	T_00039108/T_00039109/T_00039110/T_00039111,T_00039107	scaffold22124:9964-14609C	11677^,11450^	1-,2-	11540-,11518-	scaffold22124:11518-11540	13489	AltA
		scaffold22124	11677	11990	-	T_00039109/T_00039110,T_00039107/T_00039108/T_00039111	scaffold22124:9964-14609C	11990^,11677^	1-,2-	11781-,11776-	scaffold22124:11776-11781	13489	AltA
		scaffold22124	13161	14101	-	T_00039109/T_00039110/T_00039111,T_00039112	scaffold22124:9964-14609C	14101-,13161^	0,1^2-	13459^13288-	scaffold22124:13288-13459	6350	IntronR
T_00039109	Cannabis sativa acyl-activating enzyme 10 mRNA, complete cds	scaffold22124	10186	10474	-	T_00039104/T_00039106/T_00039107/T_00039109,T_00039111	scaffold22124:9964-14609C	10474-,10186-	1^,2^	10421^,10419^	scaffold22124:10419-10421	5302	AltD
		scaffold22124	10186	10474	-	T_00039105/T_00039108/T_00039110,T_00039104/T_00039106/T_00039107/T_00039109	scaffold22124:9964-14609C	10474-,10186-	1^3-4^,2^	10463^10320-10279^,10421^	scaffold22124:10279-10463	773	Other
		scaffold22124	11450	11677	-	T_00039108/T_00039109/T_00039110/T_00039111,T_00039107	scaffold22124:9964-14609C	11677^,11450^	1-,2-	11540-,11518-	scaffold22124:11518-11540	13489	AltA
		scaffold22124	11677	11990	-	T_00039109/T_00039110,T_00039107/T_00039108/T_00039111	scaffold22124:9964-14609C	11990^,11677^	1-,2-	11781-,11776-	scaffold22124:11776-11781	13489	AltA
		scaffold22124	13161	14101	-	T_00039109/T_00039110/T_00039111,T_00039112	scaffold22124:9964-14609C	14101-,13161^	0,1^2-	13459^13288-	scaffold22124:13288-13459	6350	IntronR
T_00039104	Cannabis sativa acyl-activating enzyme 10 mRNA, complete cds	scaffold22124	10186	10474	-	T_00039104/T_00039106/T_00039107/T_00039109,T_00039111	scaffold22124:9964-14609C	10474-,10186-	1^,2^	10421^,10419^	scaffold22124:10419-10421	5302	AltD
		scaffold22124	10186	10474	-	T_00039105/T_00039108/T_00039110,T_00039104/T_00039106/T_00039107/T_00039109	scaffold22124:9964-14609C	10474-,10186-	1^3-4^,2^	10463^10320-10279^,10421^	scaffold22124:10279-10463	773	Other
T_00039111	Cannabis sativa acyl-activating enzyme 10 mRNA, complete cds	scaffold22124	10186	10474	-	T_00039104/T_00039106/T_00039107/T_00039109,T_00039111	scaffold22124:9964-14609C	10474-,10186-	1^,2^	10421^,10419^	scaffold22124:10419-10421	5302	AltD
		scaffold22124	10186	10474	-	T_00039105/T_00039108/T_00039110,T_00039104/T_00039106/T_00039107/T_00039109	scaffold22124:9964-14609C	10474-,10186-	1^3-4^,2^	10463^10320-10279^,10421^	scaffold22124:10279-10463	773	Other
		scaffold22124	11450	11677	-	T_00039108/T_00039109/T_00039110/T_00039111,T_00039107	scaffold22124:9964-14609C	11677^,11450^	1-,2-	11540-,11518-	scaffold22124:11518-11540	13489	AltA
		scaffold22124	11677	11990	-	T_00039109/T_00039110,T_00039107/T_00039108/T_00039111	scaffold22124:9964-14609C	11990^,11677^	1-,2-	11781-,11776-	scaffold22124:11776-11781	13489	AltA
		scaffold22124	13161	14101	-	T_00039109/T_00039110/T_00039111,T_00039112	scaffold22124:9964-14609C	14101-,13161^	0,1^2-	13459^13288-	scaffold22124:13288-13459	6350	IntronR
T_00039108	Cannabis sativa acyl-activating enzyme 10 mRNA, complete cds	scaffold22124	10186	10474	-	T_00039105/T_00039108/T_00039110,T_00039104/T_00039106/T_00039107/T_00039109	scaffold22124:9964-14609C	10474-,10186-	1^3-4^,2^	10463^10320-10279^,10421^	scaffold22124:10279-10463	773	Other
		scaffold22124	10186	10474	-	T_00039105/T_00039108/T_00039110,T_00039111	scaffold22124:9964-14609C	10474-,10186-	1^3-4^,2^	10463^10320-10279^,10419^	scaffold22124:10279-10463	773	Other
		scaffold22124	11450	11677	-	T_00039108/T_00039109/T_00039110/T_00039111,T_00039107	scaffold22124:9964-14609C	11677^,11450^	1-,2-	11540-,11518-	scaffold22124:11518-11540	13489	AltA
		scaffold22124	11677	11990	-	T_00039109/T_00039110,T_00039107/T_00039108/T_00039111	scaffold22124:9964-14609C	11990^,11677^	1-,2-	11781-,11776-	scaffold22124:11776-11781	13489	AltA
T_00039107	Cannabis sativa acyl-activating enzyme 10 mRNA, complete cds	scaffold22124	10186	10474	-	T_00039104/T_00039106/T_00039107/T_00039109,T_00039111	scaffold22124:9964-14609C	10474-,10186-	1^,2^	10421^,10419^	scaffold22124:10419-10421	5302	AltD
		scaffold22124	10186	10474	-	T_00039105/T_00039108/T_00039110,T_00039104/T_00039106/T_00039107/T_00039109	scaffold22124:9964-14609C	10474-,10186-	1^3-4^,2^	10463^10320-10279^,10421^	scaffold22124:10279-10463	773	Other
		scaffold22124	11450	11677	-	T_00039108/T_00039109/T_00039110/T_00039111,T_00039107	scaffold22124:9964-14609C	11677^,11450^	1-,2-	11540-,11518-	scaffold22124:11518-11540	13489	AltA
		scaffold22124	11677	11990	-	T_00039109/T_00039110,T_00039107/T_00039108/T_00039111	scaffold22124:9964-14609C	11990^,11677^	1-,2-	11781-,11776-	scaffold22124:11776-11781	13489	AltA
T_00039106	Cannabis sativa acyl-activating enzyme 10 mRNA, complete cds	scaffold22124	10186	10474	-	T_00039104/T_00039106/T_00039107/T_00039109,T_00039111	scaffold22124:9964-14609C	10474-,10186-	1^,2^	10421^,10419^	scaffold22124:10419-10421	5302	AltD
		scaffold22124	10186	10474	-	T_00039105/T_00039108/T_00039110,T_00039104/T_00039106/T_00039107/T_00039109	scaffold22124:9964-14609C	10474-,10186-	1^3-4^,2^	10463^10320-10279^,10421^	scaffold22124:10279-10463	773	Other
T_00039112	Cannabis sativa acyl-activating enzyme 10 mRNA, complete cds	scaffold22124	13161	14101	-	T_00039109/T_00039110/T_00039111,T_00039112	scaffold22124:9964-14609C	14101-,13161^	0,1^2-	13459^13288-	scaffold22124:13288-13459	6350	IntronR
T_00039103	Cannabis sativa acyl-activating enzyme 10 mRNA, complete cds	scaffold22124	10474	10950	+	T_00039102,T_00039103	scaffold22124:9853-10950W	10474^,10950]	1-2^4-,3-	10604-10662^10825-,10766-	scaffold22124:10604-10825	1171	Other
T_00039102	Cannabis sativa acyl-activating enzyme 10 mRNA, complete cds	scaffold22124	10474	10950	+	T_00039102,T_00039103	scaffold22124:9853-10950W	10474^,10950]	1-2^4-,3-	10604-10662^10825-,10766-	scaffold22124:10604-10825	1171	Other
T_00023817	Cannabis sativa acyl-activating enzyme 2 mRNA, complete cds	scaffold13331	55259	55435	-	T_00023817,T_00023816	scaffold13331:50223-56520C	55435^,55259^	1-,2-	55349-,55348-	scaffold13331:55348-55349	13489	AltA
		scaffold13331	55156	55435	-	T_00023817,T_00023818	scaffold13331:50223-56520C	55435^,55156-	1-3^,2-4^	55349-55259^,55348-55252^	scaffold13331:55252-55349	482	Other
T_00023818	Cannabis sativa acyl-activating enzyme 2 mRNA, complete cds	scaffold13331	55156	55348	-	T_00023816,T_00023818	scaffold13331:50223-56520C	55348-,55156-	1^,2^	55259^,55252^	scaffold13331:55252-55259	5302	AltD
		scaffold13331	55156	55435	-	T_00023817,T_00023818	scaffold13331:50223-56520C	55435^,55156-	1-3^,2-4^	55349-55259^,55348-55252^	scaffold13331:55252-55349	482	Other
T_00023816	Cannabis sativa acyl-activating enzyme 2 mRNA, complete cds	scaffold13331	55156	55348	-	T_00023816,T_00023818	scaffold13331:50223-56520C	55348-,55156-	1^,2^	55259^,55252^	scaffold13331:55252-55259	5302	AltD
		scaffold13331	55259	55435	-	T_00023817,T_00023816	scaffold13331:50223-56520C	55435^,55259^	1-,2-	55349-,55348-	scaffold13331:55348-55349	13489	AltA
T_00069671	Cannabis sativa acyl-activating enzyme 13 mRNA, complete cds	scaffold56176	3533	3921	+	T_00069672,T_00069671	scaffold56176:3105-5588W	3533^,3921-	0,1-2^	3704-3755^	scaffold56176:3704-3755	2766	ExonS
T_00069672	Cannabis sativa acyl-activating enzyme 13 mRNA, complete cds	scaffold56176	3533	3921	+	T_00069672,T_00069671	scaffold56176:3105-5588W	3533^,3921-	0,1-2^	3704-3755^	scaffold56176:3704-3755	2766	ExonS
T_00069673	Cannabis sativa acyl-activating enzyme 13 mRNA, complete cds	scaffold56176	7814	8085	+	T_00069673,T_00069676	scaffold56176:6233-8402W	7814^,8085^	1-,2-	7960-,7973-	scaffold56176:7960-7973	13489	AltA
		scaffold56176	7598	8085	+	T_00069674,T_00069673	scaffold56176:6233-8402W	7598-,8085^	1^4-,2^3-	7812^7973-,7814^7960-	scaffold56176:7812-7973	511	Other
		scaffold56176	7419	7598	+	T_00069675,T_00069673/T_00069674/T_00069676	scaffold56176:6233-8402W	7419-,7598-	1^,2^	7482^,7513^	scaffold56176:7482-7513	5302	AltD
T_00069676	Cannabis sativa acyl-activating enzyme 13 mRNA, complete cds	scaffold56176	7814	8085	+	T_00069673,T_00069676	scaffold56176:6233-8402W	7814^,8085^	1-,2-	7960-,7973-	scaffold56176:7960-7973	13489	AltA
		scaffold56176	7598	7973	+	T_00069674,T_00069676	scaffold56176:6233-8402W	7598-,7973-	1^,2^	7812^,7814^	scaffold56176:7812-7814	5302	AltD
		scaffold56176	7419	7598	+	T_00069675,T_00069673/T_00069674/T_00069676	scaffold56176:6233-8402W	7419-,7598-	1^,2^	7482^,7513^	scaffold56176:7482-7513	5302	AltD
T_00069675	Cannabis sativa acyl-activating enzyme 13 mRNA, complete cds	scaffold56176	7419	7598	+	T_00069675,T_00069673/T_00069674/T_00069676	scaffold56176:6233-8402W	7419-,7598-	1^,2^	7482^,7513^	scaffold56176:7482-7513	5302	AltD
T_00069674	Cannabis sativa acyl-activating enzyme 13 mRNA, complete cds	scaffold56176	7598	8085	+	T_00069674,T_00069673	scaffold56176:6233-8402W	7598-,8085^	1^4-,2^3-	7812^7973-,7814^7960-	scaffold56176:7812-7973	511	Other
		scaffold56176	7598	7973	+	T_00069674,T_00069676	scaffold56176:6233-8402W	7598-,7973-	1^,2^	7812^,7814^	scaffold56176:7812-7814	5302	AltD
		scaffold56176	7419	7598	+	T_00069675,T_00069673/T_00069674/T_00069676	scaffold56176:6233-8402W	7419-,7598-	1^,2^	7482^,7513^	scaffold56176:7482-7513	5302	AltD
T_00077788	Cannabis sativa acyl-activating enzyme 4 mRNA, partial cds	scaffold67690	4023	4950	-	T_00077788,T_00077787	scaffold67690:1726-5314C	4950-,4023-	1^3-4^,2^	4756^4629-4604^,4730^	scaffold67690:4604-4756	773	Other
T_00077787	Cannabis sativa acyl-activating enzyme 4 mRNA, partial cds	scaffold67690	4023	4950	-	T_00077788,T_00077787	scaffold67690:1726-5314C	4950-,4023-	1^3-4^,2^	4756^4629-4604^,4730^	scaffold67690:4604-4756	773	Other
T_00068062	Cannabis sativa acyl-activating enzyme 2 mRNA, complete cds	scaffold53885	11885	12073	+	T_00068062/T_00068063,T_00068064	scaffold53885:10744-12732W	11885-,12073-	1^,2^	11974^,11975^	scaffold53885:11974-11975	5302	AltD
		scaffold53885	12073	12536	+	T_00068063,T_00068062	scaffold53885:10744-12732W	12073-,12536^	0,1^2-	12129^12450-	scaffold53885:12129-12450	6350	IntronR
		scaffold53885	11093	11800	+	T_00068064,T_00068062/T_00068063	scaffold53885:10744-12732W	11093^,11800^	1-,2-	11735-,11737-	scaffold53885:11735-11737	13489	AltA
T_00068064	Cannabis sativa acyl-activating enzyme 2 mRNA, complete cds	scaffold53885	11885	12073	+	T_00068062/T_00068063,T_00068064	scaffold53885:10744-12732W	11885-,12073-	1^,2^	11974^,11975^	scaffold53885:11974-11975	5302	AltD
		scaffold53885	11093	11800	+	T_00068064,T_00068062/T_00068063	scaffold53885:10744-12732W	11093^,11800^	1-,2-	11735-,11737-	scaffold53885:11735-11737	13489	AltA
T_00068063	Cannabis sativa acyl-activating enzyme 2 mRNA, complete cds	scaffold53885	11885	12073	+	T_00068062/T_00068063,T_00068064	scaffold53885:10744-12732W	11885-,12073-	1^,2^	11974^,11975^	scaffold53885:11974-11975	5302	AltD
		scaffold53885	12073	12536	+	T_00068063,T_00068062	scaffold53885:10744-12732W	12073-,12536^	0,1^2-	12129^12450-	scaffold53885:12129-12450	6350	IntronR
		scaffold53885	11093	11800	+	T_00068064,T_00068062/T_00068063	scaffold53885:10744-12732W	11093^,11800^	1-,2-	11735-,11737-	scaffold53885:11735-11737	13489	AltA
T_00019912	Morus notabilis Putative acyl-activating enzyme 19 partial mRNA	scaffold12255	20774	25438	-	T_00019904/T_00019908/T_00019910,T_00019905/T_00019906/T_00019907/T_00019909/T_00019911/T_00019912/T_00019913	scaffold12255:18253-30319C	25438^,20774-	0,1-2^	24966-24907^	scaffold12255:24907-24966	2766	ExonS
		scaffold12255	26034	26608	-	T_00019905/T_00019907/T_00019912,T_00019904/T_00019906/T_00019908/T_00019909/T_00019910/T_00019911/T_00019913	scaffold12255:18253-30319C	26608^,26034^	1-,2-	26109-,26096-	scaffold12255:26096-26109	13489	AltA
		scaffold12255	29403	29870	-	T_00019907/T_00019908/T_00019909/T_00019913,T_00019904/T_00019905/T_00019906/T_00019910/T_00019911/T_00019912	scaffold12255:18253-30319C	29870-,29403-	1^,2^	29742^,29674^	scaffold12255:29674-29742	5302	AltD
		scaffold12255	25846	26034	-	T_00019907/T_00019910/T_00019911/T_00019912/T_00019913,T_00019904/T_00019905/T_00019906/T_00019908/T_00019909	scaffold12255:18253-30319C	26034^,25846^	1-,2-	25932-,25925-	scaffold12255:25925-25932	13489	AltA
T_00019904	Morus notabilis Putative acyl-activating enzyme 19 partial mRNA	scaffold12255	20774	25438	-	T_00019904/T_00019908/T_00019910,T_00019905/T_00019906/T_00019907/T_00019909/T_00019911/T_00019912/T_00019913	scaffold12255:18253-30319C	25438^,20774-	0,1-2^	24966-24907^	scaffold12255:24907-24966	2766	ExonS
		scaffold12255	26034	26608	-	T_00019905/T_00019907/T_00019912,T_00019904/T_00019906/T_00019908/T_00019909/T_00019910/T_00019911/T_00019913	scaffold12255:18253-30319C	26608^,26034^	1-,2-	26109-,26096-	scaffold12255:26096-26109	13489	AltA
		scaffold12255	29403	29870	-	T_00019907/T_00019908/T_00019909/T_00019913,T_00019904/T_00019905/T_00019906/T_00019910/T_00019911/T_00019912	scaffold12255:18253-30319C	29870-,29403-	1^,2^	29742^,29674^	scaffold12255:29674-29742	5302	AltD
		scaffold12255	25846	26034	-	T_00019907/T_00019910/T_00019911/T_00019912/T_00019913,T_00019904/T_00019905/T_00019906/T_00019908/T_00019909	scaffold12255:18253-30319C	26034^,25846^	1-,2-	25932-,25925-	scaffold12255:25925-25932	13489	AltA
T_00019913	Morus notabilis Putative acyl-activating enzyme 19 partial mRNA	scaffold12255	20774	25438	-	T_00019904/T_00019908/T_00019910,T_00019905/T_00019906/T_00019907/T_00019909/T_00019911/T_00019912/T_00019913	scaffold12255:18253-30319C	25438^,20774-	0,1-2^	24966-24907^	scaffold12255:24907-24966	2766	ExonS
		scaffold12255	26034	26608	-	T_00019905/T_00019907/T_00019912,T_00019904/T_00019906/T_00019908/T_00019909/T_00019910/T_00019911/T_00019913	scaffold12255:18253-30319C	26608^,26034^	1-,2-	26109-,26096-	scaffold12255:26096-26109	13489	AltA
		scaffold12255	29403	29870	-	T_00019907/T_00019908/T_00019909/T_00019913,T_00019904/T_00019905/T_00019906/T_00019910/T_00019911/T_00019912	scaffold12255:18253-30319C	29870-,29403-	1^,2^	29742^,29674^	scaffold12255:29674-29742	5302	AltD
		scaffold12255	25846	26034	-	T_00019907/T_00019910/T_00019911/T_00019912/T_00019913,T_00019904/T_00019905/T_00019906/T_00019908/T_00019909	scaffold12255:18253-30319C	26034^,25846^	1-,2-	25932-,25925-	scaffold12255:25925-25932	13489	AltA
T_00019908	Morus notabilis Putative acyl-activating enzyme 19 partial mRNA	scaffold12255	20774	25438	-	T_00019904/T_00019908/T_00019910,T_00019905/T_00019906/T_00019907/T_00019909/T_00019911/T_00019912/T_00019913	scaffold12255:18253-30319C	25438^,20774-	0,1-2^	24966-24907^	scaffold12255:24907-24966	2766	ExonS
		scaffold12255	26034	26608	-	T_00019905/T_00019907/T_00019912,T_00019904/T_00019906/T_00019908/T_00019909/T_00019910/T_00019911/T_00019913	scaffold12255:18253-30319C	26608^,26034^	1-,2-	26109-,26096-	scaffold12255:26096-26109	13489	AltA
		scaffold12255	29403	29870	-	T_00019907/T_00019908/T_00019909/T_00019913,T_00019904/T_00019905/T_00019906/T_00019910/T_00019911/T_00019912	scaffold12255:18253-30319C	29870-,29403-	1^,2^	29742^,29674^	scaffold12255:29674-29742	5302	AltD
		scaffold12255	25846	26034	-	T_00019907/T_00019910/T_00019911/T_00019912/T_00019913,T_00019904/T_00019905/T_00019906/T_00019908/T_00019909	scaffold12255:18253-30319C	26034^,25846^	1-,2-	25932-,25925-	scaffold12255:25925-25932	13489	AltA
T_00019906	Morus notabilis Putative acyl-activating enzyme 19 partial mRNA	scaffold12255	20774	25438	-	T_00019904/T_00019908/T_00019910,T_00019905/T_00019906/T_00019907/T_00019909/T_00019911/T_00019912/T_00019913	scaffold12255:18253-30319C	25438^,20774-	0,1-2^	24966-24907^	scaffold12255:24907-24966	2766	ExonS
		scaffold12255	26034	26608	-	T_00019905/T_00019907/T_00019912,T_00019904/T_00019906/T_00019908/T_00019909/T_00019910/T_00019911/T_00019913	scaffold12255:18253-30319C	26608^,26034^	1-,2-	26109-,26096-	scaffold12255:26096-26109	13489	AltA
		scaffold12255	29403	29870	-	T_00019907/T_00019908/T_00019909/T_00019913,T_00019904/T_00019905/T_00019906/T_00019910/T_00019911/T_00019912	scaffold12255:18253-30319C	29870-,29403-	1^,2^	29742^,29674^	scaffold12255:29674-29742	5302	AltD
		scaffold12255	25846	26034	-	T_00019907/T_00019910/T_00019911/T_00019912/T_00019913,T_00019904/T_00019905/T_00019906/T_00019908/T_00019909	scaffold12255:18253-30319C	26034^,25846^	1-,2-	25932-,25925-	scaffold12255:25925-25932	13489	AltA
T_00019909	Morus notabilis Putative acyl-activating enzyme 19 partial mRNA	scaffold12255	20774	25438	-	T_00019904/T_00019908/T_00019910,T_00019905/T_00019906/T_00019907/T_00019909/T_00019911/T_00019912/T_00019913	scaffold12255:18253-30319C	25438^,20774-	0,1-2^	24966-24907^	scaffold12255:24907-24966	2766	ExonS
		scaffold12255	26034	26608	-	T_00019905/T_00019907/T_00019912,T_00019904/T_00019906/T_00019908/T_00019909/T_00019910/T_00019911/T_00019913	scaffold12255:18253-30319C	26608^,26034^	1-,2-	26109-,26096-	scaffold12255:26096-26109	13489	AltA
		scaffold12255	29403	29870	-	T_00019907/T_00019908/T_00019909/T_00019913,T_00019904/T_00019905/T_00019906/T_00019910/T_00019911/T_00019912	scaffold12255:18253-30319C	29870-,29403-	1^,2^	29742^,29674^	scaffold12255:29674-29742	5302	AltD
		scaffold12255	25846	26034	-	T_00019907/T_00019910/T_00019911/T_00019912/T_00019913,T_00019904/T_00019905/T_00019906/T_00019908/T_00019909	scaffold12255:18253-30319C	26034^,25846^	1-,2-	25932-,25925-	scaffold12255:25925-25932	13489	AltA
T_00019907	Morus notabilis Putative acyl-activating enzyme 19 partial mRNA	scaffold12255	20774	25438	-	T_00019904/T_00019908/T_00019910,T_00019905/T_00019906/T_00019907/T_00019909/T_00019911/T_00019912/T_00019913	scaffold12255:18253-30319C	25438^,20774-	0,1-2^	24966-24907^	scaffold12255:24907-24966	2766	ExonS
		scaffold12255	26034	26608	-	T_00019905/T_00019907/T_00019912,T_00019904/T_00019906/T_00019908/T_00019909/T_00019910/T_00019911/T_00019913	scaffold12255:18253-30319C	26608^,26034^	1-,2-	26109-,26096-	scaffold12255:26096-26109	13489	AltA
		scaffold12255	29403	29870	-	T_00019907/T_00019908/T_00019909/T_00019913,T_00019904/T_00019905/T_00019906/T_00019910/T_00019911/T_00019912	scaffold12255:18253-30319C	29870-,29403-	1^,2^	29742^,29674^	scaffold12255:29674-29742	5302	AltD
		scaffold12255	25846	26034	-	T_00019907/T_00019910/T_00019911/T_00019912/T_00019913,T_00019904/T_00019905/T_00019906/T_00019908/T_00019909	scaffold12255:18253-30319C	26034^,25846^	1-,2-	25932-,25925-	scaffold12255:25925-25932	13489	AltA
T_00019910	Morus notabilis Putative acyl-activating enzyme 19 partial mRNA	scaffold12255	20774	25438	-	T_00019904/T_00019908/T_00019910,T_00019905/T_00019906/T_00019907/T_00019909/T_00019911/T_00019912/T_00019913	scaffold12255:18253-30319C	25438^,20774-	0,1-2^	24966-24907^	scaffold12255:24907-24966	2766	ExonS
		scaffold12255	26034	26608	-	T_00019905/T_00019907/T_00019912,T_00019904/T_00019906/T_00019908/T_00019909/T_00019910/T_00019911/T_00019913	scaffold12255:18253-30319C	26608^,26034^	1-,2-	26109-,26096-	scaffold12255:26096-26109	13489	AltA
		scaffold12255	29403	29870	-	T_00019907/T_00019908/T_00019909/T_00019913,T_00019904/T_00019905/T_00019906/T_00019910/T_00019911/T_00019912	scaffold12255:18253-30319C	29870-,29403-	1^,2^	29742^,29674^	scaffold12255:29674-29742	5302	AltD
		scaffold12255	25846	26034	-	T_00019907/T_00019910/T_00019911/T_00019912/T_00019913,T_00019904/T_00019905/T_00019906/T_00019908/T_00019909	scaffold12255:18253-30319C	26034^,25846^	1-,2-	25932-,25925-	scaffold12255:25925-25932	13489	AltA
T_00019911	Morus notabilis Putative acyl-activating enzyme 19 partial mRNA	scaffold12255	20774	25438	-	T_00019904/T_00019908/T_00019910,T_00019905/T_00019906/T_00019907/T_00019909/T_00019911/T_00019912/T_00019913	scaffold12255:18253-30319C	25438^,20774-	0,1-2^	24966-24907^	scaffold12255:24907-24966	2766	ExonS
		scaffold12255	26034	26608	-	T_00019905/T_00019907/T_00019912,T_00019904/T_00019906/T_00019908/T_00019909/T_00019910/T_00019911/T_00019913	scaffold12255:18253-30319C	26608^,26034^	1-,2-	26109-,26096-	scaffold12255:26096-26109	13489	AltA
		scaffold12255	29403	29870	-	T_00019907/T_00019908/T_00019909/T_00019913,T_00019904/T_00019905/T_00019906/T_00019910/T_00019911/T_00019912	scaffold12255:18253-30319C	29870-,29403-	1^,2^	29742^,29674^	scaffold12255:29674-29742	5302	AltD
		scaffold12255	25846	26034	-	T_00019907/T_00019910/T_00019911/T_00019912/T_00019913,T_00019904/T_00019905/T_00019906/T_00019908/T_00019909	scaffold12255:18253-30319C	26034^,25846^	1-,2-	25932-,25925-	scaffold12255:25925-25932	13489	AltA
T_00019911	Morus notabilis Putative acyl-activating enzyme 19 partial mRNA	scaffold12255	20774	25438	-	T_00019904/T_00019908/T_00019910,T_00019905/T_00019906/T_00019907/T_00019909/T_00019911/T_00019912/T_00019913	scaffold12255:18253-30319C	25438^,20774-	0,1-2^	24966-24907^	scaffold12255:24907-24966	2766	ExonS
		scaffold12255	26034	26608	-	T_00019905/T_00019907/T_00019912,T_00019904/T_00019906/T_00019908/T_00019909/T_00019910/T_00019911/T_00019913	scaffold12255:18253-30319C	26608^,26034^	1-,2-	26109-,26096-	scaffold12255:26096-26109	13489	AltA
		scaffold12255	29403	29870	-	T_00019907/T_00019908/T_00019909/T_00019913,T_00019904/T_00019905/T_00019906/T_00019910/T_00019911/T_00019912	scaffold12255:18253-30319C	29870-,29403-	1^,2^	29742^,29674^	scaffold12255:29674-29742	5302	AltD
		scaffold12255	25846	26034	-	T_00019907/T_00019910/T_00019911/T_00019912/T_00019913,T_00019904/T_00019905/T_00019906/T_00019908/T_00019909	scaffold12255:18253-30319C	26034^,25846^	1-,2-	25932-,25925-	scaffold12255:25925-25932	13489	AltA
T_00019905	Morus notabilis Putative acyl-activating enzyme 19 partial mRNA	scaffold12255	29403	29870	-	T_00019907/T_00019908/T_00019909/T_00019913,T_00019904/T_00019905/T_00019906/T_00019910/T_00019911/T_00019912	scaffold12255:18253-30319C	29870-,29403-	1^,2^	29742^,29674^	scaffold12255:29674-29742	5302	AltD
		scaffold12255	26034	26608	-	T_00019905/T_00019907/T_00019912,T_00019904/T_00019906/T_00019908/T_00019909/T_00019910/T_00019911/T_00019913	scaffold12255:18253-30319C	26608^,26034^	1-,2-	26109-,26096-	scaffold12255:26096-26109	13489	AltA
		scaffold12255	25846	26034	-	T_00019907/T_00019910/T_00019911/T_00019912/T_00019913,T_00019904/T_00019905/T_00019906/T_00019908/T_00019909	scaffold12255:18253-30319C	26034^,25846^	1-,2-	25932-,25925-	scaffold12255:25925-25932	13489	AltA
		scaffold12255	20774	25438	-	T_00019904/T_00019908/T_00019910,T_00019905/T_00019906/T_00019907/T_00019909/T_00019911/T_00019912/T_00019913	scaffold12255:18253-30319C	25438^,20774-	0,1-2^	24966-24907^	scaffold12255:24907-24966	2766	ExonS
T_00007721	Cannabis sativa acyl-activating enzyme 13 mRNA, complete cds	C32068643	186	456	+	T_00007721,T_00007722	C32068643:1-1383W	186^,456^	1-,2-	344-,353-	C32068643:344-353	13489	AltA
		C32068643	773	1057	+	T_00007721,T_00007722	C32068643:1-1383W	773^,1057^	1-,2-	851-,915-	C32068643:851-915	13489	AltA
T_00007722	Cannabis sativa acyl-activating enzyme 13 mRNA, complete cds	C32068643	186	456	+	T_00007721,T_00007722	C32068643:1-1383W	186^,456^	1-,2-	344-,353-	C32068643:344-353	13489	AltA
		C32068643	773	1057	+	T_00007721,T_00007722	C32068643:1-1383W	773^,1057^	1-,2-	851-,915-	C32068643:851-915	13489	AltA
T_00033796	Cannabis sativa acyl-activating enzyme 12 mRNA, complete cds	scaffold1750	4895	6078	+	T_00033789/T_00033791/T_00033793,T_00033790/T_00033792/T_00033794/T_00033795/T_00033796	scaffold1750:3208-10602W	4895^,6078^	1-,2-	5874-,5879-	scaffold1750:5874-5879	13489	AltA
		scaffold1750	6078	6468	+	T_00033794,T_00033789/T_00033790/T_00033791/T_00033792/T_00033793/T_00033795/T_00033796	scaffold1750:3208-10602W	6078^,6468^	1-,2-	6426-,6428-	scaffold1750:6426-6428	13489	AltA
		scaffold1750	6468	6707	+	T_00033789/T_00033790/T_00033791/T_00033792/T_00033793/T_00033794,T_00033795/T_00033796	scaffold1750:3208-10602W	6468^,6707^	1-,2-	6582-,6585-	scaffold1750:6582-6585	13489	AltA
		scaffold1750	9033	9507	+	T_00033791,T_00033789/T_00033790/T_00033792/T_00033793/T_00033794/T_00033795/T_00033796	scaffold1750:3208-10602W	9033-,9507^	0,1^2-	9127^9291-	scaffold1750:9127-9291	6350	IntronR
T_00033790	Cannabis sativa acyl-activating enzyme 12 mRNA, complete cds	scaffold1750	4895	6078	+	T_00033789/T_00033791/T_00033793,T_00033790/T_00033792/T_00033794/T_00033795/T_00033796	scaffold1750:3208-10602W	4895^,6078^	1-,2-	5874-,5879-	scaffold1750:5874-5879	13489	AltA
		scaffold1750	6078	6468	+	T_00033794,T_00033789/T_00033790/T_00033791/T_00033792/T_00033793/T_00033795/T_00033796	scaffold1750:3208-10602W	6078^,6468^	1-,2-	6426-,6428-	scaffold1750:6426-6428	13489	AltA
		scaffold1750	6468	6707	+	T_00033789/T_00033790/T_00033791/T_00033792/T_00033793/T_00033794,T_00033795/T_00033796	scaffold1750:3208-10602W	6468^,6707^	1-,2-	6582-,6585-	scaffold1750:6582-6585	13489	AltA
		scaffold1750	9033	9507	+	T_00033791,T_00033789/T_00033790/T_00033792/T_00033793/T_00033794/T_00033795/T_00033796	scaffold1750:3208-10602W	9033-,9507^	0,1^2-	9127^9291-	scaffold1750:9127-9291	6350	IntronR
T_00033792	Cannabis sativa acyl-activating enzyme 12 mRNA, complete cds	scaffold1750	4895	6078	+	T_00033789/T_00033791/T_00033793,T_00033790/T_00033792/T_00033794/T_00033795/T_00033796	scaffold1750:3208-10602W	4895^,6078^	1-,2-	5874-,5879-	scaffold1750:5874-5879	13489	AltA
		scaffold1750	6078	6468	+	T_00033794,T_00033789/T_00033790/T_00033791/T_00033792/T_00033793/T_00033795/T_00033796	scaffold1750:3208-10602W	6078^,6468^	1-,2-	6426-,6428-	scaffold1750:6426-6428	13489	AltA
		scaffold1750	6468	6707	+	T_00033789/T_00033790/T_00033791/T_00033792/T_00033793/T_00033794,T_00033795/T_00033796	scaffold1750:3208-10602W	6468^,6707^	1-,2-	6582-,6585-	scaffold1750:6582-6585	13489	AltA
		scaffold1750	9033	9507	+	T_00033791,T_00033789/T_00033790/T_00033792/T_00033793/T_00033794/T_00033795/T_00033796	scaffold1750:3208-10602W	9033-,9507^	0,1^2-	9127^9291-	scaffold1750:9127-9291	6350	IntronR
T_00033794	Cannabis sativa acyl-activating enzyme 12 mRNA, complete cds	scaffold1750	4895	6078	+	T_00033789/T_00033791/T_00033793,T_00033790/T_00033792/T_00033794/T_00033795/T_00033796	scaffold1750:3208-10602W	4895^,6078^	1-,2-	5874-,5879-	scaffold1750:5874-5879	13489	AltA
		scaffold1750	6078	6468	+	T_00033794,T_00033789/T_00033790/T_00033791/T_00033792/T_00033793/T_00033795/T_00033796	scaffold1750:3208-10602W	6078^,6468^	1-,2-	6426-,6428-	scaffold1750:6426-6428	13489	AltA
		scaffold1750	6468	6707	+	T_00033789/T_00033790/T_00033791/T_00033792/T_00033793/T_00033794,T_00033795/T_00033796	scaffold1750:3208-10602W	6468^,6707^	1-,2-	6582-,6585-	scaffold1750:6582-6585	13489	AltA
		scaffold1750	9033	9507	+	T_00033791,T_00033789/T_00033790/T_00033792/T_00033793/T_00033794/T_00033795/T_00033796	scaffold1750:3208-10602W	9033-,9507^	0,1^2-	9127^9291-	scaffold1750:9127-9291	6350	IntronR
T_00033791	Cannabis sativa acyl-activating enzyme 12 mRNA, complete cds	scaffold1750	4895	6078	+	T_00033789/T_00033791/T_00033793,T_00033790/T_00033792/T_00033794/T_00033795/T_00033796	scaffold1750:3208-10602W	4895^,6078^	1-,2-	5874-,5879-	scaffold1750:5874-5879	13489	AltA
		scaffold1750	6078	6468	+	T_00033794,T_00033789/T_00033790/T_00033791/T_00033792/T_00033793/T_00033795/T_00033796	scaffold1750:3208-10602W	6078^,6468^	1-,2-	6426-,6428-	scaffold1750:6426-6428	13489	AltA
		scaffold1750	6468	6707	+	T_00033789/T_00033790/T_00033791/T_00033792/T_00033793/T_00033794,T_00033795/T_00033796	scaffold1750:3208-10602W	6468^,6707^	1-,2-	6582-,6585-	scaffold1750:6582-6585	13489	AltA
		scaffold1750	9033	9507	+	T_00033791,T_00033789/T_00033790/T_00033792/T_00033793/T_00033794/T_00033795/T_00033796	scaffold1750:3208-10602W	9033-,9507^	0,1^2-	9127^9291-	scaffold1750:9127-9291	6350	IntronR
T_00033789	Cannabis sativa acyl-activating enzyme 12 mRNA, complete cds	scaffold1750	4895	6078	+	T_00033789/T_00033791/T_00033793,T_00033790/T_00033792/T_00033794/T_00033795/T_00033796	scaffold1750:3208-10602W	4895^,6078^	1-,2-	5874-,5879-	scaffold1750:5874-5879	13489	AltA
		scaffold1750	6078	6468	+	T_00033794,T_00033789/T_00033790/T_00033791/T_00033792/T_00033793/T_00033795/T_00033796	scaffold1750:3208-10602W	6078^,6468^	1-,2-	6426-,6428-	scaffold1750:6426-6428	13489	AltA
		scaffold1750	6468	6707	+	T_00033789/T_00033790/T_00033791/T_00033792/T_00033793/T_00033794,T_00033795/T_00033796	scaffold1750:3208-10602W	6468^,6707^	1-,2-	6582-,6585-	scaffold1750:6582-6585	13489	AltA
		scaffold1750	9033	9507	+	T_00033791,T_00033789/T_00033790/T_00033792/T_00033793/T_00033794/T_00033795/T_00033796	scaffold1750:3208-10602W	9033-,9507^	0,1^2-	9127^9291-	scaffold1750:9127-9291	6350	IntronR
T_00033795	Cannabis sativa acyl-activating enzyme 12 mRNA, complete cds	scaffold1750	4895	6078	+	T_00033789/T_00033791/T_00033793,T_00033790/T_00033792/T_00033794/T_00033795/T_00033796	scaffold1750:3208-10602W	4895^,6078^	1-,2-	5874-,5879-	scaffold1750:5874-5879	13489	AltA
		scaffold1750	6078	6468	+	T_00033794,T_00033789/T_00033790/T_00033791/T_00033792/T_00033793/T_00033795/T_00033796	scaffold1750:3208-10602W	6078^,6468^	1-,2-	6426-,6428-	scaffold1750:6426-6428	13489	AltA
		scaffold1750	6468	6707	+	T_00033789/T_00033790/T_00033791/T_00033792/T_00033793/T_00033794,T_00033795/T_00033796	scaffold1750:3208-10602W	6468^,6707^	1-,2-	6582-,6585-	scaffold1750:6582-6585	13489	AltA
		scaffold1750	9033	9507	+	T_00033791,T_00033789/T_00033790/T_00033792/T_00033793/T_00033794/T_00033795/T_00033796	scaffold1750:3208-10602W	9033-,9507^	0,1^2-	9127^9291-	scaffold1750:9127-9291	6350	IntronR
T_00033793	Cannabis sativa acyl-activating enzyme 12 mRNA, complete cds	scaffold1750	4895	6078	+	T_00033789/T_00033791/T_00033793,T_00033790/T_00033792/T_00033794/T_00033795/T_00033796	scaffold1750:3208-10602W	4895^,6078^	1-,2-	5874-,5879-	scaffold1750:5874-5879	13489	AltA
		scaffold1750	6078	6468	+	T_00033794,T_00033789/T_00033790/T_00033791/T_00033792/T_00033793/T_00033795/T_00033796	scaffold1750:3208-10602W	6078^,6468^	1-,2-	6426-,6428-	scaffold1750:6426-6428	13489	AltA
		scaffold1750	6468	6707	+	T_00033789/T_00033790/T_00033791/T_00033792/T_00033793/T_00033794,T_00033795/T_00033796	scaffold1750:3208-10602W	6468^,6707^	1-,2-	6582-,6585-	scaffold1750:6582-6585	13489	AltA
		scaffold1750	9033	9507	+	T_00033791,T_00033789/T_00033790/T_00033792/T_00033793/T_00033794/T_00033795/T_00033796	scaffold1750:3208-10602W	9033-,9507^	0,1^2-	9127^9291-	scaffold1750:9127-9291	6350	IntronR
T_00033799	Cannabis sativa acyl-activating enzyme 1 mRNA, complete cds	scaffold1750	23289	26456	+	T_00033799,T_00033798/T_00033800	scaffold1750:18823-30233W	23289^,26456^	1-2^4-,3-	26086-26126^26331-,26290-	scaffold1750:26086-26331	1171	Other
		scaffold1750	27668	28023	+	T_00033798/T_00033799,T_00033800	scaffold1750:18823-30233W	27668^,28023^	1-,2-	27929-,27939-	scaffold1750:27929-27939	13489	AltA
T_00033800	Cannabis sativa acyl-activating enzyme 1 mRNA, complete cds	scaffold1750	23289	26456	+	T_00033799,T_00033798/T_00033800	scaffold1750:18823-30233W	23289^,26456^	1-2^4-,3-	26086-26126^26331-,26290-	scaffold1750:26086-26331	1171	Other
		scaffold1750	27668	28023	+	T_00033798/T_00033799,T_00033800	scaffold1750:18823-30233W	27668^,28023^	1-,2-	27929-,27939-	scaffold1750:27929-27939	13489	AltA
T_00033798	Cannabis sativa acyl-activating enzyme 1 mRNA, complete cds	scaffold1750	23289	26456	+	T_00033799,T_00033798/T_00033800	scaffold1750:18823-30233W	23289^,26456^	1-2^4-,3-	26086-26126^26331-,26290-	scaffold1750:26086-26331	1171	Other
		scaffold1750	27668	28023	+	T_00033798/T_00033799,T_00033800	scaffold1750:18823-30233W	27668^,28023^	1-,2-	27929-,27939-	scaffold1750:27929-27939	13489	AltA
T_00030782	Cannabis sativa acyl-activating enzyme 15 mRNA, complete cds	scaffold15717	98143	98524	+	T_00030781/T_00030782,T_00030776/T_00030777/T_00030778/T_00030779/T_00030783/T_00030784/T_00030785/T_00030786	scaffold15717:93469-103056W	98143-,98524^	0,1^2-	98265^98356-	scaffold15717:98265-98356	6350	IntronR
		scaffold15717	98524	98744	+	T_00030777/T_00030783,T_00030776/T_00030778/T_00030779/T_00030781/T_00030782/T_00030785/T_00030786	scaffold15717:93469-103056W	98524^,98744^	1-,2-	98660-,98662-	scaffold15717:98660-98662	13489	AltA
		scaffold15717	98524	98744	+	T_00030784,T_00030776/T_00030778/T_00030779/T_00030781/T_00030782/T_00030785/T_00030786	scaffold15717:93469-103056W	98524^,98744^	1-,2-	98657-,98662-	scaffold15717:98657-98662	13489	AltA
		scaffold15717	99112	99321	+	T_00030784,T_00030776/T_00030777/T_00030778/T_00030779/T_00030781/T_00030782/T_00030783/T_00030785/T_00030786	scaffold15717:93469-103056W	99112^,99321^	1-,2-	99232-,99233-	scaffold15717:99232-99233	13489	AltA
		scaffold15717	99321	99533	+	T_00030783/T_00030786,T_00030776/T_00030777/T_00030778/T_00030779/T_00030781/T_00030782/T_00030784/T_00030785	scaffold15717:93469-103056W	99321^,99533^	1-,2-	99442-,99443-	scaffold15717:99442-99443	13489	AltA
		scaffold15717	100247	100701	+	T_00030783,T_00030776/T_00030777/T_00030778/T_00030779/T_00030782/T_00030785/T_00030786	scaffold15717:93469-103056W	100247^,100701^	1-,2-	100624-,100625-	scaffold15717:100624-100625	13489	AltA
		scaffold15717	100701	100871	+	T_00030782,T_00030776/T_00030777/T_00030778/T_00030779/T_00030783/T_00030785/T_00030786	scaffold15717:93469-103056W	100701^,100871^	1-,2-	100791-,100793-	scaffold15717:100791-100793	13489	AltA
		scaffold15717	100625	100871	+	T_00030782,T_00030781/T_00030784	scaffold15717:93469-103056W	100625-,100871^	1^3-,2^4-	100701^100791-,100703^100793-	scaffold15717:100701-100793	1086	AltD+AltA+IntronR
		scaffold15717	100871	101105	+	T_00030778/T_00030784,T_00030776/T_00030777/T_00030779/T_00030781/T_00030782/T_00030783/T_00030785/T_00030786	scaffold15717:93469-103056W	100871^,101105^	1-,2-	101036-,101037-	scaffold15717:101036-101037	13489	AltA
		scaffold15717	101635	101936	+	T_00030782,T_00030776/T_00030777/T_00030778/T_00030779/T_00030785/T_00030786	scaffold15717:93469-103056W	101635^,101936^	1-,2-	101842-,101846-	scaffold15717:101842-101846	13489	AltA
		scaffold15717	101635	101936	+	T_00030782,T_00030781/T_00030783	scaffold15717:93469-103056W	101635^,101936^	1-,2-	101842-,101843-	scaffold15717:101842-101843	13489	AltA
		scaffold15717	101635	101936	+	T_00030782,T_00030784	scaffold15717:93469-103056W	101635^,101936^	1-,2-	101842-,101845-	scaffold15717:101842-101845	13489	AltA
T_00030781	Cannabis sativa acyl-activating enzyme 15 mRNA, complete cds	scaffold15717	98143	98524	+	T_00030781/T_00030782,T_00030776/T_00030777/T_00030778/T_00030779/T_00030783/T_00030784/T_00030785/T_00030786	scaffold15717:93469-103056W	98143-,98524^	0,1^2-	98265^98356-	scaffold15717:98265-98356	6350	IntronR
		scaffold15717	98524	98744	+	T_00030777/T_00030783,T_00030776/T_00030778/T_00030779/T_00030781/T_00030782/T_00030785/T_00030786	scaffold15717:93469-103056W	98524^,98744^	1-,2-	98660-,98662-	scaffold15717:98660-98662	13489	AltA
		scaffold15717	98524	98744	+	T_00030784,T_00030776/T_00030778/T_00030779/T_00030781/T_00030782/T_00030785/T_00030786	scaffold15717:93469-103056W	98524^,98744^	1-,2-	98657-,98662-	scaffold15717:98657-98662	13489	AltA
		scaffold15717	99112	99321	+	T_00030784,T_00030776/T_00030777/T_00030778/T_00030779/T_00030781/T_00030782/T_00030783/T_00030785/T_00030786	scaffold15717:93469-103056W	99112^,99321^	1-,2-	99232-,99233-	scaffold15717:99232-99233	13489	AltA
		scaffold15717	99321	99533	+	T_00030783/T_00030786,T_00030776/T_00030777/T_00030778/T_00030779/T_00030781/T_00030782/T_00030784/T_00030785	scaffold15717:93469-103056W	99321^,99533^	1-,2-	99442-,99443-	scaffold15717:99442-99443	13489	AltA
		scaffold15717	100625	100871	+	T_00030782,T_00030781/T_00030784	scaffold15717:93469-103056W	100625-,100871^	1^3-,2^4-	100701^100791-,100703^100793-	scaffold15717:100701-100793	1086	AltD+AltA+IntronR
		scaffold15717	100871	101105	+	T_00030778/T_00030784,T_00030776/T_00030777/T_00030779/T_00030781/T_00030782/T_00030783/T_00030785/T_00030786	scaffold15717:93469-103056W	100871^,101105^	1-,2-	101036-,101037-	scaffold15717:101036-101037	13489	AltA
		scaffold15717	101635	101936	+	T_00030782,T_00030781/T_00030783	scaffold15717:93469-103056W	101635^,101936^	1-,2-	101842-,101843-	scaffold15717:101842-101843	13489	AltA
		scaffold15717	100625	100793	+	T_00030776/T_00030777/T_00030778/T_00030779/T_00030785/T_00030786,T_00030781/T_00030784	scaffold15717:93469-103056W	100625-,100793-	1^,2^	100701^,100703^	scaffold15717:100701-100703	5302	AltD
		scaffold15717	100247	100793	+	T_00030783,T_00030781/T_00030784	scaffold15717:93469-103056W	100247^,100793-	1-3^,2-4^	100624-100701^,100625-100703^	scaffold15717:100624-100703	482	Other
		scaffold15717	101635	101936	+	T_00030781/T_00030783,T_00030776/T_00030777/T_00030778/T_00030779/T_00030785/T_00030786	scaffold15717:93469-103056W	101635^,101936^	1-,2-	101843-,101846-	scaffold15717:101843-101846	13489	AltA
		scaffold15717	101635	101936	+	T_00030781/T_00030783,T_00030784	scaffold15717:93469-103056W	101635^,101936^	1-,2-	101843-,101845-	scaffold15717:101843-101845	13489	AltA
T_00030779	Cannabis sativa acyl-activating enzyme 15 mRNA, complete cds	scaffold15717	98143	98524	+	T_00030781/T_00030782,T_00030776/T_00030777/T_00030778/T_00030779/T_00030783/T_00030784/T_00030785/T_00030786	scaffold15717:93469-103056W	98143-,98524^	0,1^2-	98265^98356-	scaffold15717:98265-98356	6350	IntronR
		scaffold15717	98524	98744	+	T_00030777/T_00030783,T_00030776/T_00030778/T_00030779/T_00030781/T_00030782/T_00030785/T_00030786	scaffold15717:93469-103056W	98524^,98744^	1-,2-	98660-,98662-	scaffold15717:98660-98662	13489	AltA
		scaffold15717	98524	98744	+	T_00030784,T_00030776/T_00030778/T_00030779/T_00030781/T_00030782/T_00030785/T_00030786	scaffold15717:93469-103056W	98524^,98744^	1-,2-	98657-,98662-	scaffold15717:98657-98662	13489	AltA
		scaffold15717	99112	99321	+	T_00030784,T_00030776/T_00030777/T_00030778/T_00030779/T_00030781/T_00030782/T_00030783/T_00030785/T_00030786	scaffold15717:93469-103056W	99112^,99321^	1-,2-	99232-,99233-	scaffold15717:99232-99233	13489	AltA
		scaffold15717	99321	99533	+	T_00030783/T_00030786,T_00030776/T_00030777/T_00030778/T_00030779/T_00030781/T_00030782/T_00030784/T_00030785	scaffold15717:93469-103056W	99321^,99533^	1-,2-	99442-,99443-	scaffold15717:99442-99443	13489	AltA
		scaffold15717	100871	101105	+	T_00030778/T_00030784,T_00030776/T_00030777/T_00030779/T_00030781/T_00030782/T_00030783/T_00030785/T_00030786	scaffold15717:93469-103056W	100871^,101105^	1-,2-	101036-,101037-	scaffold15717:101036-101037	13489	AltA
		scaffold15717	100625	100793	+	T_00030776/T_00030777/T_00030778/T_00030779/T_00030785/T_00030786,T_00030781/T_00030784	scaffold15717:93469-103056W	100625-,100793-	1^,2^	100701^,100703^	scaffold15717:100701-100703	5302	AltD
		scaffold15717	101635	101936	+	T_00030781/T_00030783,T_00030776/T_00030777/T_00030778/T_00030779/T_00030785/T_00030786	scaffold15717:93469-103056W	101635^,101936^	1-,2-	101843-,101846-	scaffold15717:101843-101846	13489	AltA
		scaffold15717	100247	100701	+	T_00030783,T_00030776/T_00030777/T_00030778/T_00030779/T_00030782/T_00030785/T_00030786	scaffold15717:93469-103056W	100247^,100701^	1-,2-	100624-,100625-	scaffold15717:100624-100625	13489	AltA
		scaffold15717	100701	100871	+	T_00030782,T_00030776/T_00030777/T_00030778/T_00030779/T_00030783/T_00030785/T_00030786	scaffold15717:93469-103056W	100701^,100871^	1-,2-	100791-,100793-	scaffold15717:100791-100793	13489	AltA
		scaffold15717	101635	101936	+	T_00030782,T_00030776/T_00030777/T_00030778/T_00030779/T_00030785/T_00030786	scaffold15717:93469-103056W	101635^,101936^	1-,2-	101842-,101846-	scaffold15717:101842-101846	13489	AltA
		scaffold15717	101635	101936	+	T_00030784,T_00030776/T_00030777/T_00030778/T_00030779/T_00030785/T_00030786	scaffold15717:93469-103056W	101635^,101936^	1-,2-	101845-,101846-	scaffold15717:101845-101846	13489	AltA
T_00030778	Cannabis sativa acyl-activating enzyme 15 mRNA, complete cds	scaffold15717	98143	98524	+	T_00030781/T_00030782,T_00030776/T_00030777/T_00030778/T_00030779/T_00030783/T_00030784/T_00030785/T_00030786	scaffold15717:93469-103056W	98143-,98524^	0,1^2-	98265^98356-	scaffold15717:98265-98356	6350	IntronR
		scaffold15717	98524	98744	+	T_00030777/T_00030783,T_00030776/T_00030778/T_00030779/T_00030781/T_00030782/T_00030785/T_00030786	scaffold15717:93469-103056W	98524^,98744^	1-,2-	98660-,98662-	scaffold15717:98660-98662	13489	AltA
		scaffold15717	98524	98744	+	T_00030784,T_00030776/T_00030778/T_00030779/T_00030781/T_00030782/T_00030785/T_00030786	scaffold15717:93469-103056W	98524^,98744^	1-,2-	98657-,98662-	scaffold15717:98657-98662	13489	AltA
		scaffold15717	99112	99321	+	T_00030784,T_00030776/T_00030777/T_00030778/T_00030779/T_00030781/T_00030782/T_00030783/T_00030785/T_00030786	scaffold15717:93469-103056W	99112^,99321^	1-,2-	99232-,99233-	scaffold15717:99232-99233	13489	AltA
		scaffold15717	99321	99533	+	T_00030783/T_00030786,T_00030776/T_00030777/T_00030778/T_00030779/T_00030781/T_00030782/T_00030784/T_00030785	scaffold15717:93469-103056W	99321^,99533^	1-,2-	99442-,99443-	scaffold15717:99442-99443	13489	AltA
		scaffold15717	100871	101105	+	T_00030778/T_00030784,T_00030776/T_00030777/T_00030779/T_00030781/T_00030782/T_00030783/T_00030785/T_00030786	scaffold15717:93469-103056W	100871^,101105^	1-,2-	101036-,101037-	scaffold15717:101036-101037	13489	AltA
		scaffold15717	100625	100793	+	T_00030776/T_00030777/T_00030778/T_00030779/T_00030785/T_00030786,T_00030781/T_00030784	scaffold15717:93469-103056W	100625-,100793-	1^,2^	100701^,100703^	scaffold15717:100701-100703	5302	AltD
		scaffold15717	101635	101936	+	T_00030781/T_00030783,T_00030776/T_00030777/T_00030778/T_00030779/T_00030785/T_00030786	scaffold15717:93469-103056W	101635^,101936^	1-,2-	101843-,101846-	scaffold15717:101843-101846	13489	AltA
		scaffold15717	100247	100701	+	T_00030783,T_00030776/T_00030777/T_00030778/T_00030779/T_00030782/T_00030785/T_00030786	scaffold15717:93469-103056W	100247^,100701^	1-,2-	100624-,100625-	scaffold15717:100624-100625	13489	AltA
		scaffold15717	100701	100871	+	T_00030782,T_00030776/T_00030777/T_00030778/T_00030779/T_00030783/T_00030785/T_00030786	scaffold15717:93469-103056W	100701^,100871^	1-,2-	100791-,100793-	scaffold15717:100791-100793	13489	AltA
		scaffold15717	101635	101936	+	T_00030782,T_00030776/T_00030777/T_00030778/T_00030779/T_00030785/T_00030786	scaffold15717:93469-103056W	101635^,101936^	1-,2-	101842-,101846-	scaffold15717:101842-101846	13489	AltA
		scaffold15717	101635	101936	+	T_00030784,T_00030776/T_00030777/T_00030778/T_00030779/T_00030785/T_00030786	scaffold15717:93469-103056W	101635^,101936^	1-,2-	101845-,101846-	scaffold15717:101845-101846	13489	AltA
T_00030785	Cannabis sativa acyl-activating enzyme 15 mRNA, complete cds	scaffold15717	98143	98524	+	T_00030781/T_00030782,T_00030776/T_00030777/T_00030778/T_00030779/T_00030783/T_00030784/T_00030785/T_00030786	scaffold15717:93469-103056W	98143-,98524^	0,1^2-	98265^98356-	scaffold15717:98265-98356	6350	IntronR
		scaffold15717	98524	98744	+	T_00030777/T_00030783,T_00030776/T_00030778/T_00030779/T_00030781/T_00030782/T_00030785/T_00030786	scaffold15717:93469-103056W	98524^,98744^	1-,2-	98660-,98662-	scaffold15717:98660-98662	13489	AltA
		scaffold15717	98524	98744	+	T_00030784,T_00030776/T_00030778/T_00030779/T_00030781/T_00030782/T_00030785/T_00030786	scaffold15717:93469-103056W	98524^,98744^	1-,2-	98657-,98662-	scaffold15717:98657-98662	13489	AltA
		scaffold15717	99112	99321	+	T_00030784,T_00030776/T_00030777/T_00030778/T_00030779/T_00030781/T_00030782/T_00030783/T_00030785/T_00030786	scaffold15717:93469-103056W	99112^,99321^	1-,2-	99232-,99233-	scaffold15717:99232-99233	13489	AltA
		scaffold15717	99321	99533	+	T_00030783/T_00030786,T_00030776/T_00030777/T_00030778/T_00030779/T_00030781/T_00030782/T_00030784/T_00030785	scaffold15717:93469-103056W	99321^,99533^	1-,2-	99442-,99443-	scaffold15717:99442-99443	13489	AltA
		scaffold15717	100871	101105	+	T_00030778/T_00030784,T_00030776/T_00030777/T_00030779/T_00030781/T_00030782/T_00030783/T_00030785/T_00030786	scaffold15717:93469-103056W	100871^,101105^	1-,2-	101036-,101037-	scaffold15717:101036-101037	13489	AltA
		scaffold15717	100625	100793	+	T_00030776/T_00030777/T_00030778/T_00030779/T_00030785/T_00030786,T_00030781/T_00030784	scaffold15717:93469-103056W	100625-,100793-	1^,2^	100701^,100703^	scaffold15717:100701-100703	5302	AltD
		scaffold15717	101635	101936	+	T_00030781/T_00030783,T_00030776/T_00030777/T_00030778/T_00030779/T_00030785/T_00030786	scaffold15717:93469-103056W	101635^,101936^	1-,2-	101843-,101846-	scaffold15717:101843-101846	13489	AltA
		scaffold15717	100247	100701	+	T_00030783,T_00030776/T_00030777/T_00030778/T_00030779/T_00030782/T_00030785/T_00030786	scaffold15717:93469-103056W	100247^,100701^	1-,2-	100624-,100625-	scaffold15717:100624-100625	13489	AltA
		scaffold15717	100701	100871	+	T_00030782,T_00030776/T_00030777/T_00030778/T_00030779/T_00030783/T_00030785/T_00030786	scaffold15717:93469-103056W	100701^,100871^	1-,2-	100791-,100793-	scaffold15717:100791-100793	13489	AltA
		scaffold15717	101635	101936	+	T_00030782,T_00030776/T_00030777/T_00030778/T_00030779/T_00030785/T_00030786	scaffold15717:93469-103056W	101635^,101936^	1-,2-	101842-,101846-	scaffold15717:101842-101846	13489	AltA
		scaffold15717	101635	101936	+	T_00030784,T_00030776/T_00030777/T_00030778/T_00030779/T_00030785/T_00030786	scaffold15717:93469-103056W	101635^,101936^	1-,2-	101845-,101846-	scaffold15717:101845-101846	13489	AltA
T_00030777	Cannabis sativa acyl-activating enzyme 15 mRNA, complete cds	scaffold15717	98143	98524	+	T_00030781/T_00030782,T_00030776/T_00030777/T_00030778/T_00030779/T_00030783/T_00030784/T_00030785/T_00030786	scaffold15717:93469-103056W	98143-,98524^	0,1^2-	98265^98356-	scaffold15717:98265-98356	6350	IntronR
		scaffold15717	98524	98744	+	T_00030777/T_00030783,T_00030776/T_00030778/T_00030779/T_00030781/T_00030782/T_00030785/T_00030786	scaffold15717:93469-103056W	98524^,98744^	1-,2-	98660-,98662-	scaffold15717:98660-98662	13489	AltA
		scaffold15717	99112	99321	+	T_00030784,T_00030776/T_00030777/T_00030778/T_00030779/T_00030781/T_00030782/T_00030783/T_00030785/T_00030786	scaffold15717:93469-103056W	99112^,99321^	1-,2-	99232-,99233-	scaffold15717:99232-99233	13489	AltA
		scaffold15717	99321	99533	+	T_00030783/T_00030786,T_00030776/T_00030777/T_00030778/T_00030779/T_00030781/T_00030782/T_00030784/T_00030785	scaffold15717:93469-103056W	99321^,99533^	1-,2-	99442-,99443-	scaffold15717:99442-99443	13489	AltA
		scaffold15717	100871	101105	+	T_00030778/T_00030784,T_00030776/T_00030777/T_00030779/T_00030781/T_00030782/T_00030783/T_00030785/T_00030786	scaffold15717:93469-103056W	100871^,101105^	1-,2-	101036-,101037-	scaffold15717:101036-101037	13489	AltA
		scaffold15717	100625	100793	+	T_00030776/T_00030777/T_00030778/T_00030779/T_00030785/T_00030786,T_00030781/T_00030784	scaffold15717:93469-103056W	100625-,100793-	1^,2^	100701^,100703^	scaffold15717:100701-100703	5302	AltD
		scaffold15717	101635	101936	+	T_00030781/T_00030783,T_00030776/T_00030777/T_00030778/T_00030779/T_00030785/T_00030786	scaffold15717:93469-103056W	101635^,101936^	1-,2-	101843-,101846-	scaffold15717:101843-101846	13489	AltA
		scaffold15717	100247	100701	+	T_00030783,T_00030776/T_00030777/T_00030778/T_00030779/T_00030782/T_00030785/T_00030786	scaffold15717:93469-103056W	100247^,100701^	1-,2-	100624-,100625-	scaffold15717:100624-100625	13489	AltA
		scaffold15717	100701	100871	+	T_00030782,T_00030776/T_00030777/T_00030778/T_00030779/T_00030783/T_00030785/T_00030786	scaffold15717:93469-103056W	100701^,100871^	1-,2-	100791-,100793-	scaffold15717:100791-100793	13489	AltA
		scaffold15717	101635	101936	+	T_00030782,T_00030776/T_00030777/T_00030778/T_00030779/T_00030785/T_00030786	scaffold15717:93469-103056W	101635^,101936^	1-,2-	101842-,101846-	scaffold15717:101842-101846	13489	AltA
		scaffold15717	101635	101936	+	T_00030784,T_00030776/T_00030777/T_00030778/T_00030779/T_00030785/T_00030786	scaffold15717:93469-103056W	101635^,101936^	1-,2-	101845-,101846-	scaffold15717:101845-101846	13489	AltA
		scaffold15717	98524	98744	+	T_00030784,T_00030777/T_00030783	scaffold15717:93469-103056W	98524^,98744^	1-,2-	98657-,98660-	scaffold15717:98657-98660	13489	AltA
T_00030786	Cannabis sativa acyl-activating enzyme 15 mRNA, complete cds	scaffold15717	98143	98524	+	T_00030781/T_00030782,T_00030776/T_00030777/T_00030778/T_00030779/T_00030783/T_00030784/T_00030785/T_00030786	scaffold15717:93469-103056W	98143-,98524^	0,1^2-	98265^98356-	scaffold15717:98265-98356	6350	IntronR
		scaffold15717	98524	98744	+	T_00030777/T_00030783,T_00030776/T_00030778/T_00030779/T_00030781/T_00030782/T_00030785/T_00030786	scaffold15717:93469-103056W	98524^,98744^	1-,2-	98660-,98662-	scaffold15717:98660-98662	13489	AltA
		scaffold15717	99112	99321	+	T_00030784,T_00030776/T_00030777/T_00030778/T_00030779/T_00030781/T_00030782/T_00030783/T_00030785/T_00030786	scaffold15717:93469-103056W	99112^,99321^	1-,2-	99232-,99233-	scaffold15717:99232-99233	13489	AltA
		scaffold15717	99321	99533	+	T_00030783/T_00030786,T_00030776/T_00030777/T_00030778/T_00030779/T_00030781/T_00030782/T_00030784/T_00030785	scaffold15717:93469-103056W	99321^,99533^	1-,2-	99442-,99443-	scaffold15717:99442-99443	13489	AltA
		scaffold15717	100871	101105	+	T_00030778/T_00030784,T_00030776/T_00030777/T_00030779/T_00030781/T_00030782/T_00030783/T_00030785/T_00030786	scaffold15717:93469-103056W	100871^,101105^	1-,2-	101036-,101037-	scaffold15717:101036-101037	13489	AltA
		scaffold15717	100625	100793	+	T_00030776/T_00030777/T_00030778/T_00030779/T_00030785/T_00030786,T_00030781/T_00030784	scaffold15717:93469-103056W	100625-,100793-	1^,2^	100701^,100703^	scaffold15717:100701-100703	5302	AltD
		scaffold15717	101635	101936	+	T_00030781/T_00030783,T_00030776/T_00030777/T_00030778/T_00030779/T_00030785/T_00030786	scaffold15717:93469-103056W	101635^,101936^	1-,2-	101843-,101846-	scaffold15717:101843-101846	13489	AltA
		scaffold15717	100247	100701	+	T_00030783,T_00030776/T_00030777/T_00030778/T_00030779/T_00030782/T_00030785/T_00030786	scaffold15717:93469-103056W	100247^,100701^	1-,2-	100624-,100625-	scaffold15717:100624-100625	13489	AltA
		scaffold15717	100701	100871	+	T_00030782,T_00030776/T_00030777/T_00030778/T_00030779/T_00030783/T_00030785/T_00030786	scaffold15717:93469-103056W	100701^,100871^	1-,2-	100791-,100793-	scaffold15717:100791-100793	13489	AltA
		scaffold15717	101635	101936	+	T_00030782,T_00030776/T_00030777/T_00030778/T_00030779/T_00030785/T_00030786	scaffold15717:93469-103056W	101635^,101936^	1-,2-	101842-,101846-	scaffold15717:101842-101846	13489	AltA
		scaffold15717	101635	101936	+	T_00030784,T_00030776/T_00030777/T_00030778/T_00030779/T_00030785/T_00030786	scaffold15717:93469-103056W	101635^,101936^	1-,2-	101845-,101846-	scaffold15717:101845-101846	13489	AltA
		scaffold15717	98524	98744	+	T_00030784,T_00030776/T_00030778/T_00030779/T_00030781/T_00030782/T_00030785/T_00030786	scaffold15717:93469-103056W	98524^,98744^	1-,2-	98657-,98662-	scaffold15717:98657-98662	13489	AltA
T_00030783	Cannabis sativa acyl-activating enzyme 15 mRNA, complete cds	scaffold15717	98143	98524	+	T_00030781/T_00030782,T_00030776/T_00030777/T_00030778/T_00030779/T_00030783/T_00030784/T_00030785/T_00030786	scaffold15717:93469-103056W	98143-,98524^	0,1^2-	98265^98356-	scaffold15717:98265-98356	6350	IntronR
		scaffold15717	98524	98744	+	T_00030777/T_00030783,T_00030776/T_00030778/T_00030779/T_00030781/T_00030782/T_00030785/T_00030786	scaffold15717:93469-103056W	98524^,98744^	1-,2-	98660-,98662-	scaffold15717:98660-98662	13489	AltA
		scaffold15717	99112	99321	+	T_00030784,T_00030776/T_00030777/T_00030778/T_00030779/T_00030781/T_00030782/T_00030783/T_00030785/T_00030786	scaffold15717:93469-103056W	99112^,99321^	1-,2-	99232-,99233-	scaffold15717:99232-99233	13489	AltA
		scaffold15717	99321	99533	+	T_00030783/T_00030786,T_00030776/T_00030777/T_00030778/T_00030779/T_00030781/T_00030782/T_00030784/T_00030785	scaffold15717:93469-103056W	99321^,99533^	1-,2-	99442-,99443-	scaffold15717:99442-99443	13489	AltA
		scaffold15717	100871	101105	+	T_00030778/T_00030784,T_00030776/T_00030777/T_00030779/T_00030781/T_00030782/T_00030783/T_00030785/T_00030786	scaffold15717:93469-103056W	100871^,101105^	1-,2-	101036-,101037-	scaffold15717:101036-101037	13489	AltA
		scaffold15717	101635	101936	+	T_00030781/T_00030783,T_00030776/T_00030777/T_00030778/T_00030779/T_00030785/T_00030786	scaffold15717:93469-103056W	101635^,101936^	1-,2-	101843-,101846-	scaffold15717:101843-101846	13489	AltA
		scaffold15717	100247	100701	+	T_00030783,T_00030776/T_00030777/T_00030778/T_00030779/T_00030782/T_00030785/T_00030786	scaffold15717:93469-103056W	100247^,100701^	1-,2-	100624-,100625-	scaffold15717:100624-100625	13489	AltA
		scaffold15717	100701	100871	+	T_00030782,T_00030776/T_00030777/T_00030778/T_00030779/T_00030783/T_00030785/T_00030786	scaffold15717:93469-103056W	100701^,100871^	1-,2-	100791-,100793-	scaffold15717:100791-100793	13489	AltA
		scaffold15717	98524	98744	+	T_00030784,T_00030777/T_00030783	scaffold15717:93469-103056W	98524^,98744^	1-,2-	98657-,98660-	scaffold15717:98657-98660	13489	AltA
		scaffold15717	101635	101936	+	T_00030782,T_00030781/T_00030783	scaffold15717:93469-103056W	101635^,101936^	1-,2-	101842-,101843-	scaffold15717:101842-101843	13489	AltA
		scaffold15717	100247	100793	+	T_00030783,T_00030781/T_00030784	scaffold15717:93469-103056W	100247^,100793-	1-3^,2-4^	100624-100701^,100625-100703^	scaffold15717:100624-100703	482	Other
		scaffold15717	101635	101936	+	T_00030781/T_00030783,T_00030784	scaffold15717:93469-103056W	101635^,101936^	1-,2-	101843-,101845-	scaffold15717:101843-101845	13489	AltA
T_00030784	Cannabis sativa acyl-activating enzyme 15 mRNA, complete cds	scaffold15717	98143	98524	+	T_00030781/T_00030782,T_00030776/T_00030777/T_00030778/T_00030779/T_00030783/T_00030784/T_00030785/T_00030786	scaffold15717:93469-103056W	98143-,98524^	0,1^2-	98265^98356-	scaffold15717:98265-98356	6350	IntronR
		scaffold15717	99112	99321	+	T_00030784,T_00030776/T_00030777/T_00030778/T_00030779/T_00030781/T_00030782/T_00030783/T_00030785/T_00030786	scaffold15717:93469-103056W	99112^,99321^	1-,2-	99232-,99233-	scaffold15717:99232-99233	13489	AltA
		scaffold15717	99321	99533	+	T_00030783/T_00030786,T_00030776/T_00030777/T_00030778/T_00030779/T_00030781/T_00030782/T_00030784/T_00030785	scaffold15717:93469-103056W	99321^,99533^	1-,2-	99442-,99443-	scaffold15717:99442-99443	13489	AltA
		scaffold15717	100871	101105	+	T_00030778/T_00030784,T_00030776/T_00030777/T_00030779/T_00030781/T_00030782/T_00030783/T_00030785/T_00030786	scaffold15717:93469-103056W	100871^,101105^	1-,2-	101036-,101037-	scaffold15717:101036-101037	13489	AltA
		scaffold15717	98524	98744	+	T_00030784,T_00030777/T_00030783	scaffold15717:93469-103056W	98524^,98744^	1-,2-	98657-,98660-	scaffold15717:98657-98660	13489	AltA
		scaffold15717	100247	100793	+	T_00030783,T_00030781/T_00030784	scaffold15717:93469-103056W	100247^,100793-	1-3^,2-4^	100624-100701^,100625-100703^	scaffold15717:100624-100703	482	Other
		scaffold15717	101635	101936	+	T_00030781/T_00030783,T_00030784	scaffold15717:93469-103056W	101635^,101936^	1-,2-	101843-,101845-	scaffold15717:101843-101845	13489	AltA
		scaffold15717	100625	100793	+	T_00030776/T_00030777/T_00030778/T_00030779/T_00030785/T_00030786,T_00030781/T_00030784	scaffold15717:93469-103056W	100625-,100793-	1^,2^	100701^,100703^	scaffold15717:100701-100703	5302	AltD
		scaffold15717	101635	101936	+	T_00030784,T_00030776/T_00030777/T_00030778/T_00030779/T_00030785/T_00030786	scaffold15717:93469-103056W	101635^,101936^	1-,2-	101845-,101846-	scaffold15717:101845-101846	13489	AltA
		scaffold15717	98524	98744	+	T_00030784,T_00030776/T_00030778/T_00030779/T_00030781/T_00030782/T_00030785/T_00030786	scaffold15717:93469-103056W	98524^,98744^	1-,2-	98657-,98662-	scaffold15717:98657-98662	13489	AltA
		scaffold15717	100625	100871	+	T_00030782,T_00030781/T_00030784	scaffold15717:93469-103056W	100625-,100871^	1^3-,2^4-	100701^100791-,100703^100793-	scaffold15717:100701-100793	1086	AltD+AltA+IntronR
		scaffold15717	101635	101936	+	T_00030782,T_00030784	scaffold15717:93469-103056W	101635^,101936^	1-,2-	101842-,101845-	scaffold15717:101842-101845	13489	AltA
T_00030776	Cannabis sativa acyl-activating enzyme 15 mRNA, complete cds	scaffold15717	98143	98524	+	T_00030781/T_00030782,T_00030776/T_00030777/T_00030778/T_00030779/T_00030783/T_00030784/T_00030785/T_00030786	scaffold15717:93469-103056W	98143-,98524^	0,1^2-	98265^98356-	scaffold15717:98265-98356	6350	IntronR
		scaffold15717	99112	99321	+	T_00030784,T_00030776/T_00030777/T_00030778/T_00030779/T_00030781/T_00030782/T_00030783/T_00030785/T_00030786	scaffold15717:93469-103056W	99112^,99321^	1-,2-	99232-,99233-	scaffold15717:99232-99233	13489	AltA
		scaffold15717	99321	99533	+	T_00030783/T_00030786,T_00030776/T_00030777/T_00030778/T_00030779/T_00030781/T_00030782/T_00030784/T_00030785	scaffold15717:93469-103056W	99321^,99533^	1-,2-	99442-,99443-	scaffold15717:99442-99443	13489	AltA
		scaffold15717	100871	101105	+	T_00030778/T_00030784,T_00030776/T_00030777/T_00030779/T_00030781/T_00030782/T_00030783/T_00030785/T_00030786	scaffold15717:93469-103056W	100871^,101105^	1-,2-	101036-,101037-	scaffold15717:101036-101037	13489	AltA
		scaffold15717	100625	100793	+	T_00030776/T_00030777/T_00030778/T_00030779/T_00030785/T_00030786,T_00030781/T_00030784	scaffold15717:93469-103056W	100625-,100793-	1^,2^	100701^,100703^	scaffold15717:100701-100703	5302	AltD
		scaffold15717	101635	101936	+	T_00030784,T_00030776/T_00030777/T_00030778/T_00030779/T_00030785/T_00030786	scaffold15717:93469-103056W	101635^,101936^	1-,2-	101845-,101846-	scaffold15717:101845-101846	13489	AltA
		scaffold15717	98524	98744	+	T_00030784,T_00030776/T_00030778/T_00030779/T_00030781/T_00030782/T_00030785/T_00030786	scaffold15717:93469-103056W	98524^,98744^	1-,2-	98657-,98662-	scaffold15717:98657-98662	13489	AltA
		scaffold15717	98524	98744	+	T_00030777/T_00030783,T_00030776/T_00030778/T_00030779/T_00030781/T_00030782/T_00030785/T_00030786	scaffold15717:93469-103056W	98524^,98744^	1-,2-	98660-,98662-	scaffold15717:98660-98662	13489	AltA
		scaffold15717	101635	101936	+	T_00030781/T_00030783,T_00030776/T_00030777/T_00030778/T_00030779/T_00030785/T_00030786	scaffold15717:93469-103056W	101635^,101936^	1-,2-	101843-,101846-	scaffold15717:101843-101846	13489	AltA
		scaffold15717	100247	100701	+	T_00030783,T_00030776/T_00030777/T_00030778/T_00030779/T_00030782/T_00030785/T_00030786	scaffold15717:93469-103056W	100247^,100701^	1-,2-	100624-,100625-	scaffold15717:100624-100625	13489	AltA
		scaffold15717	100701	100871	+	T_00030782,T_00030776/T_00030777/T_00030778/T_00030779/T_00030783/T_00030785/T_00030786	scaffold15717:93469-103056W	100701^,100871^	1-,2-	100791-,100793-	scaffold15717:100791-100793	13489	AltA
		scaffold15717	101635	101936	+	T_00030782,T_00030776/T_00030777/T_00030778/T_00030779/T_00030785/T_00030786	scaffold15717:93469-103056W	101635^,101936^	1-,2-	101842-,101846-	scaffold15717:101842-101846	13489	AltA
T_00050035	Cannabis sativa acyl-activating enzyme 13 mRNA, complete cds	scaffold32558	5316	5656	+	T_00050032,T_00050031/T_00050033/T_00050034/T_00050035	scaffold32558:4286-13405W	5316-,5656-	1^,2^	5570^,5575^	scaffold32558:5570-5575	5302	AltD
		scaffold32558	7268	7643	+	T_00050034,T_00050031/T_00050032/T_00050033/T_00050035	scaffold32558:4286-13405W	7268-,7643^	0,1^2-	7335^7423-	scaffold32558:7335-7423	6350	IntronR
		scaffold32558	13157	13336	+	T_00050035,T_00050031/T_00050032/T_00050033	scaffold32558:4286-13405W	13157-,13336-	1^,2^	13220^,13251^	scaffold32558:13220-13251	5302	AltD
		scaffold32558	7643	13336	+	T_00050034,T_00050035	scaffold32558:4286-13405W	7643^,13336-	1-4^,2-3^	13156-13251^,13157-13220^	scaffold32558:13156-13251	326	Other
T_00050032	Cannabis sativa acyl-activating enzyme 13 mRNA, complete cds	scaffold32558	5316	5656	+	T_00050032,T_00050031/T_00050033/T_00050034/T_00050035	scaffold32558:4286-13405W	5316-,5656-	1^,2^	5570^,5575^	scaffold32558:5570-5575	5302	AltD
		scaffold32558	7268	7643	+	T_00050034,T_00050031/T_00050032/T_00050033/T_00050035	scaffold32558:4286-13405W	7268-,7643^	0,1^2-	7335^7423-	scaffold32558:7335-7423	6350	IntronR
		scaffold32558	13157	13336	+	T_00050035,T_00050031/T_00050032/T_00050033	scaffold32558:4286-13405W	13157-,13336-	1^,2^	13220^,13251^	scaffold32558:13220-13251	5302	AltD
		scaffold32558	7643	13251	+	T_00050034,T_00050031/T_00050032/T_00050033	scaffold32558:4286-13405W	7643^,13251^	1-,2-	13156-,13157-	scaffold32558:13156-13157	13489	AltA
T_00050033	Cannabis sativa acyl-activating enzyme 13 mRNA, complete cds	scaffold32558	5316	5656	+	T_00050032,T_00050031/T_00050033/T_00050034/T_00050035	scaffold32558:4286-13405W	5316-,5656-	1^,2^	5570^,5575^	scaffold32558:5570-5575	5302	AltD
		scaffold32558	7268	7643	+	T_00050034,T_00050031/T_00050032/T_00050033/T_00050035	scaffold32558:4286-13405W	7268-,7643^	0,1^2-	7335^7423-	scaffold32558:7335-7423	6350	IntronR
		scaffold32558	13157	13336	+	T_00050035,T_00050031/T_00050032/T_00050033	scaffold32558:4286-13405W	13157-,13336-	1^,2^	13220^,13251^	scaffold32558:13220-13251	5302	AltD
		scaffold32558	7643	13251	+	T_00050034,T_00050031/T_00050032/T_00050033	scaffold32558:4286-13405W	7643^,13251^	1-,2-	13156-,13157-	scaffold32558:13156-13157	13489	AltA
T_00050031	Cannabis sativa acyl-activating enzyme 13 mRNA, complete cds	scaffold32558	5316	5656	+	T_00050032,T_00050031/T_00050033/T_00050034/T_00050035	scaffold32558:4286-13405W	5316-,5656-	1^,2^	5570^,5575^	scaffold32558:5570-5575	5302	AltD
		scaffold32558	7268	7643	+	T_00050034,T_00050031/T_00050032/T_00050033/T_00050035	scaffold32558:4286-13405W	7268-,7643^	0,1^2-	7335^7423-	scaffold32558:7335-7423	6350	IntronR
		scaffold32558	13157	13336	+	T_00050035,T_00050031/T_00050032/T_00050033	scaffold32558:4286-13405W	13157-,13336-	1^,2^	13220^,13251^	scaffold32558:13220-13251	5302	AltD
		scaffold32558	7643	13251	+	T_00050034,T_00050031/T_00050032/T_00050033	scaffold32558:4286-13405W	7643^,13251^	1-,2-	13156-,13157-	scaffold32558:13156-13157	13489	AltA
T_00050034	Cannabis sativa acyl-activating enzyme 13 mRNA, complete cds	scaffold32558	5316	5656	+	T_00050032,T_00050031/T_00050033/T_00050034/T_00050035	scaffold32558:4286-13405W	5316-,5656-	1^,2^	5570^,5575^	scaffold32558:5570-5575	5302	AltD
		scaffold32558	7268	7643	+	T_00050034,T_00050031/T_00050032/T_00050033/T_00050035	scaffold32558:4286-13405W	7268-,7643^	0,1^2-	7335^7423-	scaffold32558:7335-7423	6350	IntronR
		scaffold32558	7643	13251	+	T_00050034,T_00050031/T_00050032/T_00050033	scaffold32558:4286-13405W	7643^,13251^	1-,2-	13156-,13157-	scaffold32558:13156-13157	13489	AltA
		scaffold32558	7643	13336	+	T_00050034,T_00050035	scaffold32558:4286-13405W	7643^,13336-	1-4^,2-3^	13156-13251^,13157-13220^	scaffold32558:13156-13251	326	Other
T_00087012	Cannabis sativa acyl-activating enzyme 1 mRNA, complete cds	scaffold83207	985	1291	+	T_00087012,T_00087013	scaffold83207:229-1291W	985^,1291]	1-,2-	1256-,1266-	scaffold83207:1256-1266	13489	AltA
T_00087013	Cannabis sativa acyl-activating enzyme 1 mRNA, complete cds	scaffold83207	985	1291	+	T_00087012,T_00087013	scaffold83207:229-1291W	985^,1291]	1-,2-	1256-,1266-	scaffold83207:1256-1266	13489	AltA
T_00054328	Morus notabilis Protein prenyltransferase alpha subunit repeat-containing protein 1 partial mRNA	scaffold37170	616	1308	+	T_00054321/T_00054322/T_00054323/T_00054324/T_00054327/T_00054328,T_00054325/T_00054326	scaffold37170:1-4716W	616^,1308^	1-,2-	925-,1002-	scaffold37170:925-1002	13489	AltA
		scaffold37170	1704	2105	+	T_00054323/T_00054324,T_00054321/T_00054327/T_00054328	scaffold37170:1-4716W	1704^,2105^	1-,2-	1919-,2015-	scaffold37170:1919-2015	13489	AltA
		scaffold37170	1704	2656	+	T_00054322/T_00054325/T_00054326,T_00054321/T_00054327/T_00054328	scaffold37170:1-4716W	1704^,2656-	0,1-2^	2015-2105^	scaffold37170:2015-2105	2766	ExonS
		scaffold37170	2724	3171	+	T_00054323,T_00054321/T_00054322/T_00054324/T_00054325/T_00054326/T_00054327/T_00054328	scaffold37170:1-4716W	2724^,3171^	1-,2-	3091-,3094-	scaffold37170:3091-3094	13489	AltA
		scaffold37170	3355	3552	+	T_00054321/T_00054322/T_00054323/T_00054324/T_00054326/T_00054327/T_00054328,T_00054325	scaffold37170:1-4716W	3355^,3552^	1-,2-	3502-,3505-	scaffold37170:3502-3505	13489	AltA
T_00054327	Morus notabilis Protein prenyltransferase alpha subunit repeat-containing protein 1 partial mRNA	scaffold37170	616	1308	+	T_00054321/T_00054322/T_00054323/T_00054324/T_00054327/T_00054328,T_00054325/T_00054326	scaffold37170:1-4716W	616^,1308^	1-,2-	925-,1002-	scaffold37170:925-1002	13489	AltA
		scaffold37170	1704	2105	+	T_00054323/T_00054324,T_00054321/T_00054327/T_00054328	scaffold37170:1-4716W	1704^,2105^	1-,2-	1919-,2015-	scaffold37170:1919-2015	13489	AltA
		scaffold37170	1704	2656	+	T_00054322/T_00054325/T_00054326,T_00054321/T_00054327/T_00054328	scaffold37170:1-4716W	1704^,2656-	0,1-2^	2015-2105^	scaffold37170:2015-2105	2766	ExonS
		scaffold37170	2724	3171	+	T_00054323,T_00054321/T_00054322/T_00054324/T_00054325/T_00054326/T_00054327/T_00054328	scaffold37170:1-4716W	2724^,3171^	1-,2-	3091-,3094-	scaffold37170:3091-3094	13489	AltA
		scaffold37170	3355	3552	+	T_00054321/T_00054322/T_00054323/T_00054324/T_00054326/T_00054327/T_00054328,T_00054325	scaffold37170:1-4716W	3355^,3552^	1-,2-	3502-,3505-	scaffold37170:3502-3505	13489	AltA
		scaffold37170	159	616	+	T_00054321/T_00054322/T_00054323/T_00054324/T_00054325/T_00054326,T_00054327	scaffold37170:1-4716W	159^,616^	1-,2-	504-,539-	scaffold37170:504-539	13489	AltA
T_00054325	Morus notabilis Protein prenyltransferase alpha subunit repeat-containing protein 1 partial mRNA	scaffold37170	616	1308	+	T_00054321/T_00054322/T_00054323/T_00054324/T_00054327/T_00054328,T_00054325/T_00054326	scaffold37170:1-4716W	616^,1308^	1-,2-	925-,1002-	scaffold37170:925-1002	13489	AltA
		scaffold37170	1704	2656	+	T_00054322/T_00054325/T_00054326,T_00054321/T_00054327/T_00054328	scaffold37170:1-4716W	1704^,2656-	0,1-2^	2015-2105^	scaffold37170:2015-2105	2766	ExonS
		scaffold37170	2724	3171	+	T_00054323,T_00054321/T_00054322/T_00054324/T_00054325/T_00054326/T_00054327/T_00054328	scaffold37170:1-4716W	2724^,3171^	1-,2-	3091-,3094-	scaffold37170:3091-3094	13489	AltA
		scaffold37170	3355	3552	+	T_00054321/T_00054322/T_00054323/T_00054324/T_00054326/T_00054327/T_00054328,T_00054325	scaffold37170:1-4716W	3355^,3552^	1-,2-	3502-,3505-	scaffold37170:3502-3505	13489	AltA
		scaffold37170	159	616	+	T_00054321/T_00054322/T_00054323/T_00054324/T_00054325/T_00054326,T_00054327	scaffold37170:1-4716W	159^,616^	1-,2-	504-,539-	scaffold37170:504-539	13489	AltA
		scaffold37170	1704	2656	+	T_00054322/T_00054325/T_00054326,T_00054323/T_00054324	scaffold37170:1-4716W	1704^,2656-	0,1-2^	1919-2105^	scaffold37170:1919-2105	2766	ExonS
T_00054324	Morus notabilis Protein prenyltransferase alpha subunit repeat-containing protein 1 partial mRNA	scaffold37170	616	1308	+	T_00054321/T_00054322/T_00054323/T_00054324/T_00054327/T_00054328,T_00054325/T_00054326	scaffold37170:1-4716W	616^,1308^	1-,2-	925-,1002-	scaffold37170:925-1002	13489	AltA
		scaffold37170	2724	3171	+	T_00054323,T_00054321/T_00054322/T_00054324/T_00054325/T_00054326/T_00054327/T_00054328	scaffold37170:1-4716W	2724^,3171^	1-,2-	3091-,3094-	scaffold37170:3091-3094	13489	AltA
		scaffold37170	3355	3552	+	T_00054321/T_00054322/T_00054323/T_00054324/T_00054326/T_00054327/T_00054328,T_00054325	scaffold37170:1-4716W	3355^,3552^	1-,2-	3502-,3505-	scaffold37170:3502-3505	13489	AltA
		scaffold37170	159	616	+	T_00054321/T_00054322/T_00054323/T_00054324/T_00054325/T_00054326,T_00054327	scaffold37170:1-4716W	159^,616^	1-,2-	504-,539-	scaffold37170:504-539	13489	AltA
		scaffold37170	1704	2656	+	T_00054322/T_00054325/T_00054326,T_00054323/T_00054324	scaffold37170:1-4716W	1704^,2656-	0,1-2^	1919-2105^	scaffold37170:1919-2105	2766	ExonS
		scaffold37170	1704	2105	+	T_00054323/T_00054324,T_00054321/T_00054327/T_00054328	scaffold37170:1-4716W	1704^,2105^	1-,2-	1919-,2015-	scaffold37170:1919-2015	13489	AltA
T_00054321	Morus notabilis Protein prenyltransferase alpha subunit repeat-containing protein 1 partial mRNA	scaffold37170	616	1308	+	T_00054321/T_00054322/T_00054323/T_00054324/T_00054327/T_00054328,T_00054325/T_00054326	scaffold37170:1-4716W	616^,1308^	1-,2-	925-,1002-	scaffold37170:925-1002	13489	AltA
		scaffold37170	1704	2656	+	T_00054322/T_00054325/T_00054326,T_00054321/T_00054327/T_00054328	scaffold37170:1-4716W	1704^,2656-	0,1-2^	2015-2105^	scaffold37170:2015-2105	2766	ExonS
		scaffold37170	2724	3171	+	T_00054323,T_00054321/T_00054322/T_00054324/T_00054325/T_00054326/T_00054327/T_00054328	scaffold37170:1-4716W	2724^,3171^	1-,2-	3091-,3094-	scaffold37170:3091-3094	13489	AltA
		scaffold37170	3355	3552	+	T_00054321/T_00054322/T_00054323/T_00054324/T_00054326/T_00054327/T_00054328,T_00054325	scaffold37170:1-4716W	3355^,3552^	1-,2-	3502-,3505-	scaffold37170:3502-3505	13489	AltA
		scaffold37170	159	616	+	T_00054321/T_00054322/T_00054323/T_00054324/T_00054325/T_00054326,T_00054327	scaffold37170:1-4716W	159^,616^	1-,2-	504-,539-	scaffold37170:504-539	13489	AltA
		scaffold37170	1704	2105	+	T_00054323/T_00054324,T_00054321/T_00054327/T_00054328	scaffold37170:1-4716W	1704^,2105^	1-,2-	1919-,2015-	scaffold37170:1919-2015	13489	AltA
T_00054326	Morus notabilis Protein prenyltransferase alpha subunit repeat-containing protein 1 partial mRNA	scaffold37170	616	1308	+	T_00054321/T_00054322/T_00054323/T_00054324/T_00054327/T_00054328,T_00054325/T_00054326	scaffold37170:1-4716W	616^,1308^	1-,2-	925-,1002-	scaffold37170:925-1002	13489	AltA
		scaffold37170	1704	2656	+	T_00054322/T_00054325/T_00054326,T_00054321/T_00054327/T_00054328	scaffold37170:1-4716W	1704^,2656-	0,1-2^	2015-2105^	scaffold37170:2015-2105	2766	ExonS
		scaffold37170	2724	3171	+	T_00054323,T_00054321/T_00054322/T_00054324/T_00054325/T_00054326/T_00054327/T_00054328	scaffold37170:1-4716W	2724^,3171^	1-,2-	3091-,3094-	scaffold37170:3091-3094	13489	AltA
		scaffold37170	3355	3552	+	T_00054321/T_00054322/T_00054323/T_00054324/T_00054326/T_00054327/T_00054328,T_00054325	scaffold37170:1-4716W	3355^,3552^	1-,2-	3502-,3505-	scaffold37170:3502-3505	13489	AltA
		scaffold37170	159	616	+	T_00054321/T_00054322/T_00054323/T_00054324/T_00054325/T_00054326,T_00054327	scaffold37170:1-4716W	159^,616^	1-,2-	504-,539-	scaffold37170:504-539	13489	AltA
		scaffold37170	1704	2656	+	T_00054322/T_00054325/T_00054326,T_00054323/T_00054324	scaffold37170:1-4716W	1704^,2656-	0,1-2^	1919-2105^	scaffold37170:1919-2105	2766	ExonS
T_00054322	Morus notabilis Protein prenyltransferase alpha subunit repeat-containing protein 1 partial mRNA	scaffold37170	616	1308	+	T_00054321/T_00054322/T_00054323/T_00054324/T_00054327/T_00054328,T_00054325/T_00054326	scaffold37170:1-4716W	616^,1308^	1-,2-	925-,1002-	scaffold37170:925-1002	13489	AltA
		scaffold37170	1704	2656	+	T_00054322/T_00054325/T_00054326,T_00054321/T_00054327/T_00054328	scaffold37170:1-4716W	1704^,2656-	0,1-2^	2015-2105^	scaffold37170:2015-2105	2766	ExonS
		scaffold37170	2724	3171	+	T_00054323,T_00054321/T_00054322/T_00054324/T_00054325/T_00054326/T_00054327/T_00054328	scaffold37170:1-4716W	2724^,3171^	1-,2-	3091-,3094-	scaffold37170:3091-3094	13489	AltA
		scaffold37170	3355	3552	+	T_00054321/T_00054322/T_00054323/T_00054324/T_00054326/T_00054327/T_00054328,T_00054325	scaffold37170:1-4716W	3355^,3552^	1-,2-	3502-,3505-	scaffold37170:3502-3505	13489	AltA
		scaffold37170	159	616	+	T_00054321/T_00054322/T_00054323/T_00054324/T_00054325/T_00054326,T_00054327	scaffold37170:1-4716W	159^,616^	1-,2-	504-,539-	scaffold37170:504-539	13489	AltA
		scaffold37170	1704	2656	+	T_00054322/T_00054325/T_00054326,T_00054323/T_00054324	scaffold37170:1-4716W	1704^,2656-	0,1-2^	1919-2105^	scaffold37170:1919-2105	2766	ExonS
T_00054323	Morus notabilis Protein prenyltransferase alpha subunit repeat-containing protein 1 partial mRNA	scaffold37170	616	1308	+	T_00054321/T_00054322/T_00054323/T_00054324/T_00054327/T_00054328,T_00054325/T_00054326	scaffold37170:1-4716W	616^,1308^	1-,2-	925-,1002-	scaffold37170:925-1002	13489	AltA
		scaffold37170	2724	3171	+	T_00054323,T_00054321/T_00054322/T_00054324/T_00054325/T_00054326/T_00054327/T_00054328	scaffold37170:1-4716W	2724^,3171^	1-,2-	3091-,3094-	scaffold37170:3091-3094	13489	AltA
		scaffold37170	3355	3552	+	T_00054321/T_00054322/T_00054323/T_00054324/T_00054326/T_00054327/T_00054328,T_00054325	scaffold37170:1-4716W	3355^,3552^	1-,2-	3502-,3505-	scaffold37170:3502-3505	13489	AltA
		scaffold37170	159	616	+	T_00054321/T_00054322/T_00054323/T_00054324/T_00054325/T_00054326,T_00054327	scaffold37170:1-4716W	159^,616^	1-,2-	504-,539-	scaffold37170:504-539	13489	AltA
		scaffold37170	1704	2656	+	T_00054322/T_00054325/T_00054326,T_00054323/T_00054324	scaffold37170:1-4716W	1704^,2656-	0,1-2^	1919-2105^	scaffold37170:1919-2105	2766	ExonS
		scaffold37170	1704	2105	+	T_00054323/T_00054324,T_00054321/T_00054327/T_00054328	scaffold37170:1-4716W	1704^,2105^	1-,2-	1919-,2015-	scaffold37170:1919-2015	13489	AltA
T_00036167	Morus notabilis putative 1-deoxy-D-xylulose-5-phosphate synthase partial mRNA	scaffold19453	1247	1697	-	T_00036167,T_00036168	scaffold19453:4-1986C	1697^,1247^	1-,2-	1378-,1375-	scaffold19453:1375-1378	13489	AltA
T_00036168	Morus notabilis putative 1-deoxy-D-xylulose-5-phosphate synthase partial mRNA	scaffold19453	1247	1697	-	T_00036167,T_00036168	scaffold19453:4-1986C	1697^,1247^	1-,2-	1378-,1375-	scaffold19453:1375-1378	13489	AltA
T_00043762	Morus notabilis 1-deoxy-D-xylulose 5-phosphate reductoisomerase partial mRNA	scaffold26322	22027	22611	+	T_00043760,T_00043758/T_00043759/T_00043761/T_00043762/T_00043764/T_00043765	scaffold26322:20515-25883W	22027^,22611^	1-,2-	22517-,22525-	scaffold26322:22517-22525	13489	AltA
		scaffold26322	22027	22611	+	T_00043758/T_00043759/T_00043761/T_00043762/T_00043764/T_00043765,T_00043763	scaffold26322:20515-25883W	22027^,22611^	1-,2-	22525-,22544-	scaffold26322:22525-22544	13489	AltA
		scaffold26322	22986	23269	+	T_00043761/T_00043762/T_00043763/T_00043764/T_00043766,T_00043759	scaffold26322:20515-25883W	22986-,23269-	1^,2^	23048^,23051^	scaffold26322:23048-23051	5302	AltD
		scaffold26322	22986	23269	+	T_00043761/T_00043762/T_00043763/T_00043764/T_00043766,T_00043760	scaffold26322:20515-25883W	22986-,23269-	1^,2^	23048^,23049^	scaffold26322:23048-23049	5302	AltD
		scaffold26322	23048	23393	+	T_00043758/T_00043765,T_00043761/T_00043762/T_00043763/T_00043764/T_00043766	scaffold26322:20515-25883W	23048^,23393^	1-,2-	23244-,23269-	scaffold26322:23244-23269	13489	AltA
		scaffold26322	22986	23393	+	T_00043761/T_00043762/T_00043763/T_00043764/T_00043766,T_00043767	scaffold26322:20515-25883W	22986-,23393^	1^3-,2^4-	23048^23269-,23056^23277-	scaffold26322:23048-23277	1086	AltD+AltA+IntronR
		scaffold26322	23393	23658	+	T_00043759/T_00043760,T_00043758/T_00043761/T_00043762/T_00043763/T_00043766/T_00043767	scaffold26322:20515-25883W	23393^,23658^	1-,2-	23590-,23591-	scaffold26322:23590-23591	13489	AltA
		scaffold26322	23393	23658	+	T_00043764,T_00043758/T_00043761/T_00043762/T_00043763/T_00043766/T_00043767	scaffold26322:20515-25883W	23393^,23658^	1-,2-	23588-,23591-	scaffold26322:23588-23591	13489	AltA
		scaffold26322	23393	23658	+	T_00043758/T_00043761/T_00043762/T_00043763/T_00043766/T_00043767,T_00043765	scaffold26322:20515-25883W	23393^,23658^	1-,2-	23591-,23600-	scaffold26322:23591-23600	13489	AltA
		scaffold26322	24520	25144	+	T_00043759/T_00043760/T_00043762/T_00043764,T_00043758/T_00043761/T_00043763/T_00043765/T_00043766/T_00043767	scaffold26322:20515-25883W	24520-,25144^	0,1^2-	24641^24998-	scaffold26322:24641-24998	6350	IntronR
T_00043760	Morus notabilis 1-deoxy-D-xylulose 5-phosphate reductoisomerase partial mRNA	scaffold26322	22027	22611	+	T_00043760,T_00043758/T_00043759/T_00043761/T_00043762/T_00043764/T_00043765	scaffold26322:20515-25883W	22027^,22611^	1-,2-	22517-,22525-	scaffold26322:22517-22525	13489	AltA
		scaffold26322	22986	23269	+	T_00043761/T_00043762/T_00043763/T_00043764/T_00043766,T_00043760	scaffold26322:20515-25883W	22986-,23269-	1^,2^	23048^,23049^	scaffold26322:23048-23049	5302	AltD
		scaffold26322	23393	23658	+	T_00043759/T_00043760,T_00043758/T_00043761/T_00043762/T_00043763/T_00043766/T_00043767	scaffold26322:20515-25883W	23393^,23658^	1-,2-	23590-,23591-	scaffold26322:23590-23591	13489	AltA
		scaffold26322	24520	25144	+	T_00043759/T_00043760/T_00043762/T_00043764,T_00043758/T_00043761/T_00043763/T_00043765/T_00043766/T_00043767	scaffold26322:20515-25883W	24520-,25144^	0,1^2-	24641^24998-	scaffold26322:24641-24998	6350	IntronR
		scaffold26322	22027	22611	+	T_00043760,T_00043763	scaffold26322:20515-25883W	22027^,22611^	1-,2-	22517-,22544-	scaffold26322:22517-22544	13489	AltA
		scaffold26322	22986	23269	+	T_00043760,T_00043759	scaffold26322:20515-25883W	22986-,23269-	1^,2^	23049^,23051^	scaffold26322:23049-23051	5302	AltD
		scaffold26322	22986	23393	+	T_00043760,T_00043767	scaffold26322:20515-25883W	22986-,23393^	1^3-,2^4-	23049^23269-,23056^23277-	scaffold26322:23049-23277	1086	AltD+AltA+IntronR
		scaffold26322	22986	23393	+	T_00043758/T_00043765,T_00043760	scaffold26322:20515-25883W	22986-,23393^	1^3-,2^4-	23048^23244-,23049^23269-	scaffold26322:23048-23269	1086	AltD+AltA+IntronR
		scaffold26322	23393	23658	+	T_00043764,T_00043759/T_00043760	scaffold26322:20515-25883W	23393^,23658^	1-,2-	23588-,23590-	scaffold26322:23588-23590	13489	AltA
		scaffold26322	23393	23658	+	T_00043759/T_00043760,T_00043765	scaffold26322:20515-25883W	23393^,23658^	1-,2-	23590-,23600-	scaffold26322:23590-23600	13489	AltA
T_00043765	Morus notabilis 1-deoxy-D-xylulose 5-phosphate reductoisomerase partial mRNA	scaffold26322	22027	22611	+	T_00043760,T_00043758/T_00043759/T_00043761/T_00043762/T_00043764/T_00043765	scaffold26322:20515-25883W	22027^,22611^	1-,2-	22517-,22525-	scaffold26322:22517-22525	13489	AltA
		scaffold26322	24520	25144	+	T_00043759/T_00043760/T_00043762/T_00043764,T_00043758/T_00043761/T_00043763/T_00043765/T_00043766/T_00043767	scaffold26322:20515-25883W	24520-,25144^	0,1^2-	24641^24998-	scaffold26322:24641-24998	6350	IntronR
		scaffold26322	22986	23393	+	T_00043758/T_00043765,T_00043760	scaffold26322:20515-25883W	22986-,23393^	1^3-,2^4-	23048^23244-,23049^23269-	scaffold26322:23048-23269	1086	AltD+AltA+IntronR
		scaffold26322	23393	23658	+	T_00043759/T_00043760,T_00043765	scaffold26322:20515-25883W	23393^,23658^	1-,2-	23590-,23600-	scaffold26322:23590-23600	13489	AltA
		scaffold26322	22027	22611	+	T_00043758/T_00043759/T_00043761/T_00043762/T_00043764/T_00043765,T_00043763	scaffold26322:20515-25883W	22027^,22611^	1-,2-	22525-,22544-	scaffold26322:22525-22544	13489	AltA
		scaffold26322	23048	23393	+	T_00043758/T_00043765,T_00043761/T_00043762/T_00043763/T_00043764/T_00043766	scaffold26322:20515-25883W	23048^,23393^	1-,2-	23244-,23269-	scaffold26322:23244-23269	13489	AltA
		scaffold26322	23393	23658	+	T_00043758/T_00043761/T_00043762/T_00043763/T_00043766/T_00043767,T_00043765	scaffold26322:20515-25883W	23393^,23658^	1-,2-	23591-,23600-	scaffold26322:23591-23600	13489	AltA
		scaffold26322	22986	23393	+	T_00043758/T_00043765,T_00043759	scaffold26322:20515-25883W	22986-,23393^	1^3-,2^4-	23048^23244-,23051^23269-	scaffold26322:23048-23269	1086	AltD+AltA+IntronR
		scaffold26322	22986	23393	+	T_00043758/T_00043765,T_00043767	scaffold26322:20515-25883W	22986-,23393^	1^3-,2^4-	23048^23244-,23056^23277-	scaffold26322:23048-23277	1086	AltD+AltA+IntronR
		scaffold26322	23393	23658	+	T_00043764,T_00043765	scaffold26322:20515-25883W	23393^,23658^	1-,2-	23588-,23600-	scaffold26322:23588-23600	13489	AltA
T_00043766	Morus notabilis 1-deoxy-D-xylulose 5-phosphate reductoisomerase partial mRNA	scaffold26322	24520	25144	+	T_00043759/T_00043760/T_00043762/T_00043764,T_00043758/T_00043761/T_00043763/T_00043765/T_00043766/T_00043767	scaffold26322:20515-25883W	24520-,25144^	0,1^2-	24641^24998-	scaffold26322:24641-24998	6350	IntronR
		scaffold26322	23048	23393	+	T_00043758/T_00043765,T_00043761/T_00043762/T_00043763/T_00043764/T_00043766	scaffold26322:20515-25883W	23048^,23393^	1-,2-	23244-,23269-	scaffold26322:23244-23269	13489	AltA
		scaffold26322	23393	23658	+	T_00043758/T_00043761/T_00043762/T_00043763/T_00043766/T_00043767,T_00043765	scaffold26322:20515-25883W	23393^,23658^	1-,2-	23591-,23600-	scaffold26322:23591-23600	13489	AltA
		scaffold26322	22986	23269	+	T_00043761/T_00043762/T_00043763/T_00043764/T_00043766,T_00043760	scaffold26322:20515-25883W	22986-,23269-	1^,2^	23048^,23049^	scaffold26322:23048-23049	5302	AltD
		scaffold26322	23393	23658	+	T_00043759/T_00043760,T_00043758/T_00043761/T_00043762/T_00043763/T_00043766/T_00043767	scaffold26322:20515-25883W	23393^,23658^	1-,2-	23590-,23591-	scaffold26322:23590-23591	13489	AltA
		scaffold26322	22986	23269	+	T_00043761/T_00043762/T_00043763/T_00043764/T_00043766,T_00043759	scaffold26322:20515-25883W	22986-,23269-	1^,2^	23048^,23051^	scaffold26322:23048-23051	5302	AltD
		scaffold26322	22986	23393	+	T_00043761/T_00043762/T_00043763/T_00043764/T_00043766,T_00043767	scaffold26322:20515-25883W	22986-,23393^	1^3-,2^4-	23048^23269-,23056^23277-	scaffold26322:23048-23277	1086	AltD+AltA+IntronR
		scaffold26322	23393	23658	+	T_00043764,T_00043758/T_00043761/T_00043762/T_00043763/T_00043766/T_00043767	scaffold26322:20515-25883W	23393^,23658^	1-,2-	23588-,23591-	scaffold26322:23588-23591	13489	AltA
T_00043767	Morus notabilis 1-deoxy-D-xylulose 5-phosphate reductoisomerase partial mRNA	scaffold26322	24520	25144	+	T_00043759/T_00043760/T_00043762/T_00043764,T_00043758/T_00043761/T_00043763/T_00043765/T_00043766/T_00043767	scaffold26322:20515-25883W	24520-,25144^	0,1^2-	24641^24998-	scaffold26322:24641-24998	6350	IntronR
		scaffold26322	23393	23658	+	T_00043758/T_00043761/T_00043762/T_00043763/T_00043766/T_00043767,T_00043765	scaffold26322:20515-25883W	23393^,23658^	1-,2-	23591-,23600-	scaffold26322:23591-23600	13489	AltA
		scaffold26322	23393	23658	+	T_00043759/T_00043760,T_00043758/T_00043761/T_00043762/T_00043763/T_00043766/T_00043767	scaffold26322:20515-25883W	23393^,23658^	1-,2-	23590-,23591-	scaffold26322:23590-23591	13489	AltA
		scaffold26322	22986	23393	+	T_00043761/T_00043762/T_00043763/T_00043764/T_00043766,T_00043767	scaffold26322:20515-25883W	22986-,23393^	1^3-,2^4-	23048^23269-,23056^23277-	scaffold26322:23048-23277	1086	AltD+AltA+IntronR
		scaffold26322	23393	23658	+	T_00043764,T_00043758/T_00043761/T_00043762/T_00043763/T_00043766/T_00043767	scaffold26322:20515-25883W	23393^,23658^	1-,2-	23588-,23591-	scaffold26322:23588-23591	13489	AltA
		scaffold26322	22986	23393	+	T_00043758/T_00043765,T_00043767	scaffold26322:20515-25883W	22986-,23393^	1^3-,2^4-	23048^23244-,23056^23277-	scaffold26322:23048-23277	1086	AltD+AltA+IntronR
		scaffold26322	22986	23393	+	T_00043760,T_00043767	scaffold26322:20515-25883W	22986-,23393^	1^3-,2^4-	23049^23269-,23056^23277-	scaffold26322:23049-23277	1086	AltD+AltA+IntronR
		scaffold26322	22986	23393	+	T_00043759,T_00043767	scaffold26322:20515-25883W	22986-,23393^	1^3-,2^4-	23051^23269-,23056^23277-	scaffold26322:23051-23277	1086	AltD+AltA+IntronR
T_00043758	Morus notabilis 1-deoxy-D-xylulose 5-phosphate reductoisomerase partial mRNA	scaffold26322	24520	25144	+	T_00043759/T_00043760/T_00043762/T_00043764,T_00043758/T_00043761/T_00043763/T_00043765/T_00043766/T_00043767	scaffold26322:20515-25883W	24520-,25144^	0,1^2-	24641^24998-	scaffold26322:24641-24998	6350	IntronR
		scaffold26322	23393	23658	+	T_00043758/T_00043761/T_00043762/T_00043763/T_00043766/T_00043767,T_00043765	scaffold26322:20515-25883W	23393^,23658^	1-,2-	23591-,23600-	scaffold26322:23591-23600	13489	AltA
		scaffold26322	23393	23658	+	T_00043759/T_00043760,T_00043758/T_00043761/T_00043762/T_00043763/T_00043766/T_00043767	scaffold26322:20515-25883W	23393^,23658^	1-,2-	23590-,23591-	scaffold26322:23590-23591	13489	AltA
		scaffold26322	23393	23658	+	T_00043764,T_00043758/T_00043761/T_00043762/T_00043763/T_00043766/T_00043767	scaffold26322:20515-25883W	23393^,23658^	1-,2-	23588-,23591-	scaffold26322:23588-23591	13489	AltA
		scaffold26322	22986	23393	+	T_00043758/T_00043765,T_00043767	scaffold26322:20515-25883W	22986-,23393^	1^3-,2^4-	23048^23244-,23056^23277-	scaffold26322:23048-23277	1086	AltD+AltA+IntronR
		scaffold26322	23048	23393	+	T_00043758/T_00043765,T_00043761/T_00043762/T_00043763/T_00043764/T_00043766	scaffold26322:20515-25883W	23048^,23393^	1-,2-	23244-,23269-	scaffold26322:23244-23269	13489	AltA
		scaffold26322	22027	22611	+	T_00043760,T_00043758/T_00043759/T_00043761/T_00043762/T_00043764/T_00043765	scaffold26322:20515-25883W	22027^,22611^	1-,2-	22517-,22525-	scaffold26322:22517-22525	13489	AltA
		scaffold26322	22986	23393	+	T_00043758/T_00043765,T_00043760	scaffold26322:20515-25883W	22986-,23393^	1^3-,2^4-	23048^23244-,23049^23269-	scaffold26322:23048-23269	1086	AltD+AltA+IntronR
		scaffold26322	22027	22611	+	T_00043758/T_00043759/T_00043761/T_00043762/T_00043764/T_00043765,T_00043763	scaffold26322:20515-25883W	22027^,22611^	1-,2-	22525-,22544-	scaffold26322:22525-22544	13489	AltA
		scaffold26322	22986	23393	+	T_00043758/T_00043765,T_00043759	scaffold26322:20515-25883W	22986-,23393^	1^3-,2^4-	23048^23244-,23051^23269-	scaffold26322:23048-23269	1086	AltD+AltA+IntronR
T_00043764	Morus notabilis 1-deoxy-D-xylulose 5-phosphate reductoisomerase partial mRNA	scaffold26322	24520	25144	+	T_00043759/T_00043760/T_00043762/T_00043764,T_00043758/T_00043761/T_00043763/T_00043765/T_00043766/T_00043767	scaffold26322:20515-25883W	24520-,25144^	0,1^2-	24641^24998-	scaffold26322:24641-24998	6350	IntronR
		scaffold26322	23393	23658	+	T_00043764,T_00043758/T_00043761/T_00043762/T_00043763/T_00043766/T_00043767	scaffold26322:20515-25883W	23393^,23658^	1-,2-	23588-,23591-	scaffold26322:23588-23591	13489	AltA
		scaffold26322	23048	23393	+	T_00043758/T_00043765,T_00043761/T_00043762/T_00043763/T_00043764/T_00043766	scaffold26322:20515-25883W	23048^,23393^	1-,2-	23244-,23269-	scaffold26322:23244-23269	13489	AltA
		scaffold26322	22027	22611	+	T_00043760,T_00043758/T_00043759/T_00043761/T_00043762/T_00043764/T_00043765	scaffold26322:20515-25883W	22027^,22611^	1-,2-	22517-,22525-	scaffold26322:22517-22525	13489	AltA
		scaffold26322	22027	22611	+	T_00043758/T_00043759/T_00043761/T_00043762/T_00043764/T_00043765,T_00043763	scaffold26322:20515-25883W	22027^,22611^	1-,2-	22525-,22544-	scaffold26322:22525-22544	13489	AltA
		scaffold26322	22986	23393	+	T_00043761/T_00043762/T_00043763/T_00043764/T_00043766,T_00043767	scaffold26322:20515-25883W	22986-,23393^	1^3-,2^4-	23048^23269-,23056^23277-	scaffold26322:23048-23277	1086	AltD+AltA+IntronR
		scaffold26322	22986	23269	+	T_00043761/T_00043762/T_00043763/T_00043764/T_00043766,T_00043760	scaffold26322:20515-25883W	22986-,23269-	1^,2^	23048^,23049^	scaffold26322:23048-23049	5302	AltD
		scaffold26322	22986	23269	+	T_00043761/T_00043762/T_00043763/T_00043764/T_00043766,T_00043759	scaffold26322:20515-25883W	22986-,23269-	1^,2^	23048^,23051^	scaffold26322:23048-23051	5302	AltD
		scaffold26322	23393	23658	+	T_00043764,T_00043765	scaffold26322:20515-25883W	23393^,23658^	1-,2-	23588-,23600-	scaffold26322:23588-23600	13489	AltA
		scaffold26322	23393	23658	+	T_00043764,T_00043759/T_00043760	scaffold26322:20515-25883W	23393^,23658^	1-,2-	23588-,23590-	scaffold26322:23588-23590	13489	AltA
T_00043759	Morus notabilis 1-deoxy-D-xylulose 5-phosphate reductoisomerase partial mRNA	scaffold26322	24520	25144	+	T_00043759/T_00043760/T_00043762/T_00043764,T_00043758/T_00043761/T_00043763/T_00043765/T_00043766/T_00043767	scaffold26322:20515-25883W	24520-,25144^	0,1^2-	24641^24998-	scaffold26322:24641-24998	6350	IntronR
		scaffold26322	22027	22611	+	T_00043760,T_00043758/T_00043759/T_00043761/T_00043762/T_00043764/T_00043765	scaffold26322:20515-25883W	22027^,22611^	1-,2-	22517-,22525-	scaffold26322:22517-22525	13489	AltA
		scaffold26322	22027	22611	+	T_00043758/T_00043759/T_00043761/T_00043762/T_00043764/T_00043765,T_00043763	scaffold26322:20515-25883W	22027^,22611^	1-,2-	22525-,22544-	scaffold26322:22525-22544	13489	AltA
		scaffold26322	22986	23269	+	T_00043761/T_00043762/T_00043763/T_00043764/T_00043766,T_00043759	scaffold26322:20515-25883W	22986-,23269-	1^,2^	23048^,23051^	scaffold26322:23048-23051	5302	AltD
		scaffold26322	23393	23658	+	T_00043764,T_00043759/T_00043760	scaffold26322:20515-25883W	23393^,23658^	1-,2-	23588-,23590-	scaffold26322:23588-23590	13489	AltA
		scaffold26322	23393	23658	+	T_00043759/T_00043760,T_00043758/T_00043761/T_00043762/T_00043763/T_00043766/T_00043767	scaffold26322:20515-25883W	23393^,23658^	1-,2-	23590-,23591-	scaffold26322:23590-23591	13489	AltA
		scaffold26322	22986	23393	+	T_00043758/T_00043765,T_00043759	scaffold26322:20515-25883W	22986-,23393^	1^3-,2^4-	23048^23244-,23051^23269-	scaffold26322:23048-23269	1086	AltD+AltA+IntronR
		scaffold26322	22986	23393	+	T_00043759,T_00043767	scaffold26322:20515-25883W	22986-,23393^	1^3-,2^4-	23051^23269-,23056^23277-	scaffold26322:23051-23277	1086	AltD+AltA+IntronR
		scaffold26322	23393	23658	+	T_00043759/T_00043760,T_00043765	scaffold26322:20515-25883W	23393^,23658^	1-,2-	23590-,23600-	scaffold26322:23590-23600	13489	AltA
		scaffold26322	22986	23269	+	T_00043760,T_00043759	scaffold26322:20515-25883W	22986-,23269-	1^,2^	23049^,23051^	scaffold26322:23049-23051	5302	AltD
T_00043761	Morus notabilis 1-deoxy-D-xylulose 5-phosphate reductoisomerase partial mRNA	scaffold26322	24520	25144	+	T_00043759/T_00043760/T_00043762/T_00043764,T_00043758/T_00043761/T_00043763/T_00043765/T_00043766/T_00043767	scaffold26322:20515-25883W	24520-,25144^	0,1^2-	24641^24998-	scaffold26322:24641-24998	6350	IntronR
		scaffold26322	22027	22611	+	T_00043760,T_00043758/T_00043759/T_00043761/T_00043762/T_00043764/T_00043765	scaffold26322:20515-25883W	22027^,22611^	1-,2-	22517-,22525-	scaffold26322:22517-22525	13489	AltA
		scaffold26322	22027	22611	+	T_00043758/T_00043759/T_00043761/T_00043762/T_00043764/T_00043765,T_00043763	scaffold26322:20515-25883W	22027^,22611^	1-,2-	22525-,22544-	scaffold26322:22525-22544	13489	AltA
		scaffold26322	22986	23269	+	T_00043761/T_00043762/T_00043763/T_00043764/T_00043766,T_00043759	scaffold26322:20515-25883W	22986-,23269-	1^,2^	23048^,23051^	scaffold26322:23048-23051	5302	AltD
		scaffold26322	23393	23658	+	T_00043759/T_00043760,T_00043758/T_00043761/T_00043762/T_00043763/T_00043766/T_00043767	scaffold26322:20515-25883W	23393^,23658^	1-,2-	23590-,23591-	scaffold26322:23590-23591	13489	AltA
		scaffold26322	23393	23658	+	T_00043764,T_00043758/T_00043761/T_00043762/T_00043763/T_00043766/T_00043767	scaffold26322:20515-25883W	23393^,23658^	1-,2-	23588-,23591-	scaffold26322:23588-23591	13489	AltA
		scaffold26322	23048	23393	+	T_00043758/T_00043765,T_00043761/T_00043762/T_00043763/T_00043764/T_00043766	scaffold26322:20515-25883W	23048^,23393^	1-,2-	23244-,23269-	scaffold26322:23244-23269	13489	AltA
		scaffold26322	22986	23393	+	T_00043761/T_00043762/T_00043763/T_00043764/T_00043766,T_00043767	scaffold26322:20515-25883W	22986-,23393^	1^3-,2^4-	23048^23269-,23056^23277-	scaffold26322:23048-23277	1086	AltD+AltA+IntronR
		scaffold26322	22986	23269	+	T_00043761/T_00043762/T_00043763/T_00043764/T_00043766,T_00043760	scaffold26322:20515-25883W	22986-,23269-	1^,2^	23048^,23049^	scaffold26322:23048-23049	5302	AltD
		scaffold26322	23393	23658	+	T_00043758/T_00043761/T_00043762/T_00043763/T_00043766/T_00043767,T_00043765	scaffold26322:20515-25883W	23393^,23658^	1-,2-	23591-,23600-	scaffold26322:23591-23600	13489	AltA
T_00043763	Morus notabilis 1-deoxy-D-xylulose 5-phosphate reductoisomerase partial mRNA	scaffold26322	24520	25144	+	T_00043759/T_00043760/T_00043762/T_00043764,T_00043758/T_00043761/T_00043763/T_00043765/T_00043766/T_00043767	scaffold26322:20515-25883W	24520-,25144^	0,1^2-	24641^24998-	scaffold26322:24641-24998	6350	IntronR
		scaffold26322	22027	22611	+	T_00043758/T_00043759/T_00043761/T_00043762/T_00043764/T_00043765,T_00043763	scaffold26322:20515-25883W	22027^,22611^	1-,2-	22525-,22544-	scaffold26322:22525-22544	13489	AltA
		scaffold26322	22986	23269	+	T_00043761/T_00043762/T_00043763/T_00043764/T_00043766,T_00043759	scaffold26322:20515-25883W	22986-,23269-	1^,2^	23048^,23051^	scaffold26322:23048-23051	5302	AltD
		scaffold26322	23393	23658	+	T_00043759/T_00043760,T_00043758/T_00043761/T_00043762/T_00043763/T_00043766/T_00043767	scaffold26322:20515-25883W	23393^,23658^	1-,2-	23590-,23591-	scaffold26322:23590-23591	13489	AltA
		scaffold26322	23393	23658	+	T_00043764,T_00043758/T_00043761/T_00043762/T_00043763/T_00043766/T_00043767	scaffold26322:20515-25883W	23393^,23658^	1-,2-	23588-,23591-	scaffold26322:23588-23591	13489	AltA
		scaffold26322	23048	23393	+	T_00043758/T_00043765,T_00043761/T_00043762/T_00043763/T_00043764/T_00043766	scaffold26322:20515-25883W	23048^,23393^	1-,2-	23244-,23269-	scaffold26322:23244-23269	13489	AltA
		scaffold26322	22986	23393	+	T_00043761/T_00043762/T_00043763/T_00043764/T_00043766,T_00043767	scaffold26322:20515-25883W	22986-,23393^	1^3-,2^4-	23048^23269-,23056^23277-	scaffold26322:23048-23277	1086	AltD+AltA+IntronR
		scaffold26322	22986	23269	+	T_00043761/T_00043762/T_00043763/T_00043764/T_00043766,T_00043760	scaffold26322:20515-25883W	22986-,23269-	1^,2^	23048^,23049^	scaffold26322:23048-23049	5302	AltD
		scaffold26322	23393	23658	+	T_00043758/T_00043761/T_00043762/T_00043763/T_00043766/T_00043767,T_00043765	scaffold26322:20515-25883W	23393^,23658^	1-,2-	23591-,23600-	scaffold26322:23591-23600	13489	AltA
		scaffold26322	22027	22611	+	T_00043760,T_00043763	scaffold26322:20515-25883W	22027^,22611^	1-,2-	22517-,22544-	scaffold26322:22517-22544	13489	AltA
T_00060413	Morus notabilis 1-deoxy-D-xylulose 5-phosphate reductoisomerase partial mRNA	scaffold44357	13724	13990	-	T_00060412/T_00060413,T_00060414	scaffold44357:11045-16489C	13990^,13724^	1-,2-	13791-,13782-	scaffold44357:13782-13791	13489	AltA
		scaffold44357	11760	12757	-	T_00060413,T_00060412	scaffold44357:11045-16489C	12757^,11760^	1-2^4-,3-	12425-12294^11774-,11906-	scaffold44357:11774-12425	1171	Other
T_00060412	Morus notabilis 1-deoxy-D-xylulose 5-phosphate reductoisomerase partial mRNA	scaffold44357	13724	13990	-	T_00060412/T_00060413,T_00060414	scaffold44357:11045-16489C	13990^,13724^	1-,2-	13791-,13782-	scaffold44357:13782-13791	13489	AltA
		scaffold44357	11760	12757	-	T_00060413,T_00060412	scaffold44357:11045-16489C	12757^,11760^	1-2^4-,3-	12425-12294^11774-,11906-	scaffold44357:11774-12425	1171	Other
T_00060414	Morus notabilis 1-deoxy-D-xylulose 5-phosphate reductoisomerase partial mRNA	scaffold44357	13724	13990	-	T_00060412/T_00060413,T_00060414	scaffold44357:11045-16489C	13990^,13724^	1-,2-	13791-,13782-	scaffold44357:13782-13791	13489	AltA
T_00042657	Morus notabilis 2-C-methyl-D-erythritol 4-phosphate cytidylyltransferase partial mRNA	scaffold2526	13306	13773	+	T_00042648/T_00042655/T_00042656,T_00042650/T_00042651/T_00042657	scaffold2526:11994-17089W	13306-,13773^	0,1^2-	13377^13718-	scaffold2526:13377-13718	6350	IntronR
		scaffold2526	15184	15867	+	T_00042656,T_00042648/T_00042649/T_00042650/T_00042651/T_00042655/T_00042657	scaffold2526:11994-17089W	15184^,15867^	1-,2-	15797-,15799-	scaffold2526:15797-15799	13489	AltA
T_00042655	Morus notabilis 2-C-methyl-D-erythritol 4-phosphate cytidylyltransferase partial mRNA	scaffold2526	12228	13306	+	T_00042648/T_00042651/T_00042654/T_00042656,T_00042650/T_00042652/T_00042655	scaffold2526:11994-17089W	12228^,13306-	1-2^,3-4^	12429-12505^,13073-13149^	scaffold2526:12429-13149	924	Other
		scaffold2526	13306	13773	+	T_00042648/T_00042655/T_00042656,T_00042650/T_00042651/T_00042657	scaffold2526:11994-17089W	13306-,13773^	0,1^2-	13377^13718-	scaffold2526:13377-13718	6350	IntronR
		scaffold2526	12228	13773	+	T_00042649,T_00042655	scaffold2526:11994-17089W	12228^,13773^	1-2^3-4^8-9^10-,5-6^7-	12429-12505^12652-12672^13327-13377^13718-,13073-13149^13306-	scaffold2526:12429-13718	3	Other
		scaffold2526	15184	15867	+	T_00042656,T_00042648/T_00042649/T_00042650/T_00042651/T_00042655/T_00042657	scaffold2526:11994-17089W	15184^,15867^	1-,2-	15797-,15799-	scaffold2526:15797-15799	13489	AltA
T_00042648	Morus notabilis 2-C-methyl-D-erythritol 4-phosphate cytidylyltransferase partial mRNA	scaffold2526	12228	13306	+	T_00042648/T_00042651/T_00042654/T_00042656,T_00042650/T_00042652/T_00042655	scaffold2526:11994-17089W	12228^,13306-	1-2^,3-4^	12429-12505^,13073-13149^	scaffold2526:12429-13149	924	Other
		scaffold2526	13306	13773	+	T_00042648/T_00042655/T_00042656,T_00042650/T_00042651/T_00042657	scaffold2526:11994-17089W	13306-,13773^	0,1^2-	13377^13718-	scaffold2526:13377-13718	6350	IntronR
		scaffold2526	15184	15867	+	T_00042656,T_00042648/T_00042649/T_00042650/T_00042651/T_00042655/T_00042657	scaffold2526:11994-17089W	15184^,15867^	1-,2-	15797-,15799-	scaffold2526:15797-15799	13489	AltA
		scaffold2526	12505	13773	+	T_00042649,T_00042648/T_00042656	scaffold2526:11994-17089W	12505^,13773^	1-2^4-5^6-,3-	12652-12672^13327-13377^13718-,13306-	scaffold2526:12652-13718	25	Other
T_00042650	Morus notabilis 2-C-methyl-D-erythritol 4-phosphate cytidylyltransferase partial mRNA	scaffold2526	12228	13306	+	T_00042648/T_00042651/T_00042654/T_00042656,T_00042650/T_00042652/T_00042655	scaffold2526:11994-17089W	12228^,13306-	1-2^,3-4^	12429-12505^,13073-13149^	scaffold2526:12429-13149	924	Other
		scaffold2526	13306	13773	+	T_00042648/T_00042655/T_00042656,T_00042650/T_00042651/T_00042657	scaffold2526:11994-17089W	13306-,13773^	0,1^2-	13377^13718-	scaffold2526:13377-13718	6350	IntronR
		scaffold2526	15184	15867	+	T_00042656,T_00042648/T_00042649/T_00042650/T_00042651/T_00042655/T_00042657	scaffold2526:11994-17089W	15184^,15867^	1-,2-	15797-,15799-	scaffold2526:15797-15799	13489	AltA
		scaffold2526	12228	13377	+	T_00042649/T_00042653,T_00042650/T_00042652	scaffold2526:11994-17089W	12228^,13377^	1-2^3-4^8-,5-6^7-	12429-12505^12652-12672^13327-,13073-13149^13306-	scaffold2526:12429-13327	242	Other
T_00042649	Morus notabilis 2-C-methyl-D-erythritol 4-phosphate cytidylyltransferase partial mRNA	scaffold2526	15184	15867	+	T_00042656,T_00042648/T_00042649/T_00042650/T_00042651/T_00042655/T_00042657	scaffold2526:11994-17089W	15184^,15867^	1-,2-	15797-,15799-	scaffold2526:15797-15799	13489	AltA
		scaffold2526	12228	13377	+	T_00042649/T_00042653,T_00042650/T_00042652	scaffold2526:11994-17089W	12228^,13377^	1-2^3-4^8-,5-6^7-	12429-12505^12652-12672^13327-,13073-13149^13306-	scaffold2526:12429-13327	242	Other
		scaffold2526	12505	13773	+	T_00042649,T_00042648/T_00042656	scaffold2526:11994-17089W	12505^,13773^	1-2^4-5^6-,3-	12652-12672^13327-13377^13718-,13306-	scaffold2526:12652-13718	25	Other
		scaffold2526	12228	13773	+	T_00042649,T_00042655	scaffold2526:11994-17089W	12228^,13773^	1-2^3-4^8-9^10-,5-6^7-	12429-12505^12652-12672^13327-13377^13718-,13073-13149^13306-	scaffold2526:12429-13718	3	Other
		scaffold2526	12505	13377	+	T_00042649/T_00042653,T_00042651/T_00042654	scaffold2526:11994-17089W	12505^,13377^	1-2^4-,3-	12652-12672^13327-,13306-	scaffold2526:12652-13327	1171	Other
		scaffold2526	12228	13306	+	T_00042648/T_00042651/T_00042654/T_00042656,T_00042650/T_00042652/T_00042655	scaffold2526:11994-17089W	12228^,13306-	1-2^,3-4^	12429-12505^,13073-13149^	scaffold2526:12429-13149	924	Other
		scaffold2524	33654	34259	-	T_00042631/T_00042633/T_00042634,T_00042632	scaffold2524:33195-46934C	34259-,33654-	1^,2^	34206^,34205^	scaffold2524:34205-34206	5302	AltD
T_00042651	Morus notabilis 2-C-methyl-D-erythritol 4-phosphate cytidylyltransferase partial mRNA	scaffold2526	15184	15867	+	T_00042656,T_00042648/T_00042649/T_00042650/T_00042651/T_00042655/T_00042657	scaffold2526:11994-17089W	15184^,15867^	1-,2-	15797-,15799-	scaffold2526:15797-15799	13489	AltA
		scaffold2526	12505	13377	+	T_00042649/T_00042653,T_00042651/T_00042654	scaffold2526:11994-17089W	12505^,13377^	1-2^4-,3-	12652-12672^13327-,13306-	scaffold2526:12652-13327	1171	Other
		scaffold2526	12228	13306	+	T_00042648/T_00042651/T_00042654/T_00042656,T_00042650/T_00042652/T_00042655	scaffold2526:11994-17089W	12228^,13306-	1-2^,3-4^	12429-12505^,13073-13149^	scaffold2526:12429-13149	924	Other
		scaffold2526	13306	13773	+	T_00042648/T_00042655/T_00042656,T_00042650/T_00042651/T_00042657	scaffold2526:11994-17089W	13306-,13773^	0,1^2-	13377^13718-	scaffold2526:13377-13718	6350	IntronR
T_00042656	Morus notabilis 2-C-methyl-D-erythritol 4-phosphate cytidylyltransferase partial mRNA	scaffold2526	15184	15867	+	T_00042656,T_00042648/T_00042649/T_00042650/T_00042651/T_00042655/T_00042657	scaffold2526:11994-17089W	15184^,15867^	1-,2-	15797-,15799-	scaffold2526:15797-15799	13489	AltA
		scaffold2526	12228	13306	+	T_00042648/T_00042651/T_00042654/T_00042656,T_00042650/T_00042652/T_00042655	scaffold2526:11994-17089W	12228^,13306-	1-2^,3-4^	12429-12505^,13073-13149^	scaffold2526:12429-13149	924	Other
		scaffold2526	13306	13773	+	T_00042648/T_00042655/T_00042656,T_00042650/T_00042651/T_00042657	scaffold2526:11994-17089W	13306-,13773^	0,1^2-	13377^13718-	scaffold2526:13377-13718	6350	IntronR
		scaffold2526	12505	13773	+	T_00042649,T_00042648/T_00042656	scaffold2526:11994-17089W	12505^,13773^	1-2^4-5^6-,3-	12652-12672^13327-13377^13718-,13306-	scaffold2526:12652-13718	25	Other
T_00088551	Morus notabilis 4-diphosphocytidyl-2-C-methyl-D-erythritol kinase partial mRNA	scaffold8634	2255	3063	-	T_00088550,T_00088551	scaffold8634:136-4411C	3063-,2255-	1^,2^	2868^,2863^	scaffold8634:2863-2868	5302	AltD
T_00088550	Morus notabilis 4-diphosphocytidyl-2-C-methyl-D-erythritol kinase partial mRNA	scaffold8634	2255	3063	-	T_00088550,T_00088551	scaffold8634:136-4411C	3063-,2255-	1^,2^	2868^,2863^	scaffold8634:2863-2868	5302	AltD
T_00090011	Morus notabilis 4-hydroxy-3-methylbut-2-en-1-yl diphosphate synthase partial mRNA	scaffold89311	1555	1868	+	T_00090011,T_00090012	scaffold89311:1372-4805W	1555^,1868^	1-,2-	1641-,1646-	scaffold89311:1641-1646	13489	AltA
		scaffold89311	1372	1868	+	T_00090013,T_00090011	scaffold89311:1372-4805W	1372[,1868^	1^4-,2^3-	1533^1646-,1555^1641-	scaffold89311:1533-1646	511	Other
T_00090012	Morus notabilis 4-hydroxy-3-methylbut-2-en-1-yl diphosphate synthase partial mRNA	scaffold89311	1372	1646	+	T_00090013,T_00090012	scaffold89311:1372-4805W	1372[,1646-	1^,2^	1533^,1555^	scaffold89311:1533-1555	5302	AltD
		scaffold89311	1555	1868	+	T_00090011,T_00090012	scaffold89311:1372-4805W	1555^,1868^	1-,2-	1641-,1646-	scaffold89311:1641-1646	13489	AltA
T_00090013	Morus notabilis 4-hydroxy-3-methylbut-2-en-1-yl diphosphate synthase partial mRNA	scaffold89311	1372	1646	+	T_00090013,T_00090012	scaffold89311:1372-4805W	1372[,1646-	1^,2^	1533^,1555^	scaffold89311:1533-1555	5302	AltD
		scaffold89311	1372	1868	+	T_00090013,T_00090011	scaffold89311:1372-4805W	1372[,1868^	1^4-,2^3-	1533^1646-,1555^1641-	scaffold89311:1533-1646	511	Other
T_00074585	Morus notabilis 4-hydroxy-3-methylbut-2-en-1-yl diphosphate synthase partial mRNA	scaffold62812	26909	27977	-	T_00074585,T_00074586	scaffold62812:26909-30140C	27977-,26909]	1^3-,2^4-	27693^27488-,27686^27459-	scaffold62812:27459-27693	1086	AltD+AltA+IntronR
T_00074586	Morus notabilis 4-hydroxy-3-methylbut-2-en-1-yl diphosphate synthase partial mRNA	scaffold62812	26909	27977	-	T_00074585,T_00074586	scaffold62812:26909-30140C	27977-,26909]	1^3-,2^4-	27693^27488-,27686^27459-	scaffold62812:27459-27693	1086	AltD+AltA+IntronR
T_00074580	Morus notabilis 4-hydroxy-3-methylbut-2-en-1-yl diphosphate synthase partial mRNA	scaffold62812	10369	24113	-	T_00074580,T_00074583/T_00074584	scaffold62812:4113-24390C	24113^,10369^	1-,2-	10428-,10420-	scaffold62812:10420-10428	13489	AltA
		scaffold62812	10369	24258	-	T_00074580,T_00074581/T_00074582	scaffold62812:4113-24390C	24258^,10369^	1-2^4-,3-	24145-24113^10428-,10452-	scaffold62812:10428-24145	1171	Other
		scaffold62812	8398	8675	-	T_00074578/T_00074580/T_00074581/T_00074582/T_00074583/T_00074584,T_00074577/T_00074579	scaffold62812:4113-24390C	8675-,8398-	1^,2^	8599^,8597^	scaffold62812:8597-8599	5302	AltD
		scaffold62812	7128	7293	-	T_00074577,T_00074578/T_00074579/T_00074580/T_00074581/T_00074582/T_00074583/T_00074584	scaffold62812:4113-24390C	7293^,7128^	1-,2-	7209-,7205-	scaffold62812:7205-7209	13489	AltA
		scaffold62812	6949	7128	-	T_00074582,T_00074577/T_00074578/T_00074579/T_00074580/T_00074581/T_00074583/T_00074584	scaffold62812:4113-24390C	7128^,6949^	1-,2-	7009-,7008-	scaffold62812:7008-7009	13489	AltA
T_00074579	Morus notabilis 4-hydroxy-3-methylbut-2-en-1-yl diphosphate synthase partial mRNA	scaffold62812	8398	8675	-	T_00074578/T_00074580/T_00074581/T_00074582/T_00074583/T_00074584,T_00074577/T_00074579	scaffold62812:4113-24390C	8675-,8398-	1^,2^	8599^,8597^	scaffold62812:8597-8599	5302	AltD
		scaffold62812	7128	7293	-	T_00074577,T_00074578/T_00074579/T_00074580/T_00074581/T_00074582/T_00074583/T_00074584	scaffold62812:4113-24390C	7293^,7128^	1-,2-	7209-,7205-	scaffold62812:7205-7209	13489	AltA
		scaffold62812	6949	7128	-	T_00074582,T_00074577/T_00074578/T_00074579/T_00074580/T_00074581/T_00074583/T_00074584	scaffold62812:4113-24390C	7128^,6949^	1-,2-	7009-,7008-	scaffold62812:7008-7009	13489	AltA
T_00074583	Morus notabilis 4-hydroxy-3-methylbut-2-en-1-yl diphosphate synthase partial mRNA	scaffold62812	10369	24113	-	T_00074580,T_00074583/T_00074584	scaffold62812:4113-24390C	24113^,10369^	1-,2-	10428-,10420-	scaffold62812:10420-10428	13489	AltA
		scaffold62812	10369	24258	-	T_00074583,T_00074581/T_00074582	scaffold62812:4113-24390C	24258^,10369^	1-2^4-,3-	24145-24113^10420-,10452-	scaffold62812:10420-24145	1171	Other
		scaffold62812	8398	8675	-	T_00074578/T_00074580/T_00074581/T_00074582/T_00074583/T_00074584,T_00074577/T_00074579	scaffold62812:4113-24390C	8675-,8398-	1^,2^	8599^,8597^	scaffold62812:8597-8599	5302	AltD
		scaffold62812	7128	7293	-	T_00074577,T_00074578/T_00074579/T_00074580/T_00074581/T_00074582/T_00074583/T_00074584	scaffold62812:4113-24390C	7293^,7128^	1-,2-	7209-,7205-	scaffold62812:7205-7209	13489	AltA
		scaffold62812	6949	7128	-	T_00074582,T_00074577/T_00074578/T_00074579/T_00074580/T_00074581/T_00074583/T_00074584	scaffold62812:4113-24390C	7128^,6949^	1-,2-	7009-,7008-	scaffold62812:7008-7009	13489	AltA
T_00074581	Morus notabilis 4-hydroxy-3-methylbut-2-en-1-yl diphosphate synthase partial mRNA	scaffold62812	10369	24258	-	T_00074580,T_00074581/T_00074582	scaffold62812:4113-24390C	24258^,10369^	1-2^4-,3-	24145-24113^10428-,10452-	scaffold62812:10428-24145	1171	Other
		scaffold62812	10369	24258	-	T_00074583,T_00074581/T_00074582	scaffold62812:4113-24390C	24258^,10369^	1-2^4-,3-	24145-24113^10420-,10452-	scaffold62812:10420-24145	1171	Other
		scaffold62812	8398	8675	-	T_00074578/T_00074580/T_00074581/T_00074582/T_00074583/T_00074584,T_00074577/T_00074579	scaffold62812:4113-24390C	8675-,8398-	1^,2^	8599^,8597^	scaffold62812:8597-8599	5302	AltD
		scaffold62812	7128	7293	-	T_00074577,T_00074578/T_00074579/T_00074580/T_00074581/T_00074582/T_00074583/T_00074584	scaffold62812:4113-24390C	7293^,7128^	1-,2-	7209-,7205-	scaffold62812:7205-7209	13489	AltA
		scaffold62812	6949	7128	-	T_00074582,T_00074577/T_00074578/T_00074579/T_00074580/T_00074581/T_00074583/T_00074584	scaffold62812:4113-24390C	7128^,6949^	1-,2-	7009-,7008-	scaffold62812:7008-7009	13489	AltA
T_00074577	Morus notabilis 4-hydroxy-3-methylbut-2-en-1-yl diphosphate synthase partial mRNA	scaffold62812	8398	8675	-	T_00074578/T_00074580/T_00074581/T_00074582/T_00074583/T_00074584,T_00074577/T_00074579	scaffold62812:4113-24390C	8675-,8398-	1^,2^	8599^,8597^	scaffold62812:8597-8599	5302	AltD
		scaffold62812	7128	7293	-	T_00074577,T_00074578/T_00074579/T_00074580/T_00074581/T_00074582/T_00074583/T_00074584	scaffold62812:4113-24390C	7293^,7128^	1-,2-	7209-,7205-	scaffold62812:7205-7209	13489	AltA
		scaffold62812	6949	7128	-	T_00074582,T_00074577/T_00074578/T_00074579/T_00074580/T_00074581/T_00074583/T_00074584	scaffold62812:4113-24390C	7128^,6949^	1-,2-	7009-,7008-	scaffold62812:7008-7009	13489	AltA
T_00074582	Morus notabilis 4-hydroxy-3-methylbut-2-en-1-yl diphosphate synthase partial mRNA	scaffold62812	10369	24258	-	T_00074580,T_00074581/T_00074582	scaffold62812:4113-24390C	24258^,10369^	1-2^4-,3-	24145-24113^10428-,10452-	scaffold62812:10428-24145	1171	Other
		scaffold62812	10369	24258	-	T_00074583,T_00074581/T_00074582	scaffold62812:4113-24390C	24258^,10369^	1-2^4-,3-	24145-24113^10420-,10452-	scaffold62812:10420-24145	1171	Other
		scaffold62812	8398	8675	-	T_00074578/T_00074580/T_00074581/T_00074582/T_00074583/T_00074584,T_00074577/T_00074579	scaffold62812:4113-24390C	8675-,8398-	1^,2^	8599^,8597^	scaffold62812:8597-8599	5302	AltD
		scaffold62812	7128	7293	-	T_00074577,T_00074578/T_00074579/T_00074580/T_00074581/T_00074582/T_00074583/T_00074584	scaffold62812:4113-24390C	7293^,7128^	1-,2-	7209-,7205-	scaffold62812:7205-7209	13489	AltA
		scaffold62812	6949	7128	-	T_00074582,T_00074577/T_00074578/T_00074579/T_00074580/T_00074581/T_00074583/T_00074584	scaffold62812:4113-24390C	7128^,6949^	1-,2-	7009-,7008-	scaffold62812:7008-7009	13489	AltA
T_00074578	Morus notabilis 4-hydroxy-3-methylbut-2-en-1-yl diphosphate synthase partial mRNA	scaffold62812	8398	8675	-	T_00074578/T_00074580/T_00074581/T_00074582/T_00074583/T_00074584,T_00074577/T_00074579	scaffold62812:4113-24390C	8675-,8398-	1^,2^	8599^,8597^	scaffold62812:8597-8599	5302	AltD
		scaffold62812	7128	7293	-	T_00074577,T_00074578/T_00074579/T_00074580/T_00074581/T_00074582/T_00074583/T_00074584	scaffold62812:4113-24390C	7293^,7128^	1-,2-	7209-,7205-	scaffold62812:7205-7209	13489	AltA
		scaffold62812	6949	7128	-	T_00074582,T_00074577/T_00074578/T_00074579/T_00074580/T_00074581/T_00074583/T_00074584	scaffold62812:4113-24390C	7128^,6949^	1-,2-	7009-,7008-	scaffold62812:7008-7009	13489	AltA
T_00074584	Morus notabilis 4-hydroxy-3-methylbut-2-en-1-yl diphosphate synthase partial mRNA	scaffold62812	10369	24113	-	T_00074580,T_00074583/T_00074584	scaffold62812:4113-24390C	24113^,10369^	1-,2-	10428-,10420-	scaffold62812:10420-10428	13489	AltA
		scaffold62812	8398	8675	-	T_00074578/T_00074580/T_00074581/T_00074582/T_00074583/T_00074584,T_00074577/T_00074579	scaffold62812:4113-24390C	8675-,8398-	1^,2^	8599^,8597^	scaffold62812:8597-8599	5302	AltD
		scaffold62812	7128	7293	-	T_00074577,T_00074578/T_00074579/T_00074580/T_00074581/T_00074582/T_00074583/T_00074584	scaffold62812:4113-24390C	7293^,7128^	1-,2-	7209-,7205-	scaffold62812:7205-7209	13489	AltA
		scaffold62812	6949	7128	-	T_00074582,T_00074577/T_00074578/T_00074579/T_00074580/T_00074581/T_00074583/T_00074584	scaffold62812:4113-24390C	7128^,6949^	1-,2-	7009-,7008-	scaffold62812:7008-7009	13489	AltA
T_00018927	Morus alba 4-hydroxy-3-methylbut-2-enyl diphosphate reductase mRNA, complete cds	scaffold12000	87112	87392	+	T_00018927,T_00018928/T_00018929	scaffold12000:85886-89818W	87112-,87392^	0,1^2-	87243^87318-	scaffold12000:87243-87318	6350	IntronR
		scaffold12000	87690	87979	+	T_00018928/T_00018929,T_00018927	scaffold12000:85886-89818W	87690-,87979-	1^,2^	87784^,87787^	scaffold12000:87784-87787	5302	AltD
		scaffold12000	88313	88494	+	T_00018927/T_00018928,T_00018929	scaffold12000:85886-89818W	88313-,88494-	1^,2^	88399^,88400^	scaffold12000:88399-88400	5302	AltD
T_00018928	Morus alba 4-hydroxy-3-methylbut-2-enyl diphosphate reductase mRNA, complete cds	scaffold12000	87112	87392	+	T_00018927,T_00018928/T_00018929	scaffold12000:85886-89818W	87112-,87392^	0,1^2-	87243^87318-	scaffold12000:87243-87318	6350	IntronR
		scaffold12000	87690	87979	+	T_00018928/T_00018929,T_00018927	scaffold12000:85886-89818W	87690-,87979-	1^,2^	87784^,87787^	scaffold12000:87784-87787	5302	AltD
		scaffold12000	88313	88494	+	T_00018927/T_00018928,T_00018929	scaffold12000:85886-89818W	88313-,88494-	1^,2^	88399^,88400^	scaffold12000:88399-88400	5302	AltD
T_00018929	Morus alba 4-hydroxy-3-methylbut-2-enyl diphosphate reductase mRNA, complete cds	scaffold12000	87112	87392	+	T_00018927,T_00018928/T_00018929	scaffold12000:85886-89818W	87112-,87392^	0,1^2-	87243^87318-	scaffold12000:87243-87318	6350	IntronR
		scaffold12000	87690	87979	+	T_00018928/T_00018929,T_00018927	scaffold12000:85886-89818W	87690-,87979-	1^,2^	87784^,87787^	scaffold12000:87784-87787	5302	AltD
		scaffold12000	88313	88494	+	T_00018927/T_00018928,T_00018929	scaffold12000:85886-89818W	88313-,88494-	1^,2^	88399^,88400^	scaffold12000:88399-88400	5302	AltD
