# Supplementary material for: Genome-Wide Analysis of Alternative Splicing and Non-Coding RNAs Reveal Complicated Transcriptional Regulation in Cannabis sativa L
Source: Int J Mol Sci. 2021 Nov 5;22(21):11989. doi: 10.3390/ijms222111989 (PMC8584933; doi:10.3390/ijms222111989)
Supplement: Supplementary file 1 [file ijms-22-11989-s001.zip › Table S6. The AS types of fatty acid biosynthesis structural genes..xlsx]

## Sheet: Sheet1
Supplemental Table S6
The AS types of fatty acid biosynthesis structural genes.
gene_ID	NR_annotation	chromosome	flank_start	flank_end	strand	transcript	gene_id	flank	structure	splice_chain	AS_region	AS_Events_For_this_Type	AS_events
T_00043101	Morus notabilis Dihydrolipoyllysine-residue acetyltransferase component 1 of pyruvate dehydrogenase complex partial mRNA	scaffold132257	3422	3718	-	T_00023465,T_00023464/T_00023466	scaffold132257:1334-5752C	3718^,3422-	0,1-2^	3634-3527^	scaffold132257:3527-3634	2766	ExonS
		scaffold132257	1334	2758	-	T_00023465/T_00023466,T_00023464	scaffold132257:1334-5752C	2758^,1334]	1-,2-	2674-,2600-	scaffold132257:2600-2674	13489	AltA
		scaffold25681	9460	10242	+	T_00043099/T_00043101,T_00043096/T_00043097/T_00043098/T_00043100/T_00043102/T_00043103	scaffold25681:6638-17580W	9460^,10242^	1-,2-	10186-,10188-	scaffold25681:10186-10188	13489	AltA
		scaffold25681	10608	10748	+	T_00043099,T_00043096/T_00043097/T_00043098/T_00043100/T_00043101/T_00043102/T_00043103	scaffold25681:6638-17580W	10608^,10748^	1-,2-	10703-,10704-	scaffold25681:10703-10704	13489	AltA
		scaffold25681	11196	11365	+	T_00043103,T_00043096/T_00043097/T_00043099/T_00043100/T_00043101/T_00043102/T_00043104	scaffold25681:6638-17580W	11196^,11365^	1-,2-	11295-,11296-	scaffold25681:11295-11296	13489	AltA
		scaffold25681	12719	12914	+	T_00043101,T_00043096/T_00043097/T_00043099/T_00043100/T_00043102/T_00043103/T_00043104	scaffold25681:6638-17580W	12719^,12914^	1-,2-	12840-,12841-	scaffold25681:12840-12841	13489	AltA
		scaffold25681	10748	12914	+	T_00043101,T_00043098	scaffold25681:6638-17580W	10748^,12914^	1-2^3-4^5-6^7-8^9-,10-	11123-11196^11296-11365^12400-12591^12675-12719^12840-,12841-	scaffold25681:11123-12841	2	Other
		scaffold25681	14878	15005	+	T_00043097,T_00043096/T_00043098/T_00043099/T_00043100/T_00043101/T_00043102/T_00043103/T_00043104	scaffold25681:6638-17580W	14878^,15005^	1-,2-	14959-,14961-	scaffold25681:14959-14961	13489	AltA
		scaffold25681	15005	15180	+	T_00043096,T_00043097/T_00043098/T_00043099/T_00043100/T_00043101/T_00043102/T_00043103/T_00043104	scaffold25681:6638-17580W	15005^,15180^	1-,2-	15095-,15097-	scaffold25681:15095-15097	13489	AltA
		scaffold25681	16239	17110	+	T_00043096/T_00043097/T_00043098/T_00043099/T_00043100/T_00043101/T_00043103/T_00043104,T_00043102	scaffold25681:6638-17580W	16239-,17110-	1^,2^	16319^,16320^	scaffold25681:16319-16320	5302	AltD
T_00043102	Morus notabilis Dihydrolipoyllysine-residue acetyltransferase component 1 of pyruvate dehydrogenase complex partial mRNA	scaffold25681	9460	10242	+	T_00043099/T_00043101,T_00043096/T_00043097/T_00043098/T_00043100/T_00043102/T_00043103	scaffold25681:6638-17580W	9460^,10242^	1-,2-	10186-,10188-	scaffold25681:10186-10188	13489	AltA
		scaffold25681	10608	10748	+	T_00043099,T_00043096/T_00043097/T_00043098/T_00043100/T_00043101/T_00043102/T_00043103	scaffold25681:6638-17580W	10608^,10748^	1-,2-	10703-,10704-	scaffold25681:10703-10704	13489	AltA
		scaffold25681	11196	11365	+	T_00043103,T_00043096/T_00043097/T_00043099/T_00043100/T_00043101/T_00043102/T_00043104	scaffold25681:6638-17580W	11196^,11365^	1-,2-	11295-,11296-	scaffold25681:11295-11296	13489	AltA
		scaffold25681	12719	12914	+	T_00043101,T_00043096/T_00043097/T_00043099/T_00043100/T_00043102/T_00043103/T_00043104	scaffold25681:6638-17580W	12719^,12914^	1-,2-	12840-,12841-	scaffold25681:12840-12841	13489	AltA
		scaffold25681	14878	15005	+	T_00043097,T_00043096/T_00043098/T_00043099/T_00043100/T_00043101/T_00043102/T_00043103/T_00043104	scaffold25681:6638-17580W	14878^,15005^	1-,2-	14959-,14961-	scaffold25681:14959-14961	13489	AltA
		scaffold25681	15005	15180	+	T_00043096,T_00043097/T_00043098/T_00043099/T_00043100/T_00043101/T_00043102/T_00043103/T_00043104	scaffold25681:6638-17580W	15005^,15180^	1-,2-	15095-,15097-	scaffold25681:15095-15097	13489	AltA
		scaffold25681	16239	17110	+	T_00043096/T_00043097/T_00043098/T_00043099/T_00043100/T_00043101/T_00043103/T_00043104,T_00043102	scaffold25681:6638-17580W	16239-,17110-	1^,2^	16319^,16320^	scaffold25681:16319-16320	5302	AltD
		scaffold25681	10748	12841	+	T_00043098,T_00043096/T_00043097/T_00043099/T_00043100/T_00043102	scaffold25681:6638-17580W	10748^,12841-	0,1-2^3-4^5-6^7-8^	11123-11196^11296-11365^12400-12591^12675-12719^	scaffold25681:11123-12719	50	Other
T_00043096	Morus notabilis Dihydrolipoyllysine-residue acetyltransferase component 1 of pyruvate dehydrogenase complex partial mRNA	scaffold25681	9460	10242	+	T_00043099/T_00043101,T_00043096/T_00043097/T_00043098/T_00043100/T_00043102/T_00043103	scaffold25681:6638-17580W	9460^,10242^	1-,2-	10186-,10188-	scaffold25681:10186-10188	13489	AltA
		scaffold25681	10608	10748	+	T_00043099,T_00043096/T_00043097/T_00043098/T_00043100/T_00043101/T_00043102/T_00043103	scaffold25681:6638-17580W	10608^,10748^	1-,2-	10703-,10704-	scaffold25681:10703-10704	13489	AltA
		scaffold25681	11196	11365	+	T_00043103,T_00043096/T_00043097/T_00043099/T_00043100/T_00043101/T_00043102/T_00043104	scaffold25681:6638-17580W	11196^,11365^	1-,2-	11295-,11296-	scaffold25681:11295-11296	13489	AltA
		scaffold25681	12719	12914	+	T_00043101,T_00043096/T_00043097/T_00043099/T_00043100/T_00043102/T_00043103/T_00043104	scaffold25681:6638-17580W	12719^,12914^	1-,2-	12840-,12841-	scaffold25681:12840-12841	13489	AltA
		scaffold25681	14878	15005	+	T_00043097,T_00043096/T_00043098/T_00043099/T_00043100/T_00043101/T_00043102/T_00043103/T_00043104	scaffold25681:6638-17580W	14878^,15005^	1-,2-	14959-,14961-	scaffold25681:14959-14961	13489	AltA
		scaffold25681	15005	15180	+	T_00043096,T_00043097/T_00043098/T_00043099/T_00043100/T_00043101/T_00043102/T_00043103/T_00043104	scaffold25681:6638-17580W	15005^,15180^	1-,2-	15095-,15097-	scaffold25681:15095-15097	13489	AltA
		scaffold25681	16239	17110	+	T_00043096/T_00043097/T_00043098/T_00043099/T_00043100/T_00043101/T_00043103/T_00043104,T_00043102	scaffold25681:6638-17580W	16239-,17110-	1^,2^	16319^,16320^	scaffold25681:16319-16320	5302	AltD
		scaffold25681	10748	12841	+	T_00043098,T_00043096/T_00043097/T_00043099/T_00043100/T_00043102	scaffold25681:6638-17580W	10748^,12841-	0,1-2^3-4^5-6^7-8^	11123-11196^11296-11365^12400-12591^12675-12719^	scaffold25681:11123-12719	50	Other
T_00043103	Morus notabilis Dihydrolipoyllysine-residue acetyltransferase component 1 of pyruvate dehydrogenase complex partial mRNA	scaffold25681	9460	10242	+	T_00043099/T_00043101,T_00043096/T_00043097/T_00043098/T_00043100/T_00043102/T_00043103	scaffold25681:6638-17580W	9460^,10242^	1-,2-	10186-,10188-	scaffold25681:10186-10188	13489	AltA
		scaffold25681	10608	10748	+	T_00043099,T_00043096/T_00043097/T_00043098/T_00043100/T_00043101/T_00043102/T_00043103	scaffold25681:6638-17580W	10608^,10748^	1-,2-	10703-,10704-	scaffold25681:10703-10704	13489	AltA
		scaffold25681	11196	11365	+	T_00043103,T_00043096/T_00043097/T_00043099/T_00043100/T_00043101/T_00043102/T_00043104	scaffold25681:6638-17580W	11196^,11365^	1-,2-	11295-,11296-	scaffold25681:11295-11296	13489	AltA
		scaffold25681	12719	12914	+	T_00043101,T_00043096/T_00043097/T_00043099/T_00043100/T_00043102/T_00043103/T_00043104	scaffold25681:6638-17580W	12719^,12914^	1-,2-	12840-,12841-	scaffold25681:12840-12841	13489	AltA
		scaffold25681	14878	15005	+	T_00043097,T_00043096/T_00043098/T_00043099/T_00043100/T_00043101/T_00043102/T_00043103/T_00043104	scaffold25681:6638-17580W	14878^,15005^	1-,2-	14959-,14961-	scaffold25681:14959-14961	13489	AltA
		scaffold25681	15005	15180	+	T_00043096,T_00043097/T_00043098/T_00043099/T_00043100/T_00043101/T_00043102/T_00043103/T_00043104	scaffold25681:6638-17580W	15005^,15180^	1-,2-	15095-,15097-	scaffold25681:15095-15097	13489	AltA
		scaffold25681	16239	17110	+	T_00043096/T_00043097/T_00043098/T_00043099/T_00043100/T_00043101/T_00043103/T_00043104,T_00043102	scaffold25681:6638-17580W	16239-,17110-	1^,2^	16319^,16320^	scaffold25681:16319-16320	5302	AltD
		scaffold25681	10748	12841	+	T_00043098,T_00043103	scaffold25681:6638-17580W	10748^,12841-	0,1-2^3-4^5-6^7-8^	11123-11196^11295-11365^12400-12591^12675-12719^	scaffold25681:11123-12719	50	Other
T_00043104	Morus notabilis Dihydrolipoyllysine-residue acetyltransferase component 1 of pyruvate dehydrogenase complex partial mRNA	scaffold25681	11196	11365	+	T_00043103,T_00043096/T_00043097/T_00043099/T_00043100/T_00043101/T_00043102/T_00043104	scaffold25681:6638-17580W	11196^,11365^	1-,2-	11295-,11296-	scaffold25681:11295-11296	13489	AltA
		scaffold25681	12719	12914	+	T_00043101,T_00043096/T_00043097/T_00043099/T_00043100/T_00043102/T_00043103/T_00043104	scaffold25681:6638-17580W	12719^,12914^	1-,2-	12840-,12841-	scaffold25681:12840-12841	13489	AltA
		scaffold25681	14878	15005	+	T_00043097,T_00043096/T_00043098/T_00043099/T_00043100/T_00043101/T_00043102/T_00043103/T_00043104	scaffold25681:6638-17580W	14878^,15005^	1-,2-	14959-,14961-	scaffold25681:14959-14961	13489	AltA
		scaffold25681	15005	15180	+	T_00043096,T_00043097/T_00043098/T_00043099/T_00043100/T_00043101/T_00043102/T_00043103/T_00043104	scaffold25681:6638-17580W	15005^,15180^	1-,2-	15095-,15097-	scaffold25681:15095-15097	13489	AltA
		scaffold25681	16239	17110	+	T_00043096/T_00043097/T_00043098/T_00043099/T_00043100/T_00043101/T_00043103/T_00043104,T_00043102	scaffold25681:6638-17580W	16239-,17110-	1^,2^	16319^,16320^	scaffold25681:16319-16320	5302	AltD
T_00043099	Morus notabilis Dihydrolipoyllysine-residue acetyltransferase component 1 of pyruvate dehydrogenase complex partial mRNA	scaffold25681	9460	10242	+	T_00043099/T_00043101,T_00043096/T_00043097/T_00043098/T_00043100/T_00043102/T_00043103	scaffold25681:6638-17580W	9460^,10242^	1-,2-	10186-,10188-	scaffold25681:10186-10188	13489	AltA
		scaffold25681	10608	10748	+	T_00043099,T_00043096/T_00043097/T_00043098/T_00043100/T_00043101/T_00043102/T_00043103	scaffold25681:6638-17580W	10608^,10748^	1-,2-	10703-,10704-	scaffold25681:10703-10704	13489	AltA
		scaffold25681	11196	11365	+	T_00043103,T_00043096/T_00043097/T_00043099/T_00043100/T_00043101/T_00043102/T_00043104	scaffold25681:6638-17580W	11196^,11365^	1-,2-	11295-,11296-	scaffold25681:11295-11296	13489	AltA
		scaffold25681	12719	12914	+	T_00043101,T_00043096/T_00043097/T_00043099/T_00043100/T_00043102/T_00043103/T_00043104	scaffold25681:6638-17580W	12719^,12914^	1-,2-	12840-,12841-	scaffold25681:12840-12841	13489	AltA
		scaffold25681	14878	15005	+	T_00043097,T_00043096/T_00043098/T_00043099/T_00043100/T_00043101/T_00043102/T_00043103/T_00043104	scaffold25681:6638-17580W	14878^,15005^	1-,2-	14959-,14961-	scaffold25681:14959-14961	13489	AltA
		scaffold25681	15005	15180	+	T_00043096,T_00043097/T_00043098/T_00043099/T_00043100/T_00043101/T_00043102/T_00043103/T_00043104	scaffold25681:6638-17580W	15005^,15180^	1-,2-	15095-,15097-	scaffold25681:15095-15097	13489	AltA
		scaffold25681	16239	17110	+	T_00043096/T_00043097/T_00043098/T_00043099/T_00043100/T_00043101/T_00043103/T_00043104,T_00043102	scaffold25681:6638-17580W	16239-,17110-	1^,2^	16319^,16320^	scaffold25681:16319-16320	5302	AltD
		scaffold25681	10748	12841	+	T_00043098,T_00043096/T_00043097/T_00043099/T_00043100/T_00043102	scaffold25681:6638-17580W	10748^,12841-	0,1-2^3-4^5-6^7-8^	11123-11196^11296-11365^12400-12591^12675-12719^	scaffold25681:11123-12719	50	Other
T_00043100	Morus notabilis Dihydrolipoyllysine-residue acetyltransferase component 1 of pyruvate dehydrogenase complex partial mRNA	scaffold25681	9460	10242	+	T_00043099/T_00043101,T_00043096/T_00043097/T_00043098/T_00043100/T_00043102/T_00043103	scaffold25681:6638-17580W	9460^,10242^	1-,2-	10186-,10188-	scaffold25681:10186-10188	13489	AltA
		scaffold25681	10608	10748	+	T_00043099,T_00043096/T_00043097/T_00043098/T_00043100/T_00043101/T_00043102/T_00043103	scaffold25681:6638-17580W	10608^,10748^	1-,2-	10703-,10704-	scaffold25681:10703-10704	13489	AltA
		scaffold25681	11196	11365	+	T_00043103,T_00043096/T_00043097/T_00043099/T_00043100/T_00043101/T_00043102/T_00043104	scaffold25681:6638-17580W	11196^,11365^	1-,2-	11295-,11296-	scaffold25681:11295-11296	13489	AltA
		scaffold25681	12719	12914	+	T_00043101,T_00043096/T_00043097/T_00043099/T_00043100/T_00043102/T_00043103/T_00043104	scaffold25681:6638-17580W	12719^,12914^	1-,2-	12840-,12841-	scaffold25681:12840-12841	13489	AltA
		scaffold25681	14878	15005	+	T_00043097,T_00043096/T_00043098/T_00043099/T_00043100/T_00043101/T_00043102/T_00043103/T_00043104	scaffold25681:6638-17580W	14878^,15005^	1-,2-	14959-,14961-	scaffold25681:14959-14961	13489	AltA
		scaffold25681	15005	15180	+	T_00043096,T_00043097/T_00043098/T_00043099/T_00043100/T_00043101/T_00043102/T_00043103/T_00043104	scaffold25681:6638-17580W	15005^,15180^	1-,2-	15095-,15097-	scaffold25681:15095-15097	13489	AltA
		scaffold25681	16239	17110	+	T_00043096/T_00043097/T_00043098/T_00043099/T_00043100/T_00043101/T_00043103/T_00043104,T_00043102	scaffold25681:6638-17580W	16239-,17110-	1^,2^	16319^,16320^	scaffold25681:16319-16320	5302	AltD
		scaffold25681	10748	12841	+	T_00043098,T_00043096/T_00043097/T_00043099/T_00043100/T_00043102	scaffold25681:6638-17580W	10748^,12841-	0,1-2^3-4^5-6^7-8^	11123-11196^11296-11365^12400-12591^12675-12719^	scaffold25681:11123-12719	50	Other
T_00043098	Morus notabilis Dihydrolipoyllysine-residue acetyltransferase component 1 of pyruvate dehydrogenase complex partial mRNA	scaffold25681	9460	10242	+	T_00043099/T_00043101,T_00043096/T_00043097/T_00043098/T_00043100/T_00043102/T_00043103	scaffold25681:6638-17580W	9460^,10242^	1-,2-	10186-,10188-	scaffold25681:10186-10188	13489	AltA
		scaffold25681	10608	10748	+	T_00043099,T_00043096/T_00043097/T_00043098/T_00043100/T_00043101/T_00043102/T_00043103	scaffold25681:6638-17580W	10608^,10748^	1-,2-	10703-,10704-	scaffold25681:10703-10704	13489	AltA
		scaffold25681	14878	15005	+	T_00043097,T_00043096/T_00043098/T_00043099/T_00043100/T_00043101/T_00043102/T_00043103/T_00043104	scaffold25681:6638-17580W	14878^,15005^	1-,2-	14959-,14961-	scaffold25681:14959-14961	13489	AltA
		scaffold25681	15005	15180	+	T_00043096,T_00043097/T_00043098/T_00043099/T_00043100/T_00043101/T_00043102/T_00043103/T_00043104	scaffold25681:6638-17580W	15005^,15180^	1-,2-	15095-,15097-	scaffold25681:15095-15097	13489	AltA
		scaffold25681	16239	17110	+	T_00043096/T_00043097/T_00043098/T_00043099/T_00043100/T_00043101/T_00043103/T_00043104,T_00043102	scaffold25681:6638-17580W	16239-,17110-	1^,2^	16319^,16320^	scaffold25681:16319-16320	5302	AltD
		scaffold25681	10748	12841	+	T_00043098,T_00043096/T_00043097/T_00043099/T_00043100/T_00043102	scaffold25681:6638-17580W	10748^,12841-	0,1-2^3-4^5-6^7-8^	11123-11196^11296-11365^12400-12591^12675-12719^	scaffold25681:11123-12719	50	Other
		scaffold25681	10748	12841	+	T_00043098,T_00043103	scaffold25681:6638-17580W	10748^,12841-	0,1-2^3-4^5-6^7-8^	11123-11196^11295-11365^12400-12591^12675-12719^	scaffold25681:11123-12719	50	Other
		scaffold25681	10748	12914	+	T_00043101,T_00043098	scaffold25681:6638-17580W	10748^,12914^	1-2^3-4^5-6^7-8^9-,10-	11123-11196^11296-11365^12400-12591^12675-12719^12840-,12841-	scaffold25681:11123-12841	2	Other
T_00043097	Morus notabilis Dihydrolipoyllysine-residue acetyltransferase component 1 of pyruvate dehydrogenase complex partial mRNA	scaffold25681	9460	10242	+	T_00043099/T_00043101,T_00043096/T_00043097/T_00043098/T_00043100/T_00043102/T_00043103	scaffold25681:6638-17580W	9460^,10242^	1-,2-	10186-,10188-	scaffold25681:10186-10188	13489	AltA
		scaffold25681	10608	10748	+	T_00043099,T_00043096/T_00043097/T_00043098/T_00043100/T_00043101/T_00043102/T_00043103	scaffold25681:6638-17580W	10608^,10748^	1-,2-	10703-,10704-	scaffold25681:10703-10704	13489	AltA
		scaffold25681	14878	15005	+	T_00043097,T_00043096/T_00043098/T_00043099/T_00043100/T_00043101/T_00043102/T_00043103/T_00043104	scaffold25681:6638-17580W	14878^,15005^	1-,2-	14959-,14961-	scaffold25681:14959-14961	13489	AltA
		scaffold25681	15005	15180	+	T_00043096,T_00043097/T_00043098/T_00043099/T_00043100/T_00043101/T_00043102/T_00043103/T_00043104	scaffold25681:6638-17580W	15005^,15180^	1-,2-	15095-,15097-	scaffold25681:15095-15097	13489	AltA
		scaffold25681	16239	17110	+	T_00043096/T_00043097/T_00043098/T_00043099/T_00043100/T_00043101/T_00043103/T_00043104,T_00043102	scaffold25681:6638-17580W	16239-,17110-	1^,2^	16319^,16320^	scaffold25681:16319-16320	5302	AltD
		scaffold25681	10748	12841	+	T_00043098,T_00043096/T_00043097/T_00043099/T_00043100/T_00043102	scaffold25681:6638-17580W	10748^,12841-	0,1-2^3-4^5-6^7-8^	11123-11196^11296-11365^12400-12591^12675-12719^	scaffold25681:11123-12719	50	Other
		scaffold25681	11196	11365	+	T_00043103,T_00043096/T_00043097/T_00043099/T_00043100/T_00043101/T_00043102/T_00043104	scaffold25681:6638-17580W	11196^,11365^	1-,2-	11295-,11296-	scaffold25681:11295-11296	13489	AltA
		scaffold25681	12719	12914	+	T_00043101,T_00043096/T_00043097/T_00043099/T_00043100/T_00043102/T_00043103/T_00043104	scaffold25681:6638-17580W	12719^,12914^	1-,2-	12840-,12841-	scaffold25681:12840-12841	13489	AltA
T_00060647	Morus notabilis Dihydrolipoyllysine-residue acetyltransferase component 2 of pyruvate dehydrogenase complex partial mRNA	scaffold44640	10039	10270	-	T_00060647,T_00060646	scaffold44640:6053-11662C	10270^,10039^	1-,2-	10136-,10133-	scaffold44640:10133-10136	13489	AltA
T_00060646	Morus notabilis Dihydrolipoyllysine-residue acetyltransferase component 2 of pyruvate dehydrogenase complex partial mRNA	scaffold44640	10039	10270	-	T_00060647,T_00060646	scaffold44640:6053-11662C	10270^,10039^	1-,2-	10136-,10133-	scaffold44640:10133-10136	13489	AltA
T_00077685	Morus notabilis Dihydrolipoyllysine-residue acetyltransferase component 2 of pyruvate dehydrogenase complex partial mRNA	scaffold67536	11246	11942	+	T_00077686,T_00077685/T_00077687	scaffold67536:10849-16353W	11246^,11942^	1-,2-	11846-,11849-	scaffold67536:11846-11849	13489	AltA
		scaffold67536	12270	12501	+	T_00077685/T_00077686,T_00077687	scaffold67536:10849-16353W	12270^,12501^	1-,2-	12404-,12407-	scaffold67536:12404-12407	13489	AltA
T_00077686	Morus notabilis Dihydrolipoyllysine-residue acetyltransferase component 2 of pyruvate dehydrogenase complex partial mRNA	scaffold67536	11246	11942	+	T_00077686,T_00077685/T_00077687	scaffold67536:10849-16353W	11246^,11942^	1-,2-	11846-,11849-	scaffold67536:11846-11849	13489	AltA
		scaffold67536	12270	12501	+	T_00077685/T_00077686,T_00077687	scaffold67536:10849-16353W	12270^,12501^	1-,2-	12404-,12407-	scaffold67536:12404-12407	13489	AltA
T_00077687	Morus notabilis Dihydrolipoyllysine-residue acetyltransferase component 2 of pyruvate dehydrogenase complex partial mRNA	scaffold67536	11246	11942	+	T_00077686,T_00077685/T_00077687	scaffold67536:10849-16353W	11246^,11942^	1-,2-	11846-,11849-	scaffold67536:11846-11849	13489	AltA
		scaffold67536	12270	12501	+	T_00077685/T_00077686,T_00077687	scaffold67536:10849-16353W	12270^,12501^	1-,2-	12404-,12407-	scaffold67536:12404-12407	13489	AltA
T_00067320	PREDICTED: Prunus mume acetyl-CoA carboxylase 1-like (LOC103332986), mRNA	scaffold52731	5738	6114	-	T_00067318,T_00067319/T_00067320	scaffold52731:158-9253C	6114^,5738^	1-,2-	5833-,5831-	scaffold52731:5831-5833	13489	AltA
		scaffold52731	5315	5445	-	T_00067318,T_00067319/T_00067320	scaffold52731:158-9253C	5445^,5315^	1-,2-	5366-,5365-	scaffold52731:5365-5366	13489	AltA
		scaffold52731	3629	4051	-	T_00067319,T_00067318/T_00067320	scaffold52731:158-9253C	4051^,3629^	1-,2-	3717-,3715-	scaffold52731:3715-3717	13489	AltA
		scaffold52731	2587	2751	-	T_00067318/T_00067320,T_00067319	scaffold52731:158-9253C	2751-,2587-	1^,2^	2665^,2664^	scaffold52731:2664-2665	5302	AltD
T_00067319	PREDICTED: Prunus mume acetyl-CoA carboxylase 1-like (LOC103332986), mRNA	scaffold52731	5738	6114	-	T_00067318,T_00067319/T_00067320	scaffold52731:158-9253C	6114^,5738^	1-,2-	5833-,5831-	scaffold52731:5831-5833	13489	AltA
		scaffold52731	5315	5445	-	T_00067318,T_00067319/T_00067320	scaffold52731:158-9253C	5445^,5315^	1-,2-	5366-,5365-	scaffold52731:5365-5366	13489	AltA
		scaffold52731	3629	4051	-	T_00067319,T_00067318/T_00067320	scaffold52731:158-9253C	4051^,3629^	1-,2-	3717-,3715-	scaffold52731:3715-3717	13489	AltA
		scaffold52731	2587	2751	-	T_00067318/T_00067320,T_00067319	scaffold52731:158-9253C	2751-,2587-	1^,2^	2665^,2664^	scaffold52731:2664-2665	5302	AltD
T_00067318	PREDICTED: Prunus mume acetyl-CoA carboxylase 1-like (LOC103332986), mRNA	scaffold52731	5738	6114	-	T_00067318,T_00067319/T_00067320	scaffold52731:158-9253C	6114^,5738^	1-,2-	5833-,5831-	scaffold52731:5831-5833	13489	AltA
		scaffold52731	5315	5445	-	T_00067318,T_00067319/T_00067320	scaffold52731:158-9253C	5445^,5315^	1-,2-	5366-,5365-	scaffold52731:5365-5366	13489	AltA
		scaffold52731	3629	4051	-	T_00067319,T_00067318/T_00067320	scaffold52731:158-9253C	4051^,3629^	1-,2-	3717-,3715-	scaffold52731:3715-3717	13489	AltA
		scaffold52731	2587	2751	-	T_00067318/T_00067320,T_00067319	scaffold52731:158-9253C	2751-,2587-	1^,2^	2665^,2664^	scaffold52731:2664-2665	5302	AltD
