# Supplementary material for: Genome-Wide Analysis of Alternative Splicing and Non-Coding RNAs Reveal Complicated Transcriptional Regulation in Cannabis sativa L
Source: Int J Mol Sci. 2021 Nov 5;22(21):11989. doi: 10.3390/ijms222111989 (PMC8584933; doi:10.3390/ijms222111989)
Supplement: Supplementary file 1 [file ijms-22-11989-s001.zip › Table S7. The AS types of cellulose biosynthetic structural genes..xlsx]

## Sheet: Sheet1
Supplemental Table S7
The AS types of cellulose biosynthetic structural genes.
gene_ID	NR_annotation	chromosome	flank_start	flank_end	strand	transcript	gene_id	flank	structure	splice_chain	AS_region	AS_Events_For_this_Type	AS_events
T_00081399	PREDICTED: Gossypium raimondii cellulose synthase A catalytic subunit 4 [UDP-forming]-like (LOC105790486), mRNA	scaffold73350	5236	5499	-	T_00081399,T_00081400	scaffold73350:3637-5499C	5499[,5236^	0,1^2-	5450^5342-	scaffold73350:5342-5450	6350	IntronR
		scaffold73350	3768	5155	-	T_00081400,T_00081399	scaffold73350:3637-5499C	5155-,3768^	0,1^2-	5021^4202-	scaffold73350:4202-5021	6350	IntronR
T_00081400	PREDICTED: Gossypium raimondii cellulose synthase A catalytic subunit 4 [UDP-forming]-like (LOC105790486), mRNA	scaffold73350	5236	5499	-	T_00081399,T_00081400	scaffold73350:3637-5499C	5499[,5236^	0,1^2-	5450^5342-	scaffold73350:5342-5450	6350	IntronR
		scaffold73350	3768	5155	-	T_00081400,T_00081399	scaffold73350:3637-5499C	5155-,3768^	0,1^2-	5021^4202-	scaffold73350:4202-5021	6350	IntronR
T_00093434	Eucalyptus grandis cellulose synthase A catalytic subunit 1 [UDP-forming] (LOC104437683), mRNA_x0001_|67003914|gb|DQ014509.1| Eucalyptus grandis cellulose synthase 5 (CesA5) mRNA, complete cds	scaffold96127	5113	5599	+	T_00093434,T_00093435	scaffold96127:4398-8184W	5113^,5599^	1-,2-	5455-,5467-	scaffold96127:5455-5467	13489	AltA
T_00093435	Eucalyptus grandis cellulose synthase A catalytic subunit 1 [UDP-forming] (LOC104437683), mRNA_x0001_|67003914|gb|DQ014509.1| Eucalyptus grandis cellulose synthase 5 (CesA5) mRNA, complete cds	scaffold96127	5113	5599	+	T_00093434,T_00093435	scaffold96127:4398-8184W	5113^,5599^	1-,2-	5455-,5467-	scaffold96127:5455-5467	13489	AltA
T_00021081	Morus notabilis Cellulose synthase-like protein D4 partial mRNA	scaffold125414	1201	3740	+	T_00021082,T_00021081	scaffold125414:683-4778W	1201^,3740-	0,1-2^3-4^	1351-1785^1921-3595^	scaffold125414:1351-3595	308	ExonS+ExonS
T_00021082	Morus notabilis Cellulose synthase-like protein D4 partial mRNA	scaffold125414	1201	3740	+	T_00021082,T_00021081	scaffold125414:683-4778W	1201^,3740-	0,1-2^3-4^	1351-1785^1921-3595^	scaffold125414:1351-3595	308	ExonS+ExonS
T_00017911	Morus notabilis UDP-galactose transporter 1 partial mRNA	scaffold117255	1039	2146	+	T_00017911,T_00017912	scaffold117255:20-2146W	1039^,2146]	1-2^4-,3-	1376-1427^1658-,1606-	scaffold117255:1376-1658	1171	Other
T_00017912	Morus notabilis UDP-galactose transporter 1 partial mRNA	scaffold117256	1039	2146	+	T_00017911,T_00017913	scaffold117255:20-2147W	1039^,2147]	1-2^4-,4-	1376-1427^1658-,1607-	scaffold117255:1376-1659	1172	Other
T_00025817	Morus notabilis UDP-galactose/UDP-glucose transporter 4 partial mRNA	scaffold13904	45151	45375	-	T_00025817/T_00025819,T_00025818	scaffold13904:36930-45759C	45375^,45151^	1-,2-	45271-,45258-	scaffold13904:45258-45271	13489	AltA
T_00025818	Morus notabilis UDP-galactose/UDP-glucose transporter 4 partial mRNA	scaffold13904	45151	45375	-	T_00025817/T_00025819,T_00025818	scaffold13904:36930-45759C	45375^,45151^	1-,2-	45271-,45258-	scaffold13904:45258-45271	13489	AltA
T_00025819	Morus notabilis UDP-galactose/UDP-glucose transporter 4 partial mRNA	scaffold13904	45151	45375	-	T_00025817/T_00025819,T_00025818	scaffold13904:36930-45759C	45375^,45151^	1-,2-	45271-,45258-	scaffold13904:45258-45271	13489	AltA
T_00046410	Morus notabilis UDP-galactose/UDP-glucose transporter 5B partial mRNA	scaffold28788	4466	4928	+	T_00046410,T_00046411	scaffold28788:4466-6140W	4466[,4928-	1^,2^	4834^,4845^	scaffold28788:4834-4845	5302	AltD
T_00046411	Morus notabilis UDP-galactose/UDP-glucose transporter 5B partial mRNA	scaffold28789	4466	4928	+	T_00046410,T_00046412	scaffold28788:4466-6141W	4466[,4929-	1^,3^	4834^,4846^	scaffold28788:4834-4846	5303	AltD
T_00068007	PREDICTED: Pyrus x bretschneideri UDP-galactose/UDP-glucose transporter 5B-like (LOC103948944), mRNA_x0001_|694416725||XM_009338204.1| PREDICTED: Pyrus x bretschneideri UDP-galactose/UDP-glucose transporter 5B-like (LOC103929056), mRNA	scaffold5384	5015	5536	-	T_00068007,T_00068008/T_00068010/T_00068011/T_00068012/T_00068013/T_00068014	scaffold5384:4034-8653C	5536-,5015^	0,1^2-	5424^5103-	scaffold5384:5103-5424	6350	IntronR
		scaffold5384	4937	5871	-	T_00068007,T_00068009	scaffold5384:4034-8653C	5871-,4937-	1^2-5^,3^4-6^	5792^5536-5015^,5424^5103-5013^	scaffold5384:5013-5792	5	Other
		scaffold5384	4664	4851	-	T_00068007,T_00068008/T_00068009/T_00068010/T_00068011/T_00068012/T_00068013/T_00068014	scaffold5384:4034-8653C	4851^,4664^	1-,2-	4734-,4732-	scaffold5384:4732-4734	13489	AltA
T_00068008	Morus notabilis UDP-galactose/UDP-glucose transporter 5B partial mRNA	scaffold5384	7556	8065	-	T_00068009/T_00068010/T_00068011/T_00068012/T_00068013/T_00068014,T_00068008	scaffold5384:4034-8653C	8065^,7556^	1-,2-	7669-,7633-	scaffold5384:7633-7669	13489	AltA
		scaffold5384	5792	6665	-	T_00068008/T_00068010/T_00068013,T_00068011/T_00068012	scaffold5384:4034-8653C	6665^,5792^	1-,2-	5871-,5867-	scaffold5384:5867-5871	13489	AltA
		scaffold5384	5536	6665	-	T_00068014,T_00068008/T_00068010/T_00068013	scaffold5384:4034-8653C	6665^,5536-	0,1-2^	5871-5792^	scaffold5384:5792-5871	2766	ExonS
		scaffold5384	5424	5871	-	T_00068009,T_00068008/T_00068010/T_00068013	scaffold5384:4034-8653C	5871-,5424^	0,1^2-	5792^5536-	scaffold5384:5536-5792	6350	IntronR
		scaffold5384	5015	5536	-	T_00068007,T_00068008/T_00068010/T_00068011/T_00068012/T_00068013/T_00068014	scaffold5384:4034-8653C	5536-,5015^	0,1^2-	5424^5103-	scaffold5384:5103-5424	6350	IntronR
		scaffold5384	4937	5103	-	T_00068008/T_00068010/T_00068011/T_00068012/T_00068013/T_00068014,T_00068009	scaffold5384:4034-8653C	5103-,4937-	1^,2^	5015^,5013^	scaffold5384:5013-5015	5302	AltD
		scaffold5384	4664	4851	-	T_00068007,T_00068008/T_00068009/T_00068010/T_00068011/T_00068012/T_00068013/T_00068014	scaffold5384:4034-8653C	4851^,4664^	1-,2-	4734-,4732-	scaffold5384:4732-4734	13489	AltA
T_00068009	Morus notabilis UDP-galactose/UDP-glucose transporter 5B partial mRNA	scaffold5384	7556	8065	-	T_00068009/T_00068010/T_00068011/T_00068012/T_00068013/T_00068014,T_00068008	scaffold5384:4034-8653C	8065^,7556^	1-,2-	7669-,7633-	scaffold5384:7633-7669	13489	AltA
		scaffold5384	5424	5871	-	T_00068009,T_00068008/T_00068010/T_00068013	scaffold5384:4034-8653C	5871-,5424^	0,1^2-	5792^5536-	scaffold5384:5536-5792	6350	IntronR
		scaffold5384	5424	6665	-	T_00068009,T_00068011/T_00068012	scaffold5384:4034-8653C	6665^,5424^	1-,2-3^4-	5871-,5867-5792^5536-	scaffold5384:5536-5871	513	AltA+IntronR2
		scaffold5384	5424	6665	-	T_00068009,T_00068014	scaffold5384:4034-8653C	6665^,5424^	1-,2-	5871-,5536-	scaffold5384:5536-5871	13489	AltA
		scaffold5384	4937	5103	-	T_00068008/T_00068010/T_00068011/T_00068012/T_00068013/T_00068014,T_00068009	scaffold5384:4034-8653C	5103-,4937-	1^,2^	5015^,5013^	scaffold5384:5013-5015	5302	AltD
		scaffold5384	4937	5871	-	T_00068007,T_00068009	scaffold5384:4034-8653C	5871-,4937-	1^2-5^,3^4-6^	5792^5536-5015^,5424^5103-5013^	scaffold5384:5013-5792	5	Other
		scaffold5384	4664	4851	-	T_00068007,T_00068008/T_00068009/T_00068010/T_00068011/T_00068012/T_00068013/T_00068014	scaffold5384:4034-8653C	4851^,4664^	1-,2-	4734-,4732-	scaffold5384:4732-4734	13489	AltA
T_00068010	Morus notabilis UDP-galactose/UDP-glucose transporter 5B partial mRNA	scaffold5384	8191	8511	-	T_00068010/T_00068011,T_00068012	scaffold5384:4034-8653C	8511[,8191-	1^,2^	8285^,8274^	scaffold5384:8274-8285	5302	AltD
		scaffold5384	7556	8065	-	T_00068009/T_00068010/T_00068011/T_00068012/T_00068013/T_00068014,T_00068008	scaffold5384:4034-8653C	8065^,7556^	1-,2-	7669-,7633-	scaffold5384:7633-7669	13489	AltA
		scaffold5384	5792	6665	-	T_00068008/T_00068010/T_00068013,T_00068011/T_00068012	scaffold5384:4034-8653C	6665^,5792^	1-,2-	5871-,5867-	scaffold5384:5867-5871	13489	AltA
		scaffold5384	5536	6665	-	T_00068014,T_00068008/T_00068010/T_00068013	scaffold5384:4034-8653C	6665^,5536-	0,1-2^	5871-5792^	scaffold5384:5792-5871	2766	ExonS
		scaffold5384	5424	5871	-	T_00068009,T_00068008/T_00068010/T_00068013	scaffold5384:4034-8653C	5871-,5424^	0,1^2-	5792^5536-	scaffold5384:5536-5792	6350	IntronR
		scaffold5384	5015	5536	-	T_00068007,T_00068008/T_00068010/T_00068011/T_00068012/T_00068013/T_00068014	scaffold5384:4034-8653C	5536-,5015^	0,1^2-	5424^5103-	scaffold5384:5103-5424	6350	IntronR
		scaffold5384	4937	5103	-	T_00068008/T_00068010/T_00068011/T_00068012/T_00068013/T_00068014,T_00068009	scaffold5384:4034-8653C	5103-,4937-	1^,2^	5015^,5013^	scaffold5384:5013-5015	5302	AltD
		scaffold5384	4664	4851	-	T_00068007,T_00068008/T_00068009/T_00068010/T_00068011/T_00068012/T_00068013/T_00068014	scaffold5384:4034-8653C	4851^,4664^	1-,2-	4734-,4732-	scaffold5384:4732-4734	13489	AltA
T_00068011	Morus notabilis UDP-galactose/UDP-glucose transporter 5B partial mRNA	scaffold5384	5015	5536	-	T_00068007,T_00068008/T_00068010/T_00068011/T_00068012/T_00068013/T_00068014	scaffold5384:4034-8653C	5536-,5015^	0,1^2-	5424^5103-	scaffold5384:5103-5424	6350	IntronR
		scaffold5384	4937	5103	-	T_00068008/T_00068010/T_00068011/T_00068012/T_00068013/T_00068014,T_00068009	scaffold5384:4034-8653C	5103-,4937-	1^,2^	5015^,5013^	scaffold5384:5013-5015	5302	AltD
		scaffold5384	4664	4851	-	T_00068007,T_00068008/T_00068009/T_00068010/T_00068011/T_00068012/T_00068013/T_00068014	scaffold5384:4034-8653C	4851^,4664^	1-,2-	4734-,4732-	scaffold5384:4732-4734	13489	AltA
T_00068012	Morus notabilis UDP-galactose/UDP-glucose transporter 5B partial mRNA	scaffold5384	8191	8511	-	T_00068010/T_00068011,T_00068012	scaffold5384:4034-8653C	8511[,8191-	1^,2^	8285^,8274^	scaffold5384:8274-8285	5302	AltD
		scaffold5384	7556	8065	-	T_00068009/T_00068010/T_00068011/T_00068012/T_00068013/T_00068014,T_00068008	scaffold5384:4034-8653C	8065^,7556^	1-,2-	7669-,7633-	scaffold5384:7633-7669	13489	AltA
		scaffold5384	5792	6665	-	T_00068008/T_00068010/T_00068013,T_00068011/T_00068012	scaffold5384:4034-8653C	6665^,5792^	1-,2-	5871-,5867-	scaffold5384:5867-5871	13489	AltA
		scaffold5384	5536	6665	-	T_00068014,T_00068011/T_00068012	scaffold5384:4034-8653C	6665^,5536-	0,1-2^	5867-5792^	scaffold5384:5792-5867	2766	ExonS
		scaffold5384	5424	6665	-	T_00068009,T_00068011/T_00068012	scaffold5384:4034-8653C	6665^,5424^	1-,2-3^4-	5871-,5867-5792^5536-	scaffold5384:5536-5871	513	AltA+IntronR2
		scaffold5384	5015	5536	-	T_00068007,T_00068008/T_00068010/T_00068011/T_00068012/T_00068013/T_00068014	scaffold5384:4034-8653C	5536-,5015^	0,1^2-	5424^5103-	scaffold5384:5103-5424	6350	IntronR
		scaffold5384	4937	5103	-	T_00068008/T_00068010/T_00068011/T_00068012/T_00068013/T_00068014,T_00068009	scaffold5384:4034-8653C	5103-,4937-	1^,2^	5015^,5013^	scaffold5384:5013-5015	5302	AltD
		scaffold5384	4664	4851	-	T_00068007,T_00068008/T_00068009/T_00068010/T_00068011/T_00068012/T_00068013/T_00068014	scaffold5384:4034-8653C	4851^,4664^	1-,2-	4734-,4732-	scaffold5384:4732-4734	13489	AltA
T_00068013	Morus notabilis UDP-galactose/UDP-glucose transporter 5B partial mRNA	scaffold5384	7556	8065	-	T_00068009/T_00068010/T_00068011/T_00068012/T_00068013/T_00068014,T_00068008	scaffold5384:4034-8653C	8065^,7556^	1-,2-	7669-,7633-	scaffold5384:7633-7669	13489	AltA
		scaffold5384	5792	6665	-	T_00068008/T_00068010/T_00068013,T_00068011/T_00068012	scaffold5384:4034-8653C	6665^,5792^	1-,2-	5871-,5867-	scaffold5384:5867-5871	13489	AltA
		scaffold5384	5536	6665	-	T_00068014,T_00068008/T_00068010/T_00068013	scaffold5384:4034-8653C	6665^,5536-	0,1-2^	5871-5792^	scaffold5384:5792-5871	2766	ExonS
		scaffold5384	5424	5871	-	T_00068009,T_00068008/T_00068010/T_00068013	scaffold5384:4034-8653C	5871-,5424^	0,1^2-	5792^5536-	scaffold5384:5536-5792	6350	IntronR
		scaffold5384	5015	5536	-	T_00068007,T_00068008/T_00068010/T_00068011/T_00068012/T_00068013/T_00068014	scaffold5384:4034-8653C	5536-,5015^	0,1^2-	5424^5103-	scaffold5384:5103-5424	6350	IntronR
		scaffold5384	4937	5103	-	T_00068008/T_00068010/T_00068011/T_00068012/T_00068013/T_00068014,T_00068009	scaffold5384:4034-8653C	5103-,4937-	1^,2^	5015^,5013^	scaffold5384:5013-5015	5302	AltD
		scaffold5384	4664	4851	-	T_00068007,T_00068008/T_00068009/T_00068010/T_00068011/T_00068012/T_00068013/T_00068014	scaffold5384:4034-8653C	4851^,4664^	1-,2-	4734-,4732-	scaffold5384:4732-4734	13489	AltA
T_00068014	Morus notabilis UDP-galactose/UDP-glucose transporter 5B partial mRNA	scaffold5384	7556	8065	-	T_00068009/T_00068010/T_00068011/T_00068012/T_00068013/T_00068014,T_00068008	scaffold5384:4034-8653C	8065^,7556^	1-,2-	7669-,7633-	scaffold5384:7633-7669	13489	AltA
		scaffold5384	5536	6665	-	T_00068014,T_00068011/T_00068012	scaffold5384:4034-8653C	6665^,5536-	0,1-2^	5867-5792^	scaffold5384:5792-5867	2766	ExonS
		scaffold5384	5536	6665	-	T_00068014,T_00068008/T_00068010/T_00068013	scaffold5384:4034-8653C	6665^,5536-	0,1-2^	5871-5792^	scaffold5384:5792-5871	2766	ExonS
		scaffold5384	5424	6665	-	T_00068009,T_00068014	scaffold5384:4034-8653C	6665^,5424^	1-,2-	5871-,5536-	scaffold5384:5536-5871	13489	AltA
		scaffold5384	5015	5536	-	T_00068007,T_00068008/T_00068010/T_00068011/T_00068012/T_00068013/T_00068014	scaffold5384:4034-8653C	5536-,5015^	0,1^2-	5424^5103-	scaffold5384:5103-5424	6350	IntronR
		scaffold5384	4937	5103	-	T_00068008/T_00068010/T_00068011/T_00068012/T_00068013/T_00068014,T_00068009	scaffold5384:4034-8653C	5103-,4937-	1^,2^	5015^,5013^	scaffold5384:5013-5015	5302	AltD
		scaffold5384	4664	4851	-	T_00068007,T_00068008/T_00068009/T_00068010/T_00068011/T_00068012/T_00068013/T_00068014	scaffold5384:4034-8653C	4851^,4664^	1-,2-	4734-,4732-	scaffold5384:4732-4734	13489	AltA
T_00081378	Morus notabilis UDP-galactose/UDP-glucose transporter 3 partial mRNA	scaffold7333	856	1279	-	T_00081378,T_00081379	scaffold7333:1-2138C	1279^,856^	1-,2-	887-,886-	scaffold7333:886-887	13489	AltA
		scaffold7333	1	507	-	T_00081378,T_00081379	scaffold7333:1-2138C	507-,1]	0,1^2-	404^208-	scaffold7333:208-404	6350	IntronR
T_00081379	Morus notabilis UDP-galactose/UDP-glucose transporter 3 partial mRNA	scaffold7333	856	1279	-	T_00081378,T_00081379	scaffold7333:1-2138C	1279^,856^	1-,2-	887-,886-	scaffold7333:886-887	13489	AltA
		scaffold7333	1	507	-	T_00081378,T_00081379	scaffold7333:1-2138C	507-,1]	0,1^2-	404^208-	scaffold7333:208-404	6350	IntronR
T_00084685	PREDICTED: Gossypium raimondii UDP-galactose/UDP-glucose transporter 2-like (LOC105763822), transcript variant X1, mRNA	scaffold7893	52860	53275	-	T_00084686,T_00084685	scaffold7893:52745-54262C	53275^,52860^	1-2^4-,3-	53194-53177^53043-,53061-	scaffold7893:53043-53194	1171	Other
		scaffold7893	52860	53275	-	T_00084687,T_00084685	scaffold7893:52745-54262C	53275^,52860^	1-2^4-,3-	53194-53155^53021-,53061-	scaffold7893:53021-53194	1171	Other
T_00084686	PREDICTED: Gossypium raimondii UDP-galactose/UDP-glucose transporter 2-like (LOC105763822), transcript variant X1, mRNA	scaffold7893	52860	53194	-	T_00084686,T_00084687	scaffold7893:52745-54262C	53194-,52860^	1^3-,2^4-	53177^53043-,53155^53021-	scaffold7893:53021-53177	1086	AltD+AltA+IntronR
		scaffold7893	52860	53275	-	T_00084686,T_00084685	scaffold7893:52745-54262C	53275^,52860^	1-2^4-,3-	53194-53177^53043-,53061-	scaffold7893:53043-53194	1171	Other
T_00084687	PREDICTED: Gossypium raimondii UDP-galactose/UDP-glucose transporter 2-like (LOC105763822), transcript variant X1, mRNA	scaffold7893	52860	53194	-	T_00084686,T_00084687	scaffold7893:52745-54262C	53194-,52860^	1^3-,2^4-	53177^53043-,53155^53021-	scaffold7893:53021-53177	1086	AltD+AltA+IntronR
T_00018148	Morus notabilis 125 kDa kinesin-related protein partial mRNA	scaffold117923	145	388	-	T_00018149/T_00018150,T_00018148	scaffold117923:145-4909C	388^,145]	1-,2-	253-,231-	scaffold117923:231-253	13489	AltA
T_00018149	Morus notabilis 125 kDa kinesin-related protein partial mRNA	scaffold117923	4079	4909	-	T_00018149,T_00018150	scaffold117923:145-4909C	4909[,4079-	1^3-4^,2^	4712^4561-4542^,4692^	scaffold117923:4542-4712	773	Other
		scaffold117923	145	388	-	T_00018149/T_00018150,T_00018148	scaffold117923:145-4909C	388^,145]	1-,2-	253-,231-	scaffold117923:231-253	13489	AltA
T_00018150	Morus notabilis 125 kDa kinesin-related protein partial mRNA	scaffold117923	4079	4909	-	T_00018149,T_00018150	scaffold117923:145-4909C	4909[,4079-	1^3-4^,2^	4712^4561-4542^,4692^	scaffold117923:4542-4712	773	Other
		scaffold117923	145	388	-	T_00018149/T_00018150,T_00018148	scaffold117923:145-4909C	388^,145]	1-,2-	253-,231-	scaffold117923:231-253	13489	AltA
T_00037071	Morus notabilis Kinesin-related protein 4 partial mRNA	scaffold20234	5493	5657	-	T_00037071,T_00037072/T_00037074	scaffold20234:1353-7663C	5657^,5493^	1-,2-	5575-,5574-	scaffold20234:5574-5575	13489	AltA
		scaffold20234	5493	5657	-	T_00037073,T_00037071	scaffold20234:1353-7663C	5657^,5493^	1-,2-	5576-,5575-	scaffold20234:5575-5576	13489	AltA
		scaffold20234	5333	5493	-	T_00037072,T_00037071/T_00037073/T_00037074	scaffold20234:1353-7663C	5493^,5333^	1-,2-	5405-,5400-	scaffold20234:5400-5405	13489	AltA
T_00037072	Morus notabilis Kinesin-related protein 4 partial mRNA	scaffold20234	5493	5657	-	T_00037071,T_00037072/T_00037074	scaffold20234:1353-7663C	5657^,5493^	1-,2-	5575-,5574-	scaffold20234:5574-5575	13489	AltA
		scaffold20234	5493	5657	-	T_00037073,T_00037072/T_00037074	scaffold20234:1353-7663C	5657^,5493^	1-,2-	5576-,5574-	scaffold20234:5574-5576	13489	AltA
		scaffold20234	5333	5493	-	T_00037072,T_00037071/T_00037073/T_00037074	scaffold20234:1353-7663C	5493^,5333^	1-,2-	5405-,5400-	scaffold20234:5400-5405	13489	AltA
T_00037073	Morus notabilis Kinesin-related protein 4 partial mRNA	scaffold20234	5493	5657	-	T_00037073,T_00037071	scaffold20234:1353-7663C	5657^,5493^	1-,2-	5576-,5575-	scaffold20234:5575-5576	13489	AltA
		scaffold20234	5493	5657	-	T_00037073,T_00037072/T_00037074	scaffold20234:1353-7663C	5657^,5493^	1-,2-	5576-,5574-	scaffold20234:5574-5576	13489	AltA
		scaffold20234	5333	5493	-	T_00037072,T_00037071/T_00037073/T_00037074	scaffold20234:1353-7663C	5493^,5333^	1-,2-	5405-,5400-	scaffold20234:5400-5405	13489	AltA
T_00037074	Morus notabilis Kinesin-related protein 4 partial mRNA	scaffold20234	5493	5657	-	T_00037071,T_00037072/T_00037074	scaffold20234:1353-7663C	5657^,5493^	1-,2-	5575-,5574-	scaffold20234:5574-5575	13489	AltA
		scaffold20234	5493	5657	-	T_00037073,T_00037072/T_00037074	scaffold20234:1353-7663C	5657^,5493^	1-,2-	5576-,5574-	scaffold20234:5574-5576	13489	AltA
		scaffold20234	5333	5493	-	T_00037072,T_00037071/T_00037073/T_00037074	scaffold20234:1353-7663C	5493^,5333^	1-,2-	5405-,5400-	scaffold20234:5400-5405	13489	AltA
T_00045561	Morus notabilis Kinesin-related protein 11 partial mRNA	scaffold27957	48516	48780	+	T_00045561,T_00045562	scaffold27957:43348-50426W	48516^,48780^	1-,2-	48627-,48733-	scaffold27957:48627-48733	13489	AltA
T_00045562	Morus notabilis Kinesin-related protein 11 partial mRNA	scaffold27957	48516	48780	+	T_00045561,T_00045562	scaffold27957:43348-50426W	48516^,48780^	1-,2-	48627-,48733-	scaffold27957:48627-48733	13489	AltA
T_00059509	Morus notabilis Kinesin-related protein 4 partial mRNA	scaffold43312	2597	3333	+	T_00059511/T_00059513,T_00059509/T_00059510/T_00059512	scaffold43312:1810-8542W	2597^,3333^	1-,2-	2956-,2959-	scaffold43312:2956-2959	13489	AltA
		scaffold43312	3638	3947	+	T_00059509/T_00059511,T_00059510/T_00059512/T_00059513	scaffold43312:1810-8542W	3638^,3947^	1-2^4-,3-	3767-3806^3887-,3847-	scaffold43312:3767-3887	1171	Other
		scaffold43312	5791	7260	+	T_00059509/T_00059513,T_00059510	scaffold43312:1810-8542W	5791-,7260^	0,1^2-	6935^7089-	scaffold43312:6935-7089	6350	IntronR
		scaffold43312	5791	7260	+	T_00059509/T_00059513,T_00059511	scaffold43312:1810-8542W	5791-,7260^	0,1^2-3^4-5^6-	6644^6702-6712^6794-6935^7089-	scaffold43312:6644-7089	122	Other
		scaffold43312	5791	7260	+	T_00059509/T_00059513,T_00059512	scaffold43312:1810-8542W	5791-,7260^	0,1^2-	6782^7089-	scaffold43312:6782-7089	6350	IntronR
T_00059510	Morus notabilis Kinesin-related protein 4 partial mRNA	scaffold43312	2597	3333	+	T_00059511/T_00059513,T_00059509/T_00059510/T_00059512	scaffold43312:1810-8542W	2597^,3333^	1-,2-	2956-,2959-	scaffold43312:2956-2959	13489	AltA
		scaffold43312	3638	3947	+	T_00059509/T_00059511,T_00059510/T_00059512/T_00059513	scaffold43312:1810-8542W	3638^,3947^	1-2^4-,3-	3767-3806^3887-,3847-	scaffold43312:3767-3887	1171	Other
		scaffold43312	5791	6935	+	T_00059510,T_00059511	scaffold43312:1810-8542W	5791-,6935^	0,1^2-3^4-	6644^6702-6712^6794-	scaffold43312:6644-6794	815	IntronR+IntronR
		scaffold43312	5791	7089	+	T_00059512,T_00059510	scaffold43312:1810-8542W	5791-,7089-	1^,2^	6782^,6935^	scaffold43312:6782-6935	5302	AltD
		scaffold43312	5791	7260	+	T_00059509/T_00059513,T_00059510	scaffold43312:1810-8542W	5791-,7260^	0,1^2-	6935^7089-	scaffold43312:6935-7089	6350	IntronR
T_00059511	Morus notabilis Kinesin-related protein 4 partial mRNA	scaffold43312	2597	3333	+	T_00059511/T_00059513,T_00059509/T_00059510/T_00059512	scaffold43312:1810-8542W	2597^,3333^	1-,2-	2956-,2959-	scaffold43312:2956-2959	13489	AltA
		scaffold43312	3638	3947	+	T_00059509/T_00059511,T_00059510/T_00059512/T_00059513	scaffold43312:1810-8542W	3638^,3947^	1-2^4-,3-	3767-3806^3887-,3847-	scaffold43312:3767-3887	1171	Other
		scaffold43312	5791	6935	+	T_00059510,T_00059511	scaffold43312:1810-8542W	5791-,6935^	0,1^2-3^4-	6644^6702-6712^6794-	scaffold43312:6644-6794	815	IntronR+IntronR
		scaffold43312	5791	7089	+	T_00059511,T_00059512	scaffold43312:1810-8542W	5791-,7089-	1^2-3^5-6^,4^	6644^6702-6712^6794-6935^,6782^	scaffold43312:6644-6935	17	Other
		scaffold43312	5791	7260	+	T_00059509/T_00059513,T_00059511	scaffold43312:1810-8542W	5791-,7260^	0,1^2-3^4-5^6-	6644^6702-6712^6794-6935^7089-	scaffold43312:6644-7089	122	Other
T_00059512	Morus notabilis Kinesin-related protein 4 partial mRNA	scaffold43312	2597	3333	+	T_00059511/T_00059513,T_00059509/T_00059510/T_00059512	scaffold43312:1810-8542W	2597^,3333^	1-,2-	2956-,2959-	scaffold43312:2956-2959	13489	AltA
		scaffold43312	3638	3947	+	T_00059509/T_00059511,T_00059510/T_00059512/T_00059513	scaffold43312:1810-8542W	3638^,3947^	1-2^4-,3-	3767-3806^3887-,3847-	scaffold43312:3767-3887	1171	Other
		scaffold43312	5791	7260	+	T_00059509/T_00059513,T_00059512	scaffold43312:1810-8542W	5791-,7260^	0,1^2-	6782^7089-	scaffold43312:6782-7089	6350	IntronR
		scaffold43312	5791	7089	+	T_00059512,T_00059510	scaffold43312:1810-8542W	5791-,7089-	1^,2^	6782^,6935^	scaffold43312:6782-6935	5302	AltD
		scaffold43312	5791	7089	+	T_00059511,T_00059512	scaffold43312:1810-8542W	5791-,7089-	1^2-3^5-6^,4^	6644^6702-6712^6794-6935^,6782^	scaffold43312:6644-6935	17	Other
T_00059513	Morus notabilis Kinesin-related protein 4 partial mRNA	scaffold43312	2597	3333	+	T_00059511/T_00059513,T_00059509/T_00059510/T_00059512	scaffold43312:1810-8542W	2597^,3333^	1-,2-	2956-,2959-	scaffold43312:2956-2959	13489	AltA
		scaffold43312	3638	3947	+	T_00059509/T_00059511,T_00059510/T_00059512/T_00059513	scaffold43312:1810-8542W	3638^,3947^	1-2^4-,3-	3767-3806^3887-,3847-	scaffold43312:3767-3887	1171	Other
		scaffold43312	5791	7260	+	T_00059509/T_00059513,T_00059510	scaffold43312:1810-8542W	5791-,7260^	0,1^2-	6935^7089-	scaffold43312:6935-7089	6350	IntronR
		scaffold43312	5791	7260	+	T_00059509/T_00059513,T_00059511	scaffold43312:1810-8542W	5791-,7260^	0,1^2-3^4-5^6-	6644^6702-6712^6794-6935^7089-	scaffold43312:6644-7089	122	Other
		scaffold43312	5791	7260	+	T_00059509/T_00059513,T_00059512	scaffold43312:1810-8542W	5791-,7260^	0,1^2-	6782^7089-	scaffold43312:6782-7089	6350	IntronR
T_00060604	Morus notabilis Kinesin-related protein 11 partial mRNA	scaffold44585	3449	3827	+	T_00060604,T_00060605	scaffold44585:1428-4566W	3449^,3827^	1-,2-	3774-,3775-	scaffold44585:3774-3775	13489	AltA
T_00060605	Morus notabilis Kinesin-related protein 11 partial mRNA	scaffold44586	3449	3827	+	T_00060604,T_00060606	scaffold44585:1428-4567W	3449^,3828^	1-,3-	3774-,3776-	scaffold44585:3774-3776	13490	AltA
T_00061380	Morus notabilis Kinesin-related protein 11 partial mRNA	scaffold45603	4891	5219	-	T_00061381/T_00061382/T_00061383/T_00061386/T_00061387,T_00061380/T_00061384/T_00061385	scaffold45603:3505-7228C	5219^,4891^	1-,2-	5130-,5115-	scaffold45603:5115-5130	13489	AltA
T_00061381	Morus notabilis Kinesin-related protein 11 partial mRNA	scaffold45603	4891	5219	-	T_00061381/T_00061382/T_00061383/T_00061386/T_00061387,T_00061380/T_00061384/T_00061385	scaffold45603:3505-7228C	5219^,4891^	1-,2-	5130-,5115-	scaffold45603:5115-5130	13489	AltA
T_00061382	Morus notabilis Kinesin-related protein 11 partial mRNA	scaffold45603	4891	5219	-	T_00061381/T_00061382/T_00061383/T_00061386/T_00061387,T_00061380/T_00061384/T_00061385	scaffold45603:3505-7228C	5219^,4891^	1-,2-	5130-,5115-	scaffold45603:5115-5130	13489	AltA
T_00061383	Morus notabilis Kinesin-related protein 11 partial mRNA	scaffold45604	4891	5219	-	T_00061381/T_00061382/T_00061383/T_00061386/T_00061387,T_00061380/T_00061384/T_00061386	scaffold45603:3505-7229C	5219^,4892^	1-,3-	5130-,5116-	scaffold45603:5115-5131	13490	AltA
T_00061384	Morus notabilis Kinesin-related protein 11 partial mRNA	scaffold45603	6125	7228	-	T_00061385/T_00061386,T_00061384	scaffold45603:3505-7228C	7228[,6125-	1^,2^	6793^,6541^	scaffold45603:6541-6793	5302	AltD
		scaffold45603	5942	7228	-	T_00061387,T_00061384	scaffold45603:3505-7228C	7228[,5942^	1^3-,2^4-	6793^6184-,6541^6125-	scaffold45603:6125-6793	1086	AltD+AltA+IntronR
		scaffold45603	4891	5219	-	T_00061381/T_00061382/T_00061383/T_00061386/T_00061387,T_00061380/T_00061384/T_00061385	scaffold45603:3505-7228C	5219^,4891^	1-,2-	5130-,5115-	scaffold45603:5115-5130	13489	AltA
T_00061385	Morus notabilis Kinesin-related protein 11 partial mRNA	scaffold45603	6125	7228	-	T_00061385/T_00061386,T_00061384	scaffold45603:3505-7228C	7228[,6125-	1^,2^	6793^,6541^	scaffold45603:6541-6793	5302	AltD
		scaffold45603	5942	6793	-	T_00061387,T_00061385/T_00061386	scaffold45603:3505-7228C	6793^,5942^	1-,2-	6184-,6125-	scaffold45603:6125-6184	13489	AltA
		scaffold45603	4891	5219	-	T_00061381/T_00061382/T_00061383/T_00061386/T_00061387,T_00061380/T_00061384/T_00061385	scaffold45603:3505-7228C	5219^,4891^	1-,2-	5130-,5115-	scaffold45603:5115-5130	13489	AltA
T_00061386	Morus notabilis Kinesin-related protein 11 partial mRNA	scaffold45603	6125	7228	-	T_00061385/T_00061386,T_00061384	scaffold45603:3505-7228C	7228[,6125-	1^,2^	6793^,6541^	scaffold45603:6541-6793	5302	AltD
		scaffold45603	5942	6793	-	T_00061387,T_00061385/T_00061386	scaffold45603:3505-7228C	6793^,5942^	1-,2-	6184-,6125-	scaffold45603:6125-6184	13489	AltA
		scaffold45603	4891	5219	-	T_00061381/T_00061382/T_00061383/T_00061386/T_00061387,T_00061380/T_00061384/T_00061385	scaffold45603:3505-7228C	5219^,4891^	1-,2-	5130-,5115-	scaffold45603:5115-5130	13489	AltA
T_00061387	Morus notabilis Kinesin-related protein 11 partial mRNA	scaffold45603	5942	6793	-	T_00061387,T_00061385/T_00061386	scaffold45603:3505-7228C	6793^,5942^	1-,2-	6184-,6125-	scaffold45603:6125-6184	13489	AltA
		scaffold45603	5942	7228	-	T_00061387,T_00061384	scaffold45603:3505-7228C	7228[,5942^	1^3-,2^4-	6793^6184-,6541^6125-	scaffold45603:6125-6793	1086	AltD+AltA+IntronR
		scaffold45603	4891	5219	-	T_00061381/T_00061382/T_00061383/T_00061386/T_00061387,T_00061380/T_00061384/T_00061385	scaffold45603:3505-7228C	5219^,4891^	1-,2-	5130-,5115-	scaffold45603:5115-5130	13489	AltA
T_00066511	PREDICTED: Pyrus x bretschneideri 125 kDa kinesin-related protein-like (LOC103961658), mRNA	scaffold51840	49694	49857	-	T_00066511,T_00066512/T_00066513	scaffold51840:45722-52316C	49857^,49694^	1-,2-	49774-,49770-	scaffold51840:49770-49774	13489	AltA
		scaffold51840	47495	47654	-	T_00066511/T_00066512,T_00066513	scaffold51840:45722-52316C	47654^,47495^	1-,2-	47578-,47572-	scaffold51840:47572-47578	13489	AltA
T_00066512	PREDICTED: Pyrus x bretschneideri 125 kDa kinesin-related protein-like (LOC103961658), mRNA	scaffold51840	49694	49857	-	T_00066511,T_00066512/T_00066513	scaffold51840:45722-52316C	49857^,49694^	1-,2-	49774-,49770-	scaffold51840:49770-49774	13489	AltA
		scaffold51840	47495	47654	-	T_00066511/T_00066512,T_00066513	scaffold51840:45722-52316C	47654^,47495^	1-,2-	47578-,47572-	scaffold51840:47572-47578	13489	AltA
T_00066513	PREDICTED: Pyrus x bretschneideri 125 kDa kinesin-related protein-like (LOC103961658), mRNA	scaffold51840	49694	49857	-	T_00066511,T_00066512/T_00066513	scaffold51840:45722-52316C	49857^,49694^	1-,2-	49774-,49770-	scaffold51840:49770-49774	13489	AltA
T_00080222	Morus notabilis 125 kDa kinesin-related protein partial mRNA	scaffold71676	19123	19754	-	T_00080223,T_00080222	scaffold71676:18760-20781C	19754-,19123-	1^,2^	19496^,19486^	scaffold71676:19486-19496	5302	AltD
		scaffold71676	18760	19754	-	T_00080224,T_00080222	scaffold71676:18760-20781C	19754-,18760]	1^3-,2^4-	19496^19125-,19486^19123-	scaffold71676:19123-19496	1086	AltD+AltA+IntronR
T_00080223	Morus notabilis 125 kDa kinesin-related protein partial mRNA	scaffold71676	19123	19754	-	T_00080223,T_00080222	scaffold71676:18760-20781C	19754-,19123-	1^,2^	19496^,19486^	scaffold71676:19486-19496	5302	AltD
		scaffold71676	18760	19496	-	T_00080224,T_00080223	scaffold71676:18760-20781C	19496^,18760]	1-,2-	19125-,19123-	scaffold71676:19123-19125	13489	AltA
T_00080224	Morus notabilis 125 kDa kinesin-related protein partial mRNA	scaffold71676	18760	19496	-	T_00080224,T_00080223	scaffold71676:18760-20781C	19496^,18760]	1-,2-	19125-,19123-	scaffold71676:19123-19125	13489	AltA
		scaffold71676	18760	19754	-	T_00080224,T_00080222	scaffold71676:18760-20781C	19754-,18760]	1^3-,2^4-	19496^19125-,19486^19123-	scaffold71676:19123-19496	1086	AltD+AltA+IntronR
T_00081986	Morus notabilis 125 kDa kinesin-related protein partial mRNA	scaffold74375	7254	7912	-	T_00081986,T_00081987/T_00081988	scaffold74375:3425-8167C	7912-,7254^	0,1^2-	7436^7351-	scaffold74375:7351-7436	6350	IntronR
		scaffold74375	6186	6398	-	T_00081987,T_00081986	scaffold74375:3425-8167C	6398^,6186^	1-,2-	6297-,6292-	scaffold74375:6292-6297	13489	AltA
		scaffold74375	6186	6478	-	T_00081986,T_00081988	scaffold74375:3425-8167C	6478-,6186^	1^4-,2^3-	6398^6292-,6396^6297-	scaffold74375:6292-6398	511	Other
T_00081987	Morus notabilis 125 kDa kinesin-related protein partial mRNA	scaffold74375	7254	7912	-	T_00081986,T_00081987/T_00081988	scaffold74375:3425-8167C	7912-,7254^	0,1^2-	7436^7351-	scaffold74375:7351-7436	6350	IntronR
		scaffold74375	6297	6478	-	T_00081987,T_00081988	scaffold74375:3425-8167C	6478-,6297-	1^,2^	6398^,6396^	scaffold74375:6396-6398	5302	AltD
		scaffold74375	6186	6398	-	T_00081987,T_00081986	scaffold74375:3425-8167C	6398^,6186^	1-,2-	6297-,6292-	scaffold74375:6292-6297	13489	AltA
T_00081988	Morus notabilis 125 kDa kinesin-related protein partial mRNA	scaffold74375	7254	7912	-	T_00081986,T_00081987/T_00081988	scaffold74375:3425-8167C	7912-,7254^	0,1^2-	7436^7351-	scaffold74375:7351-7436	6350	IntronR
		scaffold74375	6297	6478	-	T_00081987,T_00081988	scaffold74375:3425-8167C	6478-,6297-	1^,2^	6398^,6396^	scaffold74375:6396-6398	5302	AltD
		scaffold74375	6186	6478	-	T_00081986,T_00081988	scaffold74375:3425-8167C	6478-,6186^	1^4-,2^3-	6398^6292-,6396^6297-	scaffold74375:6292-6398	511	Other
T_00087551	Morus notabilis 125 kDa kinesin-related protein partial mRNA	scaffold84349	7539	7780	-	T_00087551/T_00087553/T_00087554/T_00087555/T_00087556/T_00087557/T_00087558/T_00087559/T_00087560/T_00087561,T_00087552	scaffold84349:4229-7944C	7780^,7539^	1-,2-	7646-,7624-	scaffold84349:7624-7646	13489	AltA
		scaffold84349	7068	7253	-	T_00087554,T_00087551/T_00087552/T_00087553/T_00087555/T_00087556/T_00087557/T_00087558/T_00087559/T_00087560	scaffold84349:4229-7944C	7253^,7068^	1-,2-	7152-,7151-	scaffold84349:7151-7152	13489	AltA
		scaffold84349	6973	7151	-	T_00087551/T_00087552/T_00087555/T_00087557/T_00087558/T_00087560,T_00087561	scaffold84349:4229-7944C	7151-,6973-	1^,2^	7068^,7067^	scaffold84349:7067-7068	5302	AltD
		scaffold84349	6752	6973	-	T_00087551,T_00087552/T_00087554/T_00087555/T_00087557/T_00087558/T_00087560	scaffold84349:4229-7944C	6973-,6752-	1^,2^	6926^,6850^	scaffold84349:6850-6926	5302	AltD
		scaffold84349	6752	7068	-	T_00087553/T_00087556/T_00087559,T_00087551	scaffold84349:4229-7944C	7068^,6752-	0,1-2^	6973-6926^	scaffold84349:6926-6973	2766	ExonS
		scaffold84349	5841	6088	-	T_00087554,T_00087551/T_00087552/T_00087553/T_00087555/T_00087556/T_00087557/T_00087558/T_00087559/T_00087560	scaffold84349:4229-7944C	6088-,5841-	1^,2^	5940^,5937^	scaffold84349:5937-5940	5302	AltD
		scaffold84349	4229	5841	-	T_00087551/T_00087552/T_00087554/T_00087556/T_00087558,T_00087559/T_00087560	scaffold84349:4229-7944C	5841-,4229]	0,1^2-	5609^5306-	scaffold84349:5306-5609	6350	IntronR
		scaffold84349	4229	5841	-	T_00087551/T_00087552/T_00087554/T_00087556/T_00087558,T_00087553/T_00087557	scaffold84349:4229-7944C	5841-,4229]	0,1^2-	5619^5242-	scaffold84349:5242-5619	6350	IntronR
		scaffold84349	4229	5841	-	T_00087551/T_00087552/T_00087554/T_00087556/T_00087558,T_00087555	scaffold84349:4229-7944C	5841-,4229]	0,1^2-	5619^5306-	scaffold84349:5306-5619	6350	IntronR
T_00087552	Morus notabilis 125 kDa kinesin-related protein partial mRNA	scaffold84349	7539	7780	-	T_00087551/T_00087553/T_00087554/T_00087555/T_00087556/T_00087557/T_00087558/T_00087559/T_00087560/T_00087561,T_00087552	scaffold84349:4229-7944C	7780^,7539^	1-,2-	7646-,7624-	scaffold84349:7624-7646	13489	AltA
		scaffold84349	7068	7253	-	T_00087554,T_00087551/T_00087552/T_00087553/T_00087555/T_00087556/T_00087557/T_00087558/T_00087559/T_00087560	scaffold84349:4229-7944C	7253^,7068^	1-,2-	7152-,7151-	scaffold84349:7151-7152	13489	AltA
		scaffold84349	6973	7151	-	T_00087551/T_00087552/T_00087555/T_00087557/T_00087558/T_00087560,T_00087561	scaffold84349:4229-7944C	7151-,6973-	1^,2^	7068^,7067^	scaffold84349:7067-7068	5302	AltD
		scaffold84349	6752	6973	-	T_00087551,T_00087552/T_00087554/T_00087555/T_00087557/T_00087558/T_00087560	scaffold84349:4229-7944C	6973-,6752-	1^,2^	6926^,6850^	scaffold84349:6850-6926	5302	AltD
		scaffold84349	6752	7068	-	T_00087553/T_00087556/T_00087559,T_00087552/T_00087554/T_00087555/T_00087557/T_00087558/T_00087560	scaffold84349:4229-7944C	7068^,6752-	0,1-2^	6973-6850^	scaffold84349:6850-6973	2766	ExonS
		scaffold84349	5841	6088	-	T_00087554,T_00087551/T_00087552/T_00087553/T_00087555/T_00087556/T_00087557/T_00087558/T_00087559/T_00087560	scaffold84349:4229-7944C	6088-,5841-	1^,2^	5940^,5937^	scaffold84349:5937-5940	5302	AltD
		scaffold84349	4229	5841	-	T_00087551/T_00087552/T_00087554/T_00087556/T_00087558,T_00087559/T_00087560	scaffold84349:4229-7944C	5841-,4229]	0,1^2-	5609^5306-	scaffold84349:5306-5609	6350	IntronR
		scaffold84349	4229	5841	-	T_00087551/T_00087552/T_00087554/T_00087556/T_00087558,T_00087553/T_00087557	scaffold84349:4229-7944C	5841-,4229]	0,1^2-	5619^5242-	scaffold84349:5242-5619	6350	IntronR
		scaffold84349	4229	5841	-	T_00087551/T_00087552/T_00087554/T_00087556/T_00087558,T_00087555	scaffold84349:4229-7944C	5841-,4229]	0,1^2-	5619^5306-	scaffold84349:5306-5619	6350	IntronR
T_00087553	Morus notabilis 125 kDa kinesin-related protein partial mRNA	scaffold84349	7539	7780	-	T_00087551/T_00087553/T_00087554/T_00087555/T_00087556/T_00087557/T_00087558/T_00087559/T_00087560/T_00087561,T_00087552	scaffold84349:4229-7944C	7780^,7539^	1-,2-	7646-,7624-	scaffold84349:7624-7646	13489	AltA
		scaffold84349	7068	7253	-	T_00087554,T_00087551/T_00087552/T_00087553/T_00087555/T_00087556/T_00087557/T_00087558/T_00087559/T_00087560	scaffold84349:4229-7944C	7253^,7068^	1-,2-	7152-,7151-	scaffold84349:7151-7152	13489	AltA
		scaffold84349	6752	7068	-	T_00087553/T_00087556/T_00087559,T_00087551	scaffold84349:4229-7944C	7068^,6752-	0,1-2^	6973-6926^	scaffold84349:6926-6973	2766	ExonS
		scaffold84349	6752	7068	-	T_00087553/T_00087556/T_00087559,T_00087552/T_00087554/T_00087555/T_00087557/T_00087558/T_00087560	scaffold84349:4229-7944C	7068^,6752-	0,1-2^	6973-6850^	scaffold84349:6850-6973	2766	ExonS
		scaffold84349	5841	6088	-	T_00087554,T_00087551/T_00087552/T_00087553/T_00087555/T_00087556/T_00087557/T_00087558/T_00087559/T_00087560	scaffold84349:4229-7944C	6088-,5841-	1^,2^	5940^,5937^	scaffold84349:5937-5940	5302	AltD
		scaffold84349	4229	5619	-	T_00087555,T_00087553/T_00087557	scaffold84349:4229-7944C	5619^,4229]	1-,2-	5306-,5242-	scaffold84349:5242-5306	13489	AltA
		scaffold84349	4229	5841	-	T_00087551/T_00087552/T_00087554/T_00087556/T_00087558,T_00087553/T_00087557	scaffold84349:4229-7944C	5841-,4229]	0,1^2-	5619^5242-	scaffold84349:5242-5619	6350	IntronR
		scaffold84349	4229	5841	-	T_00087553/T_00087557,T_00087559/T_00087560	scaffold84349:4229-7944C	5841-,4229]	1^4-,2^3-	5619^5242-,5609^5306-	scaffold84349:5242-5619	511	Other
T_00087554	Morus notabilis 125 kDa kinesin-related protein partial mRNA	scaffold84349	7539	7780	-	T_00087551/T_00087553/T_00087554/T_00087555/T_00087556/T_00087557/T_00087558/T_00087559/T_00087560/T_00087561,T_00087552	scaffold84349:4229-7944C	7780^,7539^	1-,2-	7646-,7624-	scaffold84349:7624-7646	13489	AltA
		scaffold84349	7068	7253	-	T_00087554,T_00087551/T_00087552/T_00087553/T_00087555/T_00087556/T_00087557/T_00087558/T_00087559/T_00087560	scaffold84349:4229-7944C	7253^,7068^	1-,2-	7152-,7151-	scaffold84349:7151-7152	13489	AltA
		scaffold84349	6973	7253	-	T_00087554,T_00087561	scaffold84349:4229-7944C	7253^,6973-	1-3^,2-4^	7152-7068^,7151-7067^	scaffold84349:7067-7152	482	Other
		scaffold84349	6752	6973	-	T_00087551,T_00087552/T_00087554/T_00087555/T_00087557/T_00087558/T_00087560	scaffold84349:4229-7944C	6973-,6752-	1^,2^	6926^,6850^	scaffold84349:6850-6926	5302	AltD
		scaffold84349	6752	7068	-	T_00087553/T_00087556/T_00087559,T_00087552/T_00087554/T_00087555/T_00087557/T_00087558/T_00087560	scaffold84349:4229-7944C	7068^,6752-	0,1-2^	6973-6850^	scaffold84349:6850-6973	2766	ExonS
		scaffold84349	5841	6088	-	T_00087554,T_00087551/T_00087552/T_00087553/T_00087555/T_00087556/T_00087557/T_00087558/T_00087559/T_00087560	scaffold84349:4229-7944C	6088-,5841-	1^,2^	5940^,5937^	scaffold84349:5937-5940	5302	AltD
		scaffold84349	4229	5841	-	T_00087551/T_00087552/T_00087554/T_00087556/T_00087558,T_00087559/T_00087560	scaffold84349:4229-7944C	5841-,4229]	0,1^2-	5609^5306-	scaffold84349:5306-5609	6350	IntronR
		scaffold84349	4229	5841	-	T_00087551/T_00087552/T_00087554/T_00087556/T_00087558,T_00087553/T_00087557	scaffold84349:4229-7944C	5841-,4229]	0,1^2-	5619^5242-	scaffold84349:5242-5619	6350	IntronR
		scaffold84349	4229	5841	-	T_00087551/T_00087552/T_00087554/T_00087556/T_00087558,T_00087555	scaffold84349:4229-7944C	5841-,4229]	0,1^2-	5619^5306-	scaffold84349:5306-5619	6350	IntronR
T_00087555	Morus notabilis 125 kDa kinesin-related protein partial mRNA	scaffold84349	7539	7780	-	T_00087551/T_00087553/T_00087554/T_00087555/T_00087556/T_00087557/T_00087558/T_00087559/T_00087560/T_00087561,T_00087552	scaffold84349:4229-7944C	7780^,7539^	1-,2-	7646-,7624-	scaffold84349:7624-7646	13489	AltA
		scaffold84349	7068	7253	-	T_00087554,T_00087551/T_00087552/T_00087553/T_00087555/T_00087556/T_00087557/T_00087558/T_00087559/T_00087560	scaffold84349:4229-7944C	7253^,7068^	1-,2-	7152-,7151-	scaffold84349:7151-7152	13489	AltA
		scaffold84349	6973	7151	-	T_00087551/T_00087552/T_00087555/T_00087557/T_00087558/T_00087560,T_00087561	scaffold84349:4229-7944C	7151-,6973-	1^,2^	7068^,7067^	scaffold84349:7067-7068	5302	AltD
		scaffold84349	6752	6973	-	T_00087551,T_00087552/T_00087554/T_00087555/T_00087557/T_00087558/T_00087560	scaffold84349:4229-7944C	6973-,6752-	1^,2^	6926^,6850^	scaffold84349:6850-6926	5302	AltD
		scaffold84349	6752	7068	-	T_00087553/T_00087556/T_00087559,T_00087552/T_00087554/T_00087555/T_00087557/T_00087558/T_00087560	scaffold84349:4229-7944C	7068^,6752-	0,1-2^	6973-6850^	scaffold84349:6850-6973	2766	ExonS
		scaffold84349	5841	6088	-	T_00087554,T_00087551/T_00087552/T_00087553/T_00087555/T_00087556/T_00087557/T_00087558/T_00087559/T_00087560	scaffold84349:4229-7944C	6088-,5841-	1^,2^	5940^,5937^	scaffold84349:5937-5940	5302	AltD
		scaffold84349	5306	5841	-	T_00087555,T_00087559/T_00087560	scaffold84349:4229-7944C	5841-,5306-	1^,2^	5619^,5609^	scaffold84349:5609-5619	5302	AltD
		scaffold84349	4229	5619	-	T_00087555,T_00087553/T_00087557	scaffold84349:4229-7944C	5619^,4229]	1-,2-	5306-,5242-	scaffold84349:5242-5306	13489	AltA
		scaffold84349	4229	5841	-	T_00087551/T_00087552/T_00087554/T_00087556/T_00087558,T_00087555	scaffold84349:4229-7944C	5841-,4229]	0,1^2-	5619^5306-	scaffold84349:5306-5619	6350	IntronR
T_00087556	Morus notabilis 125 kDa kinesin-related protein partial mRNA	scaffold84349	7539	7780	-	T_00087551/T_00087553/T_00087554/T_00087555/T_00087556/T_00087557/T_00087558/T_00087559/T_00087560/T_00087561,T_00087552	scaffold84349:4229-7944C	7780^,7539^	1-,2-	7646-,7624-	scaffold84349:7624-7646	13489	AltA
		scaffold84349	7068	7253	-	T_00087554,T_00087551/T_00087552/T_00087553/T_00087555/T_00087556/T_00087557/T_00087558/T_00087559/T_00087560	scaffold84349:4229-7944C	7253^,7068^	1-,2-	7152-,7151-	scaffold84349:7151-7152	13489	AltA
		scaffold84349	6752	7068	-	T_00087553/T_00087556/T_00087559,T_00087551	scaffold84349:4229-7944C	7068^,6752-	0,1-2^	6973-6926^	scaffold84349:6926-6973	2766	ExonS
		scaffold84349	6752	7068	-	T_00087553/T_00087556/T_00087559,T_00087552/T_00087554/T_00087555/T_00087557/T_00087558/T_00087560	scaffold84349:4229-7944C	7068^,6752-	0,1-2^	6973-6850^	scaffold84349:6850-6973	2766	ExonS
		scaffold84349	5841	6088	-	T_00087554,T_00087551/T_00087552/T_00087553/T_00087555/T_00087556/T_00087557/T_00087558/T_00087559/T_00087560	scaffold84349:4229-7944C	6088-,5841-	1^,2^	5940^,5937^	scaffold84349:5937-5940	5302	AltD
		scaffold84349	4229	5841	-	T_00087551/T_00087552/T_00087554/T_00087556/T_00087558,T_00087559/T_00087560	scaffold84349:4229-7944C	5841-,4229]	0,1^2-	5609^5306-	scaffold84349:5306-5609	6350	IntronR
		scaffold84349	4229	5841	-	T_00087551/T_00087552/T_00087554/T_00087556/T_00087558,T_00087553/T_00087557	scaffold84349:4229-7944C	5841-,4229]	0,1^2-	5619^5242-	scaffold84349:5242-5619	6350	IntronR
		scaffold84349	4229	5841	-	T_00087551/T_00087552/T_00087554/T_00087556/T_00087558,T_00087555	scaffold84349:4229-7944C	5841-,4229]	0,1^2-	5619^5306-	scaffold84349:5306-5619	6350	IntronR
T_00087557	Morus notabilis 125 kDa kinesin-related protein partial mRNA	scaffold84349	7539	7780	-	T_00087551/T_00087553/T_00087554/T_00087555/T_00087556/T_00087557/T_00087558/T_00087559/T_00087560/T_00087561,T_00087552	scaffold84349:4229-7944C	7780^,7539^	1-,2-	7646-,7624-	scaffold84349:7624-7646	13489	AltA
		scaffold84349	7068	7253	-	T_00087554,T_00087551/T_00087552/T_00087553/T_00087555/T_00087556/T_00087557/T_00087558/T_00087559/T_00087560	scaffold84349:4229-7944C	7253^,7068^	1-,2-	7152-,7151-	scaffold84349:7151-7152	13489	AltA
		scaffold84349	6973	7151	-	T_00087551/T_00087552/T_00087555/T_00087557/T_00087558/T_00087560,T_00087561	scaffold84349:4229-7944C	7151-,6973-	1^,2^	7068^,7067^	scaffold84349:7067-7068	5302	AltD
		scaffold84349	6752	6973	-	T_00087551,T_00087552/T_00087554/T_00087555/T_00087557/T_00087558/T_00087560	scaffold84349:4229-7944C	6973-,6752-	1^,2^	6926^,6850^	scaffold84349:6850-6926	5302	AltD
		scaffold84349	6752	7068	-	T_00087553/T_00087556/T_00087559,T_00087552/T_00087554/T_00087555/T_00087557/T_00087558/T_00087560	scaffold84349:4229-7944C	7068^,6752-	0,1-2^	6973-6850^	scaffold84349:6850-6973	2766	ExonS
		scaffold84349	5841	6088	-	T_00087554,T_00087551/T_00087552/T_00087553/T_00087555/T_00087556/T_00087557/T_00087558/T_00087559/T_00087560	scaffold84349:4229-7944C	6088-,5841-	1^,2^	5940^,5937^	scaffold84349:5937-5940	5302	AltD
		scaffold84349	4229	5619	-	T_00087555,T_00087553/T_00087557	scaffold84349:4229-7944C	5619^,4229]	1-,2-	5306-,5242-	scaffold84349:5242-5306	13489	AltA
		scaffold84349	4229	5841	-	T_00087551/T_00087552/T_00087554/T_00087556/T_00087558,T_00087553/T_00087557	scaffold84349:4229-7944C	5841-,4229]	0,1^2-	5619^5242-	scaffold84349:5242-5619	6350	IntronR
		scaffold84349	4229	5841	-	T_00087553/T_00087557,T_00087559/T_00087560	scaffold84349:4229-7944C	5841-,4229]	1^4-,2^3-	5619^5242-,5609^5306-	scaffold84349:5242-5619	511	Other
T_00087558	Morus notabilis 125 kDa kinesin-related protein partial mRNA	scaffold84349	7539	7780	-	T_00087551/T_00087553/T_00087554/T_00087555/T_00087556/T_00087557/T_00087558/T_00087559/T_00087560/T_00087561,T_00087552	scaffold84349:4229-7944C	7780^,7539^	1-,2-	7646-,7624-	scaffold84349:7624-7646	13489	AltA
		scaffold84349	7068	7253	-	T_00087554,T_00087551/T_00087552/T_00087553/T_00087555/T_00087556/T_00087557/T_00087558/T_00087559/T_00087560	scaffold84349:4229-7944C	7253^,7068^	1-,2-	7152-,7151-	scaffold84349:7151-7152	13489	AltA
		scaffold84349	6973	7151	-	T_00087551/T_00087552/T_00087555/T_00087557/T_00087558/T_00087560,T_00087561	scaffold84349:4229-7944C	7151-,6973-	1^,2^	7068^,7067^	scaffold84349:7067-7068	5302	AltD
		scaffold84349	6752	6973	-	T_00087551,T_00087552/T_00087554/T_00087555/T_00087557/T_00087558/T_00087560	scaffold84349:4229-7944C	6973-,6752-	1^,2^	6926^,6850^	scaffold84349:6850-6926	5302	AltD
		scaffold84349	6752	7068	-	T_00087553/T_00087556/T_00087559,T_00087552/T_00087554/T_00087555/T_00087557/T_00087558/T_00087560	scaffold84349:4229-7944C	7068^,6752-	0,1-2^	6973-6850^	scaffold84349:6850-6973	2766	ExonS
		scaffold84349	5841	6088	-	T_00087554,T_00087551/T_00087552/T_00087553/T_00087555/T_00087556/T_00087557/T_00087558/T_00087559/T_00087560	scaffold84349:4229-7944C	6088-,5841-	1^,2^	5940^,5937^	scaffold84349:5937-5940	5302	AltD
		scaffold84349	4229	5841	-	T_00087551/T_00087552/T_00087554/T_00087556/T_00087558,T_00087559/T_00087560	scaffold84349:4229-7944C	5841-,4229]	0,1^2-	5609^5306-	scaffold84349:5306-5609	6350	IntronR
		scaffold84349	4229	5841	-	T_00087551/T_00087552/T_00087554/T_00087556/T_00087558,T_00087553/T_00087557	scaffold84349:4229-7944C	5841-,4229]	0,1^2-	5619^5242-	scaffold84349:5242-5619	6350	IntronR
		scaffold84349	4229	5841	-	T_00087551/T_00087552/T_00087554/T_00087556/T_00087558,T_00087555	scaffold84349:4229-7944C	5841-,4229]	0,1^2-	5619^5306-	scaffold84349:5306-5619	6350	IntronR
T_00087559	Morus notabilis 125 kDa kinesin-related protein partial mRNA	scaffold84349	7539	7780	-	T_00087551/T_00087553/T_00087554/T_00087555/T_00087556/T_00087557/T_00087558/T_00087559/T_00087560/T_00087561,T_00087552	scaffold84349:4229-7944C	7780^,7539^	1-,2-	7646-,7624-	scaffold84349:7624-7646	13489	AltA
		scaffold84349	7068	7253	-	T_00087554,T_00087551/T_00087552/T_00087553/T_00087555/T_00087556/T_00087557/T_00087558/T_00087559/T_00087560	scaffold84349:4229-7944C	7253^,7068^	1-,2-	7152-,7151-	scaffold84349:7151-7152	13489	AltA
		scaffold84349	6752	7068	-	T_00087553/T_00087556/T_00087559,T_00087551	scaffold84349:4229-7944C	7068^,6752-	0,1-2^	6973-6926^	scaffold84349:6926-6973	2766	ExonS
		scaffold84349	6752	7068	-	T_00087553/T_00087556/T_00087559,T_00087552/T_00087554/T_00087555/T_00087557/T_00087558/T_00087560	scaffold84349:4229-7944C	7068^,6752-	0,1-2^	6973-6850^	scaffold84349:6850-6973	2766	ExonS
		scaffold84349	5841	6088	-	T_00087554,T_00087551/T_00087552/T_00087553/T_00087555/T_00087556/T_00087557/T_00087558/T_00087559/T_00087560	scaffold84349:4229-7944C	6088-,5841-	1^,2^	5940^,5937^	scaffold84349:5937-5940	5302	AltD
		scaffold84349	5306	5841	-	T_00087555,T_00087559/T_00087560	scaffold84349:4229-7944C	5841-,5306-	1^,2^	5619^,5609^	scaffold84349:5609-5619	5302	AltD
		scaffold84349	4229	5841	-	T_00087551/T_00087552/T_00087554/T_00087556/T_00087558,T_00087559/T_00087560	scaffold84349:4229-7944C	5841-,4229]	0,1^2-	5609^5306-	scaffold84349:5306-5609	6350	IntronR
		scaffold84349	4229	5841	-	T_00087553/T_00087557,T_00087559/T_00087560	scaffold84349:4229-7944C	5841-,4229]	1^4-,2^3-	5619^5242-,5609^5306-	scaffold84349:5242-5619	511	Other
T_00087560	Morus notabilis 125 kDa kinesin-related protein partial mRNA	scaffold84349	7539	7780	-	T_00087551/T_00087553/T_00087554/T_00087555/T_00087556/T_00087557/T_00087558/T_00087559/T_00087560/T_00087561,T_00087552	scaffold84349:4229-7944C	7780^,7539^	1-,2-	7646-,7624-	scaffold84349:7624-7646	13489	AltA
		scaffold84349	7068	7253	-	T_00087554,T_00087551/T_00087552/T_00087553/T_00087555/T_00087556/T_00087557/T_00087558/T_00087559/T_00087560	scaffold84349:4229-7944C	7253^,7068^	1-,2-	7152-,7151-	scaffold84349:7151-7152	13489	AltA
		scaffold84349	6973	7151	-	T_00087551/T_00087552/T_00087555/T_00087557/T_00087558/T_00087560,T_00087561	scaffold84349:4229-7944C	7151-,6973-	1^,2^	7068^,7067^	scaffold84349:7067-7068	5302	AltD
		scaffold84349	6752	6973	-	T_00087551,T_00087552/T_00087554/T_00087555/T_00087557/T_00087558/T_00087560	scaffold84349:4229-7944C	6973-,6752-	1^,2^	6926^,6850^	scaffold84349:6850-6926	5302	AltD
		scaffold84349	6752	7068	-	T_00087553/T_00087556/T_00087559,T_00087552/T_00087554/T_00087555/T_00087557/T_00087558/T_00087560	scaffold84349:4229-7944C	7068^,6752-	0,1-2^	6973-6850^	scaffold84349:6850-6973	2766	ExonS
		scaffold84349	5841	6088	-	T_00087554,T_00087551/T_00087552/T_00087553/T_00087555/T_00087556/T_00087557/T_00087558/T_00087559/T_00087560	scaffold84349:4229-7944C	6088-,5841-	1^,2^	5940^,5937^	scaffold84349:5937-5940	5302	AltD
		scaffold84349	5306	5841	-	T_00087555,T_00087559/T_00087560	scaffold84349:4229-7944C	5841-,5306-	1^,2^	5619^,5609^	scaffold84349:5609-5619	5302	AltD
		scaffold84349	4229	5841	-	T_00087551/T_00087552/T_00087554/T_00087556/T_00087558,T_00087559/T_00087560	scaffold84349:4229-7944C	5841-,4229]	0,1^2-	5609^5306-	scaffold84349:5306-5609	6350	IntronR
		scaffold84349	4229	5841	-	T_00087553/T_00087557,T_00087559/T_00087560	scaffold84349:4229-7944C	5841-,4229]	1^4-,2^3-	5619^5242-,5609^5306-	scaffold84349:5242-5619	511	Other
T_00087561	Morus notabilis 125 kDa kinesin-related protein partial mRNA	scaffold84349	7539	7780	-	T_00087551/T_00087553/T_00087554/T_00087555/T_00087556/T_00087557/T_00087558/T_00087559/T_00087560/T_00087561,T_00087552	scaffold84349:4229-7944C	7780^,7539^	1-,2-	7646-,7624-	scaffold84349:7624-7646	13489	AltA
		scaffold84349	6973	7151	-	T_00087551/T_00087552/T_00087555/T_00087557/T_00087558/T_00087560,T_00087561	scaffold84349:4229-7944C	7151-,6973-	1^,2^	7068^,7067^	scaffold84349:7067-7068	5302	AltD
		scaffold84349	6973	7253	-	T_00087554,T_00087561	scaffold84349:4229-7944C	7253^,6973-	1-3^,2-4^	7152-7068^,7151-7067^	scaffold84349:7067-7152	482	Other
T_00092107	Morus notabilis Kinesin-related protein 4 partial mRNA	scaffold936	106234	106734	+	T_00092107,T_00092109/T_00092110	scaffold936:105848-111529W	106234-,106734^	0,1^2-	106267^106482-	scaffold936:106267-106482	6350	IntronR
		scaffold936	106234	106973	+	T_00092108,T_00092107	scaffold936:105848-111529W	106234-,106973^	1^2-,3^4-	106267^106482-,106734^106884-	scaffold936:106267-106884	457	IntronRorIntronR
		scaffold936	107637	108068	+	T_00092108,T_00092107/T_00092109/T_00092110	scaffold936:105848-111529W	107637^,108068^	1-,2-	108000-,108001-	scaffold936:108000-108001	13489	AltA
		scaffold936	108068	108270	+	T_00092110,T_00092107/T_00092108/T_00092109	scaffold936:105848-111529W	108068^,108270^	1-,2-	108209-,108211-	scaffold936:108209-108211	13489	AltA
		scaffold936	108270	108478	+	T_00092107/T_00092108/T_00092109/T_00092110,T_00092111	scaffold936:105848-111529W	108270^,108478^	1-,2-	108354-,108364-	scaffold936:108354-108364	13489	AltA
		scaffold936	109316	110389	+	T_00092110,T_00092107/T_00092108/T_00092109/T_00092111	scaffold936:105848-111529W	109316-,110389^	0,1^2-	109405^109490-	scaffold936:109405-109490	6350	IntronR
T_00092108	Morus notabilis Kinesin-related protein 4 partial mRNA	scaffold936	106482	106973	+	T_00092108,T_00092109/T_00092110	scaffold936:105848-111529W	106482-,106973^	0,1^2-	106734^106884-	scaffold936:106734-106884	6350	IntronR
		scaffold936	106234	106973	+	T_00092108,T_00092107	scaffold936:105848-111529W	106234-,106973^	1^2-,3^4-	106267^106482-,106734^106884-	scaffold936:106267-106884	457	IntronRorIntronR
		scaffold936	107637	108068	+	T_00092108,T_00092107/T_00092109/T_00092110	scaffold936:105848-111529W	107637^,108068^	1-,2-	108000-,108001-	scaffold936:108000-108001	13489	AltA
		scaffold936	108068	108270	+	T_00092110,T_00092107/T_00092108/T_00092109	scaffold936:105848-111529W	108068^,108270^	1-,2-	108209-,108211-	scaffold936:108209-108211	13489	AltA
		scaffold936	108270	108478	+	T_00092107/T_00092108/T_00092109/T_00092110,T_00092111	scaffold936:105848-111529W	108270^,108478^	1-,2-	108354-,108364-	scaffold936:108354-108364	13489	AltA
		scaffold936	109316	110389	+	T_00092110,T_00092107/T_00092108/T_00092109/T_00092111	scaffold936:105848-111529W	109316-,110389^	0,1^2-	109405^109490-	scaffold936:109405-109490	6350	IntronR
T_00092109	Morus notabilis Kinesin-related protein 4 partial mRNA	scaffold936	106234	106734	+	T_00092107,T_00092109/T_00092110	scaffold936:105848-111529W	106234-,106734^	0,1^2-	106267^106482-	scaffold936:106267-106482	6350	IntronR
		scaffold936	106482	106973	+	T_00092108,T_00092109/T_00092110	scaffold936:105848-111529W	106482-,106973^	0,1^2-	106734^106884-	scaffold936:106734-106884	6350	IntronR
		scaffold936	107637	108068	+	T_00092108,T_00092107/T_00092109/T_00092110	scaffold936:105848-111529W	107637^,108068^	1-,2-	108000-,108001-	scaffold936:108000-108001	13489	AltA
		scaffold936	108068	108270	+	T_00092110,T_00092107/T_00092108/T_00092109	scaffold936:105848-111529W	108068^,108270^	1-,2-	108209-,108211-	scaffold936:108209-108211	13489	AltA
		scaffold936	108270	108478	+	T_00092107/T_00092108/T_00092109/T_00092110,T_00092111	scaffold936:105848-111529W	108270^,108478^	1-,2-	108354-,108364-	scaffold936:108354-108364	13489	AltA
		scaffold936	109316	110389	+	T_00092110,T_00092107/T_00092108/T_00092109/T_00092111	scaffold936:105848-111529W	109316-,110389^	0,1^2-	109405^109490-	scaffold936:109405-109490	6350	IntronR
T_00092110	Morus notabilis Kinesin-related protein 4 partial mRNA	scaffold936	106234	106734	+	T_00092107,T_00092109/T_00092110	scaffold936:105848-111529W	106234-,106734^	0,1^2-	106267^106482-	scaffold936:106267-106482	6350	IntronR
		scaffold936	106482	106973	+	T_00092108,T_00092109/T_00092110	scaffold936:105848-111529W	106482-,106973^	0,1^2-	106734^106884-	scaffold936:106734-106884	6350	IntronR
		scaffold936	107637	108068	+	T_00092108,T_00092107/T_00092109/T_00092110	scaffold936:105848-111529W	107637^,108068^	1-,2-	108000-,108001-	scaffold936:108000-108001	13489	AltA
		scaffold936	108068	108270	+	T_00092110,T_00092107/T_00092108/T_00092109	scaffold936:105848-111529W	108068^,108270^	1-,2-	108209-,108211-	scaffold936:108209-108211	13489	AltA
		scaffold936	108270	108478	+	T_00092107/T_00092108/T_00092109/T_00092110,T_00092111	scaffold936:105848-111529W	108270^,108478^	1-,2-	108354-,108364-	scaffold936:108354-108364	13489	AltA
		scaffold936	109316	110389	+	T_00092110,T_00092107/T_00092108/T_00092109/T_00092111	scaffold936:105848-111529W	109316-,110389^	0,1^2-	109405^109490-	scaffold936:109405-109490	6350	IntronR
T_00092111	Morus notabilis Kinesin-related protein 4 partial mRNA	scaffold936	108270	108478	+	T_00092107/T_00092108/T_00092109/T_00092110,T_00092111	scaffold936:105848-111529W	108270^,108478^	1-,2-	108354-,108364-	scaffold936:108354-108364	13489	AltA
		scaffold936	109316	110389	+	T_00092110,T_00092107/T_00092108/T_00092109/T_00092111	scaffold936:105848-111529W	109316-,110389^	0,1^2-	109405^109490-	scaffold936:109405-109490	6350	IntronR
T_00007681	PREDICTED: Populus euphratica kinesin-4-like (LOC105113347), mRNA	C32067873	454	797	-	T_00007682,T_00007681	C32067873:7-1357C	797-,454-	1^,2^	561^,557^	C32067873:557-561	5302	AltD
T_00007682	PREDICTED: Populus euphratica kinesin-4-like (LOC105113347), mRNA	C32067873	454	797	-	T_00007682,T_00007681	C32067873:7-1357C	797-,454-	1^,2^	561^,557^	C32067873:557-561	5302	AltD
T_00010145	Morus notabilis Kinesin-like protein KIF15 partial mRNA	C32114687	1294	1488	-	T_00010146,T_00010145/T_00010147	C32114687:142-4781C	1488-,1294-	1^,2^	1396^,1381^	C32114687:1381-1396	5302	AltD
		C32114687	142	385	-	T_00010146/T_00010147,T_00010145	C32114687:142-4781C	385^,142]	1-,2-	247-,219-	C32114687:219-247	13489	AltA
T_00010146	Morus notabilis Kinesin-like protein KIF15 partial mRNA	C32114687	1294	1488	-	T_00010146,T_00010145/T_00010147	C32114687:142-4781C	1488-,1294-	1^,2^	1396^,1381^	C32114687:1381-1396	5302	AltD
		C32114687	142	385	-	T_00010146/T_00010147,T_00010145	C32114687:142-4781C	385^,142]	1-,2-	247-,219-	C32114687:219-247	13489	AltA
T_00010147	Morus notabilis Kinesin-like protein KIF15 partial mRNA	C32114687	1294	1488	-	T_00010146,T_00010145/T_00010147	C32114687:142-4781C	1488-,1294-	1^,2^	1396^,1381^	C32114687:1381-1396	5302	AltD
		C32114687	142	385	-	T_00010146/T_00010147,T_00010145	C32114687:142-4781C	385^,142]	1-,2-	247-,219-	C32114687:219-247	13489	AltA
T_00011985	Morus notabilis Kinesin-like protein KIFC3 partial mRNA	scaffold103635	2943	3129	-	T_00011985,T_00011987/T_00011990	scaffold103635:471-4795C	3129^,2943^	1-,2-	3034-,3032-	scaffold103635:3032-3034	13489	AltA
		scaffold103635	2846	3129	-	T_00011985,T_00011986	scaffold103635:471-4795C	3129^,2846-	1-3^,2-4^	3034-2943^,3032-2942^	scaffold103635:2942-3034	482	Other
		scaffold103635	2726	2846	-	T_00011986/T_00011987/T_00011990,T_00011985	scaffold103635:471-4795C	2846-,2726-	1^,2^	2830^,2829^	scaffold103635:2829-2830	5302	AltD
		scaffold103635	2726	3129	-	T_00011985,T_00011988/T_00011989	scaffold103635:471-4795C	3129^,2726-	1-3^5-6^,2-4^	3034-2943^2846-2829^,3032-2926^	scaffold103635:2829-3034	17	Other
		scaffold103635	1974	2449	-	T_00011985,T_00011986/T_00011987/T_00011989	scaffold103635:471-4795C	2449-,1974^	0,1^2-	2285^2192-	scaffold103635:2192-2285	6350	IntronR
		scaffold103635	1974	2449	-	T_00011985,T_00011988/T_00011990	scaffold103635:471-4795C	2449-,1974^	0,1^2-	2285^2206-	scaffold103635:2206-2285	6350	IntronR
T_00011986	Morus notabilis Kinesin-like protein KIFC3 partial mRNA	scaffold103635	2846	3032	-	T_00011987/T_00011990,T_00011986	scaffold103635:471-4795C	3032-,2846-	1^,2^	2943^,2942^	scaffold103635:2942-2943	5302	AltD
		scaffold103635	2846	3129	-	T_00011985,T_00011986	scaffold103635:471-4795C	3129^,2846-	1-3^,2-4^	3034-2943^,3032-2942^	scaffold103635:2942-3034	482	Other
		scaffold103635	2726	2846	-	T_00011986/T_00011987/T_00011990,T_00011985	scaffold103635:471-4795C	2846-,2726-	1^,2^	2830^,2829^	scaffold103635:2829-2830	5302	AltD
		scaffold103635	2726	3032	-	T_00011986,T_00011988/T_00011989	scaffold103635:471-4795C	3032-,2726-	1^3-4^,2^	2942^2846-2830^,2926^	scaffold103635:2830-2942	773	Other
		scaffold103635	1974	2285	-	T_00011988/T_00011990,T_00011986/T_00011987/T_00011989	scaffold103635:471-4795C	2285^,1974^	1-,2-	2206-,2192-	scaffold103635:2192-2206	13489	AltA
		scaffold103635	1974	2449	-	T_00011985,T_00011986/T_00011987/T_00011989	scaffold103635:471-4795C	2449-,1974^	0,1^2-	2285^2192-	scaffold103635:2192-2285	6350	IntronR
T_00011987	Morus notabilis Kinesin-like protein KIFC3 partial mRNA	scaffold103635	3794	4795	-	T_00011990,T_00011987/T_00011988/T_00011989	scaffold103635:471-4795C	4795[,3794-	1^,2^	4365^,4081^	scaffold103635:4081-4365	5302	AltD
		scaffold103635	2943	3129	-	T_00011985,T_00011987/T_00011990	scaffold103635:471-4795C	3129^,2943^	1-,2-	3034-,3032-	scaffold103635:3032-3034	13489	AltA
		scaffold103635	2846	3032	-	T_00011987/T_00011990,T_00011986	scaffold103635:471-4795C	3032-,2846-	1^,2^	2943^,2942^	scaffold103635:2942-2943	5302	AltD
		scaffold103635	2726	2846	-	T_00011986/T_00011987/T_00011990,T_00011985	scaffold103635:471-4795C	2846-,2726-	1^,2^	2830^,2829^	scaffold103635:2829-2830	5302	AltD
		scaffold103635	2726	3032	-	T_00011987/T_00011990,T_00011988/T_00011989	scaffold103635:471-4795C	3032-,2726-	1^3-4^,2^	2943^2846-2830^,2926^	scaffold103635:2830-2943	773	Other
		scaffold103635	1974	2285	-	T_00011988/T_00011990,T_00011986/T_00011987/T_00011989	scaffold103635:471-4795C	2285^,1974^	1-,2-	2206-,2192-	scaffold103635:2192-2206	13489	AltA
		scaffold103635	1974	2449	-	T_00011985,T_00011986/T_00011987/T_00011989	scaffold103635:471-4795C	2449-,1974^	0,1^2-	2285^2192-	scaffold103635:2192-2285	6350	IntronR
T_00011988	Morus notabilis Kinesin-like protein KIFC3 partial mRNA	scaffold103635	3794	4795	-	T_00011990,T_00011987/T_00011988/T_00011989	scaffold103635:471-4795C	4795[,3794-	1^,2^	4365^,4081^	scaffold103635:4081-4365	5302	AltD
		scaffold103635	2726	3032	-	T_00011986,T_00011988/T_00011989	scaffold103635:471-4795C	3032-,2726-	1^3-4^,2^	2942^2846-2830^,2926^	scaffold103635:2830-2942	773	Other
		scaffold103635	2726	3032	-	T_00011987/T_00011990,T_00011988/T_00011989	scaffold103635:471-4795C	3032-,2726-	1^3-4^,2^	2943^2846-2830^,2926^	scaffold103635:2830-2943	773	Other
		scaffold103635	2726	3129	-	T_00011985,T_00011988/T_00011989	scaffold103635:471-4795C	3129^,2726-	1-3^5-6^,2-4^	3034-2943^2846-2829^,3032-2926^	scaffold103635:2829-3034	17	Other
		scaffold103635	1974	2285	-	T_00011988/T_00011990,T_00011986/T_00011987/T_00011989	scaffold103635:471-4795C	2285^,1974^	1-,2-	2206-,2192-	scaffold103635:2192-2206	13489	AltA
		scaffold103635	1974	2449	-	T_00011985,T_00011988/T_00011990	scaffold103635:471-4795C	2449-,1974^	0,1^2-	2285^2206-	scaffold103635:2206-2285	6350	IntronR
T_00011989	Morus notabilis Kinesin-like protein KIFC3 partial mRNA	scaffold103635	3794	4795	-	T_00011990,T_00011987/T_00011988/T_00011989	scaffold103635:471-4795C	4795[,3794-	1^,2^	4365^,4081^	scaffold103635:4081-4365	5302	AltD
		scaffold103635	2726	3032	-	T_00011986,T_00011988/T_00011989	scaffold103635:471-4795C	3032-,2726-	1^3-4^,2^	2942^2846-2830^,2926^	scaffold103635:2830-2942	773	Other
		scaffold103635	2726	3032	-	T_00011987/T_00011990,T_00011988/T_00011989	scaffold103635:471-4795C	3032-,2726-	1^3-4^,2^	2943^2846-2830^,2926^	scaffold103635:2830-2943	773	Other
		scaffold103635	2726	3129	-	T_00011985,T_00011988/T_00011989	scaffold103635:471-4795C	3129^,2726-	1-3^5-6^,2-4^	3034-2943^2846-2829^,3032-2926^	scaffold103635:2829-3034	17	Other
		scaffold103635	1974	2285	-	T_00011988/T_00011990,T_00011986/T_00011987/T_00011989	scaffold103635:471-4795C	2285^,1974^	1-,2-	2206-,2192-	scaffold103635:2192-2206	13489	AltA
		scaffold103635	1974	2449	-	T_00011985,T_00011986/T_00011987/T_00011989	scaffold103635:471-4795C	2449-,1974^	0,1^2-	2285^2192-	scaffold103635:2192-2285	6350	IntronR
T_00011990	Morus notabilis Kinesin-like protein KIFC3 partial mRNA	scaffold103635	3794	4795	-	T_00011990,T_00011987/T_00011988/T_00011989	scaffold103635:471-4795C	4795[,3794-	1^,2^	4365^,4081^	scaffold103635:4081-4365	5302	AltD
		scaffold103635	2943	3129	-	T_00011985,T_00011987/T_00011990	scaffold103635:471-4795C	3129^,2943^	1-,2-	3034-,3032-	scaffold103635:3032-3034	13489	AltA
		scaffold103635	2846	3032	-	T_00011987/T_00011990,T_00011986	scaffold103635:471-4795C	3032-,2846-	1^,2^	2943^,2942^	scaffold103635:2942-2943	5302	AltD
		scaffold103635	2726	2846	-	T_00011986/T_00011987/T_00011990,T_00011985	scaffold103635:471-4795C	2846-,2726-	1^,2^	2830^,2829^	scaffold103635:2829-2830	5302	AltD
		scaffold103635	2726	3032	-	T_00011987/T_00011990,T_00011988/T_00011989	scaffold103635:471-4795C	3032-,2726-	1^3-4^,2^	2943^2846-2830^,2926^	scaffold103635:2830-2943	773	Other
		scaffold103635	1974	2285	-	T_00011988/T_00011990,T_00011986/T_00011987/T_00011989	scaffold103635:471-4795C	2285^,1974^	1-,2-	2206-,2192-	scaffold103635:2192-2206	13489	AltA
		scaffold103635	1974	2449	-	T_00011985,T_00011988/T_00011990	scaffold103635:471-4795C	2449-,1974^	0,1^2-	2285^2206-	scaffold103635:2206-2285	6350	IntronR
T_00013935	Morus notabilis Kinesin-like protein KIF15 partial mRNA	scaffold10823	673	1178	-	T_00013936,T_00013935/T_00013937	scaffold10823:61-2871C	1178^,673^	1-,2-	740-,738-	scaffold10823:738-740	13489	AltA
T_00013936	Morus notabilis Kinesin-like protein KIF15 partial mRNA	scaffold10824	673	1178	-	T_00013936,T_00013935/T_00013938	scaffold10823:61-2872C	1178^,674^	1-,3-	740-,739-	scaffold10823:738-741	13490	AltA
T_00013937	Morus notabilis Kinesin-like protein KIF15 partial mRNA	scaffold10825	673	1178	-	T_00013936,T_00013935/T_00013939	scaffold10823:61-2873C	1178^,675^	1-,4-	740-,740-	scaffold10823:738-742	13491	AltA
T_00020069	PREDICTED: Vigna radiata var. radiata kinesin-13A-like (LOC106768643), mRNA	scaffold12276	13052	13541	-	T_00020072,T_00020069/T_00020071/T_00020073	scaffold12276:12662-19757C	13541-,13052-	1^3-4^,2^	13353^13189-13152^,13315^	scaffold12276:13152-13353	773	Other
		scaffold12276	12662	13541	-	T_00020070,T_00020069/T_00020071/T_00020073	scaffold12276:12662-19757C	13541-,12662]	1^3-,2^4-	13353^13189-,13315^13052-	scaffold12276:13052-13353	1086	AltD+AltA+IntronR
T_00020070	Morus notabilis Kinesin-like protein KIF2C partial mRNA	scaffold12276	17060	17242	-	T_00020071,T_00020070/T_00020072/T_00020073	scaffold12276:12662-19757C	17242^,17060^	1-,2-	17139-,17137-	scaffold12276:17137-17139	13489	AltA
		scaffold12276	12662	13189	-	T_00020070,T_00020072	scaffold12276:12662-19757C	13189-,12662]	0,1^2-	13152^13052-	scaffold12276:13052-13152	6350	IntronR
		scaffold12276	12662	13541	-	T_00020070,T_00020069/T_00020071/T_00020073	scaffold12276:12662-19757C	13541-,12662]	1^3-,2^4-	13353^13189-,13315^13052-	scaffold12276:13052-13353	1086	AltD+AltA+IntronR
T_00020071	Morus notabilis Kinesin-like protein KIF2C partial mRNA	scaffold12276	17060	17242	-	T_00020071,T_00020070/T_00020072/T_00020073	scaffold12276:12662-19757C	17242^,17060^	1-,2-	17139-,17137-	scaffold12276:17137-17139	13489	AltA
		scaffold12276	13052	13541	-	T_00020072,T_00020069/T_00020071/T_00020073	scaffold12276:12662-19757C	13541-,13052-	1^3-4^,2^	13353^13189-13152^,13315^	scaffold12276:13152-13353	773	Other
		scaffold12276	12662	13541	-	T_00020070,T_00020069/T_00020071/T_00020073	scaffold12276:12662-19757C	13541-,12662]	1^3-,2^4-	13353^13189-,13315^13052-	scaffold12276:13052-13353	1086	AltD+AltA+IntronR
T_00020072	Morus notabilis Kinesin-like protein KIF2C partial mRNA	scaffold12276	17060	17242	-	T_00020071,T_00020070/T_00020072/T_00020073	scaffold12276:12662-19757C	17242^,17060^	1-,2-	17139-,17137-	scaffold12276:17137-17139	13489	AltA
		scaffold12276	13052	13541	-	T_00020072,T_00020069/T_00020071/T_00020073	scaffold12276:12662-19757C	13541-,13052-	1^3-4^,2^	13353^13189-13152^,13315^	scaffold12276:13152-13353	773	Other
		scaffold12276	12662	13189	-	T_00020070,T_00020072	scaffold12276:12662-19757C	13189-,12662]	0,1^2-	13152^13052-	scaffold12276:13052-13152	6350	IntronR
T_00020073	Morus notabilis Kinesin-like protein KIF2C partial mRNA	scaffold12276	17060	17242	-	T_00020071,T_00020070/T_00020072/T_00020073	scaffold12276:12662-19757C	17242^,17060^	1-,2-	17139-,17137-	scaffold12276:17137-17139	13489	AltA
		scaffold12276	13052	13541	-	T_00020072,T_00020069/T_00020071/T_00020073	scaffold12276:12662-19757C	13541-,13052-	1^3-4^,2^	13353^13189-13152^,13315^	scaffold12276:13152-13353	773	Other
		scaffold12276	12662	13541	-	T_00020070,T_00020069/T_00020071/T_00020073	scaffold12276:12662-19757C	13541-,12662]	1^3-,2^4-	13353^13189-,13315^13052-	scaffold12276:13052-13353	1086	AltD+AltA+IntronR
T_00021445	Morus notabilis Kinesin-like protein KIF15 partial mRNA	scaffold126311	5079	5224	-	T_00021445,T_00021446	scaffold126311:2314-5403C	5224^,5079^	1-,2-	5133-,5132-	scaffold126311:5132-5133	13489	AltA
T_00021446	Morus notabilis Kinesin-like protein KIF15 partial mRNA	scaffold126312	5079	5224	-	T_00021445,T_00021447	scaffold126311:2314-5404C	5224^,5080^	1-,3-	5133-,5133-	scaffold126311:5132-5134	13490	AltA
T_00023925	PREDICTED: Cucumis melo kinesin-like protein KIF22 (LOC103488054), transcript variant X2, mRNA	scaffold13362	82748	83141	+	T_00023925,T_00023926/T_00023929/T_00023933	scaffold13362:78252-85569W	82748-,83141^	1^4-,2^3-	82760^83047-,82939^83034-	scaffold13362:82760-83047	511	Other
		scaffold13362	82653	83141	+	T_00023925,T_00023928	scaffold13362:78252-85569W	82653^,83141^	1-2^6-,3-4^5-	82748-82760^83047-,82874-82939^83034-	scaffold13362:82748-83047	38	Other
		scaffold13362	82653	83141	+	T_00023925,T_00023930/T_00023931/T_00023932/T_00023935/T_00023937	scaffold13362:78252-85569W	82653^,83141^	1-2^6-,3-4^5-	82748-82760^83047-,82832-82939^83034-	scaffold13362:82748-83047	38	Other
		scaffold13362	82653	83141	+	T_00023925,T_00023938	scaffold13362:78252-85569W	82653^,83141^	1-2^4-,3-	82748-82760^83047-,83034-	scaffold13362:82748-83047	1171	Other
		scaffold13362	82653	83141	+	T_00023925,T_00023934	scaffold13362:78252-85569W	82653^,83141^	1-2^3-,4-	82748-82760^83047-,83118-	scaffold13362:82748-83118	330	ExonS+AltA
		scaffold13362	82474	83141	+	T_00023927,T_00023925	scaffold13362:78252-85569W	82474-,83141^	1^5-6^7-,2^3-4^8-	82598^82885-82939^83034-,82653^82748-82760^83047-	scaffold13362:82598-83047	152	Other
		scaffold13362	82474	83141	+	T_00023936,T_00023925	scaffold13362:78252-85569W	82474-,83141^	1^5-6^7-,2^3-4^8-	82608^82895-82939^83034-,82653^82748-82760^83047-	scaffold13362:82608-83047	152	Other
		scaffold13362	83141	84569	+	T_00023925/T_00023929/T_00023932/T_00023937/T_00023938,T_00023926/T_00023930	scaffold13362:78252-85569W	83141^,84569-	0,1-2^3-4^	83322-83396^83484-83555^	scaffold13362:83322-83555	308	ExonS+ExonS
		scaffold13362	83141	84569	+	T_00023925/T_00023929/T_00023932/T_00023937/T_00023938,T_00023927/T_00023928/T_00023933/T_00023934/T_00023935/T_00023936	scaffold13362:78252-85569W	83141^,84569-	0,1-2^	83484-83555^	scaffold13362:83484-83555	2766	ExonS
		scaffold13362	83141	84569	+	T_00023925/T_00023929/T_00023932/T_00023937/T_00023938,T_00023931	scaffold13362:78252-85569W	83141^,84569-	0,1-2^	83484-83556^	scaffold13362:83484-83556	2766	ExonS
		scaffold13362	79484	79978	+	T_00023925/T_00023926/T_00023927/T_00023928/T_00023929/T_00023930/T_00023931/T_00023932/T_00023933/T_00023934/T_00023935/T_00023936,T_00023937	scaffold13362:78252-85569W	79484-,79978-	1^,2^	79578^,79579^	scaffold13362:79578-79579	5302	AltD
		scaffold13362	80944	81214	+	T_00023937,T_00023925/T_00023926/T_00023927/T_00023928/T_00023929/T_00023930/T_00023931/T_00023932/T_00023933/T_00023934/T_00023935/T_00023936	scaffold13362:78252-85569W	80944-,81214^	0,1^2-	81026^81100-	scaffold13362:81026-81100	6350	IntronR
T_00023926	PREDICTED: Cucumis melo kinesin-like protein KIF22 (LOC103488054), transcript variant X2, mRNA	scaffold13362	79484	79978	+	T_00023925/T_00023926/T_00023927/T_00023928/T_00023929/T_00023930/T_00023931/T_00023932/T_00023933/T_00023934/T_00023935/T_00023936,T_00023937	scaffold13362:78252-85569W	79484-,79978-	1^,2^	79578^,79579^	scaffold13362:79578-79579	5302	AltD
		scaffold13362	80944	81214	+	T_00023937,T_00023925/T_00023926/T_00023927/T_00023928/T_00023929/T_00023930/T_00023931/T_00023932/T_00023933/T_00023934/T_00023935/T_00023936	scaffold13362:78252-85569W	80944-,81214^	0,1^2-	81026^81100-	scaffold13362:81026-81100	6350	IntronR
		scaffold13362	82653	82939	+	T_00023926/T_00023929/T_00023933,T_00023928	scaffold13362:78252-85569W	82653^,82939^	1-,2-	82748-,82874-	scaffold13362:82748-82874	13489	AltA
		scaffold13362	82653	82939	+	T_00023926/T_00023929/T_00023933,T_00023930/T_00023931/T_00023932/T_00023935/T_00023937	scaffold13362:78252-85569W	82653^,82939^	1-,2-	82748-,82832-	scaffold13362:82748-82832	13489	AltA
		scaffold13362	82474	82939	+	T_00023927,T_00023926/T_00023929/T_00023933	scaffold13362:78252-85569W	82474-,82939^	1^4-,2^3-	82598^82885-,82653^82748-	scaffold13362:82598-82885	511	Other
		scaffold13362	82474	82939	+	T_00023936,T_00023926/T_00023929/T_00023933	scaffold13362:78252-85569W	82474-,82939^	1^4-,2^3-	82608^82895-,82653^82748-	scaffold13362:82608-82895	511	Other
		scaffold13362	82653	83034	+	T_00023938,T_00023926/T_00023929/T_00023933	scaffold13362:78252-85569W	82653^,83034-	0,1-2^	82748-82939^	scaffold13362:82748-82939	2766	ExonS
		scaffold13362	82748	83141	+	T_00023925,T_00023926/T_00023929/T_00023933	scaffold13362:78252-85569W	82748-,83141^	1^4-,2^3-	82760^83047-,82939^83034-	scaffold13362:82760-83047	511	Other
		scaffold13362	82653	83141	+	T_00023926/T_00023929/T_00023933,T_00023934	scaffold13362:78252-85569W	82653^,83141^	1-2^3-,4-	82748-82939^83034-,83118-	scaffold13362:82748-83118	330	ExonS+AltA
		scaffold13362	83141	83484	+	T_00023927/T_00023928/T_00023931/T_00023933/T_00023934/T_00023935/T_00023936,T_00023926/T_00023930	scaffold13362:78252-85569W	83141^,83484-	0,1-2^	83322-83396^	scaffold13362:83322-83396	2766	ExonS
		scaffold13362	83484	84569	+	T_00023926/T_00023927/T_00023928/T_00023930/T_00023933/T_00023934/T_00023935/T_00023936,T_00023931	scaffold13362:78252-85569W	83484-,84569-	1^,2^	83555^,83556^	scaffold13362:83555-83556	5302	AltD
		scaffold13362	83141	84569	+	T_00023925/T_00023929/T_00023932/T_00023937/T_00023938,T_00023926/T_00023930	scaffold13362:78252-85569W	83141^,84569-	0,1-2^3-4^	83322-83396^83484-83555^	scaffold13362:83322-83555	308	ExonS+ExonS
T_00023927	PREDICTED: Cucumis melo kinesin-like protein KIF22 (LOC103488054), transcript variant X2, mRNA	scaffold13362	79484	79978	+	T_00023925/T_00023926/T_00023927/T_00023928/T_00023929/T_00023930/T_00023931/T_00023932/T_00023933/T_00023934/T_00023935/T_00023936,T_00023937	scaffold13362:78252-85569W	79484-,79978-	1^,2^	79578^,79579^	scaffold13362:79578-79579	5302	AltD
		scaffold13362	80944	81214	+	T_00023937,T_00023925/T_00023926/T_00023927/T_00023928/T_00023929/T_00023930/T_00023931/T_00023932/T_00023933/T_00023934/T_00023935/T_00023936	scaffold13362:78252-85569W	80944-,81214^	0,1^2-	81026^81100-	scaffold13362:81026-81100	6350	IntronR
		scaffold13362	82474	82939	+	T_00023927,T_00023936	scaffold13362:78252-85569W	82474-,82939^	1^3-,2^4-	82598^82885-,82608^82895-	scaffold13362:82598-82895	1086	AltD+AltA+IntronR
		scaffold13362	82474	82939	+	T_00023927,T_00023928	scaffold13362:78252-85569W	82474-,82939^	1^4-,2^3-	82598^82885-,82653^82874-	scaffold13362:82598-82885	511	Other
		scaffold13362	82474	82939	+	T_00023927,T_00023930/T_00023931/T_00023932/T_00023935/T_00023937	scaffold13362:78252-85569W	82474-,82939^	1^4-,2^3-	82598^82885-,82653^82832-	scaffold13362:82598-82885	511	Other
		scaffold13362	82474	82939	+	T_00023927,T_00023926/T_00023929/T_00023933	scaffold13362:78252-85569W	82474-,82939^	1^4-,2^3-	82598^82885-,82653^82748-	scaffold13362:82598-82885	511	Other
		scaffold13362	82474	83034	+	T_00023927,T_00023938	scaffold13362:78252-85569W	82474-,83034-	1^3-4^,2^	82598^82885-82939^,82653^	scaffold13362:82598-82939	773	Other
		scaffold13362	82474	83141	+	T_00023927,T_00023934	scaffold13362:78252-85569W	82474-,83141^	1^3-4^5-,2^6-	82598^82885-82939^83034-,82653^83118-	scaffold13362:82598-83118	25	Other
		scaffold13362	82474	83141	+	T_00023927,T_00023925	scaffold13362:78252-85569W	82474-,83141^	1^5-6^7-,2^3-4^8-	82598^82885-82939^83034-,82653^82748-82760^83047-	scaffold13362:82598-83047	152	Other
		scaffold13362	83141	83484	+	T_00023927/T_00023928/T_00023931/T_00023933/T_00023934/T_00023935/T_00023936,T_00023926/T_00023930	scaffold13362:78252-85569W	83141^,83484-	0,1-2^	83322-83396^	scaffold13362:83322-83396	2766	ExonS
		scaffold13362	83484	84569	+	T_00023926/T_00023927/T_00023928/T_00023930/T_00023933/T_00023934/T_00023935/T_00023936,T_00023931	scaffold13362:78252-85569W	83484-,84569-	1^,2^	83555^,83556^	scaffold13362:83555-83556	5302	AltD
		scaffold13362	83141	84569	+	T_00023925/T_00023929/T_00023932/T_00023937/T_00023938,T_00023927/T_00023928/T_00023933/T_00023934/T_00023935/T_00023936	scaffold13362:78252-85569W	83141^,84569-	0,1-2^	83484-83555^	scaffold13362:83484-83555	2766	ExonS
T_00023928	PREDICTED: Cucumis melo kinesin-like protein KIF22 (LOC103488054), transcript variant X2, mRNA	scaffold13362	79484	79978	+	T_00023925/T_00023926/T_00023927/T_00023928/T_00023929/T_00023930/T_00023931/T_00023932/T_00023933/T_00023934/T_00023935/T_00023936,T_00023937	scaffold13362:78252-85569W	79484-,79978-	1^,2^	79578^,79579^	scaffold13362:79578-79579	5302	AltD
		scaffold13362	80944	81214	+	T_00023937,T_00023925/T_00023926/T_00023927/T_00023928/T_00023929/T_00023930/T_00023931/T_00023932/T_00023933/T_00023934/T_00023935/T_00023936	scaffold13362:78252-85569W	80944-,81214^	0,1^2-	81026^81100-	scaffold13362:81026-81100	6350	IntronR
		scaffold13362	82653	82939	+	T_00023930/T_00023931/T_00023932/T_00023935/T_00023937,T_00023928	scaffold13362:78252-85569W	82653^,82939^	1-,2-	82832-,82874-	scaffold13362:82832-82874	13489	AltA
		scaffold13362	82653	82939	+	T_00023926/T_00023929/T_00023933,T_00023928	scaffold13362:78252-85569W	82653^,82939^	1-,2-	82748-,82874-	scaffold13362:82748-82874	13489	AltA
		scaffold13362	82474	82939	+	T_00023927,T_00023928	scaffold13362:78252-85569W	82474-,82939^	1^4-,2^3-	82598^82885-,82653^82874-	scaffold13362:82598-82885	511	Other
		scaffold13362	82474	82939	+	T_00023936,T_00023928	scaffold13362:78252-85569W	82474-,82939^	1^4-,2^3-	82608^82895-,82653^82874-	scaffold13362:82608-82895	511	Other
		scaffold13362	82653	83034	+	T_00023938,T_00023928	scaffold13362:78252-85569W	82653^,83034-	0,1-2^	82874-82939^	scaffold13362:82874-82939	2766	ExonS
		scaffold13362	82653	83141	+	T_00023928,T_00023934	scaffold13362:78252-85569W	82653^,83141^	1-2^3-,4-	82874-82939^83034-,83118-	scaffold13362:82874-83118	330	ExonS+AltA
		scaffold13362	82653	83141	+	T_00023925,T_00023928	scaffold13362:78252-85569W	82653^,83141^	1-2^6-,3-4^5-	82748-82760^83047-,82874-82939^83034-	scaffold13362:82748-83047	38	Other
		scaffold13362	83141	83484	+	T_00023927/T_00023928/T_00023931/T_00023933/T_00023934/T_00023935/T_00023936,T_00023926/T_00023930	scaffold13362:78252-85569W	83141^,83484-	0,1-2^	83322-83396^	scaffold13362:83322-83396	2766	ExonS
		scaffold13362	83484	84569	+	T_00023926/T_00023927/T_00023928/T_00023930/T_00023933/T_00023934/T_00023935/T_00023936,T_00023931	scaffold13362:78252-85569W	83484-,84569-	1^,2^	83555^,83556^	scaffold13362:83555-83556	5302	AltD
		scaffold13362	83141	84569	+	T_00023925/T_00023929/T_00023932/T_00023937/T_00023938,T_00023927/T_00023928/T_00023933/T_00023934/T_00023935/T_00023936	scaffold13362:78252-85569W	83141^,84569-	0,1-2^	83484-83555^	scaffold13362:83484-83555	2766	ExonS
T_00023929	PREDICTED: Cucumis melo kinesin-like protein KIF22 (LOC103488054), transcript variant X2, mRNA	scaffold13362	79484	79978	+	T_00023925/T_00023926/T_00023927/T_00023928/T_00023929/T_00023930/T_00023931/T_00023932/T_00023933/T_00023934/T_00023935/T_00023936,T_00023937	scaffold13362:78252-85569W	79484-,79978-	1^,2^	79578^,79579^	scaffold13362:79578-79579	5302	AltD
		scaffold13362	80944	81214	+	T_00023937,T_00023925/T_00023926/T_00023927/T_00023928/T_00023929/T_00023930/T_00023931/T_00023932/T_00023933/T_00023934/T_00023935/T_00023936	scaffold13362:78252-85569W	80944-,81214^	0,1^2-	81026^81100-	scaffold13362:81026-81100	6350	IntronR
		scaffold13362	82653	82939	+	T_00023926/T_00023929/T_00023933,T_00023928	scaffold13362:78252-85569W	82653^,82939^	1-,2-	82748-,82874-	scaffold13362:82748-82874	13489	AltA
		scaffold13362	82653	82939	+	T_00023926/T_00023929/T_00023933,T_00023930/T_00023931/T_00023932/T_00023935/T_00023937	scaffold13362:78252-85569W	82653^,82939^	1-,2-	82748-,82832-	scaffold13362:82748-82832	13489	AltA
		scaffold13362	82474	82939	+	T_00023927,T_00023926/T_00023929/T_00023933	scaffold13362:78252-85569W	82474-,82939^	1^4-,2^3-	82598^82885-,82653^82748-	scaffold13362:82598-82885	511	Other
		scaffold13362	82474	82939	+	T_00023936,T_00023926/T_00023929/T_00023933	scaffold13362:78252-85569W	82474-,82939^	1^4-,2^3-	82608^82895-,82653^82748-	scaffold13362:82608-82895	511	Other
		scaffold13362	82653	83034	+	T_00023938,T_00023926/T_00023929/T_00023933	scaffold13362:78252-85569W	82653^,83034-	0,1-2^	82748-82939^	scaffold13362:82748-82939	2766	ExonS
		scaffold13362	82748	83141	+	T_00023925,T_00023926/T_00023929/T_00023933	scaffold13362:78252-85569W	82748-,83141^	1^4-,2^3-	82760^83047-,82939^83034-	scaffold13362:82760-83047	511	Other
		scaffold13362	82653	83141	+	T_00023926/T_00023929/T_00023933,T_00023934	scaffold13362:78252-85569W	82653^,83141^	1-2^3-,4-	82748-82939^83034-,83118-	scaffold13362:82748-83118	330	ExonS+AltA
		scaffold13362	83141	84569	+	T_00023925/T_00023929/T_00023932/T_00023937/T_00023938,T_00023926/T_00023930	scaffold13362:78252-85569W	83141^,84569-	0,1-2^3-4^	83322-83396^83484-83555^	scaffold13362:83322-83555	308	ExonS+ExonS
		scaffold13362	83141	84569	+	T_00023925/T_00023929/T_00023932/T_00023937/T_00023938,T_00023927/T_00023928/T_00023933/T_00023934/T_00023935/T_00023936	scaffold13362:78252-85569W	83141^,84569-	0,1-2^	83484-83555^	scaffold13362:83484-83555	2766	ExonS
		scaffold13362	83141	84569	+	T_00023925/T_00023929/T_00023932/T_00023937/T_00023938,T_00023931	scaffold13362:78252-85569W	83141^,84569-	0,1-2^	83484-83556^	scaffold13362:83484-83556	2766	ExonS
T_00023930	PREDICTED: Cucumis melo kinesin-like protein KIF22 (LOC103488054), transcript variant X2, mRNA	scaffold13362	79484	79978	+	T_00023925/T_00023926/T_00023927/T_00023928/T_00023929/T_00023930/T_00023931/T_00023932/T_00023933/T_00023934/T_00023935/T_00023936,T_00023937	scaffold13362:78252-85569W	79484-,79978-	1^,2^	79578^,79579^	scaffold13362:79578-79579	5302	AltD
		scaffold13362	80944	81214	+	T_00023937,T_00023925/T_00023926/T_00023927/T_00023928/T_00023929/T_00023930/T_00023931/T_00023932/T_00023933/T_00023934/T_00023935/T_00023936	scaffold13362:78252-85569W	80944-,81214^	0,1^2-	81026^81100-	scaffold13362:81026-81100	6350	IntronR
		scaffold13362	82653	82939	+	T_00023930/T_00023931/T_00023932/T_00023935/T_00023937,T_00023928	scaffold13362:78252-85569W	82653^,82939^	1-,2-	82832-,82874-	scaffold13362:82832-82874	13489	AltA
		scaffold13362	82653	82939	+	T_00023926/T_00023929/T_00023933,T_00023930/T_00023931/T_00023932/T_00023935/T_00023937	scaffold13362:78252-85569W	82653^,82939^	1-,2-	82748-,82832-	scaffold13362:82748-82832	13489	AltA
		scaffold13362	82474	82939	+	T_00023927,T_00023930/T_00023931/T_00023932/T_00023935/T_00023937	scaffold13362:78252-85569W	82474-,82939^	1^4-,2^3-	82598^82885-,82653^82832-	scaffold13362:82598-82885	511	Other
		scaffold13362	82474	82939	+	T_00023936,T_00023930/T_00023931/T_00023932/T_00023935/T_00023937	scaffold13362:78252-85569W	82474-,82939^	1^4-,2^3-	82608^82895-,82653^82832-	scaffold13362:82608-82895	511	Other
		scaffold13362	82653	83034	+	T_00023938,T_00023930/T_00023931/T_00023932/T_00023935/T_00023937	scaffold13362:78252-85569W	82653^,83034-	0,1-2^	82832-82939^	scaffold13362:82832-82939	2766	ExonS
		scaffold13362	82653	83141	+	T_00023930/T_00023931/T_00023932/T_00023935/T_00023937,T_00023934	scaffold13362:78252-85569W	82653^,83141^	1-2^3-,4-	82832-82939^83034-,83118-	scaffold13362:82832-83118	330	ExonS+AltA
		scaffold13362	82653	83141	+	T_00023925,T_00023930/T_00023931/T_00023932/T_00023935/T_00023937	scaffold13362:78252-85569W	82653^,83141^	1-2^6-,3-4^5-	82748-82760^83047-,82832-82939^83034-	scaffold13362:82748-83047	38	Other
		scaffold13362	83141	83484	+	T_00023927/T_00023928/T_00023931/T_00023933/T_00023934/T_00023935/T_00023936,T_00023926/T_00023930	scaffold13362:78252-85569W	83141^,83484-	0,1-2^	83322-83396^	scaffold13362:83322-83396	2766	ExonS
		scaffold13362	83484	84569	+	T_00023926/T_00023927/T_00023928/T_00023930/T_00023933/T_00023934/T_00023935/T_00023936,T_00023931	scaffold13362:78252-85569W	83484-,84569-	1^,2^	83555^,83556^	scaffold13362:83555-83556	5302	AltD
		scaffold13362	83141	84569	+	T_00023925/T_00023929/T_00023932/T_00023937/T_00023938,T_00023926/T_00023930	scaffold13362:78252-85569W	83141^,84569-	0,1-2^3-4^	83322-83396^83484-83555^	scaffold13362:83322-83555	308	ExonS+ExonS
T_00023931	PREDICTED: Cucumis melo kinesin-like protein KIF22 (LOC103488054), transcript variant X2, mRNA	scaffold13362	79484	79978	+	T_00023925/T_00023926/T_00023927/T_00023928/T_00023929/T_00023930/T_00023931/T_00023932/T_00023933/T_00023934/T_00023935/T_00023936,T_00023937	scaffold13362:78252-85569W	79484-,79978-	1^,2^	79578^,79579^	scaffold13362:79578-79579	5302	AltD
		scaffold13362	80944	81214	+	T_00023937,T_00023925/T_00023926/T_00023927/T_00023928/T_00023929/T_00023930/T_00023931/T_00023932/T_00023933/T_00023934/T_00023935/T_00023936	scaffold13362:78252-85569W	80944-,81214^	0,1^2-	81026^81100-	scaffold13362:81026-81100	6350	IntronR
		scaffold13362	82653	82939	+	T_00023930/T_00023931/T_00023932/T_00023935/T_00023937,T_00023928	scaffold13362:78252-85569W	82653^,82939^	1-,2-	82832-,82874-	scaffold13362:82832-82874	13489	AltA
		scaffold13362	82653	82939	+	T_00023926/T_00023929/T_00023933,T_00023930/T_00023931/T_00023932/T_00023935/T_00023937	scaffold13362:78252-85569W	82653^,82939^	1-,2-	82748-,82832-	scaffold13362:82748-82832	13489	AltA
		scaffold13362	82474	82939	+	T_00023927,T_00023930/T_00023931/T_00023932/T_00023935/T_00023937	scaffold13362:78252-85569W	82474-,82939^	1^4-,2^3-	82598^82885-,82653^82832-	scaffold13362:82598-82885	511	Other
		scaffold13362	82474	82939	+	T_00023936,T_00023930/T_00023931/T_00023932/T_00023935/T_00023937	scaffold13362:78252-85569W	82474-,82939^	1^4-,2^3-	82608^82895-,82653^82832-	scaffold13362:82608-82895	511	Other
		scaffold13362	82653	83034	+	T_00023938,T_00023930/T_00023931/T_00023932/T_00023935/T_00023937	scaffold13362:78252-85569W	82653^,83034-	0,1-2^	82832-82939^	scaffold13362:82832-82939	2766	ExonS
		scaffold13362	82653	83141	+	T_00023930/T_00023931/T_00023932/T_00023935/T_00023937,T_00023934	scaffold13362:78252-85569W	82653^,83141^	1-2^3-,4-	82832-82939^83034-,83118-	scaffold13362:82832-83118	330	ExonS+AltA
		scaffold13362	82653	83141	+	T_00023925,T_00023930/T_00023931/T_00023932/T_00023935/T_00023937	scaffold13362:78252-85569W	82653^,83141^	1-2^6-,3-4^5-	82748-82760^83047-,82832-82939^83034-	scaffold13362:82748-83047	38	Other
		scaffold13362	83141	83484	+	T_00023927/T_00023928/T_00023931/T_00023933/T_00023934/T_00023935/T_00023936,T_00023926/T_00023930	scaffold13362:78252-85569W	83141^,83484-	0,1-2^	83322-83396^	scaffold13362:83322-83396	2766	ExonS
		scaffold13362	83484	84569	+	T_00023926/T_00023927/T_00023928/T_00023930/T_00023933/T_00023934/T_00023935/T_00023936,T_00023931	scaffold13362:78252-85569W	83484-,84569-	1^,2^	83555^,83556^	scaffold13362:83555-83556	5302	AltD
		scaffold13362	83141	84569	+	T_00023925/T_00023929/T_00023932/T_00023937/T_00023938,T_00023931	scaffold13362:78252-85569W	83141^,84569-	0,1-2^	83484-83556^	scaffold13362:83484-83556	2766	ExonS
T_00023932	PREDICTED: Cucumis melo kinesin-like protein KIF22 (LOC103488054), transcript variant X2, mRNA	scaffold13362	79484	79978	+	T_00023925/T_00023926/T_00023927/T_00023928/T_00023929/T_00023930/T_00023931/T_00023932/T_00023933/T_00023934/T_00023935/T_00023936,T_00023937	scaffold13362:78252-85569W	79484-,79978-	1^,2^	79578^,79579^	scaffold13362:79578-79579	5302	AltD
		scaffold13362	80944	81214	+	T_00023937,T_00023925/T_00023926/T_00023927/T_00023928/T_00023929/T_00023930/T_00023931/T_00023932/T_00023933/T_00023934/T_00023935/T_00023936	scaffold13362:78252-85569W	80944-,81214^	0,1^2-	81026^81100-	scaffold13362:81026-81100	6350	IntronR
		scaffold13362	82653	82939	+	T_00023930/T_00023931/T_00023932/T_00023935/T_00023937,T_00023928	scaffold13362:78252-85569W	82653^,82939^	1-,2-	82832-,82874-	scaffold13362:82832-82874	13489	AltA
		scaffold13362	82653	82939	+	T_00023926/T_00023929/T_00023933,T_00023930/T_00023931/T_00023932/T_00023935/T_00023937	scaffold13362:78252-85569W	82653^,82939^	1-,2-	82748-,82832-	scaffold13362:82748-82832	13489	AltA
		scaffold13362	82474	82939	+	T_00023927,T_00023930/T_00023931/T_00023932/T_00023935/T_00023937	scaffold13362:78252-85569W	82474-,82939^	1^4-,2^3-	82598^82885-,82653^82832-	scaffold13362:82598-82885	511	Other
		scaffold13362	82474	82939	+	T_00023936,T_00023930/T_00023931/T_00023932/T_00023935/T_00023937	scaffold13362:78252-85569W	82474-,82939^	1^4-,2^3-	82608^82895-,82653^82832-	scaffold13362:82608-82895	511	Other
		scaffold13362	82653	83034	+	T_00023938,T_00023930/T_00023931/T_00023932/T_00023935/T_00023937	scaffold13362:78252-85569W	82653^,83034-	0,1-2^	82832-82939^	scaffold13362:82832-82939	2766	ExonS
		scaffold13362	82653	83141	+	T_00023930/T_00023931/T_00023932/T_00023935/T_00023937,T_00023934	scaffold13362:78252-85569W	82653^,83141^	1-2^3-,4-	82832-82939^83034-,83118-	scaffold13362:82832-83118	330	ExonS+AltA
		scaffold13362	82653	83141	+	T_00023925,T_00023930/T_00023931/T_00023932/T_00023935/T_00023937	scaffold13362:78252-85569W	82653^,83141^	1-2^6-,3-4^5-	82748-82760^83047-,82832-82939^83034-	scaffold13362:82748-83047	38	Other
		scaffold13362	83141	84569	+	T_00023925/T_00023929/T_00023932/T_00023937/T_00023938,T_00023926/T_00023930	scaffold13362:78252-85569W	83141^,84569-	0,1-2^3-4^	83322-83396^83484-83555^	scaffold13362:83322-83555	308	ExonS+ExonS
		scaffold13362	83141	84569	+	T_00023925/T_00023929/T_00023932/T_00023937/T_00023938,T_00023927/T_00023928/T_00023933/T_00023934/T_00023935/T_00023936	scaffold13362:78252-85569W	83141^,84569-	0,1-2^	83484-83555^	scaffold13362:83484-83555	2766	ExonS
		scaffold13362	83141	84569	+	T_00023925/T_00023929/T_00023932/T_00023937/T_00023938,T_00023931	scaffold13362:78252-85569W	83141^,84569-	0,1-2^	83484-83556^	scaffold13362:83484-83556	2766	ExonS
T_00023933	PREDICTED: Cucumis melo kinesin-like protein KIF22 (LOC103488054), transcript variant X2, mRNA	scaffold13362	79484	79978	+	T_00023925/T_00023926/T_00023927/T_00023928/T_00023929/T_00023930/T_00023931/T_00023932/T_00023933/T_00023934/T_00023935/T_00023936,T_00023937	scaffold13362:78252-85569W	79484-,79978-	1^,2^	79578^,79579^	scaffold13362:79578-79579	5302	AltD
		scaffold13362	80944	81214	+	T_00023937,T_00023925/T_00023926/T_00023927/T_00023928/T_00023929/T_00023930/T_00023931/T_00023932/T_00023933/T_00023934/T_00023935/T_00023936	scaffold13362:78252-85569W	80944-,81214^	0,1^2-	81026^81100-	scaffold13362:81026-81100	6350	IntronR
		scaffold13362	82653	82939	+	T_00023926/T_00023929/T_00023933,T_00023928	scaffold13362:78252-85569W	82653^,82939^	1-,2-	82748-,82874-	scaffold13362:82748-82874	13489	AltA
		scaffold13362	82653	82939	+	T_00023926/T_00023929/T_00023933,T_00023930/T_00023931/T_00023932/T_00023935/T_00023937	scaffold13362:78252-85569W	82653^,82939^	1-,2-	82748-,82832-	scaffold13362:82748-82832	13489	AltA
		scaffold13362	82474	82939	+	T_00023927,T_00023926/T_00023929/T_00023933	scaffold13362:78252-85569W	82474-,82939^	1^4-,2^3-	82598^82885-,82653^82748-	scaffold13362:82598-82885	511	Other
		scaffold13362	82474	82939	+	T_00023936,T_00023926/T_00023929/T_00023933	scaffold13362:78252-85569W	82474-,82939^	1^4-,2^3-	82608^82895-,82653^82748-	scaffold13362:82608-82895	511	Other
		scaffold13362	82653	83034	+	T_00023938,T_00023926/T_00023929/T_00023933	scaffold13362:78252-85569W	82653^,83034-	0,1-2^	82748-82939^	scaffold13362:82748-82939	2766	ExonS
		scaffold13362	82748	83141	+	T_00023925,T_00023926/T_00023929/T_00023933	scaffold13362:78252-85569W	82748-,83141^	1^4-,2^3-	82760^83047-,82939^83034-	scaffold13362:82760-83047	511	Other
		scaffold13362	82653	83141	+	T_00023926/T_00023929/T_00023933,T_00023934	scaffold13362:78252-85569W	82653^,83141^	1-2^3-,4-	82748-82939^83034-,83118-	scaffold13362:82748-83118	330	ExonS+AltA
		scaffold13362	83141	83484	+	T_00023927/T_00023928/T_00023931/T_00023933/T_00023934/T_00023935/T_00023936,T_00023926/T_00023930	scaffold13362:78252-85569W	83141^,83484-	0,1-2^	83322-83396^	scaffold13362:83322-83396	2766	ExonS
		scaffold13362	83484	84569	+	T_00023926/T_00023927/T_00023928/T_00023930/T_00023933/T_00023934/T_00023935/T_00023936,T_00023931	scaffold13362:78252-85569W	83484-,84569-	1^,2^	83555^,83556^	scaffold13362:83555-83556	5302	AltD
		scaffold13362	83141	84569	+	T_00023925/T_00023929/T_00023932/T_00023937/T_00023938,T_00023927/T_00023928/T_00023933/T_00023934/T_00023935/T_00023936	scaffold13362:78252-85569W	83141^,84569-	0,1-2^	83484-83555^	scaffold13362:83484-83555	2766	ExonS
T_00023934	PREDICTED: Cucumis melo kinesin-like protein KIF22 (LOC103488054), transcript variant X2, mRNA	scaffold13362	79484	79978	+	T_00023925/T_00023926/T_00023927/T_00023928/T_00023929/T_00023930/T_00023931/T_00023932/T_00023933/T_00023934/T_00023935/T_00023936,T_00023937	scaffold13362:78252-85569W	79484-,79978-	1^,2^	79578^,79579^	scaffold13362:79578-79579	5302	AltD
		scaffold13362	80944	81214	+	T_00023937,T_00023925/T_00023926/T_00023927/T_00023928/T_00023929/T_00023930/T_00023931/T_00023932/T_00023933/T_00023934/T_00023935/T_00023936	scaffold13362:78252-85569W	80944-,81214^	0,1^2-	81026^81100-	scaffold13362:81026-81100	6350	IntronR
		scaffold13362	82653	83141	+	T_00023928,T_00023934	scaffold13362:78252-85569W	82653^,83141^	1-2^3-,4-	82874-82939^83034-,83118-	scaffold13362:82874-83118	330	ExonS+AltA
		scaffold13362	82653	83141	+	T_00023930/T_00023931/T_00023932/T_00023935/T_00023937,T_00023934	scaffold13362:78252-85569W	82653^,83141^	1-2^3-,4-	82832-82939^83034-,83118-	scaffold13362:82832-83118	330	ExonS+AltA
		scaffold13362	82653	83141	+	T_00023938,T_00023934	scaffold13362:78252-85569W	82653^,83141^	1-,2-	83034-,83118-	scaffold13362:83034-83118	13489	AltA
		scaffold13362	82653	83141	+	T_00023925,T_00023934	scaffold13362:78252-85569W	82653^,83141^	1-2^3-,4-	82748-82760^83047-,83118-	scaffold13362:82748-83118	330	ExonS+AltA
		scaffold13362	82653	83141	+	T_00023926/T_00023929/T_00023933,T_00023934	scaffold13362:78252-85569W	82653^,83141^	1-2^3-,4-	82748-82939^83034-,83118-	scaffold13362:82748-83118	330	ExonS+AltA
		scaffold13362	82474	83141	+	T_00023927,T_00023934	scaffold13362:78252-85569W	82474-,83141^	1^3-4^5-,2^6-	82598^82885-82939^83034-,82653^83118-	scaffold13362:82598-83118	25	Other
		scaffold13362	82474	83141	+	T_00023936,T_00023934	scaffold13362:78252-85569W	82474-,83141^	1^3-4^5-,2^6-	82608^82895-82939^83034-,82653^83118-	scaffold13362:82608-83118	25	Other
		scaffold13362	83141	83484	+	T_00023927/T_00023928/T_00023931/T_00023933/T_00023934/T_00023935/T_00023936,T_00023926/T_00023930	scaffold13362:78252-85569W	83141^,83484-	0,1-2^	83322-83396^	scaffold13362:83322-83396	2766	ExonS
		scaffold13362	83484	84569	+	T_00023926/T_00023927/T_00023928/T_00023930/T_00023933/T_00023934/T_00023935/T_00023936,T_00023931	scaffold13362:78252-85569W	83484-,84569-	1^,2^	83555^,83556^	scaffold13362:83555-83556	5302	AltD
		scaffold13362	83141	84569	+	T_00023925/T_00023929/T_00023932/T_00023937/T_00023938,T_00023927/T_00023928/T_00023933/T_00023934/T_00023935/T_00023936	scaffold13362:78252-85569W	83141^,84569-	0,1-2^	83484-83555^	scaffold13362:83484-83555	2766	ExonS
T_00023935	PREDICTED: Cucumis melo kinesin-like protein KIF22 (LOC103488054), transcript variant X2, mRNA	scaffold13362	79484	79978	+	T_00023925/T_00023926/T_00023927/T_00023928/T_00023929/T_00023930/T_00023931/T_00023932/T_00023933/T_00023934/T_00023935/T_00023936,T_00023937	scaffold13362:78252-85569W	79484-,79978-	1^,2^	79578^,79579^	scaffold13362:79578-79579	5302	AltD
		scaffold13362	80944	81214	+	T_00023937,T_00023925/T_00023926/T_00023927/T_00023928/T_00023929/T_00023930/T_00023931/T_00023932/T_00023933/T_00023934/T_00023935/T_00023936	scaffold13362:78252-85569W	80944-,81214^	0,1^2-	81026^81100-	scaffold13362:81026-81100	6350	IntronR
		scaffold13362	82653	82939	+	T_00023930/T_00023931/T_00023932/T_00023935/T_00023937,T_00023928	scaffold13362:78252-85569W	82653^,82939^	1-,2-	82832-,82874-	scaffold13362:82832-82874	13489	AltA
		scaffold13362	82653	82939	+	T_00023926/T_00023929/T_00023933,T_00023930/T_00023931/T_00023932/T_00023935/T_00023937	scaffold13362:78252-85569W	82653^,82939^	1-,2-	82748-,82832-	scaffold13362:82748-82832	13489	AltA
		scaffold13362	82474	82939	+	T_00023927,T_00023930/T_00023931/T_00023932/T_00023935/T_00023937	scaffold13362:78252-85569W	82474-,82939^	1^4-,2^3-	82598^82885-,82653^82832-	scaffold13362:82598-82885	511	Other
		scaffold13362	82474	82939	+	T_00023936,T_00023930/T_00023931/T_00023932/T_00023935/T_00023937	scaffold13362:78252-85569W	82474-,82939^	1^4-,2^3-	82608^82895-,82653^82832-	scaffold13362:82608-82895	511	Other
		scaffold13362	82653	83034	+	T_00023938,T_00023930/T_00023931/T_00023932/T_00023935/T_00023937	scaffold13362:78252-85569W	82653^,83034-	0,1-2^	82832-82939^	scaffold13362:82832-82939	2766	ExonS
		scaffold13362	82653	83141	+	T_00023930/T_00023931/T_00023932/T_00023935/T_00023937,T_00023934	scaffold13362:78252-85569W	82653^,83141^	1-2^3-,4-	82832-82939^83034-,83118-	scaffold13362:82832-83118	330	ExonS+AltA
		scaffold13362	82653	83141	+	T_00023925,T_00023930/T_00023931/T_00023932/T_00023935/T_00023937	scaffold13362:78252-85569W	82653^,83141^	1-2^6-,3-4^5-	82748-82760^83047-,82832-82939^83034-	scaffold13362:82748-83047	38	Other
		scaffold13362	83141	83484	+	T_00023927/T_00023928/T_00023931/T_00023933/T_00023934/T_00023935/T_00023936,T_00023926/T_00023930	scaffold13362:78252-85569W	83141^,83484-	0,1-2^	83322-83396^	scaffold13362:83322-83396	2766	ExonS
		scaffold13362	83484	84569	+	T_00023926/T_00023927/T_00023928/T_00023930/T_00023933/T_00023934/T_00023935/T_00023936,T_00023931	scaffold13362:78252-85569W	83484-,84569-	1^,2^	83555^,83556^	scaffold13362:83555-83556	5302	AltD
		scaffold13362	83141	84569	+	T_00023925/T_00023929/T_00023932/T_00023937/T_00023938,T_00023927/T_00023928/T_00023933/T_00023934/T_00023935/T_00023936	scaffold13362:78252-85569W	83141^,84569-	0,1-2^	83484-83555^	scaffold13362:83484-83555	2766	ExonS
T_00023936	PREDICTED: Cucumis melo kinesin-like protein KIF22 (LOC103488054), transcript variant X2, mRNA	scaffold13362	79484	79978	+	T_00023925/T_00023926/T_00023927/T_00023928/T_00023929/T_00023930/T_00023931/T_00023932/T_00023933/T_00023934/T_00023935/T_00023936,T_00023937	scaffold13362:78252-85569W	79484-,79978-	1^,2^	79578^,79579^	scaffold13362:79578-79579	5302	AltD
		scaffold13362	80944	81214	+	T_00023937,T_00023925/T_00023926/T_00023927/T_00023928/T_00023929/T_00023930/T_00023931/T_00023932/T_00023933/T_00023934/T_00023935/T_00023936	scaffold13362:78252-85569W	80944-,81214^	0,1^2-	81026^81100-	scaffold13362:81026-81100	6350	IntronR
		scaffold13362	82474	82939	+	T_00023927,T_00023936	scaffold13362:78252-85569W	82474-,82939^	1^3-,2^4-	82598^82885-,82608^82895-	scaffold13362:82598-82895	1086	AltD+AltA+IntronR
		scaffold13362	82474	82939	+	T_00023936,T_00023928	scaffold13362:78252-85569W	82474-,82939^	1^4-,2^3-	82608^82895-,82653^82874-	scaffold13362:82608-82895	511	Other
		scaffold13362	82474	82939	+	T_00023936,T_00023930/T_00023931/T_00023932/T_00023935/T_00023937	scaffold13362:78252-85569W	82474-,82939^	1^4-,2^3-	82608^82895-,82653^82832-	scaffold13362:82608-82895	511	Other
		scaffold13362	82474	82939	+	T_00023936,T_00023926/T_00023929/T_00023933	scaffold13362:78252-85569W	82474-,82939^	1^4-,2^3-	82608^82895-,82653^82748-	scaffold13362:82608-82895	511	Other
		scaffold13362	82474	83034	+	T_00023936,T_00023938	scaffold13362:78252-85569W	82474-,83034-	1^3-4^,2^	82608^82895-82939^,82653^	scaffold13362:82608-82939	773	Other
		scaffold13362	82474	83141	+	T_00023936,T_00023934	scaffold13362:78252-85569W	82474-,83141^	1^3-4^5-,2^6-	82608^82895-82939^83034-,82653^83118-	scaffold13362:82608-83118	25	Other
		scaffold13362	82474	83141	+	T_00023936,T_00023925	scaffold13362:78252-85569W	82474-,83141^	1^5-6^7-,2^3-4^8-	82608^82895-82939^83034-,82653^82748-82760^83047-	scaffold13362:82608-83047	152	Other
		scaffold13362	83141	83484	+	T_00023927/T_00023928/T_00023931/T_00023933/T_00023934/T_00023935/T_00023936,T_00023926/T_00023930	scaffold13362:78252-85569W	83141^,83484-	0,1-2^	83322-83396^	scaffold13362:83322-83396	2766	ExonS
		scaffold13362	83484	84569	+	T_00023926/T_00023927/T_00023928/T_00023930/T_00023933/T_00023934/T_00023935/T_00023936,T_00023931	scaffold13362:78252-85569W	83484-,84569-	1^,2^	83555^,83556^	scaffold13362:83555-83556	5302	AltD
		scaffold13362	83141	84569	+	T_00023925/T_00023929/T_00023932/T_00023937/T_00023938,T_00023927/T_00023928/T_00023933/T_00023934/T_00023935/T_00023936	scaffold13362:78252-85569W	83141^,84569-	0,1-2^	83484-83555^	scaffold13362:83484-83555	2766	ExonS
T_00023937	PREDICTED: Cucumis melo kinesin-like protein KIF22 (LOC103488054), transcript variant X2, mRNA	scaffold13362	79484	79978	+	T_00023925/T_00023926/T_00023927/T_00023928/T_00023929/T_00023930/T_00023931/T_00023932/T_00023933/T_00023934/T_00023935/T_00023936,T_00023937	scaffold13362:78252-85569W	79484-,79978-	1^,2^	79578^,79579^	scaffold13362:79578-79579	5302	AltD
		scaffold13362	80944	81214	+	T_00023937,T_00023925/T_00023926/T_00023927/T_00023928/T_00023929/T_00023930/T_00023931/T_00023932/T_00023933/T_00023934/T_00023935/T_00023936	scaffold13362:78252-85569W	80944-,81214^	0,1^2-	81026^81100-	scaffold13362:81026-81100	6350	IntronR
		scaffold13362	82653	82939	+	T_00023930/T_00023931/T_00023932/T_00023935/T_00023937,T_00023928	scaffold13362:78252-85569W	82653^,82939^	1-,2-	82832-,82874-	scaffold13362:82832-82874	13489	AltA
		scaffold13362	82653	82939	+	T_00023926/T_00023929/T_00023933,T_00023930/T_00023931/T_00023932/T_00023935/T_00023937	scaffold13362:78252-85569W	82653^,82939^	1-,2-	82748-,82832-	scaffold13362:82748-82832	13489	AltA
		scaffold13362	82474	82939	+	T_00023927,T_00023930/T_00023931/T_00023932/T_00023935/T_00023937	scaffold13362:78252-85569W	82474-,82939^	1^4-,2^3-	82598^82885-,82653^82832-	scaffold13362:82598-82885	511	Other
		scaffold13362	82474	82939	+	T_00023936,T_00023930/T_00023931/T_00023932/T_00023935/T_00023937	scaffold13362:78252-85569W	82474-,82939^	1^4-,2^3-	82608^82895-,82653^82832-	scaffold13362:82608-82895	511	Other
		scaffold13362	82653	83034	+	T_00023938,T_00023930/T_00023931/T_00023932/T_00023935/T_00023937	scaffold13362:78252-85569W	82653^,83034-	0,1-2^	82832-82939^	scaffold13362:82832-82939	2766	ExonS
		scaffold13362	82653	83141	+	T_00023930/T_00023931/T_00023932/T_00023935/T_00023937,T_00023934	scaffold13362:78252-85569W	82653^,83141^	1-2^3-,4-	82832-82939^83034-,83118-	scaffold13362:82832-83118	330	ExonS+AltA
		scaffold13362	82653	83141	+	T_00023925,T_00023930/T_00023931/T_00023932/T_00023935/T_00023937	scaffold13362:78252-85569W	82653^,83141^	1-2^6-,3-4^5-	82748-82760^83047-,82832-82939^83034-	scaffold13362:82748-83047	38	Other
		scaffold13362	83141	84569	+	T_00023925/T_00023929/T_00023932/T_00023937/T_00023938,T_00023926/T_00023930	scaffold13362:78252-85569W	83141^,84569-	0,1-2^3-4^	83322-83396^83484-83555^	scaffold13362:83322-83555	308	ExonS+ExonS
		scaffold13362	83141	84569	+	T_00023925/T_00023929/T_00023932/T_00023937/T_00023938,T_00023927/T_00023928/T_00023933/T_00023934/T_00023935/T_00023936	scaffold13362:78252-85569W	83141^,84569-	0,1-2^	83484-83555^	scaffold13362:83484-83555	2766	ExonS
		scaffold13362	83141	84569	+	T_00023925/T_00023929/T_00023932/T_00023937/T_00023938,T_00023931	scaffold13362:78252-85569W	83141^,84569-	0,1-2^	83484-83556^	scaffold13362:83484-83556	2766	ExonS
T_00024816	Morus notabilis Kinesin-like protein KIF22 partial mRNA	scaffold13585	13427	13674	+	T_00024817,T_00024816	scaffold13585:10884-15993W	13427-,13674^	1^4-,2^3-	13469^13645-,13525^13602-	scaffold13585:13469-13645	511	Other
T_00024817	Morus notabilis Kinesin-like protein KIF22 partial mRNA	scaffold13586	13427	13674	+	T_00024817,T_00024817	scaffold13585:10884-15994W	13427-,13675^	1^4-,2^4-	13469^13645-,13525^13603-	scaffold13585:13469-13646	512	Other
T_00035108	PREDICTED: Gossypium raimondii kinesin-1-like (LOC105768228), mRNA	scaffold18518	69794	70138	-	T_00035109,T_00035108/T_00035110/T_00035111	scaffold18518:66568-72028C	70138-,69794-	1^,2^	69951^,69935^	scaffold18518:69935-69951	5302	AltD
		scaffold18518	69504	69794	-	T_00035111,T_00035108/T_00035109/T_00035110	scaffold18518:66568-72028C	69794-,69504-	1^,2^	69634^,69585^	scaffold18518:69585-69634	5302	AltD
		scaffold18518	67530	67726	-	T_00035107/T_00035109/T_00035110/T_00035111,T_00035108	scaffold18518:66568-72028C	67726-,67530-	1^,2^	67645^,67644^	scaffold18518:67644-67645	5302	AltD
T_00035109	PREDICTED: Gossypium raimondii kinesin-1-like (LOC105768228), mRNA	scaffold18518	69794	70138	-	T_00035109,T_00035108/T_00035110/T_00035111	scaffold18518:66568-72028C	70138-,69794-	1^,2^	69951^,69935^	scaffold18518:69935-69951	5302	AltD
		scaffold18518	69504	69794	-	T_00035111,T_00035108/T_00035109/T_00035110	scaffold18518:66568-72028C	69794-,69504-	1^,2^	69634^,69585^	scaffold18518:69585-69634	5302	AltD
		scaffold18518	67530	67726	-	T_00035107/T_00035109/T_00035110/T_00035111,T_00035108	scaffold18518:66568-72028C	67726-,67530-	1^,2^	67645^,67644^	scaffold18518:67644-67645	5302	AltD
T_00035110	PREDICTED: Gossypium raimondii kinesin-1-like (LOC105768228), mRNA	scaffold18518	69794	70138	-	T_00035109,T_00035108/T_00035110/T_00035111	scaffold18518:66568-72028C	70138-,69794-	1^,2^	69951^,69935^	scaffold18518:69935-69951	5302	AltD
		scaffold18518	69504	69794	-	T_00035111,T_00035108/T_00035109/T_00035110	scaffold18518:66568-72028C	69794-,69504-	1^,2^	69634^,69585^	scaffold18518:69585-69634	5302	AltD
		scaffold18518	67530	67726	-	T_00035107/T_00035109/T_00035110/T_00035111,T_00035108	scaffold18518:66568-72028C	67726-,67530-	1^,2^	67645^,67644^	scaffold18518:67644-67645	5302	AltD
T_00035111	PREDICTED: Gossypium raimondii kinesin-1-like (LOC105768228), mRNA	scaffold18518	69794	70138	-	T_00035109,T_00035108/T_00035110/T_00035111	scaffold18518:66568-72028C	70138-,69794-	1^,2^	69951^,69935^	scaffold18518:69935-69951	5302	AltD
		scaffold18518	69504	69794	-	T_00035111,T_00035108/T_00035109/T_00035110	scaffold18518:66568-72028C	69794-,69504-	1^,2^	69634^,69585^	scaffold18518:69585-69634	5302	AltD
		scaffold18518	67530	67726	-	T_00035107/T_00035109/T_00035110/T_00035111,T_00035108	scaffold18518:66568-72028C	67726-,67530-	1^,2^	67645^,67644^	scaffold18518:67644-67645	5302	AltD
T_00035890	Morus notabilis Armadillo repeat-containing kinesin-like protein 1 partial mRNA	scaffold19179	26033	26400	-	T_00035890/T_00035891/T_00035892/T_00035893/T_00035894,T_00035895	scaffold19179:24463-27809C	26400^,26033^	1-,2-	26182-,26178-	scaffold19179:26178-26182	13489	AltA
		scaffold19179	25554	25860	-	T_00035890/T_00035891/T_00035892/T_00035893/T_00035895,T_00035894	scaffold19179:24463-27809C	25860-,25554-	1^,2^	25772^,25771^	scaffold19179:25771-25772	5302	AltD
		scaffold19179	25216	25554	-	T_00035890/T_00035893,T_00035891/T_00035892/T_00035894/T_00035895	scaffold19179:24463-27809C	25554-,25216-	1^,2^	25349^,25342^	scaffold19179:25342-25349	5302	AltD
		scaffold19179	24790	25082	-	T_00035891/T_00035893/T_00035894,T_00035890/T_00035892	scaffold19179:24463-27809C	25082^,24790^	1-,2-	24972-,24969-	scaffold19179:24969-24972	13489	AltA
T_00035891	Morus notabilis Armadillo repeat-containing kinesin-like protein 1 partial mRNA	scaffold19179	26033	26400	-	T_00035890/T_00035891/T_00035892/T_00035893/T_00035894,T_00035895	scaffold19179:24463-27809C	26400^,26033^	1-,2-	26182-,26178-	scaffold19179:26178-26182	13489	AltA
		scaffold19179	25554	25860	-	T_00035890/T_00035891/T_00035892/T_00035893/T_00035895,T_00035894	scaffold19179:24463-27809C	25860-,25554-	1^,2^	25772^,25771^	scaffold19179:25771-25772	5302	AltD
		scaffold19179	25216	25554	-	T_00035890/T_00035893,T_00035891/T_00035892/T_00035894/T_00035895	scaffold19179:24463-27809C	25554-,25216-	1^,2^	25349^,25342^	scaffold19179:25342-25349	5302	AltD
		scaffold19179	24790	25082	-	T_00035891/T_00035893/T_00035894,T_00035890/T_00035892	scaffold19179:24463-27809C	25082^,24790^	1-,2-	24972-,24969-	scaffold19179:24969-24972	13489	AltA
T_00035892	Morus notabilis Armadillo repeat-containing kinesin-like protein 1 partial mRNA	scaffold19179	26033	26400	-	T_00035890/T_00035891/T_00035892/T_00035893/T_00035894,T_00035895	scaffold19179:24463-27809C	26400^,26033^	1-,2-	26182-,26178-	scaffold19179:26178-26182	13489	AltA
		scaffold19179	25554	25860	-	T_00035890/T_00035891/T_00035892/T_00035893/T_00035895,T_00035894	scaffold19179:24463-27809C	25860-,25554-	1^,2^	25772^,25771^	scaffold19179:25771-25772	5302	AltD
		scaffold19179	25216	25554	-	T_00035890/T_00035893,T_00035891/T_00035892/T_00035894/T_00035895	scaffold19179:24463-27809C	25554-,25216-	1^,2^	25349^,25342^	scaffold19179:25342-25349	5302	AltD
		scaffold19179	24790	25082	-	T_00035891/T_00035893/T_00035894,T_00035890/T_00035892	scaffold19179:24463-27809C	25082^,24790^	1-,2-	24972-,24969-	scaffold19179:24969-24972	13489	AltA
T_00035893	Morus notabilis Armadillo repeat-containing kinesin-like protein 1 partial mRNA	scaffold19179	26033	26400	-	T_00035890/T_00035891/T_00035892/T_00035893/T_00035894,T_00035895	scaffold19179:24463-27809C	26400^,26033^	1-,2-	26182-,26178-	scaffold19179:26178-26182	13489	AltA
		scaffold19179	25554	25860	-	T_00035890/T_00035891/T_00035892/T_00035893/T_00035895,T_00035894	scaffold19179:24463-27809C	25860-,25554-	1^,2^	25772^,25771^	scaffold19179:25771-25772	5302	AltD
		scaffold19179	25216	25554	-	T_00035890/T_00035893,T_00035891/T_00035892/T_00035894/T_00035895	scaffold19179:24463-27809C	25554-,25216-	1^,2^	25349^,25342^	scaffold19179:25342-25349	5302	AltD
		scaffold19179	24790	25082	-	T_00035891/T_00035893/T_00035894,T_00035890/T_00035892	scaffold19179:24463-27809C	25082^,24790^	1-,2-	24972-,24969-	scaffold19179:24969-24972	13489	AltA
T_00035894	Morus notabilis Armadillo repeat-containing kinesin-like protein 1 partial mRNA	scaffold19179	26033	26400	-	T_00035890/T_00035891/T_00035892/T_00035893/T_00035894,T_00035895	scaffold19179:24463-27809C	26400^,26033^	1-,2-	26182-,26178-	scaffold19179:26178-26182	13489	AltA
		scaffold19179	25554	25860	-	T_00035890/T_00035891/T_00035892/T_00035893/T_00035895,T_00035894	scaffold19179:24463-27809C	25860-,25554-	1^,2^	25772^,25771^	scaffold19179:25771-25772	5302	AltD
		scaffold19179	25216	25554	-	T_00035890/T_00035893,T_00035891/T_00035892/T_00035894/T_00035895	scaffold19179:24463-27809C	25554-,25216-	1^,2^	25349^,25342^	scaffold19179:25342-25349	5302	AltD
		scaffold19179	24790	25082	-	T_00035891/T_00035893/T_00035894,T_00035890/T_00035892	scaffold19179:24463-27809C	25082^,24790^	1-,2-	24972-,24969-	scaffold19179:24969-24972	13489	AltA
T_00035895	Morus notabilis Armadillo repeat-containing kinesin-like protein 1 partial mRNA	scaffold19179	26033	26400	-	T_00035890/T_00035891/T_00035892/T_00035893/T_00035894,T_00035895	scaffold19179:24463-27809C	26400^,26033^	1-,2-	26182-,26178-	scaffold19179:26178-26182	13489	AltA
		scaffold19179	25554	25860	-	T_00035890/T_00035891/T_00035892/T_00035893/T_00035895,T_00035894	scaffold19179:24463-27809C	25860-,25554-	1^,2^	25772^,25771^	scaffold19179:25771-25772	5302	AltD
		scaffold19179	25216	25554	-	T_00035890/T_00035893,T_00035891/T_00035892/T_00035894/T_00035895	scaffold19179:24463-27809C	25554-,25216-	1^,2^	25349^,25342^	scaffold19179:25342-25349	5302	AltD
T_00041044	PREDICTED: Fragaria vesca subsp. vesca kinesin-1-like protein PSS1 (LOC101302680), mRNA	scaffold23812	6240	6396	+	T_00041045,T_00041044	scaffold23812:4150-7161W	6240-,6396^	0,1^2-	6281^6363-	scaffold23812:6281-6363	6350	IntronR
T_00041045	PREDICTED: Malus x domestica kinesin-1-like protein PSS1 (LOC103450965), mRNA	scaffold23813	6240	6396	+	T_00041045,T_00041045	scaffold23812:4150-7162W	6240-,6397^	0,1^3-	6281^6364-	scaffold23812:6281-6364	6351	IntronR
T_00043674	Morus notabilis Kinesin-like protein KIFC3 partial mRNA	scaffold26234	20578	21072	+	T_00043676,T_00043674/T_00043675/T_00043677	scaffold26234:19062-27681W	20578-,21072^	0,1^2-	20879^20989-	scaffold26234:20879-20989	6350	IntronR
		scaffold26234	24228	24710	+	T_00043677,T_00043674/T_00043681	scaffold26234:19062-27681W	24228-,24710^	0,1^2-	24265^24583-	scaffold26234:24265-24583	6350	IntronR
		scaffold26234	24583	27028	+	T_00043678,T_00043674/T_00043681	scaffold26234:19062-27681W	24583-,27028^	1^3-,2^4-	24708^25496-,24710^25498-	scaffold26234:24708-25498	1086	AltD+AltA+IntronR
T_00043675	Morus notabilis Kinesin-like protein KIFC3 partial mRNA	scaffold26234	20578	21072	+	T_00043676,T_00043674/T_00043675/T_00043677	scaffold26234:19062-27681W	20578-,21072^	0,1^2-	20879^20989-	scaffold26234:20879-20989	6350	IntronR
T_00043676	Morus notabilis Kinesin-like protein KIFC3 partial mRNA	scaffold26234	20578	21072	+	T_00043676,T_00043674/T_00043675/T_00043677	scaffold26234:19062-27681W	20578-,21072^	0,1^2-	20879^20989-	scaffold26234:20879-20989	6350	IntronR
T_00043677	Morus notabilis Kinesin-like protein KIFC3 partial mRNA	scaffold26234	20578	21072	+	T_00043676,T_00043674/T_00043675/T_00043677	scaffold26234:19062-27681W	20578-,21072^	0,1^2-	20879^20989-	scaffold26234:20879-20989	6350	IntronR
T_00043678	Morus notabilis Kinesin-like protein KIFC3 partial mRNA	scaffold26234	24583	27028	+	T_00043678,T_00043674/T_00043681	scaffold26234:19062-27681W	24583-,27028^	1^3-,2^4-	24708^25496-,24710^25498-	scaffold26234:24708-25498	1086	AltD+AltA+IntronR
		scaffold26234	24228	27028	+	T_00043678,T_00043677	scaffold26234:19062-27681W	24228-,27028^	1^2-3^5-,4^6-	24265^24583-24708^25496-,24710^25498-	scaffold26234:24265-25498	24	Other
T_00043681	Morus notabilis Kinesin-like protein KIFC3 partial mRNA	scaffold26234	24228	24710	+	T_00043677,T_00043674/T_00043681	scaffold26234:19062-27681W	24228-,24710^	0,1^2-	24265^24583-	scaffold26234:24265-24583	6350	IntronR
		scaffold26234	24583	27028	+	T_00043678,T_00043674/T_00043681	scaffold26234:19062-27681W	24583-,27028^	1^3-,2^4-	24708^25496-,24710^25498-	scaffold26234:24708-25498	1086	AltD+AltA+IntronR
T_00045012	PREDICTED: Glycine max kinesin-4-like (LOC100777089), transcript variant X5, mRNA	scaffold27529	8673	9171	-	T_00045012,T_00045013	scaffold27529:8673-10102C	9171^,8673]	1-,2-	9056-,9047-	scaffold27529:9047-9056	13489	AltA
T_00045013	PREDICTED: Glycine max kinesin-4-like (LOC100777089), transcript variant X5, mRNA	scaffold27530	8673	9171	-	T_00045012,T_00045014	scaffold27529:8673-10103C	9171^,8674]	1-,3-	9056-,9048-	scaffold27529:9047-9057	13490	AltA
T_00051203	Morus notabilis Kinesin-like protein KIF22 partial mRNA	scaffold33932	2089	2279	-	T_00051205,T_00051203/T_00051204	scaffold33932:1-4898C	2279^,2089^	1-,2-	2112-,2110-	scaffold33932:2110-2112	13489	AltA
		scaffold33932	701	1695	-	T_00051204,T_00051203	scaffold33932:1-4898C	1695-,701^	0,1^2-	1608^1387-	scaffold33932:1387-1608	6350	IntronR
T_00051204	Morus notabilis Kinesin-like protein KIF22 partial mRNA	scaffold33932	2089	2279	-	T_00051205,T_00051203/T_00051204	scaffold33932:1-4898C	2279^,2089^	1-,2-	2112-,2110-	scaffold33932:2110-2112	13489	AltA
		scaffold33932	701	1695	-	T_00051204,T_00051203	scaffold33932:1-4898C	1695-,701^	0,1^2-	1608^1387-	scaffold33932:1387-1608	6350	IntronR
T_00051205	Morus notabilis Kinesin-like protein KIF22 partial mRNA	scaffold33932	2089	2279	-	T_00051205,T_00051203/T_00051204	scaffold33932:1-4898C	2279^,2089^	1-,2-	2112-,2110-	scaffold33932:2110-2112	13489	AltA
T_00052142	Morus notabilis Armadillo repeat-containing kinesin-like protein 2 partial mRNA	gi|703085851|ref|XM_010094549.1|	87.25	353	45	0	1	353	500	852	1e-108	403	Morus notabilis Armadillo repeat-containing kinesin-like protein 2 partial mRNA
T_00052143	Morus notabilis Armadillo repeat-containing kinesin-like protein 2 partial mRNA	gi|703085851|ref|XM_010094549.1|	87.29	299	38	0	10	308	511	809	2e-90	342	Morus notabilis Armadillo repeat-containing kinesin-like protein 2 partial mRNA
T_00052335	Morus notabilis Armadillo repeat-containing kinesin-like protein 3 partial mRNA	scaffold34970	11702	11956	+	T_00052336,T_00052335/T_00052337	scaffold34970:6774-14519W	11702-,11956-	1^,2^	11823^,11830^	scaffold34970:11823-11830	5302	AltD
T_00052336	Morus notabilis Armadillo repeat-containing kinesin-like protein 3 partial mRNA	scaffold34971	11702	11956	+	T_00052336,T_00052335/T_00052338	scaffold34970:6774-14520W	11702-,11957-	1^,3^	11823^,11831^	scaffold34970:11823-11831	5303	AltD
T_00052337	Morus notabilis Armadillo repeat-containing kinesin-like protein 3 partial mRNA	scaffold34972	11702	11956	+	T_00052336,T_00052335/T_00052339	scaffold34970:6774-14521W	11702-,11958-	1^,4^	11823^,11832^	scaffold34970:11823-11832	5304	AltD
T_00053004	Morus notabilis Kinesin-like protein KIF15 partial mRNA	scaffold35786	1098	1664	+	T_00053004,T_00053005	scaffold35786:426-3477W	1098^,1664^	1-,2-	1579-,1580-	scaffold35786:1579-1580	13489	AltA
		scaffold35786	1098	1664	+	T_00053004,T_00053006/T_00053007/T_00053008	scaffold35786:426-3477W	1098^,1664^	1-,2-	1579-,1581-	scaffold35786:1579-1581	13489	AltA
		scaffold35786	2531	2847	+	T_00053004/T_00053005/T_00053008,T_00053006	scaffold35786:426-3477W	2531-,2847-	1^,2^	2626^,2627^	scaffold35786:2626-2627	5302	AltD
		scaffold35786	2531	2847	+	T_00053004/T_00053005/T_00053008,T_00053007	scaffold35786:426-3477W	2531-,2847-	1^,2^	2626^,2628^	scaffold35786:2626-2628	5302	AltD
T_00053005	Morus notabilis Kinesin-like protein KIF15 partial mRNA	scaffold35786	1098	1664	+	T_00053004,T_00053005	scaffold35786:426-3477W	1098^,1664^	1-,2-	1579-,1580-	scaffold35786:1579-1580	13489	AltA
		scaffold35786	1098	1664	+	T_00053005,T_00053006/T_00053007/T_00053008	scaffold35786:426-3477W	1098^,1664^	1-,2-	1580-,1581-	scaffold35786:1580-1581	13489	AltA
		scaffold35786	2531	2847	+	T_00053004/T_00053005/T_00053008,T_00053006	scaffold35786:426-3477W	2531-,2847-	1^,2^	2626^,2627^	scaffold35786:2626-2627	5302	AltD
		scaffold35786	2531	2847	+	T_00053004/T_00053005/T_00053008,T_00053007	scaffold35786:426-3477W	2531-,2847-	1^,2^	2626^,2628^	scaffold35786:2626-2628	5302	AltD
T_00053006	Morus notabilis Kinesin-like protein KIF15 partial mRNA	scaffold35786	1098	1664	+	T_00053004,T_00053006/T_00053007/T_00053008	scaffold35786:426-3477W	1098^,1664^	1-,2-	1579-,1581-	scaffold35786:1579-1581	13489	AltA
		scaffold35786	1098	1664	+	T_00053005,T_00053006/T_00053007/T_00053008	scaffold35786:426-3477W	1098^,1664^	1-,2-	1580-,1581-	scaffold35786:1580-1581	13489	AltA
		scaffold35786	2531	2847	+	T_00053004/T_00053005/T_00053008,T_00053006	scaffold35786:426-3477W	2531-,2847-	1^,2^	2626^,2627^	scaffold35786:2626-2627	5302	AltD
		scaffold35786	2531	2847	+	T_00053006,T_00053007	scaffold35786:426-3477W	2531-,2847-	1^,2^	2627^,2628^	scaffold35786:2627-2628	5302	AltD
T_00053007	Morus notabilis Kinesin-like protein KIF15 partial mRNA	scaffold35786	1098	1664	+	T_00053004,T_00053006/T_00053007/T_00053008	scaffold35786:426-3477W	1098^,1664^	1-,2-	1579-,1581-	scaffold35786:1579-1581	13489	AltA
		scaffold35786	1098	1664	+	T_00053005,T_00053006/T_00053007/T_00053008	scaffold35786:426-3477W	1098^,1664^	1-,2-	1580-,1581-	scaffold35786:1580-1581	13489	AltA
		scaffold35786	2531	2847	+	T_00053004/T_00053005/T_00053008,T_00053007	scaffold35786:426-3477W	2531-,2847-	1^,2^	2626^,2628^	scaffold35786:2626-2628	5302	AltD
		scaffold35786	2531	2847	+	T_00053006,T_00053007	scaffold35786:426-3477W	2531-,2847-	1^,2^	2627^,2628^	scaffold35786:2627-2628	5302	AltD
T_00053008	Morus notabilis Kinesin-like protein KIF15 partial mRNA	scaffold35786	1098	1664	+	T_00053004,T_00053006/T_00053007/T_00053008	scaffold35786:426-3477W	1098^,1664^	1-,2-	1579-,1581-	scaffold35786:1579-1581	13489	AltA
		scaffold35786	1098	1664	+	T_00053005,T_00053006/T_00053007/T_00053008	scaffold35786:426-3477W	1098^,1664^	1-,2-	1580-,1581-	scaffold35786:1580-1581	13489	AltA
		scaffold35786	2531	2847	+	T_00053004/T_00053005/T_00053008,T_00053006	scaffold35786:426-3477W	2531-,2847-	1^,2^	2626^,2627^	scaffold35786:2626-2627	5302	AltD
		scaffold35786	2531	2847	+	T_00053004/T_00053005/T_00053008,T_00053007	scaffold35786:426-3477W	2531-,2847-	1^,2^	2626^,2628^	scaffold35786:2626-2628	5302	AltD
T_00053984	Theobroma cacao Kinesin like protein (TCM_043166) mRNA, complete cds	scaffold3674	22489	23076	-	T_00053984/T_00053985,T_00053989/T_00053990	scaffold3674:21877-24356C	23076-,22489-	1^,2^	22846^,22842^	scaffold3674:22842-22846	5302	AltD
		scaffold3674	22369	22846	-	T_00053988,T_00053984/T_00053985	scaffold3674:21877-24356C	22846^,22369^	1-,2-	22494-,22489-	scaffold3674:22489-22494	13489	AltA
		scaffold3674	22369	23076	-	T_00053993,T_00053984/T_00053985	scaffold3674:21877-24356C	23076-,22369^	0,1^2-	22846^22489-	scaffold3674:22489-22846	6350	IntronR
		scaffold3674	22369	23076	-	T_00053984/T_00053985,T_00053987/T_00053991	scaffold3674:21877-24356C	23076-,22369^	1^4-,2^3-	22846^22489-,22842^22494-	scaffold3674:22489-22846	511	Other
T_00053985	Theobroma cacao Kinesin like protein (TCM_043166) mRNA, complete cds	scaffold3674	22489	23076	-	T_00053984/T_00053985,T_00053989/T_00053990	scaffold3674:21877-24356C	23076-,22489-	1^,2^	22846^,22842^	scaffold3674:22842-22846	5302	AltD
		scaffold3674	22369	22846	-	T_00053988,T_00053984/T_00053985	scaffold3674:21877-24356C	22846^,22369^	1-,2-	22494-,22489-	scaffold3674:22489-22494	13489	AltA
		scaffold3674	22369	23076	-	T_00053993,T_00053984/T_00053985	scaffold3674:21877-24356C	23076-,22369^	0,1^2-	22846^22489-	scaffold3674:22489-22846	6350	IntronR
		scaffold3674	22369	23076	-	T_00053984/T_00053985,T_00053987/T_00053991	scaffold3674:21877-24356C	23076-,22369^	1^4-,2^3-	22846^22489-,22842^22494-	scaffold3674:22489-22846	511	Other
T_00053986	Theobroma cacao Kinesin like protein (TCM_043166) mRNA, complete cds	scaffold3674	22842	24354	-	T_00053986,T_00053987	scaffold3674:21877-24356C	24354[,22842^	0,1^2-	24172^23076-	scaffold3674:23076-24172	6350	IntronR
		scaffold3674	22494	24354	-	T_00053988,T_00053986	scaffold3674:21877-24356C	24354[,22494-	1^2-3^,4^	24176^23076-22846^,22842^	scaffold3674:22842-24176	178	Other
		scaffold3674	22369	22842	-	T_00053986/T_00053987/T_00053991,T_00053989/T_00053990/T_00053994	scaffold3674:21877-24356C	22842^,22369^	1-,2-	22494-,22489-	scaffold3674:22489-22494	13489	AltA
T_00053987	Theobroma cacao Kinesin like protein (TCM_043166) mRNA, complete cds	scaffold3674	23076	24354	-	T_00053988,T_00053987	scaffold3674:21877-24356C	24354[,23076-	1^,2^	24176^,24172^	scaffold3674:24172-24176	5302	AltD
		scaffold3674	22842	24354	-	T_00053986,T_00053987	scaffold3674:21877-24356C	24354[,22842^	0,1^2-	24172^23076-	scaffold3674:23076-24172	6350	IntronR
		scaffold3674	22494	23076	-	T_00053988,T_00053987/T_00053991	scaffold3674:21877-24356C	23076-,22494-	1^,2^	22846^,22842^	scaffold3674:22842-22846	5302	AltD
		scaffold3674	22369	22842	-	T_00053986/T_00053987/T_00053991,T_00053989/T_00053990/T_00053994	scaffold3674:21877-24356C	22842^,22369^	1-,2-	22494-,22489-	scaffold3674:22489-22494	13489	AltA
		scaffold3674	22369	23076	-	T_00053993,T_00053987/T_00053991	scaffold3674:21877-24356C	23076-,22369^	0,1^2-	22842^22494-	scaffold3674:22494-22842	6350	IntronR
		scaffold3674	22369	23076	-	T_00053984/T_00053985,T_00053987/T_00053991	scaffold3674:21877-24356C	23076-,22369^	1^4-,2^3-	22846^22489-,22842^22494-	scaffold3674:22489-22846	511	Other
T_00053988	Theobroma cacao Kinesin like protein (TCM_043166) mRNA, complete cds	scaffold3674	23076	24354	-	T_00053988,T_00053987	scaffold3674:21877-24356C	24354[,23076-	1^,2^	24176^,24172^	scaffold3674:24172-24176	5302	AltD
		scaffold3674	22494	23076	-	T_00053988,T_00053987/T_00053991	scaffold3674:21877-24356C	23076-,22494-	1^,2^	22846^,22842^	scaffold3674:22842-22846	5302	AltD
		scaffold3674	22494	24354	-	T_00053988,T_00053986	scaffold3674:21877-24356C	24354[,22494-	1^2-3^,4^	24176^23076-22846^,22842^	scaffold3674:22842-24176	178	Other
		scaffold3674	22369	22846	-	T_00053988,T_00053984/T_00053985	scaffold3674:21877-24356C	22846^,22369^	1-,2-	22494-,22489-	scaffold3674:22489-22494	13489	AltA
		scaffold3674	22369	23076	-	T_00053993,T_00053988	scaffold3674:21877-24356C	23076-,22369^	0,1^2-	22846^22494-	scaffold3674:22494-22846	6350	IntronR
		scaffold3674	22369	23076	-	T_00053988,T_00053989/T_00053990	scaffold3674:21877-24356C	23076-,22369^	1^3-,2^4-	22846^22494-,22842^22489-	scaffold3674:22489-22846	1086	AltD+AltA+IntronR
T_00053989	Theobroma cacao Kinesin like protein (TCM_043166) mRNA, complete cds	scaffold3674	23076	24356	-	T_00053990/T_00053991,T_00053989/T_00053993	scaffold3674:21877-24356C	24356[,23076-	1^,2^	24176^,24172^	scaffold3674:24172-24176	5302	AltD
		scaffold3674	22842	24356	-	T_00053994,T_00053989	scaffold3674:21877-24356C	24356[,22842^	0,1^2-	24172^23076-	scaffold3674:23076-24172	6350	IntronR
		scaffold3674	22489	23076	-	T_00053984/T_00053985,T_00053989/T_00053990	scaffold3674:21877-24356C	23076-,22489-	1^,2^	22846^,22842^	scaffold3674:22842-22846	5302	AltD
		scaffold3674	22369	22842	-	T_00053986/T_00053987/T_00053991,T_00053989/T_00053990/T_00053994	scaffold3674:21877-24356C	22842^,22369^	1-,2-	22494-,22489-	scaffold3674:22489-22494	13489	AltA
		scaffold3674	22369	23076	-	T_00053993,T_00053989/T_00053990	scaffold3674:21877-24356C	23076-,22369^	0,1^2-	22842^22489-	scaffold3674:22489-22842	6350	IntronR
		scaffold3674	22369	23076	-	T_00053988,T_00053989/T_00053990	scaffold3674:21877-24356C	23076-,22369^	1^3-,2^4-	22846^22494-,22842^22489-	scaffold3674:22489-22846	1086	AltD+AltA+IntronR
		scaffold3674	22369	24356	-	T_00053992,T_00053989	scaffold3674:21877-24356C	24356[,22369^	0,1^2-3^4-	24172^23076-22842^22489-	scaffold3674:22489-24172	815	IntronR+IntronR
T_00053990	Theobroma cacao Kinesin like protein (TCM_043166) mRNA, complete cds	scaffold3674	23076	24356	-	T_00053990/T_00053991,T_00053989/T_00053993	scaffold3674:21877-24356C	24356[,23076-	1^,2^	24176^,24172^	scaffold3674:24172-24176	5302	AltD
		scaffold3674	22842	24356	-	T_00053994,T_00053990/T_00053991	scaffold3674:21877-24356C	24356[,22842^	0,1^2-	24176^23076-	scaffold3674:23076-24176	6350	IntronR
		scaffold3674	22489	23076	-	T_00053984/T_00053985,T_00053989/T_00053990	scaffold3674:21877-24356C	23076-,22489-	1^,2^	22846^,22842^	scaffold3674:22842-22846	5302	AltD
		scaffold3674	22369	22842	-	T_00053986/T_00053987/T_00053991,T_00053989/T_00053990/T_00053994	scaffold3674:21877-24356C	22842^,22369^	1-,2-	22494-,22489-	scaffold3674:22489-22494	13489	AltA
		scaffold3674	22369	23076	-	T_00053993,T_00053989/T_00053990	scaffold3674:21877-24356C	23076-,22369^	0,1^2-	22842^22489-	scaffold3674:22489-22842	6350	IntronR
		scaffold3674	22369	23076	-	T_00053988,T_00053989/T_00053990	scaffold3674:21877-24356C	23076-,22369^	1^3-,2^4-	22846^22494-,22842^22489-	scaffold3674:22489-22846	1086	AltD+AltA+IntronR
		scaffold3674	22369	24356	-	T_00053992,T_00053990	scaffold3674:21877-24356C	24356[,22369^	0,1^2-3^4-	24176^23076-22842^22489-	scaffold3674:22489-24176	815	IntronR+IntronR
T_00053991	Theobroma cacao Kinesin like protein (TCM_043166) mRNA, complete cds	scaffold3674	23076	24356	-	T_00053990/T_00053991,T_00053989/T_00053993	scaffold3674:21877-24356C	24356[,23076-	1^,2^	24176^,24172^	scaffold3674:24172-24176	5302	AltD
		scaffold3674	22842	24356	-	T_00053994,T_00053990/T_00053991	scaffold3674:21877-24356C	24356[,22842^	0,1^2-	24176^23076-	scaffold3674:23076-24176	6350	IntronR
		scaffold3674	22494	23076	-	T_00053988,T_00053987/T_00053991	scaffold3674:21877-24356C	23076-,22494-	1^,2^	22846^,22842^	scaffold3674:22842-22846	5302	AltD
		scaffold3674	22369	22842	-	T_00053986/T_00053987/T_00053991,T_00053989/T_00053990/T_00053994	scaffold3674:21877-24356C	22842^,22369^	1-,2-	22494-,22489-	scaffold3674:22489-22494	13489	AltA
		scaffold3674	22369	23076	-	T_00053993,T_00053987/T_00053991	scaffold3674:21877-24356C	23076-,22369^	0,1^2-	22842^22494-	scaffold3674:22494-22842	6350	IntronR
		scaffold3674	22369	23076	-	T_00053984/T_00053985,T_00053987/T_00053991	scaffold3674:21877-24356C	23076-,22369^	1^4-,2^3-	22846^22489-,22842^22494-	scaffold3674:22489-22846	511	Other
		scaffold3674	22369	24356	-	T_00053992,T_00053991	scaffold3674:21877-24356C	24356[,22369^	0,1^2-3^4-	24176^23076-22842^22494-	scaffold3674:22494-24176	815	IntronR+IntronR
T_00053992	Theobroma cacao Kinesin like protein (TCM_043166) mRNA, complete cds	scaffold3674	22369	24356	-	T_00053992,T_00053994	scaffold3674:21877-24356C	24356[,22369^	0,1^2-	22842^22489-	scaffold3674:22489-22842	6350	IntronR
		scaffold3674	22369	24356	-	T_00053992,T_00053993	scaffold3674:21877-24356C	24356[,22369^	0,1^2-	24172^23076-	scaffold3674:23076-24172	6350	IntronR
		scaffold3674	22369	24356	-	T_00053992,T_00053989	scaffold3674:21877-24356C	24356[,22369^	0,1^2-3^4-	24172^23076-22842^22489-	scaffold3674:22489-24172	815	IntronR+IntronR
		scaffold3674	22369	24356	-	T_00053992,T_00053990	scaffold3674:21877-24356C	24356[,22369^	0,1^2-3^4-	24176^23076-22842^22489-	scaffold3674:22489-24176	815	IntronR+IntronR
		scaffold3674	22369	24356	-	T_00053992,T_00053991	scaffold3674:21877-24356C	24356[,22369^	0,1^2-3^4-	24176^23076-22842^22494-	scaffold3674:22494-24176	815	IntronR+IntronR
T_00053993	Theobroma cacao Kinesin like protein (TCM_043166) mRNA, complete cds	scaffold3674	23076	24356	-	T_00053990/T_00053991,T_00053989/T_00053993	scaffold3674:21877-24356C	24356[,23076-	1^,2^	24176^,24172^	scaffold3674:24172-24176	5302	AltD
		scaffold3674	22369	23076	-	T_00053993,T_00053989/T_00053990	scaffold3674:21877-24356C	23076-,22369^	0,1^2-	22842^22489-	scaffold3674:22489-22842	6350	IntronR
		scaffold3674	22369	23076	-	T_00053993,T_00053987/T_00053991	scaffold3674:21877-24356C	23076-,22369^	0,1^2-	22842^22494-	scaffold3674:22494-22842	6350	IntronR
		scaffold3674	22369	23076	-	T_00053993,T_00053984/T_00053985	scaffold3674:21877-24356C	23076-,22369^	0,1^2-	22846^22489-	scaffold3674:22489-22846	6350	IntronR
		scaffold3674	22369	23076	-	T_00053993,T_00053988	scaffold3674:21877-24356C	23076-,22369^	0,1^2-	22846^22494-	scaffold3674:22494-22846	6350	IntronR
		scaffold3674	22369	24356	-	T_00053992,T_00053993	scaffold3674:21877-24356C	24356[,22369^	0,1^2-	24172^23076-	scaffold3674:23076-24172	6350	IntronR
		scaffold3674	22369	24356	-	T_00053993,T_00053994	scaffold3674:21877-24356C	24356[,22369^	1^2-,3^4-	24172^23076-,22842^22489-	scaffold3674:22489-24172	457	IntronRorIntronR
T_00053994	Theobroma cacao Kinesin like protein (TCM_043166) mRNA, complete cds	scaffold3674	22842	24356	-	T_00053994,T_00053989	scaffold3674:21877-24356C	24356[,22842^	0,1^2-	24172^23076-	scaffold3674:23076-24172	6350	IntronR
		scaffold3674	22842	24356	-	T_00053994,T_00053990/T_00053991	scaffold3674:21877-24356C	24356[,22842^	0,1^2-	24176^23076-	scaffold3674:23076-24176	6350	IntronR
		scaffold3674	22369	22842	-	T_00053986/T_00053987/T_00053991,T_00053989/T_00053990/T_00053994	scaffold3674:21877-24356C	22842^,22369^	1-,2-	22494-,22489-	scaffold3674:22489-22494	13489	AltA
		scaffold3674	22369	24356	-	T_00053992,T_00053994	scaffold3674:21877-24356C	24356[,22369^	0,1^2-	22842^22489-	scaffold3674:22489-22842	6350	IntronR
		scaffold3674	22369	24356	-	T_00053993,T_00053994	scaffold3674:21877-24356C	24356[,22369^	1^2-,3^4-	24172^23076-,22842^22489-	scaffold3674:22489-24172	457	IntronRorIntronR
T_00068566	Morus notabilis Kinesin-like protein KIF15 partial mRNA	scaffold5450	7299	8261	-	T_00068566,T_00068567	scaffold5450:5348-8657C	8261-,7299^	0,1^2-	7579^7514-	scaffold5450:7514-7579	6350	IntronR
		scaffold5450	5877	6830	-	T_00068566,T_00068567	scaffold5450:5348-8657C	6830-,5877-	1^3-4^,2^	6103^5982-5970^,6090^	scaffold5450:5970-6103	773	Other
T_00068567	Morus notabilis Kinesin-like protein KIF15 partial mRNA	scaffold5450	7299	8261	-	T_00068566,T_00068567	scaffold5450:5348-8657C	8261-,7299^	0,1^2-	7579^7514-	scaffold5450:7514-7579	6350	IntronR
		scaffold5450	5877	6830	-	T_00068566,T_00068567	scaffold5450:5348-8657C	6830-,5877-	1^3-4^,2^	6103^5982-5970^,6090^	scaffold5450:5970-6103	773	Other
T_00069610	Morus notabilis Armadillo repeat-containing kinesin-like protein 3 partial mRNA	scaffold56050	34009	34261	-	T_00069610,T_00069611	scaffold56050:33946-39240C	34261-,34009-	1^,2^	34140^,34133^	scaffold56050:34133-34140	5302	AltD
T_00069611	Morus notabilis Armadillo repeat-containing kinesin-like protein 3 partial mRNA	scaffold56050	34009	34261	-	T_00069610,T_00069611	scaffold56050:33946-39240C	34261-,34009-	1^,2^	34140^,34133^	scaffold56050:34133-34140	5302	AltD
T_00078801	Morus notabilis Armadillo repeat-containing kinesin-like protein 1 partial mRNA	scaffold69308	46924	47202	+	T_00078804,T_00078801/T_00078802/T_00078803/T_00078805	scaffold69308:46224-53355W	46924-,47202-	1^,2^	46972^,47109^	scaffold69308:46972-47109	5302	AltD
		scaffold69308	48044	48304	+	T_00078802/T_00078804,T_00078801/T_00078803/T_00078805	scaffold69308:46224-53355W	48044^,48304^	1-,2-	48214-,48216-	scaffold69308:48214-48216	13489	AltA
		scaffold69308	48509	48846	+	T_00078802/T_00078803/T_00078804,T_00078801/T_00078805	scaffold69308:46224-53355W	48509-,48846-	1^,2^	48714^,48721^	scaffold69308:48714-48721	5302	AltD
		scaffold69308	48980	49272	+	T_00078802/T_00078804/T_00078805,T_00078801/T_00078803	scaffold69308:46224-53355W	48980^,49272^	1-,2-	49090-,49093-	scaffold69308:49090-49093	13489	AltA
T_00078802	Morus notabilis Armadillo repeat-containing kinesin-like protein 1 partial mRNA	scaffold69308	46924	47202	+	T_00078804,T_00078801/T_00078802/T_00078803/T_00078805	scaffold69308:46224-53355W	46924-,47202-	1^,2^	46972^,47109^	scaffold69308:46972-47109	5302	AltD
		scaffold69308	48044	48304	+	T_00078802/T_00078804,T_00078801/T_00078803/T_00078805	scaffold69308:46224-53355W	48044^,48304^	1-,2-	48214-,48216-	scaffold69308:48214-48216	13489	AltA
		scaffold69308	48509	48846	+	T_00078802/T_00078803/T_00078804,T_00078801/T_00078805	scaffold69308:46224-53355W	48509-,48846-	1^,2^	48714^,48721^	scaffold69308:48714-48721	5302	AltD
		scaffold69308	48980	49272	+	T_00078802/T_00078804/T_00078805,T_00078801/T_00078803	scaffold69308:46224-53355W	48980^,49272^	1-,2-	49090-,49093-	scaffold69308:49090-49093	13489	AltA
T_00078803	Morus notabilis Armadillo repeat-containing kinesin-like protein 1 partial mRNA	scaffold69308	46924	47202	+	T_00078804,T_00078801/T_00078802/T_00078803/T_00078805	scaffold69308:46224-53355W	46924-,47202-	1^,2^	46972^,47109^	scaffold69308:46972-47109	5302	AltD
		scaffold69308	48044	48304	+	T_00078802/T_00078804,T_00078801/T_00078803/T_00078805	scaffold69308:46224-53355W	48044^,48304^	1-,2-	48214-,48216-	scaffold69308:48214-48216	13489	AltA
		scaffold69308	48509	48846	+	T_00078802/T_00078803/T_00078804,T_00078801/T_00078805	scaffold69308:46224-53355W	48509-,48846-	1^,2^	48714^,48721^	scaffold69308:48714-48721	5302	AltD
		scaffold69308	48980	49272	+	T_00078802/T_00078804/T_00078805,T_00078801/T_00078803	scaffold69308:46224-53355W	48980^,49272^	1-,2-	49090-,49093-	scaffold69308:49090-49093	13489	AltA
T_00078805	Morus notabilis Armadillo repeat-containing kinesin-like protein 1 partial mRNA	scaffold69308	46924	47202	+	T_00078804,T_00078801/T_00078802/T_00078803/T_00078805	scaffold69308:46224-53355W	46924-,47202-	1^,2^	46972^,47109^	scaffold69308:46972-47109	5302	AltD
		scaffold69308	48044	48304	+	T_00078802/T_00078804,T_00078801/T_00078803/T_00078805	scaffold69308:46224-53355W	48044^,48304^	1-,2-	48214-,48216-	scaffold69308:48214-48216	13489	AltA
		scaffold69308	48509	48846	+	T_00078802/T_00078803/T_00078804,T_00078801/T_00078805	scaffold69308:46224-53355W	48509-,48846-	1^,2^	48714^,48721^	scaffold69308:48714-48721	5302	AltD
		scaffold69308	48980	49272	+	T_00078802/T_00078804/T_00078805,T_00078801/T_00078803	scaffold69308:46224-53355W	48980^,49272^	1-,2-	49090-,49093-	scaffold69308:49090-49093	13489	AltA
T_00081340	Morus notabilis Kinesin-like protein KIF15 partial mRNA	scaffold73307	39239	39857	+	T_00081341,T_00081340	scaffold73307:39027-42149W	39239^,39857-	0,1-2^	39345-39407^	scaffold73307:39345-39407	2766	ExonS
		scaffold73307	39407	39916	+	T_00081340,T_00081342	scaffold73307:39027-42149W	39407^,39916^	1-,2-	39857-,39864-	scaffold73307:39857-39864	13489	AltA
T_00081341	Morus notabilis Kinesin-like protein KIF15 partial mRNA	scaffold73307	39239	39857	+	T_00081341,T_00081340	scaffold73307:39027-42149W	39239^,39857-	0,1-2^	39345-39407^	scaffold73307:39345-39407	2766	ExonS
		scaffold73307	39239	39916	+	T_00081342,T_00081341	scaffold73307:39027-42149W	39239^,39916^	1-2^4-,3-	39345-39407^39864-,39857-	scaffold73307:39345-39864	1171	Other
T_00081342	Morus notabilis Kinesin-like protein KIF15 partial mRNA	scaffold73307	39407	39916	+	T_00081340,T_00081342	scaffold73307:39027-42149W	39407^,39916^	1-,2-	39857-,39864-	scaffold73307:39857-39864	13489	AltA
		scaffold73307	39239	39916	+	T_00081342,T_00081341	scaffold73307:39027-42149W	39239^,39916^	1-2^4-,3-	39345-39407^39864-,39857-	scaffold73307:39345-39864	1171	Other
T_00093776	PREDICTED: Malus x domestica kinesin-like protein KIN12B (LOC103400615), mRNA	scaffold96873	15351	15519	-	T_00093776,T_00093777/T_00093778/T_00093779	scaffold96873:9796-16820C	15519^,15351^	1-,2-	15437-,15434-	scaffold96873:15434-15437	13489	AltA
		scaffold96873	14274	14667	-	T_00093776,T_00093777/T_00093778	scaffold96873:9796-16820C	14667^,14274^	1-,2-	14370-,14369-	scaffold96873:14369-14370	13489	AltA
		scaffold96873	14274	14759	-	T_00093776,T_00093779	scaffold96873:9796-16820C	14759-,14274^	1^3-,2^4-	14667^14370-,14666^14369-	scaffold96873:14369-14667	1086	AltD+AltA+IntronR
		scaffold96873	11894	13235	-	T_00093778,T_00093776/T_00093777/T_00093779	scaffold96873:9796-16820C	13235-,11894^	1^3-,2^4-	12069^11992-,12065^11988-	scaffold96873:11988-12069	1086	AltD+AltA+IntronR
T_00093777	PREDICTED: Malus x domestica kinesin-like protein KIN12B (LOC103400615), mRNA	scaffold96873	15351	15519	-	T_00093776,T_00093777/T_00093778/T_00093779	scaffold96873:9796-16820C	15519^,15351^	1-,2-	15437-,15434-	scaffold96873:15434-15437	13489	AltA
		scaffold96873	14369	14759	-	T_00093777/T_00093778,T_00093779	scaffold96873:9796-16820C	14759-,14369-	1^,2^	14667^,14666^	scaffold96873:14666-14667	5302	AltD
		scaffold96873	14274	14667	-	T_00093776,T_00093777/T_00093778	scaffold96873:9796-16820C	14667^,14274^	1-,2-	14370-,14369-	scaffold96873:14369-14370	13489	AltA
		scaffold96873	11894	13235	-	T_00093778,T_00093776/T_00093777/T_00093779	scaffold96873:9796-16820C	13235-,11894^	1^3-,2^4-	12069^11992-,12065^11988-	scaffold96873:11988-12069	1086	AltD+AltA+IntronR
T_00093778	PREDICTED: Malus x domestica kinesin-like protein KIN12B (LOC103400615), mRNA	scaffold96873	15351	15519	-	T_00093776,T_00093777/T_00093778/T_00093779	scaffold96873:9796-16820C	15519^,15351^	1-,2-	15437-,15434-	scaffold96873:15434-15437	13489	AltA
		scaffold96873	14369	14759	-	T_00093777/T_00093778,T_00093779	scaffold96873:9796-16820C	14759-,14369-	1^,2^	14667^,14666^	scaffold96873:14666-14667	5302	AltD
		scaffold96873	14274	14667	-	T_00093776,T_00093777/T_00093778	scaffold96873:9796-16820C	14667^,14274^	1-,2-	14370-,14369-	scaffold96873:14369-14370	13489	AltA
		scaffold96873	11894	13235	-	T_00093778,T_00093776/T_00093777/T_00093779	scaffold96873:9796-16820C	13235-,11894^	1^3-,2^4-	12069^11992-,12065^11988-	scaffold96873:11988-12069	1086	AltD+AltA+IntronR
T_00093779	PREDICTED: Malus x domestica kinesin-like protein KIN12B (LOC103400615), mRNA	scaffold96873	15351	15519	-	T_00093776,T_00093777/T_00093778/T_00093779	scaffold96873:9796-16820C	15519^,15351^	1-,2-	15437-,15434-	scaffold96873:15434-15437	13489	AltA
		scaffold96873	14369	14759	-	T_00093777/T_00093778,T_00093779	scaffold96873:9796-16820C	14759-,14369-	1^,2^	14667^,14666^	scaffold96873:14666-14667	5302	AltD
		scaffold96873	14274	14759	-	T_00093776,T_00093779	scaffold96873:9796-16820C	14759-,14274^	1^3-,2^4-	14667^14370-,14666^14369-	scaffold96873:14369-14667	1086	AltD+AltA+IntronR
		scaffold96873	11894	13235	-	T_00093778,T_00093776/T_00093777/T_00093779	scaffold96873:9796-16820C	13235-,11894^	1^3-,2^4-	12069^11992-,12065^11988-	scaffold96873:11988-12069	1086	AltD+AltA+IntronR
T_00011518	PREDICTED: Prunus mume kinesin-4 (LOC103334002), mRNA	scaffold102663	4140	4508	+	T_00011518/T_00011519/T_00011520,T_00011521	scaffold102663:2392-6456W	4140^,4508^	1-,2-	4255-,4266-	scaffold102663:4255-4266	13489	AltA
		scaffold102663	4611	4960	+	T_00011519,T_00011518/T_00011521	scaffold102663:2392-6456W	4611-,4960-	1^,2^	4732^,4774^	scaffold102663:4732-4774	5302	AltD
		scaffold102663	4774	5109	+	T_00011518/T_00011521,T_00011520	scaffold102663:2392-6456W	4774^,5109^	1-,2-	4960-,4968-	scaffold102663:4960-4968	13489	AltA
		scaffold102663	5907	6456	+	T_00011519/T_00011520/T_00011521,T_00011518	scaffold102663:2392-6456W	5907-,6456]	0,1^2-	6080^6209-	scaffold102663:6080-6209	6350	IntronR
T_00011519	PREDICTED: Prunus mume kinesin-4 (LOC103334002), mRNA	scaffold102663	4140	4508	+	T_00011518/T_00011519/T_00011520,T_00011521	scaffold102663:2392-6456W	4140^,4508^	1-,2-	4255-,4266-	scaffold102663:4255-4266	13489	AltA
		scaffold102663	4611	4960	+	T_00011519,T_00011518/T_00011521	scaffold102663:2392-6456W	4611-,4960-	1^,2^	4732^,4774^	scaffold102663:4732-4774	5302	AltD
		scaffold102663	4774	5109	+	T_00011518/T_00011521,T_00011520	scaffold102663:2392-6456W	4774^,5109^	1-,2-	4960-,4968-	scaffold102663:4960-4968	13489	AltA
		scaffold102663	5907	6456	+	T_00011519/T_00011520/T_00011521,T_00011518	scaffold102663:2392-6456W	5907-,6456]	0,1^2-	6080^6209-	scaffold102663:6080-6209	6350	IntronR
T_00011520	PREDICTED: Prunus mume kinesin-4 (LOC103334002), mRNA	scaffold102663	4140	4508	+	T_00011518/T_00011519/T_00011520,T_00011521	scaffold102663:2392-6456W	4140^,4508^	1-,2-	4255-,4266-	scaffold102663:4255-4266	13489	AltA
		scaffold102663	4611	5109	+	T_00011519,T_00011520	scaffold102663:2392-6456W	4611-,5109^	1^3-,2^4-	4732^4960-,4774^4968-	scaffold102663:4732-4968	1086	AltD+AltA+IntronR
		scaffold102663	5907	6456	+	T_00011519/T_00011520/T_00011521,T_00011518	scaffold102663:2392-6456W	5907-,6456]	0,1^2-	6080^6209-	scaffold102663:6080-6209	6350	IntronR
T_00051594	PREDICTED: Vitis vinifera COBRA-like protein 1 (LOC100264075), mRNA	scaffold34307	6801	6963	+	T_00051597,T_00051594/T_00051595/T_00051596/T_00051598	scaffold34307:5546-8733W	6801-,6963-	1^,2^	6875^,6886^	scaffold34307:6875-6886	5302	AltD
		scaffold34307	6963	7760	+	T_00051594,T_00051595/T_00051596/T_00051597/T_00051598	scaffold34307:5546-8733W	6963-,7760^	0,1^2-	7422^7595-	scaffold34307:7422-7595	6350	IntronR
T_00051595	PREDICTED: Vitis vinifera COBRA-like protein 1 (LOC100264075), mRNA	scaffold34307	6801	6963	+	T_00051597,T_00051594/T_00051595/T_00051596/T_00051598	scaffold34307:5546-8733W	6801-,6963-	1^,2^	6875^,6886^	scaffold34307:6875-6886	5302	AltD
		scaffold34307	6963	7760	+	T_00051594,T_00051595/T_00051596/T_00051597/T_00051598	scaffold34307:5546-8733W	6963-,7760^	0,1^2-	7422^7595-	scaffold34307:7422-7595	6350	IntronR
T_00051596	PREDICTED: Vitis vinifera COBRA-like protein 1 (LOC100264075), mRNA	scaffold34307	6801	6963	+	T_00051597,T_00051594/T_00051595/T_00051596/T_00051598	scaffold34307:5546-8733W	6801-,6963-	1^,2^	6875^,6886^	scaffold34307:6875-6886	5302	AltD
		scaffold34307	6963	7760	+	T_00051594,T_00051595/T_00051596/T_00051597/T_00051598	scaffold34307:5546-8733W	6963-,7760^	0,1^2-	7422^7595-	scaffold34307:7422-7595	6350	IntronR
T_00051597	PREDICTED: Vitis vinifera COBRA-like protein 1 (LOC100264075), mRNA	scaffold34307	6801	6963	+	T_00051597,T_00051594/T_00051595/T_00051596/T_00051598	scaffold34307:5546-8733W	6801-,6963-	1^,2^	6875^,6886^	scaffold34307:6875-6886	5302	AltD
		scaffold34307	6963	7760	+	T_00051594,T_00051595/T_00051596/T_00051597/T_00051598	scaffold34307:5546-8733W	6963-,7760^	0,1^2-	7422^7595-	scaffold34307:7422-7595	6350	IntronR
T_00051598	PREDICTED: Vitis vinifera COBRA-like protein 1 (LOC100264075), mRNA	scaffold34307	6801	6963	+	T_00051597,T_00051594/T_00051595/T_00051596/T_00051598	scaffold34307:5546-8733W	6801-,6963-	1^,2^	6875^,6886^	scaffold34307:6875-6886	5302	AltD
		scaffold34307	6963	7760	+	T_00051594,T_00051595/T_00051596/T_00051597/T_00051598	scaffold34307:5546-8733W	6963-,7760^	0,1^2-	7422^7595-	scaffold34307:7422-7595	6350	IntronR
T_00055870	Morus notabilis Chitinase-like protein 1 partial mRNA	scaffold38783	11021	11437	+	T_00055870,T_00055871	scaffold38783:10698-12746W	11021^,11437^	1-,2-	11107-,11111-	scaffold38783:11107-11111	13489	AltA
T_00055871	Morus notabilis Chitinase-like protein 1 partial mRNA	scaffold38783	11021	11437	+	T_00055870,T_00055871	scaffold38783:10698-12746W	11021^,11437^	1-,2-	11107-,11111-	scaffold38783:11107-11111	13489	AltA
T_00089605	Morus notabilis Chitinase-like protein 1 partial mRNA	scaffold88569	7777	8264	+	T_00089606,T_00089605	scaffold88569:7400-10078W	7777^,8264^	1-,2-	7863-,7867-	scaffold88569:7863-7867	13489	AltA
T_00089606	Morus notabilis Chitinase-like protein 1 partial mRNA	scaffold88569	7777	8264	+	T_00089606,T_00089605	scaffold88569:7400-10078W	7777^,8264^	1-,2-	7863-,7867-	scaffold88569:7863-7867	13489	AltA
T_00053140	T_00092122	scaffold3594	79604	79999	+	T_00053140,T_00053141/T_00053142	scaffold3594:79432-82422W	79604^,79999^	1-,2-	79853-,79880-	scaffold3594:79853-79880	13489	AltA
T_00053141	Morus notabilis Katanin p60 ATPase-containing subunit A-like 2 partial mRNA	scaffold3594	79604	79999	+	T_00053140,T_00053141/T_00053142	scaffold3594:79432-82422W	79604^,79999^	1-,2-	79853-,79880-	scaffold3594:79853-79880	13489	AltA
T_00062735	Theobroma cacao Type I inositol polyphosphate 5-phosphatase, putative isoform 3 (TCM_015776) mRNA, complete cds	scaffold4714	21140	21956	+	T_00062735,T_00062736	scaffold4714:19950-21956W	21140^,21956]	1-2^4-,3-	21240-21263^21374-,21350-	scaffold4714:21240-21374	1171	Other
T_00062736	Theobroma cacao Type I inositol polyphosphate 5-phosphatase, putative isoform 3 (TCM_015776) mRNA, complete cds	scaffold4714	21140	21956	+	T_00062735,T_00062736	scaffold4714:19950-21956W	21140^,21956]	1-2^4-,3-	21240-21263^21374-,21350-	scaffold4714:21240-21374	1171	Other
T_00029325	PREDICTED: Fragaria vesca subsp. vesca sucrose synthase 2 (LOC101298794), mRNA	scaffold151563	32	323	-	T_00029325,T_00029326	scaffold151563:2-619C	323^,32-	0,1-2^	230-114^	scaffold151563:114-230	2766	ExonS
T_00029326	PREDICTED: Fragaria vesca subsp. vesca sucrose synthase 2 (LOC101298794), mRNA	scaffold151563	32	323	-	T_00029325,T_00029326	scaffold151563:2-619C	323^,32-	0,1-2^	230-114^	scaffold151563:114-230	2766	ExonS
T_00092118	Morus notabilis Sucrose synthase partial mRNA	scaffold936	71621	71816	-	T_00092119,T_00092118/T_00092122/T_00092123	scaffold936:69028-75897C	71816^,71621^	1-,2-	71719-,71716-	scaffold936:71716-71719	13489	AltA
		scaffold936	71621	71816	-	T_00092120,T_00092118/T_00092122/T_00092123	scaffold936:69028-75897C	71816^,71621^	1-,2-	71717-,71716-	scaffold936:71716-71717	13489	AltA
		scaffold936	71621	71816	-	T_00092121,T_00092118/T_00092122/T_00092123	scaffold936:69028-75897C	71816^,71621^	1-,2-	71718-,71716-	scaffold936:71716-71718	13489	AltA
T_00092119	Morus notabilis Sucrose synthase partial mRNA	scaffold936	71621	71816	-	T_00092119,T_00092118/T_00092122/T_00092123	scaffold936:69028-75897C	71816^,71621^	1-,2-	71719-,71716-	scaffold936:71716-71719	13489	AltA
		scaffold936	71621	71816	-	T_00092119,T_00092120	scaffold936:69028-75897C	71816^,71621^	1-,2-	71719-,71717-	scaffold936:71717-71719	13489	AltA
		scaffold936	71621	71816	-	T_00092119,T_00092121	scaffold936:69028-75897C	71816^,71621^	1-,2-	71719-,71718-	scaffold936:71718-71719	13489	AltA
T_00092120	Morus notabilis Sucrose synthase partial mRNA	scaffold936	71621	71816	-	T_00092120,T_00092118/T_00092122/T_00092123	scaffold936:69028-75897C	71816^,71621^	1-,2-	71717-,71716-	scaffold936:71716-71717	13489	AltA
		scaffold936	71621	71816	-	T_00092119,T_00092120	scaffold936:69028-75897C	71816^,71621^	1-,2-	71719-,71717-	scaffold936:71717-71719	13489	AltA
		scaffold936	71621	71816	-	T_00092121,T_00092120	scaffold936:69028-75897C	71816^,71621^	1-,2-	71718-,71717-	scaffold936:71717-71718	13489	AltA
T_00092121	Morus notabilis Sucrose synthase partial mRNA	scaffold936	71621	71816	-	T_00092121,T_00092118/T_00092122/T_00092123	scaffold936:69028-75897C	71816^,71621^	1-,2-	71718-,71716-	scaffold936:71716-71718	13489	AltA
		scaffold936	71621	71816	-	T_00092119,T_00092121	scaffold936:69028-75897C	71816^,71621^	1-,2-	71719-,71718-	scaffold936:71718-71719	13489	AltA
		scaffold936	71621	71816	-	T_00092121,T_00092120	scaffold936:69028-75897C	71816^,71621^	1-,2-	71718-,71717-	scaffold936:71717-71718	13489	AltA
T_00092122	Morus notabilis Sucrose synthase partial mRNA	scaffold936	71621	71816	-	T_00092119,T_00092118/T_00092122/T_00092123	scaffold936:69028-75897C	71816^,71621^	1-,2-	71719-,71716-	scaffold936:71716-71719	13489	AltA
		scaffold936	71621	71816	-	T_00092120,T_00092118/T_00092122/T_00092123	scaffold936:69028-75897C	71816^,71621^	1-,2-	71717-,71716-	scaffold936:71716-71717	13489	AltA
		scaffold936	71621	71816	-	T_00092121,T_00092118/T_00092122/T_00092123	scaffold936:69028-75897C	71816^,71621^	1-,2-	71718-,71716-	scaffold936:71716-71718	13489	AltA
T_00092123	Morus notabilis Sucrose synthase partial mRNA	scaffold936	71621	71816	-	T_00092119,T_00092118/T_00092122/T_00092123	scaffold936:69028-75897C	71816^,71621^	1-,2-	71719-,71716-	scaffold936:71716-71719	13489	AltA
		scaffold936	71621	71816	-	T_00092120,T_00092118/T_00092122/T_00092123	scaffold936:69028-75897C	71816^,71621^	1-,2-	71717-,71716-	scaffold936:71716-71717	13489	AltA
		scaffold936	71621	71816	-	T_00092121,T_00092118/T_00092122/T_00092123	scaffold936:69028-75897C	71816^,71621^	1-,2-	71718-,71716-	scaffold936:71716-71718	13489	AltA
T_00008530	Morus notabilis Mitogen-activated protein kinase kinase kinase 13-A partial mRNA	C32083405	1	468	-	T_00008530,T_00008531	C32083405:1-1680C	468^,1]	1-,2-	368-,329-	C32083405:329-368	13489	AltA
T_00008531	Morus notabilis Mitogen-activated protein kinase kinase kinase 13-A partial mRNA	C32083405	1	468	-	T_00008530,T_00008531	C32083405:1-1680C	468^,1]	1-,2-	368-,329-	C32083405:329-368	13489	AltA
T_00054619	Morus notabilis Mitogen-activated protein kinase kinase kinase 2 partial mRNA	scaffold37469	70516	71229	+	T_00054621,T_00054619	scaffold37469:69946-77490W	70516-,71229-	1^,2^	70590^,70786^	scaffold37469:70590-70786	5302	AltD
		scaffold37469	70254	71229	+	T_00054620/T_00054622/T_00054623,T_00054619	scaffold37469:69946-77490W	70254^,71229-	0,1-2^	70516-70786^	scaffold37469:70516-70786	2766	ExonS
		scaffold37469	72166	73086	+	T_00054619,T_00054620/T_00054621/T_00054622/T_00054623	scaffold37469:69946-77490W	72166-,73086^	0,1^2-	72912^72999-	scaffold37469:72912-72999	6350	IntronR
		scaffold37469	73086	73269	+	T_00054622,T_00054619/T_00054620/T_00054621/T_00054623	scaffold37469:69946-77490W	73086^,73269^	1-,2-	73206-,73207-	scaffold37469:73206-73207	13489	AltA
		scaffold37469	74350	75148	+	T_00054623,T_00054619/T_00054620/T_00054621/T_00054622	scaffold37469:69946-77490W	74350-,75148-	1^,2^	74447^,74457^	scaffold37469:74447-74457	5302	AltD
T_00054620	Morus notabilis Mitogen-activated protein kinase kinase kinase 2 partial mRNA	scaffold37469	70254	71229	+	T_00054620/T_00054622/T_00054623,T_00054619	scaffold37469:69946-77490W	70254^,71229-	0,1-2^	70516-70786^	scaffold37469:70516-70786	2766	ExonS
		scaffold37469	70254	71229	+	T_00054620/T_00054622/T_00054623,T_00054621	scaffold37469:69946-77490W	70254^,71229-	0,1-2^	70516-70590^	scaffold37469:70516-70590	2766	ExonS
		scaffold37469	72166	73086	+	T_00054619,T_00054620/T_00054621/T_00054622/T_00054623	scaffold37469:69946-77490W	72166-,73086^	0,1^2-	72912^72999-	scaffold37469:72912-72999	6350	IntronR
		scaffold37469	73086	73269	+	T_00054622,T_00054619/T_00054620/T_00054621/T_00054623	scaffold37469:69946-77490W	73086^,73269^	1-,2-	73206-,73207-	scaffold37469:73206-73207	13489	AltA
		scaffold37469	74350	75148	+	T_00054623,T_00054619/T_00054620/T_00054621/T_00054622	scaffold37469:69946-77490W	74350-,75148-	1^,2^	74447^,74457^	scaffold37469:74447-74457	5302	AltD
T_00054621	Morus notabilis Mitogen-activated protein kinase kinase kinase 2 partial mRNA	scaffold37469	70516	71229	+	T_00054621,T_00054619	scaffold37469:69946-77490W	70516-,71229-	1^,2^	70590^,70786^	scaffold37469:70590-70786	5302	AltD
		scaffold37469	70254	71229	+	T_00054620/T_00054622/T_00054623,T_00054621	scaffold37469:69946-77490W	70254^,71229-	0,1-2^	70516-70590^	scaffold37469:70516-70590	2766	ExonS
		scaffold37469	72166	73086	+	T_00054619,T_00054620/T_00054621/T_00054622/T_00054623	scaffold37469:69946-77490W	72166-,73086^	0,1^2-	72912^72999-	scaffold37469:72912-72999	6350	IntronR
		scaffold37469	73086	73269	+	T_00054622,T_00054619/T_00054620/T_00054621/T_00054623	scaffold37469:69946-77490W	73086^,73269^	1-,2-	73206-,73207-	scaffold37469:73206-73207	13489	AltA
		scaffold37469	74350	75148	+	T_00054623,T_00054619/T_00054620/T_00054621/T_00054622	scaffold37469:69946-77490W	74350-,75148-	1^,2^	74447^,74457^	scaffold37469:74447-74457	5302	AltD
T_00054622	Morus notabilis Mitogen-activated protein kinase kinase kinase 2 partial mRNA	scaffold37469	70254	71229	+	T_00054620/T_00054622/T_00054623,T_00054619	scaffold37469:69946-77490W	70254^,71229-	0,1-2^	70516-70786^	scaffold37469:70516-70786	2766	ExonS
		scaffold37469	70254	71229	+	T_00054620/T_00054622/T_00054623,T_00054621	scaffold37469:69946-77490W	70254^,71229-	0,1-2^	70516-70590^	scaffold37469:70516-70590	2766	ExonS
		scaffold37469	72166	73086	+	T_00054619,T_00054620/T_00054621/T_00054622/T_00054623	scaffold37469:69946-77490W	72166-,73086^	0,1^2-	72912^72999-	scaffold37469:72912-72999	6350	IntronR
		scaffold37469	73086	73269	+	T_00054622,T_00054619/T_00054620/T_00054621/T_00054623	scaffold37469:69946-77490W	73086^,73269^	1-,2-	73206-,73207-	scaffold37469:73206-73207	13489	AltA
		scaffold37469	74350	75148	+	T_00054623,T_00054619/T_00054620/T_00054621/T_00054622	scaffold37469:69946-77490W	74350-,75148-	1^,2^	74447^,74457^	scaffold37469:74447-74457	5302	AltD
T_00054623	Morus notabilis Mitogen-activated protein kinase kinase kinase 2 partial mRNA	scaffold37469	70254	71229	+	T_00054620/T_00054622/T_00054623,T_00054619	scaffold37469:69946-77490W	70254^,71229-	0,1-2^	70516-70786^	scaffold37469:70516-70786	2766	ExonS
		scaffold37469	70254	71229	+	T_00054620/T_00054622/T_00054623,T_00054621	scaffold37469:69946-77490W	70254^,71229-	0,1-2^	70516-70590^	scaffold37469:70516-70590	2766	ExonS
		scaffold37469	72166	73086	+	T_00054619,T_00054620/T_00054621/T_00054622/T_00054623	scaffold37469:69946-77490W	72166-,73086^	0,1^2-	72912^72999-	scaffold37469:72912-72999	6350	IntronR
		scaffold37469	73086	73269	+	T_00054622,T_00054619/T_00054620/T_00054621/T_00054623	scaffold37469:69946-77490W	73086^,73269^	1-,2-	73206-,73207-	scaffold37469:73206-73207	13489	AltA
		scaffold37469	74350	75148	+	T_00054623,T_00054619/T_00054620/T_00054621/T_00054622	scaffold37469:69946-77490W	74350-,75148-	1^,2^	74447^,74457^	scaffold37469:74447-74457	5302	AltD
T_00063665	Morus notabilis Mitogen-activated protein kinase kinase kinase A partial mRNA	scaffold48529	1317	1609	+	T_00063665/T_00063667/T_00063668,T_00063666	scaffold48529:1317-9091W	1317[,1609^	0,1^2-	1418^1542-	scaffold48529:1418-1542	6350	IntronR
		scaffold48529	1794	1918	+	T_00063668,T_00063665/T_00063666/T_00063669/T_00063670/T_00063671/T_00063672/T_00063674/T_00063675/T_00063676	scaffold48529:1317-9091W	1794^,1918^	1-,2-	1864-,1868-	scaffold48529:1864-1868	13489	AltA
		scaffold48529	1868	1997	+	T_00063665/T_00063666/T_00063669/T_00063670/T_00063671/T_00063672/T_00063674/T_00063675/T_00063676,T_00063667/T_00063673	scaffold48529:1317-9091W	1868-,1997-	1^,2^	1918^,1919^	scaffold48529:1918-1919	5302	AltD
		scaffold48529	1868	1997	+	T_00063665/T_00063666/T_00063669/T_00063670/T_00063671/T_00063672/T_00063674/T_00063675/T_00063676,T_00063677	scaffold48529:1317-9091W	1868-,1997-	1^,2^	1918^,1920^	scaffold48529:1918-1920	5302	AltD
		scaffold48529	1997	2458	+	T_00063671/T_00063672/T_00063676,T_00063665/T_00063666/T_00063667/T_00063668/T_00063669/T_00063670/T_00063673/T_00063674/T_00063675/T_00063677	scaffold48529:1317-9091W	1997-,2458^	0,1^2-	2260^2361-	scaffold48529:2260-2361	6350	IntronR
		scaffold48529	2458	3310	+	T_00063666/T_00063668/T_00063669/T_00063674/T_00063677,T_00063665/T_00063667/T_00063670/T_00063671/T_00063672/T_00063673/T_00063675/T_00063676	scaffold48529:1317-9091W	2458^,3310^	1-,2-	3148-,3159-	scaffold48529:3148-3159	13489	AltA
		scaffold48529	3846	4859	+	T_00063665/T_00063667/T_00063668/T_00063669/T_00063670/T_00063671/T_00063672/T_00063673/T_00063674/T_00063676/T_00063678,T_00063666	scaffold48529:1317-9091W	3846-,4859^	0,1^2-	4189^4303-	scaffold48529:4189-4303	6350	IntronR
		scaffold48529	3846	5083	+	T_00063675/T_00063677,T_00063665/T_00063667/T_00063668/T_00063669/T_00063670/T_00063671/T_00063672/T_00063673/T_00063674/T_00063676/T_00063678	scaffold48529:1317-9091W	3846-,5083^	0,1^2-	4859^4931-	scaffold48529:4859-4931	6350	IntronR
		scaffold48529	5266	5437	+	T_00063674,T_00063665/T_00063666/T_00063667/T_00063668/T_00063669/T_00063670/T_00063671/T_00063672/T_00063673/T_00063675/T_00063676/T_00063678	scaffold48529:1317-9091W	5266^,5437^	1-,2-	5341-,5343-	scaffold48529:5341-5343	13489	AltA
		scaffold48529	5167	5437	+	T_00063677,T_00063665/T_00063666/T_00063667/T_00063668/T_00063669/T_00063670/T_00063671/T_00063672/T_00063673/T_00063675/T_00063676/T_00063678	scaffold48529:1317-9091W	5167-,5437^	0,1^2-	5266^5343-	scaffold48529:5266-5343	6350	IntronR
		scaffold48529	5437	6114	+	T_00063665/T_00063666/T_00063667/T_00063668/T_00063669/T_00063670/T_00063671/T_00063672/T_00063673/T_00063674/T_00063675/T_00063676/T_00063677,T_00063678	scaffold48529:1317-9091W	5437^,6114^	1-,2-	5929-,6007-	scaffold48529:5929-6007	13489	AltA
		scaffold48529	6194	6333	+	T_00063665/T_00063666/T_00063667/T_00063668/T_00063669/T_00063671/T_00063674/T_00063675/T_00063676/T_00063677/T_00063678,T_00063670	scaffold48529:1317-9091W	6194-,6333-	1^,2^	6250^,6252^	scaffold48529:6250-6252	5302	AltD
		scaffold48529	6194	6333	+	T_00063665/T_00063666/T_00063667/T_00063668/T_00063669/T_00063671/T_00063674/T_00063675/T_00063676/T_00063677/T_00063678,T_00063673	scaffold48529:1317-9091W	6194-,6333-	1^,2^	6250^,6251^	scaffold48529:6250-6251	5302	AltD
		scaffold48529	6250	6404	+	T_00063672,T_00063665/T_00063666/T_00063667/T_00063668/T_00063669/T_00063671/T_00063674/T_00063675/T_00063676/T_00063677/T_00063678	scaffold48529:1317-9091W	6250^,6404^	1-,2-	6332-,6333-	scaffold48529:6332-6333	13489	AltA
		scaffold48529	6705	7175	+	T_00063666/T_00063672/T_00063674/T_00063676/T_00063677/T_00063678,T_00063665/T_00063667/T_00063668/T_00063669/T_00063670/T_00063673/T_00063675	scaffold48529:1317-9091W	6705^,7175^	1-,2-	7030-,7044-	scaffold48529:7030-7044	13489	AltA
		scaffold48529	6705	7175	+	T_00063671,T_00063665/T_00063667/T_00063668/T_00063669/T_00063670/T_00063673/T_00063675	scaffold48529:1317-9091W	6705^,7175^	1-,2-	7037-,7044-	scaffold48529:7037-7044	13489	AltA
		scaffold48529	7533	9091	+	T_00063665/T_00063666/T_00063667/T_00063668/T_00063669/T_00063670/T_00063671/T_00063672/T_00063673/T_00063674/T_00063676/T_00063677/T_00063678,T_00063675	scaffold48529:1317-9091W	7533-,9091]	0,1^2-	7704^8047-	scaffold48529:7704-8047	6350	IntronR
T_00063666	Morus notabilis Mitogen-activated protein kinase kinase kinase A partial mRNA	scaffold48529	1317	1609	+	T_00063665/T_00063667/T_00063668,T_00063666	scaffold48529:1317-9091W	1317[,1609^	0,1^2-	1418^1542-	scaffold48529:1418-1542	6350	IntronR
		scaffold48529	1794	1918	+	T_00063668,T_00063665/T_00063666/T_00063669/T_00063670/T_00063671/T_00063672/T_00063674/T_00063675/T_00063676	scaffold48529:1317-9091W	1794^,1918^	1-,2-	1864-,1868-	scaffold48529:1864-1868	13489	AltA
		scaffold48529	1868	1997	+	T_00063665/T_00063666/T_00063669/T_00063670/T_00063671/T_00063672/T_00063674/T_00063675/T_00063676,T_00063667/T_00063673	scaffold48529:1317-9091W	1868-,1997-	1^,2^	1918^,1919^	scaffold48529:1918-1919	5302	AltD
		scaffold48529	1868	1997	+	T_00063665/T_00063666/T_00063669/T_00063670/T_00063671/T_00063672/T_00063674/T_00063675/T_00063676,T_00063677	scaffold48529:1317-9091W	1868-,1997-	1^,2^	1918^,1920^	scaffold48529:1918-1920	5302	AltD
		scaffold48529	1997	2458	+	T_00063671/T_00063672/T_00063676,T_00063665/T_00063666/T_00063667/T_00063668/T_00063669/T_00063670/T_00063673/T_00063674/T_00063675/T_00063677	scaffold48529:1317-9091W	1997-,2458^	0,1^2-	2260^2361-	scaffold48529:2260-2361	6350	IntronR
		scaffold48529	2458	3310	+	T_00063666/T_00063668/T_00063669/T_00063674/T_00063677,T_00063665/T_00063667/T_00063670/T_00063671/T_00063672/T_00063673/T_00063675/T_00063676	scaffold48529:1317-9091W	2458^,3310^	1-,2-	3148-,3159-	scaffold48529:3148-3159	13489	AltA
		scaffold48529	3846	4859	+	T_00063665/T_00063667/T_00063668/T_00063669/T_00063670/T_00063671/T_00063672/T_00063673/T_00063674/T_00063676/T_00063678,T_00063666	scaffold48529:1317-9091W	3846-,4859^	0,1^2-	4189^4303-	scaffold48529:4189-4303	6350	IntronR
		scaffold48529	3846	5083	+	T_00063675/T_00063677,T_00063666	scaffold48529:1317-9091W	3846-,5083^	0,1^2-3^4-	4189^4303-4859^4931-	scaffold48529:4189-4931	815	IntronR+IntronR
		scaffold48529	5266	5437	+	T_00063674,T_00063665/T_00063666/T_00063667/T_00063668/T_00063669/T_00063670/T_00063671/T_00063672/T_00063673/T_00063675/T_00063676/T_00063678	scaffold48529:1317-9091W	5266^,5437^	1-,2-	5341-,5343-	scaffold48529:5341-5343	13489	AltA
		scaffold48529	5167	5437	+	T_00063677,T_00063665/T_00063666/T_00063667/T_00063668/T_00063669/T_00063670/T_00063671/T_00063672/T_00063673/T_00063675/T_00063676/T_00063678	scaffold48529:1317-9091W	5167-,5437^	0,1^2-	5266^5343-	scaffold48529:5266-5343	6350	IntronR
		scaffold48529	5437	6114	+	T_00063665/T_00063666/T_00063667/T_00063668/T_00063669/T_00063670/T_00063671/T_00063672/T_00063673/T_00063674/T_00063675/T_00063676/T_00063677,T_00063678	scaffold48529:1317-9091W	5437^,6114^	1-,2-	5929-,6007-	scaffold48529:5929-6007	13489	AltA
		scaffold48529	6194	6333	+	T_00063665/T_00063666/T_00063667/T_00063668/T_00063669/T_00063671/T_00063674/T_00063675/T_00063676/T_00063677/T_00063678,T_00063670	scaffold48529:1317-9091W	6194-,6333-	1^,2^	6250^,6252^	scaffold48529:6250-6252	5302	AltD
		scaffold48529	6194	6333	+	T_00063665/T_00063666/T_00063667/T_00063668/T_00063669/T_00063671/T_00063674/T_00063675/T_00063676/T_00063677/T_00063678,T_00063673	scaffold48529:1317-9091W	6194-,6333-	1^,2^	6250^,6251^	scaffold48529:6250-6251	5302	AltD
		scaffold48529	6250	6404	+	T_00063672,T_00063665/T_00063666/T_00063667/T_00063668/T_00063669/T_00063671/T_00063674/T_00063675/T_00063676/T_00063677/T_00063678	scaffold48529:1317-9091W	6250^,6404^	1-,2-	6332-,6333-	scaffold48529:6332-6333	13489	AltA
		scaffold48529	6705	7175	+	T_00063666/T_00063672/T_00063674/T_00063676/T_00063677/T_00063678,T_00063665/T_00063667/T_00063668/T_00063669/T_00063670/T_00063673/T_00063675	scaffold48529:1317-9091W	6705^,7175^	1-,2-	7030-,7044-	scaffold48529:7030-7044	13489	AltA
		scaffold48529	6705	7175	+	T_00063666/T_00063672/T_00063674/T_00063676/T_00063677/T_00063678,T_00063671	scaffold48529:1317-9091W	6705^,7175^	1-,2-	7030-,7037-	scaffold48529:7030-7037	13489	AltA
		scaffold48529	7533	9091	+	T_00063665/T_00063666/T_00063667/T_00063668/T_00063669/T_00063670/T_00063671/T_00063672/T_00063673/T_00063674/T_00063676/T_00063677/T_00063678,T_00063675	scaffold48529:1317-9091W	7533-,9091]	0,1^2-	7704^8047-	scaffold48529:7704-8047	6350	IntronR
T_00063667	Morus notabilis Mitogen-activated protein kinase kinase kinase A partial mRNA	scaffold48529	1317	1609	+	T_00063665/T_00063667/T_00063668,T_00063666	scaffold48529:1317-9091W	1317[,1609^	0,1^2-	1418^1542-	scaffold48529:1418-1542	6350	IntronR
		scaffold48529	1868	1997	+	T_00063665/T_00063666/T_00063669/T_00063670/T_00063671/T_00063672/T_00063674/T_00063675/T_00063676,T_00063667/T_00063673	scaffold48529:1317-9091W	1868-,1997-	1^,2^	1918^,1919^	scaffold48529:1918-1919	5302	AltD
		scaffold48529	1868	1997	+	T_00063667/T_00063673,T_00063677	scaffold48529:1317-9091W	1868-,1997-	1^,2^	1919^,1920^	scaffold48529:1919-1920	5302	AltD
		scaffold48529	1794	1997	+	T_00063668,T_00063667/T_00063673	scaffold48529:1317-9091W	1794^,1997-	1-3^,2-4^	1864-1918^,1868-1919^	scaffold48529:1864-1919	482	Other
		scaffold48529	1997	2458	+	T_00063671/T_00063672/T_00063676,T_00063665/T_00063666/T_00063667/T_00063668/T_00063669/T_00063670/T_00063673/T_00063674/T_00063675/T_00063677	scaffold48529:1317-9091W	1997-,2458^	0,1^2-	2260^2361-	scaffold48529:2260-2361	6350	IntronR
		scaffold48529	2458	3310	+	T_00063666/T_00063668/T_00063669/T_00063674/T_00063677,T_00063665/T_00063667/T_00063670/T_00063671/T_00063672/T_00063673/T_00063675/T_00063676	scaffold48529:1317-9091W	2458^,3310^	1-,2-	3148-,3159-	scaffold48529:3148-3159	13489	AltA
		scaffold48529	3846	4859	+	T_00063665/T_00063667/T_00063668/T_00063669/T_00063670/T_00063671/T_00063672/T_00063673/T_00063674/T_00063676/T_00063678,T_00063666	scaffold48529:1317-9091W	3846-,4859^	0,1^2-	4189^4303-	scaffold48529:4189-4303	6350	IntronR
		scaffold48529	3846	5083	+	T_00063675/T_00063677,T_00063665/T_00063667/T_00063668/T_00063669/T_00063670/T_00063671/T_00063672/T_00063673/T_00063674/T_00063676/T_00063678	scaffold48529:1317-9091W	3846-,5083^	0,1^2-	4859^4931-	scaffold48529:4859-4931	6350	IntronR
		scaffold48529	5266	5437	+	T_00063674,T_00063665/T_00063666/T_00063667/T_00063668/T_00063669/T_00063670/T_00063671/T_00063672/T_00063673/T_00063675/T_00063676/T_00063678	scaffold48529:1317-9091W	5266^,5437^	1-,2-	5341-,5343-	scaffold48529:5341-5343	13489	AltA
		scaffold48529	5167	5437	+	T_00063677,T_00063665/T_00063666/T_00063667/T_00063668/T_00063669/T_00063670/T_00063671/T_00063672/T_00063673/T_00063675/T_00063676/T_00063678	scaffold48529:1317-9091W	5167-,5437^	0,1^2-	5266^5343-	scaffold48529:5266-5343	6350	IntronR
		scaffold48529	5437	6114	+	T_00063665/T_00063666/T_00063667/T_00063668/T_00063669/T_00063670/T_00063671/T_00063672/T_00063673/T_00063674/T_00063675/T_00063676/T_00063677,T_00063678	scaffold48529:1317-9091W	5437^,6114^	1-,2-	5929-,6007-	scaffold48529:5929-6007	13489	AltA
		scaffold48529	6194	6333	+	T_00063665/T_00063666/T_00063667/T_00063668/T_00063669/T_00063671/T_00063674/T_00063675/T_00063676/T_00063677/T_00063678,T_00063670	scaffold48529:1317-9091W	6194-,6333-	1^,2^	6250^,6252^	scaffold48529:6250-6252	5302	AltD
		scaffold48529	6194	6333	+	T_00063665/T_00063666/T_00063667/T_00063668/T_00063669/T_00063671/T_00063674/T_00063675/T_00063676/T_00063677/T_00063678,T_00063673	scaffold48529:1317-9091W	6194-,6333-	1^,2^	6250^,6251^	scaffold48529:6250-6251	5302	AltD
		scaffold48529	6250	6404	+	T_00063672,T_00063665/T_00063666/T_00063667/T_00063668/T_00063669/T_00063671/T_00063674/T_00063675/T_00063676/T_00063677/T_00063678	scaffold48529:1317-9091W	6250^,6404^	1-,2-	6332-,6333-	scaffold48529:6332-6333	13489	AltA
		scaffold48529	6705	7175	+	T_00063666/T_00063672/T_00063674/T_00063676/T_00063677/T_00063678,T_00063665/T_00063667/T_00063668/T_00063669/T_00063670/T_00063673/T_00063675	scaffold48529:1317-9091W	6705^,7175^	1-,2-	7030-,7044-	scaffold48529:7030-7044	13489	AltA
		scaffold48529	6705	7175	+	T_00063671,T_00063665/T_00063667/T_00063668/T_00063669/T_00063670/T_00063673/T_00063675	scaffold48529:1317-9091W	6705^,7175^	1-,2-	7037-,7044-	scaffold48529:7037-7044	13489	AltA
		scaffold48529	7533	9091	+	T_00063665/T_00063666/T_00063667/T_00063668/T_00063669/T_00063670/T_00063671/T_00063672/T_00063673/T_00063674/T_00063676/T_00063677/T_00063678,T_00063675	scaffold48529:1317-9091W	7533-,9091]	0,1^2-	7704^8047-	scaffold48529:7704-8047	6350	IntronR
T_00063668	Morus notabilis Mitogen-activated protein kinase kinase kinase A partial mRNA	scaffold48529	1317	1609	+	T_00063665/T_00063667/T_00063668,T_00063666	scaffold48529:1317-9091W	1317[,1609^	0,1^2-	1418^1542-	scaffold48529:1418-1542	6350	IntronR
		scaffold48529	1794	1918	+	T_00063668,T_00063665/T_00063666/T_00063669/T_00063670/T_00063671/T_00063672/T_00063674/T_00063675/T_00063676	scaffold48529:1317-9091W	1794^,1918^	1-,2-	1864-,1868-	scaffold48529:1864-1868	13489	AltA
		scaffold48529	1794	1997	+	T_00063668,T_00063667/T_00063673	scaffold48529:1317-9091W	1794^,1997-	1-3^,2-4^	1864-1918^,1868-1919^	scaffold48529:1864-1919	482	Other
		scaffold48529	1794	1997	+	T_00063668,T_00063677	scaffold48529:1317-9091W	1794^,1997-	1-3^,2-4^	1864-1918^,1868-1920^	scaffold48529:1864-1920	482	Other
		scaffold48529	1997	2458	+	T_00063671/T_00063672/T_00063676,T_00063665/T_00063666/T_00063667/T_00063668/T_00063669/T_00063670/T_00063673/T_00063674/T_00063675/T_00063677	scaffold48529:1317-9091W	1997-,2458^	0,1^2-	2260^2361-	scaffold48529:2260-2361	6350	IntronR
		scaffold48529	2458	3310	+	T_00063666/T_00063668/T_00063669/T_00063674/T_00063677,T_00063665/T_00063667/T_00063670/T_00063671/T_00063672/T_00063673/T_00063675/T_00063676	scaffold48529:1317-9091W	2458^,3310^	1-,2-	3148-,3159-	scaffold48529:3148-3159	13489	AltA
		scaffold48529	3846	4859	+	T_00063665/T_00063667/T_00063668/T_00063669/T_00063670/T_00063671/T_00063672/T_00063673/T_00063674/T_00063676/T_00063678,T_00063666	scaffold48529:1317-9091W	3846-,4859^	0,1^2-	4189^4303-	scaffold48529:4189-4303	6350	IntronR
		scaffold48529	3846	5083	+	T_00063675/T_00063677,T_00063665/T_00063667/T_00063668/T_00063669/T_00063670/T_00063671/T_00063672/T_00063673/T_00063674/T_00063676/T_00063678	scaffold48529:1317-9091W	3846-,5083^	0,1^2-	4859^4931-	scaffold48529:4859-4931	6350	IntronR
		scaffold48529	5266	5437	+	T_00063674,T_00063665/T_00063666/T_00063667/T_00063668/T_00063669/T_00063670/T_00063671/T_00063672/T_00063673/T_00063675/T_00063676/T_00063678	scaffold48529:1317-9091W	5266^,5437^	1-,2-	5341-,5343-	scaffold48529:5341-5343	13489	AltA
		scaffold48529	5167	5437	+	T_00063677,T_00063665/T_00063666/T_00063667/T_00063668/T_00063669/T_00063670/T_00063671/T_00063672/T_00063673/T_00063675/T_00063676/T_00063678	scaffold48529:1317-9091W	5167-,5437^	0,1^2-	5266^5343-	scaffold48529:5266-5343	6350	IntronR
		scaffold48529	5437	6114	+	T_00063665/T_00063666/T_00063667/T_00063668/T_00063669/T_00063670/T_00063671/T_00063672/T_00063673/T_00063674/T_00063675/T_00063676/T_00063677,T_00063678	scaffold48529:1317-9091W	5437^,6114^	1-,2-	5929-,6007-	scaffold48529:5929-6007	13489	AltA
		scaffold48529	6194	6333	+	T_00063665/T_00063666/T_00063667/T_00063668/T_00063669/T_00063671/T_00063674/T_00063675/T_00063676/T_00063677/T_00063678,T_00063670	scaffold48529:1317-9091W	6194-,6333-	1^,2^	6250^,6252^	scaffold48529:6250-6252	5302	AltD
		scaffold48529	6194	6333	+	T_00063665/T_00063666/T_00063667/T_00063668/T_00063669/T_00063671/T_00063674/T_00063675/T_00063676/T_00063677/T_00063678,T_00063673	scaffold48529:1317-9091W	6194-,6333-	1^,2^	6250^,6251^	scaffold48529:6250-6251	5302	AltD
		scaffold48529	6250	6404	+	T_00063672,T_00063665/T_00063666/T_00063667/T_00063668/T_00063669/T_00063671/T_00063674/T_00063675/T_00063676/T_00063677/T_00063678	scaffold48529:1317-9091W	6250^,6404^	1-,2-	6332-,6333-	scaffold48529:6332-6333	13489	AltA
		scaffold48529	6705	7175	+	T_00063666/T_00063672/T_00063674/T_00063676/T_00063677/T_00063678,T_00063665/T_00063667/T_00063668/T_00063669/T_00063670/T_00063673/T_00063675	scaffold48529:1317-9091W	6705^,7175^	1-,2-	7030-,7044-	scaffold48529:7030-7044	13489	AltA
		scaffold48529	6705	7175	+	T_00063671,T_00063665/T_00063667/T_00063668/T_00063669/T_00063670/T_00063673/T_00063675	scaffold48529:1317-9091W	6705^,7175^	1-,2-	7037-,7044-	scaffold48529:7037-7044	13489	AltA
		scaffold48529	7533	9091	+	T_00063665/T_00063666/T_00063667/T_00063668/T_00063669/T_00063670/T_00063671/T_00063672/T_00063673/T_00063674/T_00063676/T_00063677/T_00063678,T_00063675	scaffold48529:1317-9091W	7533-,9091]	0,1^2-	7704^8047-	scaffold48529:7704-8047	6350	IntronR
T_00063669	Morus notabilis Mitogen-activated protein kinase kinase kinase A partial mRNA	scaffold48529	1794	1918	+	T_00063668,T_00063665/T_00063666/T_00063669/T_00063670/T_00063671/T_00063672/T_00063674/T_00063675/T_00063676	scaffold48529:1317-9091W	1794^,1918^	1-,2-	1864-,1868-	scaffold48529:1864-1868	13489	AltA
		scaffold48529	1868	1997	+	T_00063665/T_00063666/T_00063669/T_00063670/T_00063671/T_00063672/T_00063674/T_00063675/T_00063676,T_00063667/T_00063673	scaffold48529:1317-9091W	1868-,1997-	1^,2^	1918^,1919^	scaffold48529:1918-1919	5302	AltD
		scaffold48529	1868	1997	+	T_00063665/T_00063666/T_00063669/T_00063670/T_00063671/T_00063672/T_00063674/T_00063675/T_00063676,T_00063677	scaffold48529:1317-9091W	1868-,1997-	1^,2^	1918^,1920^	scaffold48529:1918-1920	5302	AltD
		scaffold48529	1997	2458	+	T_00063671/T_00063672/T_00063676,T_00063665/T_00063666/T_00063667/T_00063668/T_00063669/T_00063670/T_00063673/T_00063674/T_00063675/T_00063677	scaffold48529:1317-9091W	1997-,2458^	0,1^2-	2260^2361-	scaffold48529:2260-2361	6350	IntronR
		scaffold48529	2458	3310	+	T_00063666/T_00063668/T_00063669/T_00063674/T_00063677,T_00063665/T_00063667/T_00063670/T_00063671/T_00063672/T_00063673/T_00063675/T_00063676	scaffold48529:1317-9091W	2458^,3310^	1-,2-	3148-,3159-	scaffold48529:3148-3159	13489	AltA
		scaffold48529	3846	4859	+	T_00063665/T_00063667/T_00063668/T_00063669/T_00063670/T_00063671/T_00063672/T_00063673/T_00063674/T_00063676/T_00063678,T_00063666	scaffold48529:1317-9091W	3846-,4859^	0,1^2-	4189^4303-	scaffold48529:4189-4303	6350	IntronR
		scaffold48529	3846	5083	+	T_00063675/T_00063677,T_00063665/T_00063667/T_00063668/T_00063669/T_00063670/T_00063671/T_00063672/T_00063673/T_00063674/T_00063676/T_00063678	scaffold48529:1317-9091W	3846-,5083^	0,1^2-	4859^4931-	scaffold48529:4859-4931	6350	IntronR
		scaffold48529	5266	5437	+	T_00063674,T_00063665/T_00063666/T_00063667/T_00063668/T_00063669/T_00063670/T_00063671/T_00063672/T_00063673/T_00063675/T_00063676/T_00063678	scaffold48529:1317-9091W	5266^,5437^	1-,2-	5341-,5343-	scaffold48529:5341-5343	13489	AltA
		scaffold48529	5167	5437	+	T_00063677,T_00063665/T_00063666/T_00063667/T_00063668/T_00063669/T_00063670/T_00063671/T_00063672/T_00063673/T_00063675/T_00063676/T_00063678	scaffold48529:1317-9091W	5167-,5437^	0,1^2-	5266^5343-	scaffold48529:5266-5343	6350	IntronR
		scaffold48529	5437	6114	+	T_00063665/T_00063666/T_00063667/T_00063668/T_00063669/T_00063670/T_00063671/T_00063672/T_00063673/T_00063674/T_00063675/T_00063676/T_00063677,T_00063678	scaffold48529:1317-9091W	5437^,6114^	1-,2-	5929-,6007-	scaffold48529:5929-6007	13489	AltA
		scaffold48529	6194	6333	+	T_00063665/T_00063666/T_00063667/T_00063668/T_00063669/T_00063671/T_00063674/T_00063675/T_00063676/T_00063677/T_00063678,T_00063670	scaffold48529:1317-9091W	6194-,6333-	1^,2^	6250^,6252^	scaffold48529:6250-6252	5302	AltD
		scaffold48529	6194	6333	+	T_00063665/T_00063666/T_00063667/T_00063668/T_00063669/T_00063671/T_00063674/T_00063675/T_00063676/T_00063677/T_00063678,T_00063673	scaffold48529:1317-9091W	6194-,6333-	1^,2^	6250^,6251^	scaffold48529:6250-6251	5302	AltD
		scaffold48529	6250	6404	+	T_00063672,T_00063665/T_00063666/T_00063667/T_00063668/T_00063669/T_00063671/T_00063674/T_00063675/T_00063676/T_00063677/T_00063678	scaffold48529:1317-9091W	6250^,6404^	1-,2-	6332-,6333-	scaffold48529:6332-6333	13489	AltA
		scaffold48529	6705	7175	+	T_00063666/T_00063672/T_00063674/T_00063676/T_00063677/T_00063678,T_00063665/T_00063667/T_00063668/T_00063669/T_00063670/T_00063673/T_00063675	scaffold48529:1317-9091W	6705^,7175^	1-,2-	7030-,7044-	scaffold48529:7030-7044	13489	AltA
		scaffold48529	6705	7175	+	T_00063671,T_00063665/T_00063667/T_00063668/T_00063669/T_00063670/T_00063673/T_00063675	scaffold48529:1317-9091W	6705^,7175^	1-,2-	7037-,7044-	scaffold48529:7037-7044	13489	AltA
		scaffold48529	7533	9091	+	T_00063665/T_00063666/T_00063667/T_00063668/T_00063669/T_00063670/T_00063671/T_00063672/T_00063673/T_00063674/T_00063676/T_00063677/T_00063678,T_00063675	scaffold48529:1317-9091W	7533-,9091]	0,1^2-	7704^8047-	scaffold48529:7704-8047	6350	IntronR
T_00063670	Morus notabilis Mitogen-activated protein kinase kinase kinase A partial mRNA	scaffold48529	1794	1918	+	T_00063668,T_00063665/T_00063666/T_00063669/T_00063670/T_00063671/T_00063672/T_00063674/T_00063675/T_00063676	scaffold48529:1317-9091W	1794^,1918^	1-,2-	1864-,1868-	scaffold48529:1864-1868	13489	AltA
		scaffold48529	1868	1997	+	T_00063665/T_00063666/T_00063669/T_00063670/T_00063671/T_00063672/T_00063674/T_00063675/T_00063676,T_00063667/T_00063673	scaffold48529:1317-9091W	1868-,1997-	1^,2^	1918^,1919^	scaffold48529:1918-1919	5302	AltD
		scaffold48529	1868	1997	+	T_00063665/T_00063666/T_00063669/T_00063670/T_00063671/T_00063672/T_00063674/T_00063675/T_00063676,T_00063677	scaffold48529:1317-9091W	1868-,1997-	1^,2^	1918^,1920^	scaffold48529:1918-1920	5302	AltD
		scaffold48529	1997	2458	+	T_00063671/T_00063672/T_00063676,T_00063665/T_00063666/T_00063667/T_00063668/T_00063669/T_00063670/T_00063673/T_00063674/T_00063675/T_00063677	scaffold48529:1317-9091W	1997-,2458^	0,1^2-	2260^2361-	scaffold48529:2260-2361	6350	IntronR
		scaffold48529	2458	3310	+	T_00063666/T_00063668/T_00063669/T_00063674/T_00063677,T_00063665/T_00063667/T_00063670/T_00063671/T_00063672/T_00063673/T_00063675/T_00063676	scaffold48529:1317-9091W	2458^,3310^	1-,2-	3148-,3159-	scaffold48529:3148-3159	13489	AltA
		scaffold48529	3846	4859	+	T_00063665/T_00063667/T_00063668/T_00063669/T_00063670/T_00063671/T_00063672/T_00063673/T_00063674/T_00063676/T_00063678,T_00063666	scaffold48529:1317-9091W	3846-,4859^	0,1^2-	4189^4303-	scaffold48529:4189-4303	6350	IntronR
		scaffold48529	3846	5083	+	T_00063675/T_00063677,T_00063665/T_00063667/T_00063668/T_00063669/T_00063670/T_00063671/T_00063672/T_00063673/T_00063674/T_00063676/T_00063678	scaffold48529:1317-9091W	3846-,5083^	0,1^2-	4859^4931-	scaffold48529:4859-4931	6350	IntronR
		scaffold48529	5266	5437	+	T_00063674,T_00063665/T_00063666/T_00063667/T_00063668/T_00063669/T_00063670/T_00063671/T_00063672/T_00063673/T_00063675/T_00063676/T_00063678	scaffold48529:1317-9091W	5266^,5437^	1-,2-	5341-,5343-	scaffold48529:5341-5343	13489	AltA
		scaffold48529	5167	5437	+	T_00063677,T_00063665/T_00063666/T_00063667/T_00063668/T_00063669/T_00063670/T_00063671/T_00063672/T_00063673/T_00063675/T_00063676/T_00063678	scaffold48529:1317-9091W	5167-,5437^	0,1^2-	5266^5343-	scaffold48529:5266-5343	6350	IntronR
		scaffold48529	5437	6114	+	T_00063665/T_00063666/T_00063667/T_00063668/T_00063669/T_00063670/T_00063671/T_00063672/T_00063673/T_00063674/T_00063675/T_00063676/T_00063677,T_00063678	scaffold48529:1317-9091W	5437^,6114^	1-,2-	5929-,6007-	scaffold48529:5929-6007	13489	AltA
		scaffold48529	6194	6333	+	T_00063673,T_00063670	scaffold48529:1317-9091W	6194-,6333-	1^,2^	6251^,6252^	scaffold48529:6251-6252	5302	AltD
		scaffold48529	6194	6333	+	T_00063665/T_00063666/T_00063667/T_00063668/T_00063669/T_00063671/T_00063674/T_00063675/T_00063676/T_00063677/T_00063678,T_00063670	scaffold48529:1317-9091W	6194-,6333-	1^,2^	6250^,6252^	scaffold48529:6250-6252	5302	AltD
		scaffold48529	6194	6404	+	T_00063672,T_00063670	scaffold48529:1317-9091W	6194-,6404^	1^3-,2^4-	6250^6332-,6252^6333-	scaffold48529:6250-6333	1086	AltD+AltA+IntronR
		scaffold48529	6705	7175	+	T_00063666/T_00063672/T_00063674/T_00063676/T_00063677/T_00063678,T_00063665/T_00063667/T_00063668/T_00063669/T_00063670/T_00063673/T_00063675	scaffold48529:1317-9091W	6705^,7175^	1-,2-	7030-,7044-	scaffold48529:7030-7044	13489	AltA
		scaffold48529	6705	7175	+	T_00063671,T_00063665/T_00063667/T_00063668/T_00063669/T_00063670/T_00063673/T_00063675	scaffold48529:1317-9091W	6705^,7175^	1-,2-	7037-,7044-	scaffold48529:7037-7044	13489	AltA
		scaffold48529	7533	9091	+	T_00063665/T_00063666/T_00063667/T_00063668/T_00063669/T_00063670/T_00063671/T_00063672/T_00063673/T_00063674/T_00063676/T_00063677/T_00063678,T_00063675	scaffold48529:1317-9091W	7533-,9091]	0,1^2-	7704^8047-	scaffold48529:7704-8047	6350	IntronR
T_00063671	Morus notabilis Mitogen-activated protein kinase kinase kinase A partial mRNA	scaffold48529	1794	1918	+	T_00063668,T_00063665/T_00063666/T_00063669/T_00063670/T_00063671/T_00063672/T_00063674/T_00063675/T_00063676	scaffold48529:1317-9091W	1794^,1918^	1-,2-	1864-,1868-	scaffold48529:1864-1868	13489	AltA
		scaffold48529	1868	1997	+	T_00063665/T_00063666/T_00063669/T_00063670/T_00063671/T_00063672/T_00063674/T_00063675/T_00063676,T_00063667/T_00063673	scaffold48529:1317-9091W	1868-,1997-	1^,2^	1918^,1919^	scaffold48529:1918-1919	5302	AltD
		scaffold48529	1868	1997	+	T_00063665/T_00063666/T_00063669/T_00063670/T_00063671/T_00063672/T_00063674/T_00063675/T_00063676,T_00063677	scaffold48529:1317-9091W	1868-,1997-	1^,2^	1918^,1920^	scaffold48529:1918-1920	5302	AltD
		scaffold48529	1997	2458	+	T_00063671/T_00063672/T_00063676,T_00063665/T_00063666/T_00063667/T_00063668/T_00063669/T_00063670/T_00063673/T_00063674/T_00063675/T_00063677	scaffold48529:1317-9091W	1997-,2458^	0,1^2-	2260^2361-	scaffold48529:2260-2361	6350	IntronR
		scaffold48529	2458	3310	+	T_00063666/T_00063668/T_00063669/T_00063674/T_00063677,T_00063665/T_00063667/T_00063670/T_00063671/T_00063672/T_00063673/T_00063675/T_00063676	scaffold48529:1317-9091W	2458^,3310^	1-,2-	3148-,3159-	scaffold48529:3148-3159	13489	AltA
		scaffold48529	3846	4859	+	T_00063665/T_00063667/T_00063668/T_00063669/T_00063670/T_00063671/T_00063672/T_00063673/T_00063674/T_00063676/T_00063678,T_00063666	scaffold48529:1317-9091W	3846-,4859^	0,1^2-	4189^4303-	scaffold48529:4189-4303	6350	IntronR
		scaffold48529	3846	5083	+	T_00063675/T_00063677,T_00063665/T_00063667/T_00063668/T_00063669/T_00063670/T_00063671/T_00063672/T_00063673/T_00063674/T_00063676/T_00063678	scaffold48529:1317-9091W	3846-,5083^	0,1^2-	4859^4931-	scaffold48529:4859-4931	6350	IntronR
		scaffold48529	5266	5437	+	T_00063674,T_00063665/T_00063666/T_00063667/T_00063668/T_00063669/T_00063670/T_00063671/T_00063672/T_00063673/T_00063675/T_00063676/T_00063678	scaffold48529:1317-9091W	5266^,5437^	1-,2-	5341-,5343-	scaffold48529:5341-5343	13489	AltA
		scaffold48529	5167	5437	+	T_00063677,T_00063665/T_00063666/T_00063667/T_00063668/T_00063669/T_00063670/T_00063671/T_00063672/T_00063673/T_00063675/T_00063676/T_00063678	scaffold48529:1317-9091W	5167-,5437^	0,1^2-	5266^5343-	scaffold48529:5266-5343	6350	IntronR
		scaffold48529	5437	6114	+	T_00063665/T_00063666/T_00063667/T_00063668/T_00063669/T_00063670/T_00063671/T_00063672/T_00063673/T_00063674/T_00063675/T_00063676/T_00063677,T_00063678	scaffold48529:1317-9091W	5437^,6114^	1-,2-	5929-,6007-	scaffold48529:5929-6007	13489	AltA
		scaffold48529	6194	6333	+	T_00063665/T_00063666/T_00063667/T_00063668/T_00063669/T_00063671/T_00063674/T_00063675/T_00063676/T_00063677/T_00063678,T_00063670	scaffold48529:1317-9091W	6194-,6333-	1^,2^	6250^,6252^	scaffold48529:6250-6252	5302	AltD
		scaffold48529	6194	6333	+	T_00063665/T_00063666/T_00063667/T_00063668/T_00063669/T_00063671/T_00063674/T_00063675/T_00063676/T_00063677/T_00063678,T_00063673	scaffold48529:1317-9091W	6194-,6333-	1^,2^	6250^,6251^	scaffold48529:6250-6251	5302	AltD
		scaffold48529	6250	6404	+	T_00063672,T_00063665/T_00063666/T_00063667/T_00063668/T_00063669/T_00063671/T_00063674/T_00063675/T_00063676/T_00063677/T_00063678	scaffold48529:1317-9091W	6250^,6404^	1-,2-	6332-,6333-	scaffold48529:6332-6333	13489	AltA
		scaffold48529	6705	7175	+	T_00063671,T_00063665/T_00063667/T_00063668/T_00063669/T_00063670/T_00063673/T_00063675	scaffold48529:1317-9091W	6705^,7175^	1-,2-	7037-,7044-	scaffold48529:7037-7044	13489	AltA
		scaffold48529	6705	7175	+	T_00063666/T_00063672/T_00063674/T_00063676/T_00063677/T_00063678,T_00063671	scaffold48529:1317-9091W	6705^,7175^	1-,2-	7030-,7037-	scaffold48529:7030-7037	13489	AltA
		scaffold48529	7533	9091	+	T_00063665/T_00063666/T_00063667/T_00063668/T_00063669/T_00063670/T_00063671/T_00063672/T_00063673/T_00063674/T_00063676/T_00063677/T_00063678,T_00063675	scaffold48529:1317-9091W	7533-,9091]	0,1^2-	7704^8047-	scaffold48529:7704-8047	6350	IntronR
T_00063672	Morus notabilis Mitogen-activated protein kinase kinase kinase A partial mRNA	scaffold48529	1794	1918	+	T_00063668,T_00063665/T_00063666/T_00063669/T_00063670/T_00063671/T_00063672/T_00063674/T_00063675/T_00063676	scaffold48529:1317-9091W	1794^,1918^	1-,2-	1864-,1868-	scaffold48529:1864-1868	13489	AltA
		scaffold48529	1868	1997	+	T_00063665/T_00063666/T_00063669/T_00063670/T_00063671/T_00063672/T_00063674/T_00063675/T_00063676,T_00063667/T_00063673	scaffold48529:1317-9091W	1868-,1997-	1^,2^	1918^,1919^	scaffold48529:1918-1919	5302	AltD
		scaffold48529	1868	1997	+	T_00063665/T_00063666/T_00063669/T_00063670/T_00063671/T_00063672/T_00063674/T_00063675/T_00063676,T_00063677	scaffold48529:1317-9091W	1868-,1997-	1^,2^	1918^,1920^	scaffold48529:1918-1920	5302	AltD
		scaffold48529	1997	2458	+	T_00063671/T_00063672/T_00063676,T_00063665/T_00063666/T_00063667/T_00063668/T_00063669/T_00063670/T_00063673/T_00063674/T_00063675/T_00063677	scaffold48529:1317-9091W	1997-,2458^	0,1^2-	2260^2361-	scaffold48529:2260-2361	6350	IntronR
		scaffold48529	2458	3310	+	T_00063666/T_00063668/T_00063669/T_00063674/T_00063677,T_00063665/T_00063667/T_00063670/T_00063671/T_00063672/T_00063673/T_00063675/T_00063676	scaffold48529:1317-9091W	2458^,3310^	1-,2-	3148-,3159-	scaffold48529:3148-3159	13489	AltA
		scaffold48529	3846	4859	+	T_00063665/T_00063667/T_00063668/T_00063669/T_00063670/T_00063671/T_00063672/T_00063673/T_00063674/T_00063676/T_00063678,T_00063666	scaffold48529:1317-9091W	3846-,4859^	0,1^2-	4189^4303-	scaffold48529:4189-4303	6350	IntronR
		scaffold48529	3846	5083	+	T_00063675/T_00063677,T_00063665/T_00063667/T_00063668/T_00063669/T_00063670/T_00063671/T_00063672/T_00063673/T_00063674/T_00063676/T_00063678	scaffold48529:1317-9091W	3846-,5083^	0,1^2-	4859^4931-	scaffold48529:4859-4931	6350	IntronR
		scaffold48529	5266	5437	+	T_00063674,T_00063665/T_00063666/T_00063667/T_00063668/T_00063669/T_00063670/T_00063671/T_00063672/T_00063673/T_00063675/T_00063676/T_00063678	scaffold48529:1317-9091W	5266^,5437^	1-,2-	5341-,5343-	scaffold48529:5341-5343	13489	AltA
		scaffold48529	5167	5437	+	T_00063677,T_00063665/T_00063666/T_00063667/T_00063668/T_00063669/T_00063670/T_00063671/T_00063672/T_00063673/T_00063675/T_00063676/T_00063678	scaffold48529:1317-9091W	5167-,5437^	0,1^2-	5266^5343-	scaffold48529:5266-5343	6350	IntronR
		scaffold48529	5437	6114	+	T_00063665/T_00063666/T_00063667/T_00063668/T_00063669/T_00063670/T_00063671/T_00063672/T_00063673/T_00063674/T_00063675/T_00063676/T_00063677,T_00063678	scaffold48529:1317-9091W	5437^,6114^	1-,2-	5929-,6007-	scaffold48529:5929-6007	13489	AltA
		scaffold48529	6250	6404	+	T_00063672,T_00063665/T_00063666/T_00063667/T_00063668/T_00063669/T_00063671/T_00063674/T_00063675/T_00063676/T_00063677/T_00063678	scaffold48529:1317-9091W	6250^,6404^	1-,2-	6332-,6333-	scaffold48529:6332-6333	13489	AltA
		scaffold48529	6194	6404	+	T_00063672,T_00063670	scaffold48529:1317-9091W	6194-,6404^	1^3-,2^4-	6250^6332-,6252^6333-	scaffold48529:6250-6333	1086	AltD+AltA+IntronR
		scaffold48529	6194	6404	+	T_00063672,T_00063673	scaffold48529:1317-9091W	6194-,6404^	1^3-,2^4-	6250^6332-,6251^6333-	scaffold48529:6250-6333	1086	AltD+AltA+IntronR
		scaffold48529	6705	7175	+	T_00063666/T_00063672/T_00063674/T_00063676/T_00063677/T_00063678,T_00063665/T_00063667/T_00063668/T_00063669/T_00063670/T_00063673/T_00063675	scaffold48529:1317-9091W	6705^,7175^	1-,2-	7030-,7044-	scaffold48529:7030-7044	13489	AltA
		scaffold48529	6705	7175	+	T_00063666/T_00063672/T_00063674/T_00063676/T_00063677/T_00063678,T_00063671	scaffold48529:1317-9091W	6705^,7175^	1-,2-	7030-,7037-	scaffold48529:7030-7037	13489	AltA
		scaffold48529	7533	9091	+	T_00063665/T_00063666/T_00063667/T_00063668/T_00063669/T_00063670/T_00063671/T_00063672/T_00063673/T_00063674/T_00063676/T_00063677/T_00063678,T_00063675	scaffold48529:1317-9091W	7533-,9091]	0,1^2-	7704^8047-	scaffold48529:7704-8047	6350	IntronR
T_00063673	Morus notabilis Mitogen-activated protein kinase kinase kinase A partial mRNA	scaffold48529	1868	1997	+	T_00063665/T_00063666/T_00063669/T_00063670/T_00063671/T_00063672/T_00063674/T_00063675/T_00063676,T_00063667/T_00063673	scaffold48529:1317-9091W	1868-,1997-	1^,2^	1918^,1919^	scaffold48529:1918-1919	5302	AltD
		scaffold48529	1868	1997	+	T_00063667/T_00063673,T_00063677	scaffold48529:1317-9091W	1868-,1997-	1^,2^	1919^,1920^	scaffold48529:1919-1920	5302	AltD
		scaffold48529	1794	1997	+	T_00063668,T_00063667/T_00063673	scaffold48529:1317-9091W	1794^,1997-	1-3^,2-4^	1864-1918^,1868-1919^	scaffold48529:1864-1919	482	Other
		scaffold48529	1997	2458	+	T_00063671/T_00063672/T_00063676,T_00063665/T_00063666/T_00063667/T_00063668/T_00063669/T_00063670/T_00063673/T_00063674/T_00063675/T_00063677	scaffold48529:1317-9091W	1997-,2458^	0,1^2-	2260^2361-	scaffold48529:2260-2361	6350	IntronR
		scaffold48529	2458	3310	+	T_00063666/T_00063668/T_00063669/T_00063674/T_00063677,T_00063665/T_00063667/T_00063670/T_00063671/T_00063672/T_00063673/T_00063675/T_00063676	scaffold48529:1317-9091W	2458^,3310^	1-,2-	3148-,3159-	scaffold48529:3148-3159	13489	AltA
		scaffold48529	3846	4859	+	T_00063665/T_00063667/T_00063668/T_00063669/T_00063670/T_00063671/T_00063672/T_00063673/T_00063674/T_00063676/T_00063678,T_00063666	scaffold48529:1317-9091W	3846-,4859^	0,1^2-	4189^4303-	scaffold48529:4189-4303	6350	IntronR
		scaffold48529	3846	5083	+	T_00063675/T_00063677,T_00063665/T_00063667/T_00063668/T_00063669/T_00063670/T_00063671/T_00063672/T_00063673/T_00063674/T_00063676/T_00063678	scaffold48529:1317-9091W	3846-,5083^	0,1^2-	4859^4931-	scaffold48529:4859-4931	6350	IntronR
		scaffold48529	5266	5437	+	T_00063674,T_00063665/T_00063666/T_00063667/T_00063668/T_00063669/T_00063670/T_00063671/T_00063672/T_00063673/T_00063675/T_00063676/T_00063678	scaffold48529:1317-9091W	5266^,5437^	1-,2-	5341-,5343-	scaffold48529:5341-5343	13489	AltA
		scaffold48529	5167	5437	+	T_00063677,T_00063665/T_00063666/T_00063667/T_00063668/T_00063669/T_00063670/T_00063671/T_00063672/T_00063673/T_00063675/T_00063676/T_00063678	scaffold48529:1317-9091W	5167-,5437^	0,1^2-	5266^5343-	scaffold48529:5266-5343	6350	IntronR
		scaffold48529	5437	6114	+	T_00063665/T_00063666/T_00063667/T_00063668/T_00063669/T_00063670/T_00063671/T_00063672/T_00063673/T_00063674/T_00063675/T_00063676/T_00063677,T_00063678	scaffold48529:1317-9091W	5437^,6114^	1-,2-	5929-,6007-	scaffold48529:5929-6007	13489	AltA
		scaffold48529	6194	6333	+	T_00063673,T_00063670	scaffold48529:1317-9091W	6194-,6333-	1^,2^	6251^,6252^	scaffold48529:6251-6252	5302	AltD
		scaffold48529	6194	6333	+	T_00063665/T_00063666/T_00063667/T_00063668/T_00063669/T_00063671/T_00063674/T_00063675/T_00063676/T_00063677/T_00063678,T_00063673	scaffold48529:1317-9091W	6194-,6333-	1^,2^	6250^,6251^	scaffold48529:6250-6251	5302	AltD
		scaffold48529	6194	6404	+	T_00063672,T_00063673	scaffold48529:1317-9091W	6194-,6404^	1^3-,2^4-	6250^6332-,6251^6333-	scaffold48529:6250-6333	1086	AltD+AltA+IntronR
		scaffold48529	6705	7175	+	T_00063666/T_00063672/T_00063674/T_00063676/T_00063677/T_00063678,T_00063665/T_00063667/T_00063668/T_00063669/T_00063670/T_00063673/T_00063675	scaffold48529:1317-9091W	6705^,7175^	1-,2-	7030-,7044-	scaffold48529:7030-7044	13489	AltA
		scaffold48529	6705	7175	+	T_00063671,T_00063665/T_00063667/T_00063668/T_00063669/T_00063670/T_00063673/T_00063675	scaffold48529:1317-9091W	6705^,7175^	1-,2-	7037-,7044-	scaffold48529:7037-7044	13489	AltA
		scaffold48529	7533	9091	+	T_00063665/T_00063666/T_00063667/T_00063668/T_00063669/T_00063670/T_00063671/T_00063672/T_00063673/T_00063674/T_00063676/T_00063677/T_00063678,T_00063675	scaffold48529:1317-9091W	7533-,9091]	0,1^2-	7704^8047-	scaffold48529:7704-8047	6350	IntronR
T_00063674	Morus notabilis Mitogen-activated protein kinase kinase kinase A partial mRNA	scaffold48529	1794	1918	+	T_00063668,T_00063665/T_00063666/T_00063669/T_00063670/T_00063671/T_00063672/T_00063674/T_00063675/T_00063676	scaffold48529:1317-9091W	1794^,1918^	1-,2-	1864-,1868-	scaffold48529:1864-1868	13489	AltA
		scaffold48529	1868	1997	+	T_00063665/T_00063666/T_00063669/T_00063670/T_00063671/T_00063672/T_00063674/T_00063675/T_00063676,T_00063667/T_00063673	scaffold48529:1317-9091W	1868-,1997-	1^,2^	1918^,1919^	scaffold48529:1918-1919	5302	AltD
		scaffold48529	1868	1997	+	T_00063665/T_00063666/T_00063669/T_00063670/T_00063671/T_00063672/T_00063674/T_00063675/T_00063676,T_00063677	scaffold48529:1317-9091W	1868-,1997-	1^,2^	1918^,1920^	scaffold48529:1918-1920	5302	AltD
		scaffold48529	1997	2458	+	T_00063671/T_00063672/T_00063676,T_00063665/T_00063666/T_00063667/T_00063668/T_00063669/T_00063670/T_00063673/T_00063674/T_00063675/T_00063677	scaffold48529:1317-9091W	1997-,2458^	0,1^2-	2260^2361-	scaffold48529:2260-2361	6350	IntronR
		scaffold48529	2458	3310	+	T_00063666/T_00063668/T_00063669/T_00063674/T_00063677,T_00063665/T_00063667/T_00063670/T_00063671/T_00063672/T_00063673/T_00063675/T_00063676	scaffold48529:1317-9091W	2458^,3310^	1-,2-	3148-,3159-	scaffold48529:3148-3159	13489	AltA
		scaffold48529	3846	4859	+	T_00063665/T_00063667/T_00063668/T_00063669/T_00063670/T_00063671/T_00063672/T_00063673/T_00063674/T_00063676/T_00063678,T_00063666	scaffold48529:1317-9091W	3846-,4859^	0,1^2-	4189^4303-	scaffold48529:4189-4303	6350	IntronR
		scaffold48529	3846	5083	+	T_00063675/T_00063677,T_00063665/T_00063667/T_00063668/T_00063669/T_00063670/T_00063671/T_00063672/T_00063673/T_00063674/T_00063676/T_00063678	scaffold48529:1317-9091W	3846-,5083^	0,1^2-	4859^4931-	scaffold48529:4859-4931	6350	IntronR
		scaffold48529	5266	5437	+	T_00063674,T_00063665/T_00063666/T_00063667/T_00063668/T_00063669/T_00063670/T_00063671/T_00063672/T_00063673/T_00063675/T_00063676/T_00063678	scaffold48529:1317-9091W	5266^,5437^	1-,2-	5341-,5343-	scaffold48529:5341-5343	13489	AltA
		scaffold48529	5167	5437	+	T_00063677,T_00063674	scaffold48529:1317-9091W	5167-,5437^	0,1^2-	5266^5341-	scaffold48529:5266-5341	6350	IntronR
		scaffold48529	5437	6114	+	T_00063665/T_00063666/T_00063667/T_00063668/T_00063669/T_00063670/T_00063671/T_00063672/T_00063673/T_00063674/T_00063675/T_00063676/T_00063677,T_00063678	scaffold48529:1317-9091W	5437^,6114^	1-,2-	5929-,6007-	scaffold48529:5929-6007	13489	AltA
		scaffold48529	6194	6333	+	T_00063665/T_00063666/T_00063667/T_00063668/T_00063669/T_00063671/T_00063674/T_00063675/T_00063676/T_00063677/T_00063678,T_00063670	scaffold48529:1317-9091W	6194-,6333-	1^,2^	6250^,6252^	scaffold48529:6250-6252	5302	AltD
		scaffold48529	6194	6333	+	T_00063665/T_00063666/T_00063667/T_00063668/T_00063669/T_00063671/T_00063674/T_00063675/T_00063676/T_00063677/T_00063678,T_00063673	scaffold48529:1317-9091W	6194-,6333-	1^,2^	6250^,6251^	scaffold48529:6250-6251	5302	AltD
		scaffold48529	6250	6404	+	T_00063672,T_00063665/T_00063666/T_00063667/T_00063668/T_00063669/T_00063671/T_00063674/T_00063675/T_00063676/T_00063677/T_00063678	scaffold48529:1317-9091W	6250^,6404^	1-,2-	6332-,6333-	scaffold48529:6332-6333	13489	AltA
		scaffold48529	6705	7175	+	T_00063666/T_00063672/T_00063674/T_00063676/T_00063677/T_00063678,T_00063665/T_00063667/T_00063668/T_00063669/T_00063670/T_00063673/T_00063675	scaffold48529:1317-9091W	6705^,7175^	1-,2-	7030-,7044-	scaffold48529:7030-7044	13489	AltA
		scaffold48529	6705	7175	+	T_00063666/T_00063672/T_00063674/T_00063676/T_00063677/T_00063678,T_00063671	scaffold48529:1317-9091W	6705^,7175^	1-,2-	7030-,7037-	scaffold48529:7030-7037	13489	AltA
		scaffold48529	7533	9091	+	T_00063665/T_00063666/T_00063667/T_00063668/T_00063669/T_00063670/T_00063671/T_00063672/T_00063673/T_00063674/T_00063676/T_00063677/T_00063678,T_00063675	scaffold48529:1317-9091W	7533-,9091]	0,1^2-	7704^8047-	scaffold48529:7704-8047	6350	IntronR
T_00063675	Morus notabilis Mitogen-activated protein kinase kinase kinase A partial mRNA	scaffold48529	1794	1918	+	T_00063668,T_00063665/T_00063666/T_00063669/T_00063670/T_00063671/T_00063672/T_00063674/T_00063675/T_00063676	scaffold48529:1317-9091W	1794^,1918^	1-,2-	1864-,1868-	scaffold48529:1864-1868	13489	AltA
		scaffold48529	1868	1997	+	T_00063665/T_00063666/T_00063669/T_00063670/T_00063671/T_00063672/T_00063674/T_00063675/T_00063676,T_00063667/T_00063673	scaffold48529:1317-9091W	1868-,1997-	1^,2^	1918^,1919^	scaffold48529:1918-1919	5302	AltD
		scaffold48529	1868	1997	+	T_00063665/T_00063666/T_00063669/T_00063670/T_00063671/T_00063672/T_00063674/T_00063675/T_00063676,T_00063677	scaffold48529:1317-9091W	1868-,1997-	1^,2^	1918^,1920^	scaffold48529:1918-1920	5302	AltD
		scaffold48529	1997	2458	+	T_00063671/T_00063672/T_00063676,T_00063665/T_00063666/T_00063667/T_00063668/T_00063669/T_00063670/T_00063673/T_00063674/T_00063675/T_00063677	scaffold48529:1317-9091W	1997-,2458^	0,1^2-	2260^2361-	scaffold48529:2260-2361	6350	IntronR
		scaffold48529	2458	3310	+	T_00063666/T_00063668/T_00063669/T_00063674/T_00063677,T_00063665/T_00063667/T_00063670/T_00063671/T_00063672/T_00063673/T_00063675/T_00063676	scaffold48529:1317-9091W	2458^,3310^	1-,2-	3148-,3159-	scaffold48529:3148-3159	13489	AltA
		scaffold48529	3846	5083	+	T_00063675/T_00063677,T_00063665/T_00063667/T_00063668/T_00063669/T_00063670/T_00063671/T_00063672/T_00063673/T_00063674/T_00063676/T_00063678	scaffold48529:1317-9091W	3846-,5083^	0,1^2-	4859^4931-	scaffold48529:4859-4931	6350	IntronR
		scaffold48529	3846	5083	+	T_00063675/T_00063677,T_00063666	scaffold48529:1317-9091W	3846-,5083^	0,1^2-3^4-	4189^4303-4859^4931-	scaffold48529:4189-4931	815	IntronR+IntronR
		scaffold48529	5266	5437	+	T_00063674,T_00063665/T_00063666/T_00063667/T_00063668/T_00063669/T_00063670/T_00063671/T_00063672/T_00063673/T_00063675/T_00063676/T_00063678	scaffold48529:1317-9091W	5266^,5437^	1-,2-	5341-,5343-	scaffold48529:5341-5343	13489	AltA
		scaffold48529	5167	5437	+	T_00063677,T_00063665/T_00063666/T_00063667/T_00063668/T_00063669/T_00063670/T_00063671/T_00063672/T_00063673/T_00063675/T_00063676/T_00063678	scaffold48529:1317-9091W	5167-,5437^	0,1^2-	5266^5343-	scaffold48529:5266-5343	6350	IntronR
		scaffold48529	5437	6114	+	T_00063665/T_00063666/T_00063667/T_00063668/T_00063669/T_00063670/T_00063671/T_00063672/T_00063673/T_00063674/T_00063675/T_00063676/T_00063677,T_00063678	scaffold48529:1317-9091W	5437^,6114^	1-,2-	5929-,6007-	scaffold48529:5929-6007	13489	AltA
		scaffold48529	6194	6333	+	T_00063665/T_00063666/T_00063667/T_00063668/T_00063669/T_00063671/T_00063674/T_00063675/T_00063676/T_00063677/T_00063678,T_00063670	scaffold48529:1317-9091W	6194-,6333-	1^,2^	6250^,6252^	scaffold48529:6250-6252	5302	AltD
		scaffold48529	6194	6333	+	T_00063665/T_00063666/T_00063667/T_00063668/T_00063669/T_00063671/T_00063674/T_00063675/T_00063676/T_00063677/T_00063678,T_00063673	scaffold48529:1317-9091W	6194-,6333-	1^,2^	6250^,6251^	scaffold48529:6250-6251	5302	AltD
		scaffold48529	6250	6404	+	T_00063672,T_00063665/T_00063666/T_00063667/T_00063668/T_00063669/T_00063671/T_00063674/T_00063675/T_00063676/T_00063677/T_00063678	scaffold48529:1317-9091W	6250^,6404^	1-,2-	6332-,6333-	scaffold48529:6332-6333	13489	AltA
		scaffold48529	6705	7175	+	T_00063666/T_00063672/T_00063674/T_00063676/T_00063677/T_00063678,T_00063665/T_00063667/T_00063668/T_00063669/T_00063670/T_00063673/T_00063675	scaffold48529:1317-9091W	6705^,7175^	1-,2-	7030-,7044-	scaffold48529:7030-7044	13489	AltA
		scaffold48529	6705	7175	+	T_00063671,T_00063665/T_00063667/T_00063668/T_00063669/T_00063670/T_00063673/T_00063675	scaffold48529:1317-9091W	6705^,7175^	1-,2-	7037-,7044-	scaffold48529:7037-7044	13489	AltA
		scaffold48529	7533	9091	+	T_00063665/T_00063666/T_00063667/T_00063668/T_00063669/T_00063670/T_00063671/T_00063672/T_00063673/T_00063674/T_00063676/T_00063677/T_00063678,T_00063675	scaffold48529:1317-9091W	7533-,9091]	0,1^2-	7704^8047-	scaffold48529:7704-8047	6350	IntronR
T_00063676	Morus notabilis Mitogen-activated protein kinase kinase kinase A partial mRNA	scaffold48529	1794	1918	+	T_00063668,T_00063665/T_00063666/T_00063669/T_00063670/T_00063671/T_00063672/T_00063674/T_00063675/T_00063676	scaffold48529:1317-9091W	1794^,1918^	1-,2-	1864-,1868-	scaffold48529:1864-1868	13489	AltA
		scaffold48529	1868	1997	+	T_00063665/T_00063666/T_00063669/T_00063670/T_00063671/T_00063672/T_00063674/T_00063675/T_00063676,T_00063667/T_00063673	scaffold48529:1317-9091W	1868-,1997-	1^,2^	1918^,1919^	scaffold48529:1918-1919	5302	AltD
		scaffold48529	1868	1997	+	T_00063665/T_00063666/T_00063669/T_00063670/T_00063671/T_00063672/T_00063674/T_00063675/T_00063676,T_00063677	scaffold48529:1317-9091W	1868-,1997-	1^,2^	1918^,1920^	scaffold48529:1918-1920	5302	AltD
		scaffold48529	1997	2458	+	T_00063671/T_00063672/T_00063676,T_00063665/T_00063666/T_00063667/T_00063668/T_00063669/T_00063670/T_00063673/T_00063674/T_00063675/T_00063677	scaffold48529:1317-9091W	1997-,2458^	0,1^2-	2260^2361-	scaffold48529:2260-2361	6350	IntronR
		scaffold48529	2458	3310	+	T_00063666/T_00063668/T_00063669/T_00063674/T_00063677,T_00063665/T_00063667/T_00063670/T_00063671/T_00063672/T_00063673/T_00063675/T_00063676	scaffold48529:1317-9091W	2458^,3310^	1-,2-	3148-,3159-	scaffold48529:3148-3159	13489	AltA
		scaffold48529	3846	4859	+	T_00063665/T_00063667/T_00063668/T_00063669/T_00063670/T_00063671/T_00063672/T_00063673/T_00063674/T_00063676/T_00063678,T_00063666	scaffold48529:1317-9091W	3846-,4859^	0,1^2-	4189^4303-	scaffold48529:4189-4303	6350	IntronR
		scaffold48529	3846	5083	+	T_00063675/T_00063677,T_00063665/T_00063667/T_00063668/T_00063669/T_00063670/T_00063671/T_00063672/T_00063673/T_00063674/T_00063676/T_00063678	scaffold48529:1317-9091W	3846-,5083^	0,1^2-	4859^4931-	scaffold48529:4859-4931	6350	IntronR
		scaffold48529	5266	5437	+	T_00063674,T_00063665/T_00063666/T_00063667/T_00063668/T_00063669/T_00063670/T_00063671/T_00063672/T_00063673/T_00063675/T_00063676/T_00063678	scaffold48529:1317-9091W	5266^,5437^	1-,2-	5341-,5343-	scaffold48529:5341-5343	13489	AltA
		scaffold48529	5167	5437	+	T_00063677,T_00063665/T_00063666/T_00063667/T_00063668/T_00063669/T_00063670/T_00063671/T_00063672/T_00063673/T_00063675/T_00063676/T_00063678	scaffold48529:1317-9091W	5167-,5437^	0,1^2-	5266^5343-	scaffold48529:5266-5343	6350	IntronR
		scaffold48529	5437	6114	+	T_00063665/T_00063666/T_00063667/T_00063668/T_00063669/T_00063670/T_00063671/T_00063672/T_00063673/T_00063674/T_00063675/T_00063676/T_00063677,T_00063678	scaffold48529:1317-9091W	5437^,6114^	1-,2-	5929-,6007-	scaffold48529:5929-6007	13489	AltA
		scaffold48529	6194	6333	+	T_00063665/T_00063666/T_00063667/T_00063668/T_00063669/T_00063671/T_00063674/T_00063675/T_00063676/T_00063677/T_00063678,T_00063670	scaffold48529:1317-9091W	6194-,6333-	1^,2^	6250^,6252^	scaffold48529:6250-6252	5302	AltD
		scaffold48529	6194	6333	+	T_00063665/T_00063666/T_00063667/T_00063668/T_00063669/T_00063671/T_00063674/T_00063675/T_00063676/T_00063677/T_00063678,T_00063673	scaffold48529:1317-9091W	6194-,6333-	1^,2^	6250^,6251^	scaffold48529:6250-6251	5302	AltD
		scaffold48529	6250	6404	+	T_00063672,T_00063665/T_00063666/T_00063667/T_00063668/T_00063669/T_00063671/T_00063674/T_00063675/T_00063676/T_00063677/T_00063678	scaffold48529:1317-9091W	6250^,6404^	1-,2-	6332-,6333-	scaffold48529:6332-6333	13489	AltA
		scaffold48529	6705	7175	+	T_00063666/T_00063672/T_00063674/T_00063676/T_00063677/T_00063678,T_00063665/T_00063667/T_00063668/T_00063669/T_00063670/T_00063673/T_00063675	scaffold48529:1317-9091W	6705^,7175^	1-,2-	7030-,7044-	scaffold48529:7030-7044	13489	AltA
		scaffold48529	6705	7175	+	T_00063666/T_00063672/T_00063674/T_00063676/T_00063677/T_00063678,T_00063671	scaffold48529:1317-9091W	6705^,7175^	1-,2-	7030-,7037-	scaffold48529:7030-7037	13489	AltA
		scaffold48529	7533	9091	+	T_00063665/T_00063666/T_00063667/T_00063668/T_00063669/T_00063670/T_00063671/T_00063672/T_00063673/T_00063674/T_00063676/T_00063677/T_00063678,T_00063675	scaffold48529:1317-9091W	7533-,9091]	0,1^2-	7704^8047-	scaffold48529:7704-8047	6350	IntronR
T_00063677	Morus notabilis Mitogen-activated protein kinase kinase kinase A partial mRNA	scaffold48529	1868	1997	+	T_00063665/T_00063666/T_00063669/T_00063670/T_00063671/T_00063672/T_00063674/T_00063675/T_00063676,T_00063677	scaffold48529:1317-9091W	1868-,1997-	1^,2^	1918^,1920^	scaffold48529:1918-1920	5302	AltD
		scaffold48529	1868	1997	+	T_00063667/T_00063673,T_00063677	scaffold48529:1317-9091W	1868-,1997-	1^,2^	1919^,1920^	scaffold48529:1919-1920	5302	AltD
		scaffold48529	1794	1997	+	T_00063668,T_00063677	scaffold48529:1317-9091W	1794^,1997-	1-3^,2-4^	1864-1918^,1868-1920^	scaffold48529:1864-1920	482	Other
		scaffold48529	1997	2458	+	T_00063671/T_00063672/T_00063676,T_00063665/T_00063666/T_00063667/T_00063668/T_00063669/T_00063670/T_00063673/T_00063674/T_00063675/T_00063677	scaffold48529:1317-9091W	1997-,2458^	0,1^2-	2260^2361-	scaffold48529:2260-2361	6350	IntronR
		scaffold48529	2458	3310	+	T_00063666/T_00063668/T_00063669/T_00063674/T_00063677,T_00063665/T_00063667/T_00063670/T_00063671/T_00063672/T_00063673/T_00063675/T_00063676	scaffold48529:1317-9091W	2458^,3310^	1-,2-	3148-,3159-	scaffold48529:3148-3159	13489	AltA
		scaffold48529	3846	5083	+	T_00063675/T_00063677,T_00063665/T_00063667/T_00063668/T_00063669/T_00063670/T_00063671/T_00063672/T_00063673/T_00063674/T_00063676/T_00063678	scaffold48529:1317-9091W	3846-,5083^	0,1^2-	4859^4931-	scaffold48529:4859-4931	6350	IntronR
		scaffold48529	3846	5083	+	T_00063675/T_00063677,T_00063666	scaffold48529:1317-9091W	3846-,5083^	0,1^2-3^4-	4189^4303-4859^4931-	scaffold48529:4189-4931	815	IntronR+IntronR
		scaffold48529	5167	5437	+	T_00063677,T_00063665/T_00063666/T_00063667/T_00063668/T_00063669/T_00063670/T_00063671/T_00063672/T_00063673/T_00063675/T_00063676/T_00063678	scaffold48529:1317-9091W	5167-,5437^	0,1^2-	5266^5343-	scaffold48529:5266-5343	6350	IntronR
		scaffold48529	5167	5437	+	T_00063677,T_00063674	scaffold48529:1317-9091W	5167-,5437^	0,1^2-	5266^5341-	scaffold48529:5266-5341	6350	IntronR
		scaffold48529	5437	6114	+	T_00063665/T_00063666/T_00063667/T_00063668/T_00063669/T_00063670/T_00063671/T_00063672/T_00063673/T_00063674/T_00063675/T_00063676/T_00063677,T_00063678	scaffold48529:1317-9091W	5437^,6114^	1-,2-	5929-,6007-	scaffold48529:5929-6007	13489	AltA
		scaffold48529	6194	6333	+	T_00063665/T_00063666/T_00063667/T_00063668/T_00063669/T_00063671/T_00063674/T_00063675/T_00063676/T_00063677/T_00063678,T_00063670	scaffold48529:1317-9091W	6194-,6333-	1^,2^	6250^,6252^	scaffold48529:6250-6252	5302	AltD
		scaffold48529	6194	6333	+	T_00063665/T_00063666/T_00063667/T_00063668/T_00063669/T_00063671/T_00063674/T_00063675/T_00063676/T_00063677/T_00063678,T_00063673	scaffold48529:1317-9091W	6194-,6333-	1^,2^	6250^,6251^	scaffold48529:6250-6251	5302	AltD
		scaffold48529	6250	6404	+	T_00063672,T_00063665/T_00063666/T_00063667/T_00063668/T_00063669/T_00063671/T_00063674/T_00063675/T_00063676/T_00063677/T_00063678	scaffold48529:1317-9091W	6250^,6404^	1-,2-	6332-,6333-	scaffold48529:6332-6333	13489	AltA
		scaffold48529	6705	7175	+	T_00063666/T_00063672/T_00063674/T_00063676/T_00063677/T_00063678,T_00063665/T_00063667/T_00063668/T_00063669/T_00063670/T_00063673/T_00063675	scaffold48529:1317-9091W	6705^,7175^	1-,2-	7030-,7044-	scaffold48529:7030-7044	13489	AltA
		scaffold48529	6705	7175	+	T_00063666/T_00063672/T_00063674/T_00063676/T_00063677/T_00063678,T_00063671	scaffold48529:1317-9091W	6705^,7175^	1-,2-	7030-,7037-	scaffold48529:7030-7037	13489	AltA
		scaffold48529	7533	9091	+	T_00063665/T_00063666/T_00063667/T_00063668/T_00063669/T_00063670/T_00063671/T_00063672/T_00063673/T_00063674/T_00063676/T_00063677/T_00063678,T_00063675	scaffold48529:1317-9091W	7533-,9091]	0,1^2-	7704^8047-	scaffold48529:7704-8047	6350	IntronR
T_00063678	Morus notabilis Mitogen-activated protein kinase kinase kinase A partial mRNA	scaffold48529	3846	4859	+	T_00063665/T_00063667/T_00063668/T_00063669/T_00063670/T_00063671/T_00063672/T_00063673/T_00063674/T_00063676/T_00063678,T_00063666	scaffold48529:1317-9091W	3846-,4859^	0,1^2-	4189^4303-	scaffold48529:4189-4303	6350	IntronR
		scaffold48529	3846	5083	+	T_00063675/T_00063677,T_00063665/T_00063667/T_00063668/T_00063669/T_00063670/T_00063671/T_00063672/T_00063673/T_00063674/T_00063676/T_00063678	scaffold48529:1317-9091W	3846-,5083^	0,1^2-	4859^4931-	scaffold48529:4859-4931	6350	IntronR
		scaffold48529	5266	5437	+	T_00063674,T_00063665/T_00063666/T_00063667/T_00063668/T_00063669/T_00063670/T_00063671/T_00063672/T_00063673/T_00063675/T_00063676/T_00063678	scaffold48529:1317-9091W	5266^,5437^	1-,2-	5341-,5343-	scaffold48529:5341-5343	13489	AltA
		scaffold48529	5167	5437	+	T_00063677,T_00063665/T_00063666/T_00063667/T_00063668/T_00063669/T_00063670/T_00063671/T_00063672/T_00063673/T_00063675/T_00063676/T_00063678	scaffold48529:1317-9091W	5167-,5437^	0,1^2-	5266^5343-	scaffold48529:5266-5343	6350	IntronR
		scaffold48529	5437	6114	+	T_00063665/T_00063666/T_00063667/T_00063668/T_00063669/T_00063670/T_00063671/T_00063672/T_00063673/T_00063674/T_00063675/T_00063676/T_00063677,T_00063678	scaffold48529:1317-9091W	5437^,6114^	1-,2-	5929-,6007-	scaffold48529:5929-6007	13489	AltA
		scaffold48529	6194	6333	+	T_00063665/T_00063666/T_00063667/T_00063668/T_00063669/T_00063671/T_00063674/T_00063675/T_00063676/T_00063677/T_00063678,T_00063670	scaffold48529:1317-9091W	6194-,6333-	1^,2^	6250^,6252^	scaffold48529:6250-6252	5302	AltD
		scaffold48529	6194	6333	+	T_00063665/T_00063666/T_00063667/T_00063668/T_00063669/T_00063671/T_00063674/T_00063675/T_00063676/T_00063677/T_00063678,T_00063673	scaffold48529:1317-9091W	6194-,6333-	1^,2^	6250^,6251^	scaffold48529:6250-6251	5302	AltD
		scaffold48529	6250	6404	+	T_00063672,T_00063665/T_00063666/T_00063667/T_00063668/T_00063669/T_00063671/T_00063674/T_00063675/T_00063676/T_00063677/T_00063678	scaffold48529:1317-9091W	6250^,6404^	1-,2-	6332-,6333-	scaffold48529:6332-6333	13489	AltA
		scaffold48529	6705	7175	+	T_00063666/T_00063672/T_00063674/T_00063676/T_00063677/T_00063678,T_00063665/T_00063667/T_00063668/T_00063669/T_00063670/T_00063673/T_00063675	scaffold48529:1317-9091W	6705^,7175^	1-,2-	7030-,7044-	scaffold48529:7030-7044	13489	AltA
		scaffold48529	6705	7175	+	T_00063666/T_00063672/T_00063674/T_00063676/T_00063677/T_00063678,T_00063671	scaffold48529:1317-9091W	6705^,7175^	1-,2-	7030-,7037-	scaffold48529:7030-7037	13489	AltA
		scaffold48529	7533	9091	+	T_00063665/T_00063666/T_00063667/T_00063668/T_00063669/T_00063670/T_00063671/T_00063672/T_00063673/T_00063674/T_00063676/T_00063677/T_00063678,T_00063675	scaffold48529:1317-9091W	7533-,9091]	0,1^2-	7704^8047-	scaffold48529:7704-8047	6350	IntronR
T_00065931	Morus notabilis Mitogen-activated protein kinase kinase kinase A partial mRNA	scaffold5113	107576	107828	+	T_00065931,T_00065932/T_00065933	scaffold5113:106256-112884W	107576-,107828-	1^,2^	107738^,107761^	scaffold5113:107738-107761	5302	AltD
		scaffold5113	112022	112884	+	T_00065931/T_00065933,T_00065932	scaffold5113:106256-112884W	112022^,112884]	1-,2-	112119-,112165-	scaffold5113:112119-112165	13489	AltA
T_00065932	Morus notabilis Mitogen-activated protein kinase kinase kinase A partial mRNA	scaffold5113	107576	107828	+	T_00065931,T_00065932/T_00065933	scaffold5113:106256-112884W	107576-,107828-	1^,2^	107738^,107761^	scaffold5113:107738-107761	5302	AltD
		scaffold5113	112022	112884	+	T_00065931/T_00065933,T_00065932	scaffold5113:106256-112884W	112022^,112884]	1-,2-	112119-,112165-	scaffold5113:112119-112165	13489	AltA
T_00065933	Morus notabilis Mitogen-activated protein kinase kinase kinase A partial mRNA	scaffold5113	107576	107828	+	T_00065931,T_00065932/T_00065933	scaffold5113:106256-112884W	107576-,107828-	1^,2^	107738^,107761^	scaffold5113:107738-107761	5302	AltD
		scaffold5113	112022	112884	+	T_00065931/T_00065933,T_00065932	scaffold5113:106256-112884W	112022^,112884]	1-,2-	112119-,112165-	scaffold5113:112119-112165	13489	AltA
T_00074227	Morus notabilis Mitogen-activated protein kinase kinase kinase 3 partial mRNA	scaffold6223	39700	40502	-	T_00074227,T_00074228/T_00074229	scaffold6223:37140-43263C	40502^,39700^	1-,2-	39761-,39759-	scaffold6223:39759-39761	13489	AltA
T_00074228	Morus notabilis Mitogen-activated protein kinase kinase kinase 3 partial mRNA	scaffold6223	42990	43120	-	T_00074228,T_00074229	scaffold6223:37140-43263C	43120^,42990^	1-,2-	43033-,43031-	scaffold6223:43031-43033	13489	AltA
		scaffold6223	39700	40502	-	T_00074227,T_00074228/T_00074229	scaffold6223:37140-43263C	40502^,39700^	1-,2-	39761-,39759-	scaffold6223:39759-39761	13489	AltA
T_00074229	Morus notabilis Mitogen-activated protein kinase kinase kinase 3 partial mRNA	scaffold6223	42990	43120	-	T_00074228,T_00074229	scaffold6223:37140-43263C	43120^,42990^	1-,2-	43033-,43031-	scaffold6223:43031-43033	13489	AltA
		scaffold6223	39700	40502	-	T_00074227,T_00074228/T_00074229	scaffold6223:37140-43263C	40502^,39700^	1-,2-	39761-,39759-	scaffold6223:39759-39761	13489	AltA
T_00075938	Morus notabilis Mitogen-activated protein kinase kinase kinase 13-A partial mRNA	scaffold64764	22320	23100	-	T_00075938,T_00075940	scaffold64764:17655-23215C	23100^,22320^	1-2^4-,3-	23010-22945^22334-,22400-	scaffold64764:22334-23010	1171	Other
		scaffold64764	21001	23010	-	T_00075938,T_00075942	scaffold64764:17655-23215C	23010-,21001-	1^3-4^,2^	22945^22334-22320^,22930^	scaffold64764:22320-22945	773	Other
T_00075939	Morus notabilis Mitogen-activated protein kinase kinase kinase 13-A partial mRNA	scaffold64764	22490	23189	-	T_00075939,T_00075941	scaffold64764:17655-23215C	23189^,22490^	1-,2-	22585-,22578-	scaffold64764:22578-22585	13489	AltA
T_00075940	Morus notabilis Mitogen-activated protein kinase kinase kinase 13-A partial mRNA	scaffold64764	22400	23215	-	T_00075941,T_00075940	scaffold64764:17655-23215C	23215[,22400-	1^3-4^,2^	23189^22578-22490^,23100^	scaffold64764:22490-23189	773	Other
		scaffold64764	22320	23100	-	T_00075938,T_00075940	scaffold64764:17655-23215C	23100^,22320^	1-2^4-,3-	23010-22945^22334-,22400-	scaffold64764:22334-23010	1171	Other
		scaffold64764	21001	23100	-	T_00075942,T_00075940	scaffold64764:17655-23215C	23100^,21001-	1-2^,3-4^	23010-22930^,22400-22320^	scaffold64764:22320-23010	924	Other
T_00075941	Morus notabilis Mitogen-activated protein kinase kinase kinase 13-A partial mRNA	scaffold64764	22490	23189	-	T_00075939,T_00075941	scaffold64764:17655-23215C	23189^,22490^	1-,2-	22585-,22578-	scaffold64764:22578-22585	13489	AltA
		scaffold64764	22400	23215	-	T_00075941,T_00075940	scaffold64764:17655-23215C	23215[,22400-	1^3-4^,2^	23189^22578-22490^,23100^	scaffold64764:22490-23189	773	Other
		scaffold64764	21001	23215	-	T_00075941,T_00075942	scaffold64764:17655-23215C	23215[,21001-	1^5-6^7-8^,2^3-4^	23189^22578-22490^22400-22320^,23100^23010-22930^	scaffold64764:22320-23189	161	Other
T_00075942	Morus notabilis Mitogen-activated protein kinase kinase kinase 13-A partial mRNA	scaffold64764	21001	23010	-	T_00075938,T_00075942	scaffold64764:17655-23215C	23010-,21001-	1^3-4^,2^	22945^22334-22320^,22930^	scaffold64764:22320-22945	773	Other
		scaffold64764	21001	23100	-	T_00075942,T_00075940	scaffold64764:17655-23215C	23100^,21001-	1-2^,3-4^	23010-22930^,22400-22320^	scaffold64764:22320-23010	924	Other
		scaffold64764	21001	23215	-	T_00075941,T_00075942	scaffold64764:17655-23215C	23215[,21001-	1^5-6^7-8^,2^3-4^	23189^22578-22490^22400-22320^,23100^23010-22930^	scaffold64764:22320-23189	161	Other
T_00079540	Morus notabilis Mitogen-activated protein kinase kinase kinase 2 partial mRNA	scaffold70552	5560	6381	+	T_00079540/T_00079541/T_00079543,T_00079542	scaffold70552:5216-6971W	5560^,6381^	1-,2-	5650-,5690-	scaffold70552:5650-5690	13489	AltA
		scaffold70552	6664	6881	+	T_00079540/T_00079542,T_00079541	scaffold70552:5216-6971W	6664-,6881-	1^,2^	6751^,6752^	scaffold70552:6751-6752	5302	AltD
		scaffold70552	6664	6881	+	T_00079543,T_00079540/T_00079542	scaffold70552:5216-6971W	6664-,6881-	1^,2^	6747^,6751^	scaffold70552:6747-6751	5302	AltD
T_00079541	Morus notabilis Mitogen-activated protein kinase kinase kinase 2 partial mRNA	scaffold70552	5560	6381	+	T_00079540/T_00079541/T_00079543,T_00079542	scaffold70552:5216-6971W	5560^,6381^	1-,2-	5650-,5690-	scaffold70552:5650-5690	13489	AltA
		scaffold70552	6664	6881	+	T_00079540/T_00079542,T_00079541	scaffold70552:5216-6971W	6664-,6881-	1^,2^	6751^,6752^	scaffold70552:6751-6752	5302	AltD
		scaffold70552	6664	6881	+	T_00079543,T_00079541	scaffold70552:5216-6971W	6664-,6881-	1^,2^	6747^,6752^	scaffold70552:6747-6752	5302	AltD
T_00079542	Morus notabilis Mitogen-activated protein kinase kinase kinase 2 partial mRNA	scaffold70552	5560	6381	+	T_00079540/T_00079541/T_00079543,T_00079542	scaffold70552:5216-6971W	5560^,6381^	1-,2-	5650-,5690-	scaffold70552:5650-5690	13489	AltA
		scaffold70552	6664	6881	+	T_00079540/T_00079542,T_00079541	scaffold70552:5216-6971W	6664-,6881-	1^,2^	6751^,6752^	scaffold70552:6751-6752	5302	AltD
		scaffold70552	6664	6881	+	T_00079543,T_00079540/T_00079542	scaffold70552:5216-6971W	6664-,6881-	1^,2^	6747^,6751^	scaffold70552:6747-6751	5302	AltD
T_00079543	Morus notabilis Mitogen-activated protein kinase kinase kinase 2 partial mRNA	scaffold70552	5560	6381	+	T_00079540/T_00079541/T_00079543,T_00079542	scaffold70552:5216-6971W	5560^,6381^	1-,2-	5650-,5690-	scaffold70552:5650-5690	13489	AltA
		scaffold70552	6664	6881	+	T_00079543,T_00079540/T_00079542	scaffold70552:5216-6971W	6664-,6881-	1^,2^	6747^,6751^	scaffold70552:6747-6751	5302	AltD
		scaffold70552	6664	6881	+	T_00079543,T_00079541	scaffold70552:5216-6971W	6664-,6881-	1^,2^	6747^,6752^	scaffold70552:6747-6752	5302	AltD
T_00085054	Morus notabilis Mitogen-activated protein kinase kinase kinase 2 partial mRNA	scaffold79672	920	2324	+	T_00085054,T_00085056	scaffold79672:641-2923W	920^,2324-	0,1-2^	1492-1604^	scaffold79672:1492-1604	2766	ExonS
T_00085056	Morus notabilis Mitogen-activated protein kinase kinase kinase 2 partial mRNA	scaffold79672	920	2324	+	T_00085054,T_00085056	scaffold79672:641-2923W	920^,2324-	0,1-2^	1492-1604^	scaffold79672:1492-1604	2766	ExonS
