# Supplementary material for: Genome-Wide Analysis of Alternative Splicing and Non-Coding RNAs Reveal Complicated Transcriptional Regulation in Cannabis sativa L
Source: Int J Mol Sci. 2021 Nov 5;22(21):11989. doi: 10.3390/ijms222111989 (PMC8584933; doi:10.3390/ijms222111989)
Supplement: Supplementary file 1 [file ijms-22-11989-s001.zip › Table S8. TFs,TRs and PKs identified in C. sativa..xlsx]

## Sheet: TF
Supplemental Table S9
TFs identified in C. sativa.
TF	family	NR_annotation
T_00060139	WRKY	(Populus tomentosa x P. bolleana) x P. tomentosa WRKY transcription factor 27 mRNA, complete cds
T_00049158	MYB->MYB	Arabidopsis lyrata subsp. lyrata hypothetical protein, mRNA
T_00060653	bZIP	Boehmeria nivea bZIP3 mRNA, complete cds
T_00032594	C2C2->C2C2-CO-like	Boehmeria nivea COL domain class transcription factor (COL02) mRNA, complete cds
T_00058091	NAC	Boehmeria nivea NAC domain-containing protein (NAC11) mRNA, complete cds
T_00011787	NAC	Boehmeria nivea NAC domain-containing protein (NAC19) mRNA, partial cds
T_00034548	NAC	Boehmeria nivea NAC domain-containing protein (NAC19) mRNA, partial cds
T_00051055	NAC	Boehmeria nivea NAC domain-containing protein (NAC25) mRNA, complete cds
T_00057233	NAC	Boehmeria nivea NAC domain-containing protein (NAC31) mRNA, complete cds
T_00059668	NAC	Bruguiera gymnorhiza mRNA for nam-like protein, complete cds, clone: Bg04-06_A10
T_00056699	SBP	Cannabis sativa cultivar Carmagnola mitochondrion, complete genome
T_00066748	NF-Y->NF-YB	Cannabis sativa microsatellite ANUCS206 sequence
T_00066749	NF-Y->NF-YB	Cannabis sativa microsatellite ANUCS206 sequence
T_00013034	SBP	Cannabis sativa mRNA for putative rac-GTP binding protein (rgbp gene)
T_00037440	MADS->MADS-MIKC	Capsella rubella hypothetical protein (CARUB_v10001906mg) mRNA, complete cds
T_00023512	MYB->MYB	Capsella rubella hypothetical protein (CARUB_v10017612mg) mRNA, complete cds
T_00052231	MYB->MYB	Capsella rubella hypothetical protein (CARUB_v10023692mg) mRNA, complete cds
T_00067618	MADS->MADS-MIKC	Carya cathayensis MADS-like protein (TM) mRNA, complete cds
T_00067619	MADS->MADS-MIKC	Carya cathayensis MADS-like protein (TM) mRNA, complete cds
T_00020028	MYB->MYB-related	Castanea sativa late elongated hypocotyl (LHY) mRNA, complete cds
T_00020029	MYB->MYB-related	Castanea sativa late elongated hypocotyl (LHY) mRNA, complete cds
T_00020031	MYB->MYB-related	Castanea sativa late elongated hypocotyl (LHY) mRNA, complete cds
T_00020033	MYB->MYB-related	Castanea sativa late elongated hypocotyl (LHY) mRNA, complete cds
T_00020035	MYB->MYB-related	Castanea sativa late elongated hypocotyl (LHY) mRNA, complete cds
T_00034068	MYB->MYB-related	Citrus clementina hypothetical protein (CICLE_v10000622mg) mRNA, complete cds
T_00034069	MYB->MYB-related	Citrus clementina hypothetical protein (CICLE_v10000622mg) mRNA, complete cds
T_00028417	bHLH	Citrus clementina hypothetical protein (CICLE_v10005233mg) mRNA, complete cds
T_00028418	bHLH	Citrus clementina hypothetical protein (CICLE_v10005233mg) mRNA, complete cds
T_00033589	bHLH	Citrus clementina hypothetical protein (CICLE_v10005233mg) mRNA, complete cds
T_00045070	bHLH	Citrus clementina hypothetical protein (CICLE_v10008008mg) mRNA, complete cds
T_00045071	bHLH	Citrus clementina hypothetical protein (CICLE_v10008008mg) mRNA, complete cds
T_00037033	HSF	Citrus clementina hypothetical protein (CICLE_v10015472mg) mRNA, complete cds
T_00037040	HSF	Citrus clementina hypothetical protein (CICLE_v10015472mg) mRNA, complete cds
T_00025868	bHLH	Cucumis melo genomic chromosome, chr_11
T_00025869	bHLH	Cucumis melo genomic chromosome, chr_11
T_00022180	HB->HB-WOX	Cucumis melo genomic chromosome, chr_2
T_00073552	HB->HB-WOX	Cucumis melo genomic chromosome, chr_2
T_00094539	B3->B3	Cucumis melo genomic chromosome, chr_6
T_00094540	B3->B3	Cucumis melo genomic chromosome, chr_6
T_00094541	B3->B3	Cucumis melo genomic chromosome, chr_6
T_00018340	B3->B3	Eutrema salsuneum hypothetical protein (EUTSA_v10006123mg) mRNA, complete cds
T_00018341	B3->B3	Eutrema salsuneum hypothetical protein (EUTSA_v10006123mg) mRNA, complete cds
T_00054306	MADS->MADS-MIKC	Ficus carica MADS-box protein (MADS6) mRNA, complete cds
T_00054307	MADS->MADS-MIKC	Ficus carica MADS-box protein (MADS6) mRNA, complete cds
T_00018841	NAC	Glycine max NAC domain protein (NAC26), mRNA_x0001_|187940300|gb|EU661923.1| Glycine max NAC domain protein (NAC26) mRNA, complete cds
T_00018842	NAC	Glycine max NAC domain protein (NAC26), mRNA_x0001_|187940300|gb|EU661923.1| Glycine max NAC domain protein (NAC26) mRNA, complete cds
T_00065383	WRKY	Glycine max probable WRKY transcription factor 70-like (LOC100805895), mRNA_x0001_|918463830|gb|KT031236.1| Glycine max clone HN_CCL_113 WRKY transcription factor (Glyma09g41050.1) mRNA, complete cds
T_00065384	WRKY	Glycine max probable WRKY transcription factor 70-like (LOC100805895), mRNA_x0001_|918463830|gb|KT031236.1| Glycine max clone HN_CCL_113 WRKY transcription factor (Glyma09g41050.1) mRNA, complete cds
T_00054513	MADS->MADS-M-type	Gossypium hirsutum clone NBRI_GE60418 microsatellite sequence
T_00054518	MADS->MADS-M-type	Gossypium hirsutum clone NBRI_GE60418 microsatellite sequence
T_00052415	NAC	Gossypium hirsutum putative NAC transcription factor (SNAC1) mRNA, complete cds
T_00052416	NAC	Gossypium hirsutum putative NAC transcription factor (SNAC1) mRNA, complete cds
T_00030360	MYB->MYB	Humulus lupulus HlMIXTA1 mRNA for putative transcription factor, complete cds
T_00030361	MYB->MYB-related	Humulus lupulus HlMIXTA1 mRNA for putative transcription factor, complete cds
T_00047596	MYB->MYB	Humulus lupulus HlMYB1 mRNA for putative transcription factor, complete cds
T_00075311	MYB->MYB	Humulus lupulus HlMYB2 mRNA for putative transcription factor, complete cds
T_00022351	bHLH	Humulus lupulus mRNA for basic helix-loop-helix transcription factor (bHLH1 gene), cultivar Osvald's 72, clone 2512
T_00072915	bHLH	Humulus lupulus mRNA for basic helix-loop-helix transcription factor (bHLH1 gene), cultivar Osvald's 72, clone 2512
T_00067178	bHLH	Humulus lupulus mRNA for basic helix-loop-helix transcription factor (bHLH2 gene), cultivar Osvald's 72, clone 3497
T_00040239	bZIP	Humulus lupulus mRNA for basic-leucine zipper (bzip2 gene), clone 2327
T_00051787	bZIP	Humulus lupulus mRNA for basic-leucine zipper (bzip2 gene), clone 2327
T_00051788	bZIP	Humulus lupulus mRNA for basic-leucine zipper (bzip2 gene), clone 2327
T_00051789	bZIP	Humulus lupulus mRNA for basic-leucine zipper (bzip2 gene), clone 2327
T_00054529	bZIP	Humulus lupulus mRNA for basic-leucine zipper (bZip4 gene), cultivar Osvald's 72, clone 3559
T_00071806	bZIP	Humulus lupulus mRNA for basic-leucine zipper (bZip4 gene), cultivar Osvald's 72, clone 3559
T_00008442	bHLH	Humulus lupulus mRNA for bHLH transcription factor (bHLH4 gene), cultivar Osvald's 72, clone 4177
T_00007937	MYB->MYB	Humulus lupulus mRNA for myb factor (myb3 gene)
T_00004998	MYB->MYB-related	Humulus lupulus mRNA for myb transcription factor (myb4 gene), cultivar Osvald's 72, clone 3363
T_00025776	GARP->GARP-G2-like	Humulus lupulus mRNA for myb transcription factor (myb5 gene), cultivar Osvald's 72, clone 3366
T_00025777	GARP->GARP-G2-like	Humulus lupulus mRNA for myb transcription factor (myb5 gene), cultivar Osvald's 72, clone 3366
T_00064042	MYB->MYB-related	Humulus lupulus mRNA for Myb transcription factor (Myb8 gene), cultivar Osvald's 72, clone 4141
T_00064051	MYB->MYB	Humulus lupulus mRNA for Myb transcription factor (Myb8 gene), cultivar Osvald's 72, clone 4141
T_00084554	MYB->MYB-related	Humulus lupulus mRNA for Myb transcription factor (Myb8 gene), cultivar Osvald's 72, clone 4141
T_00082072	MYB->MYB	Humulus lupulus mRNA for Myb-like protein (myb1 gene), variety Osvald's 72
T_00082073	MYB->MYB-related	Humulus lupulus mRNA for Myb-like protein (myb1 gene), variety Osvald's 72
T_00074660	WRKY	Humulus lupulus mRNA for WRKY transcription factor (Wrky2 gene), clone 3320
T_00074662	WRKY	Humulus lupulus mRNA for WRKY transcription factor (Wrky2 gene), clone 3320
T_00074663	WRKY	Humulus lupulus mRNA for WRKY transcription factor (Wrky2 gene), clone 3320
T_00011408	WRKY	Humulus lupulus mRNA for WRKY transcription factor (Wrky3 gene), clone 3323
T_00011409	WRKY	Humulus lupulus mRNA for WRKY transcription factor (Wrky3 gene), clone 3323
T_00011410	WRKY	Humulus lupulus mRNA for WRKY transcription factor (Wrky3 gene), clone 3323
T_00076909	WRKY	Humulus lupulus mRNA for WRKY transcription factor (Wrky5 gene), cultivar Osvald's 72, clone 4201
T_00067018	MYB->MYB-related	Jatropha curcas clone JcMYB012 MYB family protein gene, complete cds
T_00067019	MYB->MYB-related	Jatropha curcas clone JcMYB012 MYB family protein gene, complete cds
T_00066602	MADS->MADS-M-type	Jatropha curcas DNA, clone: JHL05D22, complete sequence
T_00061133	MADS->MADS-M-type	Lepidium campestre mRNA for SHATTERPROOF1-like protein (shp1 gene)
T_00068558	AP2/ERF->AP2/ERF-ERF	Lotus japonicus cDNA, clone: LjFL1-020-CH06, HTC
T_00030082	HB->HB-WOX	Lotus japonicus cDNA, clone: LjFL1-022-DA09, HTC
T_00057712	TCP	Lotus japonicus cDNA, clone: LjFL1-059-AH12, HTC
T_00084671	GARP->GARP-G2-like	Lotus japonicus cultivar MG-20 IPN2 (IPN2) mRNA, complete cds
T_00080003	LOB	Lotus japonicus genomic DNA, chromosome 1, clone: LjT23D08, TM0220, complete sequence
T_00071398	B3->B3	Lotus japonicus genomic DNA, chromosome 1, clone: LjT28C03, TM1818, complete sequence
T_00014108	B3->B3	Lotus japonicus genomic DNA, chromosome 1, clone: LjT28C03, TM1818, complete sequence
T_00053450	B3->B3	Lotus japonicus genomic DNA, chromosome 1, clone: LjT28C03, TM1818, complete sequence
T_00053453	B3->B3	Lotus japonicus genomic DNA, chromosome 1, clone: LjT28C03, TM1818, complete sequence
T_00053455	B3->B3	Lotus japonicus genomic DNA, chromosome 1, clone: LjT28C03, TM1818, complete sequence
T_00053460	B3->B3	Lotus japonicus genomic DNA, chromosome 1, clone: LjT28C03, TM1818, complete sequence
T_00053461	B3->B3	Lotus japonicus genomic DNA, chromosome 1, clone: LjT28C03, TM1818, complete sequence
T_00053462	B3->B3	Lotus japonicus genomic DNA, chromosome 1, clone: LjT28C03, TM1818, complete sequence
T_00053463	B3->B3	Lotus japonicus genomic DNA, chromosome 1, clone: LjT28C03, TM1818, complete sequence
T_00053464	B3->B3	Lotus japonicus genomic DNA, chromosome 1, clone: LjT28C03, TM1818, complete sequence
T_00053467	B3->B3	Lotus japonicus genomic DNA, chromosome 1, clone: LjT28C03, TM1818, complete sequence
T_00074258	B3->B3	Lotus japonicus genomic DNA, chromosome 1, clone: LjT28C03, TM1818, complete sequence
T_00086756	B3->B3	Lotus japonicus genomic DNA, chromosome 1, clone: LjT28C03, TM1818, complete sequence
T_00084949	C3H	Lotus japonicus genomic DNA, chromosome 3, clone: LjT38M18, TM1917, complete sequence
T_00084950	C3H	Lotus japonicus genomic DNA, chromosome 3, clone: LjT38M18, TM1917, complete sequence
T_00084951	C3H	Lotus japonicus genomic DNA, chromosome 3, clone: LjT38M18, TM1917, complete sequence
T_00084952	C3H	Lotus japonicus genomic DNA, chromosome 3, clone: LjT38M18, TM1917, complete sequence
T_00009546	GeBP	Lotus japonicus genomic DNA, clone: LjB12P21, BM1702, complete sequence
T_00066898	HSF	Malus domestica heat stress transcription factor B-4 (HSF8), mRNA_x0001_|302398880|gb|HM122596.1| Malus x domestica HSF domain class transcription factor (HSF8) mRNA, complete cds
T_00092170	NAC	Manihot esculenta NAC transcription factors 14 mRNA, complete cds
T_00030176	NAC	Manihot esculenta NAC transcription factors 24 mRNA, complete cds
T_00073806	NAC	Manihot esculenta NAC transcription factors 79 mRNA, complete cds
T_00073807	NAC	Manihot esculenta NAC transcription factors 79 mRNA, complete cds
T_00038591	NAC	Manihot esculenta NAC transcription factors 94 mRNA, complete cds
T_00038592	NAC	Manihot esculenta NAC transcription factors 94 mRNA, complete cds
T_00086321	bZIP	Medicago truncatula bZIP family transcription factor partial mRNA
T_00008934	SRS	Medicago truncatula chromosome 5 clone mth2-143k7, COMPLETE SEQUENCE
T_00063933	FAR1	Medicago truncatula clone mth2-28g10, complete sequence
T_00063934	FAR1	Medicago truncatula clone mth2-28g10, complete sequence
T_00088438	C2C2->C2C2-GATA	Medicago truncatula GATA type zinc finger transcription factor family protein mRNA
T_00076318	GRAS	Medicago truncatula GRAS family transcription factor mRNA
T_00010180	GRAS	Medicago truncatula GRAS family transcription factor mRNA
T_00047845	HB->HB-other	Medicago truncatula homeobox leucine zipper protein partial mRNA
T_00065222	C2H2	Medicago truncatula hypothetical protein mRNA
T_00065223	C2H2	Medicago truncatula hypothetical protein mRNA
T_00057276	C2H2	Medicago truncatula hypothetical protein mRNA
T_00018585	LOB	Medicago truncatula lateral organ boundaries (LOB) domain protein mRNA
T_00082392	LOB	Medicago truncatula LOB domain protein partial mRNA
T_00052243	MADS->MADS-MIKC	Medicago truncatula MADS-box transcription factor mRNA
T_00052244	MADS->MADS-M-type	Medicago truncatula MADS-box transcription factor mRNA
T_00033749	MYB->MYB-related	Medicago truncatula myb transcription factor mRNA
T_00053179	TCP	Medicago truncatula TCP family transcription factor mRNA
T_00039622	C3H	Morella rubra clone MrBiqi_54 zinc finger ccch domain-containing protein 11 mRNA, complete cds
T_00030418	AP2/ERF->AP2/ERF-ERF	Morus alba ethylene signal transcription factor mRNA, complete cds
T_00030419	AP2/ERF->AP2/ERF-ERF	Morus alba ethylene signal transcription factor mRNA, complete cds
T_00030420	AP2/ERF->AP2/ERF-ERF	Morus alba ethylene signal transcription factor mRNA, complete cds
T_00084007	MYB->MYB	Morus alba var. multicaulis isolate LOC122724839 transcription factor GAMYB-like protein (MYB3) mRNA, complete cds
T_00027980	MYB->MYB-related	Morus alba var. multicaulis isolate LOC122724839 transcription factor GAMYB-like protein (MYB3) mRNA, complete cds
T_00027981	MYB->MYB-related	Morus alba var. multicaulis isolate LOC122724839 transcription factor GAMYB-like protein (MYB3) mRNA, complete cds
T_00084008	MYB->MYB	Morus alba var. multicaulis isolate LOC122724841 transcription factor GAMYB-like protein (MYB3) mRNA, complete cds
T_00084009	MYB->MYB-related	Morus alba var. multicaulis isolate LOC122724841 transcription factor GAMYB-like protein (MYB3) mRNA, complete cds
T_00005478	C3H	Morus notabilis 26S proteasome non-ATPase regulatory subunit 10 partial mRNA
T_00066283	bZIP	Morus notabilis ABSCISIC ACID-INSENSITIVE 5-like protein 2 partial mRNA
T_00056053	bZIP	Morus notabilis ABSCISIC ACID-INSENSITIVE 5-like protein 5 partial mRNA
T_00056054	bZIP	Morus notabilis ABSCISIC ACID-INSENSITIVE 5-like protein 5 partial mRNA
T_00056055	bZIP	Morus notabilis ABSCISIC ACID-INSENSITIVE 5-like protein 5 partial mRNA
T_00074858	MYB->MYB	Morus notabilis Anthocyanin regulatory C1 protein partial mRNA
T_00003520	AP2/ERF->AP2/ERF-ERF	Morus notabilis AP2-like ethylene-responsive transcription factor BBM2 partial mRNA
T_00003804	AP2/ERF->AP2/ERF-ERF	Morus notabilis AP2-like ethylene-responsive transcription factor partial mRNA
T_00019254	AP2/ERF->AP2/ERF-AP2	Morus notabilis AP2-like ethylene-responsive transcription factor partial mRNA
T_00081062	AP2/ERF->AP2/ERF-ERF	Morus notabilis AP2-like ethylene-responsive transcription factor partial mRNA
T_00081064	AP2/ERF->AP2/ERF-ERF	Morus notabilis AP2-like ethylene-responsive transcription factor partial mRNA
T_00021717	B3->B3	Morus notabilis Auxin response factor 18 partial mRNA
T_00089784	B3->B3-ARF	Morus notabilis Auxin response factor 18 partial mRNA
T_00089785	B3->B3-ARF	Morus notabilis Auxin response factor 18 partial mRNA
T_00089786	B3->B3-ARF	Morus notabilis Auxin response factor 18 partial mRNA
T_00078729	B3->B3-ARF	Morus notabilis Auxin response factor 19 partial mRNA
T_00078730	B3->B3-ARF	Morus notabilis Auxin response factor 19 partial mRNA
T_00078731	B3->B3-ARF	Morus notabilis Auxin response factor 19 partial mRNA
T_00078732	B3->B3-ARF	Morus notabilis Auxin response factor 19 partial mRNA
T_00090436	B3->B3-ARF	Morus notabilis Auxin response factor 19 partial mRNA
T_00090437	B3->B3-ARF	Morus notabilis Auxin response factor 19 partial mRNA
T_00090438	B3->B3-ARF	Morus notabilis Auxin response factor 19 partial mRNA
T_00066277	B3->B3-ARF	Morus notabilis Auxin response factor 2 partial mRNA
T_00066278	B3->B3-ARF	Morus notabilis Auxin response factor 2 partial mRNA
T_00039123	B3->B3-ARF	Morus notabilis Auxin response factor 3 partial mRNA
T_00039124	B3->B3-ARF	Morus notabilis Auxin response factor 3 partial mRNA
T_00039125	B3->B3-ARF	Morus notabilis Auxin response factor 3 partial mRNA
T_00084597	B3->B3-ARF	Morus notabilis Auxin response factor 4 partial mRNA
T_00084598	B3->B3-ARF	Morus notabilis Auxin response factor 4 partial mRNA
T_00084599	B3->B3-ARF	Morus notabilis Auxin response factor 4 partial mRNA
T_00084600	B3->B3	Morus notabilis Auxin response factor 4 partial mRNA
T_00084601	B3->B3	Morus notabilis Auxin response factor 4 partial mRNA
T_00084602	B3->B3-ARF	Morus notabilis Auxin response factor 4 partial mRNA
T_00038258	B3->B3-ARF	Morus notabilis Auxin response factor 5 partial mRNA
T_00038259	B3->B3-ARF	Morus notabilis Auxin response factor 5 partial mRNA
T_00092546	B3->B3-ARF	Morus notabilis Auxin response factor 5 partial mRNA
T_00045486	B3->B3-ARF	Morus notabilis Auxin response factor 6 partial mRNA
T_00045487	B3->B3-ARF	Morus notabilis Auxin response factor 6 partial mRNA
T_00045488	B3->B3-ARF	Morus notabilis Auxin response factor 6 partial mRNA
T_00052782	B3->B3-ARF	Morus notabilis Auxin response factor 6 partial mRNA
T_00052783	B3->B3-ARF	Morus notabilis Auxin response factor 6 partial mRNA
T_00093703	B3->B3-ARF	Morus notabilis Auxin response factor 6 partial mRNA
T_00093704	B3->B3-ARF	Morus notabilis Auxin response factor 6 partial mRNA
T_00093705	B3->B3-ARF	Morus notabilis Auxin response factor 6 partial mRNA
T_00093706	B3->B3-ARF	Morus notabilis Auxin response factor 6 partial mRNA
T_00093707	B3->B3-ARF	Morus notabilis Auxin response factor 6 partial mRNA
T_00093708	B3->B3-ARF	Morus notabilis Auxin response factor 6 partial mRNA
T_00093709	B3->B3-ARF	Morus notabilis Auxin response factor 6 partial mRNA
T_00070146	B3->B3	Morus notabilis B3 domain-containing protein partial mRNA
T_00033464	B3->B3	Morus notabilis B3 domain-containing protein partial mRNA
T_00055526	B3->B3	Morus notabilis B3 domain-containing protein partial mRNA
T_00055527	B3->B3	Morus notabilis B3 domain-containing protein partial mRNA
T_00055528	B3->B3	Morus notabilis B3 domain-containing protein partial mRNA
T_00055529	B3->B3	Morus notabilis B3 domain-containing protein partial mRNA
T_00055523	B3->B3	Morus notabilis B3 domain-containing protein REM16 partial mRNA
T_00055524	B3->B3	Morus notabilis B3 domain-containing protein REM16 partial mRNA
T_00055525	B3->B3	Morus notabilis B3 domain-containing protein REM16 partial mRNA
T_00084706	B3->B3	Morus notabilis B3 domain-containing transcription factor ABI3 partial mRNA
T_00032102	B3->B3	Morus notabilis B3 domain-containing transcription factor LEC2 partial mRNA
T_00008965	B3->B3	Morus notabilis B3 domain-containing transcription factor VRN1 partial mRNA
T_00023347	HB->HB-BELL	Morus notabilis BEL1-like homeodomain protein 1 partial mRNA
T_00023348	HB->HB-BELL	Morus notabilis BEL1-like homeodomain protein 1 partial mRNA
T_00023349	HB->HB-BELL	Morus notabilis BEL1-like homeodomain protein 1 partial mRNA
T_00023350	HB->HB-BELL	Morus notabilis BEL1-like homeodomain protein 1 partial mRNA
T_00023352	HB->HB-BELL	Morus notabilis BEL1-like homeodomain protein 1 partial mRNA
T_00023354	HB->HB-BELL	Morus notabilis BEL1-like homeodomain protein 1 partial mRNA
T_00070153	HB->HB-BELL	Morus notabilis BEL1-like homeodomain protein 11 partial mRNA
T_00081541	HB->HB-BELL	Morus notabilis BEL1-like homeodomain protein 6 partial mRNA
T_00091907	HB->HB-BELL	Morus notabilis BEL1-like homeodomain protein 6 partial mRNA
T_00070378	HB->HB-other	Morus notabilis BEL1-like homeodomain protein 8 partial mRNA
T_00035245	HB->HB-BELL	Morus notabilis BEL1-like homeodomain protein 9 partial mRNA
T_00035246	HB->HB-BELL	Morus notabilis BEL1-like homeodomain protein 9 partial mRNA
T_00050564	BES1	Morus notabilis Beta-amylase 7 partial mRNA
T_00050565	BES1	Morus notabilis Beta-amylase 7 partial mRNA
T_00050566	BES1	Morus notabilis Beta-amylase 7 partial mRNA
T_00050567	BES1	Morus notabilis Beta-amylase 7 partial mRNA
T_00050568	BES1	Morus notabilis Beta-amylase 7 partial mRNA
T_00050569	BES1	Morus notabilis Beta-amylase 7 partial mRNA
T_00050570	BES1	Morus notabilis Beta-amylase 7 partial mRNA
T_00050571	BES1	Morus notabilis Beta-amylase 7 partial mRNA
T_00050572	BES1	Morus notabilis Beta-amylase 7 partial mRNA
T_00050573	BES1	Morus notabilis Beta-amylase 7 partial mRNA
T_00043907	BES1	Morus notabilis Beta-amylase 8 partial mRNA
T_00043993	CAMTA	Morus notabilis Calmodulin-binding transcription activator 3 partial mRNA
T_00043994	CAMTA	Morus notabilis Calmodulin-binding transcription activator 3 partial mRNA
T_00015493	CAMTA	Morus notabilis Calmodulin-binding transcription activator 5 partial mRNA
T_00015494	CAMTA	Morus notabilis Calmodulin-binding transcription activator 5 partial mRNA
T_00030752	MYB->MYB	Morus notabilis Cell division cycle 5-like protein partial mRNA
T_00030753	MYB->MYB	Morus notabilis Cell division cycle 5-like protein partial mRNA
T_00080361	WRKY	Morus notabilis Choline/ethanolamine kinase partial mRNA
T_00080362	WRKY	Morus notabilis Choline/ethanolamine kinase partial mRNA
T_00054034	C3H	Morus notabilis Cleavage and polyadenylation specificity factor CPSF30 partial mRNA
T_00054035	C3H	Morus notabilis Cleavage and polyadenylation specificity factor CPSF30 partial mRNA
T_00042540	AP2/ERF->AP2/ERF-ERF	Morus notabilis Dehydration-responsive element-binding protein 2A partial mRNA_x0001_|585087505|gb|KF678400.1| Morus notabilis dehydration responsive element binding transcription factor (DREB2B) mRNA, complete cds
T_00050091	AP2/ERF->AP2/ERF-ERF	Morus notabilis Dehydration-responsive element-binding protein 2A partial mRNA_x0001_|585087505|gb|KF678400.1| Morus notabilis dehydration responsive element binding transcription factor (DREB2B) mRNA, complete cds
T_00009736	AP2/ERF->AP2/ERF-ERF	Morus notabilis Dehydration-responsive element-binding protein 2C partial mRNA_x0001_|585087451|gb|KF678373.1| Morus notabilis dehydration responsive element binding transcription factor (DREB2A) mRNA, complete cds
T_00084514	MADS->MADS-MIKC	Morus notabilis Developmental protein SEPALLATA 2 partial mRNA
T_00084515	MADS->MADS-MIKC	Morus notabilis Developmental protein SEPALLATA 2 partial mRNA
T_00084516	MADS->MADS-MIKC	Morus notabilis Developmental protein SEPALLATA 2 partial mRNA
T_00084517	MADS->MADS-MIKC	Morus notabilis Developmental protein SEPALLATA 2 partial mRNA
T_00084518	MADS->MADS-MIKC	Morus notabilis Developmental protein SEPALLATA 2 partial mRNA
T_00084519	MADS->MADS-MIKC	Morus notabilis Developmental protein SEPALLATA 2 partial mRNA
T_00084520	MADS->MADS-MIKC	Morus notabilis Developmental protein SEPALLATA 2 partial mRNA
T_00084521	MADS->MADS-MIKC	Morus notabilis Developmental protein SEPALLATA 2 partial mRNA
T_00084522	MADS->MADS-MIKC	Morus notabilis Developmental protein SEPALLATA 2 partial mRNA
T_00084523	MADS->MADS-MIKC	Morus notabilis Developmental protein SEPALLATA 2 partial mRNA
T_00084524	MADS->MADS-MIKC	Morus notabilis Developmental protein SEPALLATA 2 partial mRNA
T_00084525	MADS->MADS-MIKC	Morus notabilis Developmental protein SEPALLATA 2 partial mRNA
T_00084526	MADS->MADS-MIKC	Morus notabilis Developmental protein SEPALLATA 2 partial mRNA
T_00084527	MADS->MADS-MIKC	Morus notabilis Developmental protein SEPALLATA 2 partial mRNA
T_00084528	MADS->MADS-MIKC	Morus notabilis Developmental protein SEPALLATA 2 partial mRNA
T_00084529	MADS->MADS-MIKC	Morus notabilis Developmental protein SEPALLATA 2 partial mRNA
T_00072780	DBP	Morus notabilis Dihydrolipoyl dehydrogenase 1 partial mRNA
T_00017901	MYB->MYB-related	Morus notabilis DNA methyltransferase 1-associated protein 1 partial mRNA
T_00017902	MYB->MYB-related	Morus notabilis DNA methyltransferase 1-associated protein 1 partial mRNA
T_00017903	MYB->MYB-related	Morus notabilis DNA methyltransferase 1-associated protein 1 partial mRNA
T_00008850	MYB->MYB-related	Morus notabilis DNA methyltransferase 1-associated protein 1 partial mRNA
T_00070202	MYB->MYB	Morus notabilis DnaJ homolog subfamily C member 2 partial mRNA
T_00070203	MYB->MYB	Morus notabilis DnaJ homolog subfamily C member 2 partial mRNA
T_00067159	C2H2	Morus notabilis DnaJ homolog subfamily C member 21 partial mRNA
T_00067160	C2H2	Morus notabilis DnaJ homolog subfamily C member 21 partial mRNA
T_00067161	C2H2	Morus notabilis DnaJ homolog subfamily C member 21 partial mRNA
T_00067162	C2H2	Morus notabilis DnaJ homolog subfamily C member 21 partial mRNA
T_00049927	C2C2->C2C2-Dof	Morus notabilis Dof zinc finger protein partial mRNA
T_00062588	C2C2->C2C2-Dof	Morus notabilis Dof zinc finger protein partial mRNA
T_00039713	C2C2->C2C2-Dof	Morus notabilis Dof zinc finger protein partial mRNA
T_00042003	C2C2->C2C2-Dof	Morus notabilis Dof zinc finger protein partial mRNA
T_00059660	C2C2->C2C2-Dof	Morus notabilis Dof zinc finger protein partial mRNA
T_00059661	C2C2->C2C2-Dof	Morus notabilis Dof zinc finger protein partial mRNA
T_00059662	C2C2->C2C2-Dof	Morus notabilis Dof zinc finger protein partial mRNA
T_00067954	NF-Y->NF-YC	Morus notabilis Dr1-associated corepressor partial mRNA
T_00067955	NF-Y->NF-YC	Morus notabilis Dr1-associated corepressor partial mRNA
T_00067956	NF-Y->NF-YC	Morus notabilis Dr1-associated corepressor partial mRNA
T_00073250	NF-Y->NF-YC	Morus notabilis Dr1-associated corepressor partial mRNA
T_00073251	NF-Y->NF-YC	Morus notabilis Dr1-associated corepressor partial mRNA
T_00073252	NF-Y->NF-YC	Morus notabilis Dr1-associated corepressor partial mRNA
T_00073253	NF-Y->NF-YC	Morus notabilis Dr1-associated corepressor partial mRNA
T_00073254	NF-Y->NF-YC	Morus notabilis Dr1-associated corepressor partial mRNA
T_00034085	E2F-DP	Morus notabilis E2F transcription factor-like E2FF partial mRNA
T_00034086	E2F-DP	Morus notabilis E2F transcription factor-like E2FF partial mRNA
T_00034087	E2F-DP	Morus notabilis E2F transcription factor-like E2FF partial mRNA
T_00034088	E2F-DP	Morus notabilis E2F transcription factor-like E2FF partial mRNA
T_00034089	E2F-DP	Morus notabilis E2F transcription factor-like E2FF partial mRNA
T_00002131	E2F-DP	Morus notabilis E2F transcription factor-like E2FF partial mRNA
T_00050027	HB->HB-other	Morus notabilis E3 ubiquitin-protein ligase HERC2 partial mRNA
T_00009990	C3H	Morus notabilis E3 ubiquitin-protein ligase makorin partial mRNA
T_00009991	C3H	Morus notabilis E3 ubiquitin-protein ligase makorin partial mRNA
T_00043647	AP2/ERF->AP2/ERF-ERF	Morus notabilis Ethylene-responsive transcription factor 4 partial mRNA
T_00043648	AP2/ERF->AP2/ERF-ERF	Morus notabilis Ethylene-responsive transcription factor 4 partial mRNA
T_00063255	AP2/ERF->AP2/ERF-ERF	Morus notabilis Ethylene-responsive transcription factor partial mRNA
T_00065936	AP2/ERF->AP2/ERF-ERF	Morus notabilis Ethylene-responsive transcription factor partial mRNA
T_00087824	AP2/ERF->AP2/ERF-ERF	Morus notabilis Ethylene-responsive transcription factor partial mRNA
T_00087826	AP2/ERF->AP2/ERF-AP2	Morus notabilis Ethylene-responsive transcription factor partial mRNA
T_00087827	AP2/ERF->AP2/ERF-AP2	Morus notabilis Ethylene-responsive transcription factor partial mRNA
T_00046724	AP2/ERF->AP2/ERF-ERF	Morus notabilis Ethylene-responsive transcription factor WIN1 partial mRNA
T_00020878	AP2/ERF->AP2/ERF-ERF	Morus notabilis Ethylene-responsive transcription factor WRI1 partial mRNA
T_00091730	AP2/ERF->AP2/ERF-ERF	Morus notabilis Ethylene-responsive transcription factor-like protein partial mRNA
T_00091731	AP2/ERF->AP2/ERF-ERF	Morus notabilis Ethylene-responsive transcription factor-like protein partial mRNA
T_00091732	AP2/ERF->AP2/ERF-ERF	Morus notabilis Ethylene-responsive transcription factor-like protein partial mRNA
T_00091733	AP2/ERF->AP2/ERF-ERF	Morus notabilis Ethylene-responsive transcription factor-like protein partial mRNA
T_00091734	AP2/ERF->AP2/ERF-ERF	Morus notabilis Ethylene-responsive transcription factor-like protein partial mRNA
T_00091735	AP2/ERF->AP2/ERF-ERF	Morus notabilis Ethylene-responsive transcription factor-like protein partial mRNA
T_00083519	LIM	Morus notabilis F-box protein partial mRNA
T_00090666	MADS->MADS-M-type	Morus notabilis Floral homeotic protein APETALA 1 partial mRNA
T_00059076	AP2/ERF->AP2/ERF-ERF	Morus notabilis Floral homeotic protein APETALA 2 partial mRNA
T_00093030	AP2/ERF->AP2/ERF-ERF	Morus notabilis Floral homeotic protein APETALA 2 partial mRNA
T_00093032	AP2/ERF->AP2/ERF-ERF	Morus notabilis Floral homeotic protein APETALA 2 partial mRNA
T_00049136	C2C2->C2C2-GATA	Morus notabilis GATA transcription factor 24 partial mRNA
T_00049137	C2C2->C2C2-GATA	Morus notabilis GATA transcription factor 24 partial mRNA
T_00049138	C2C2->C2C2-GATA	Morus notabilis GATA transcription factor 24 partial mRNA
T_00062254	C2C2->C2C2-GATA	Morus notabilis GATA transcription factor 24 partial mRNA
T_00062255	C2C2->C2C2-GATA	Morus notabilis GATA transcription factor 24 partial mRNA
T_00049576	C2C2->C2C2-GATA	Morus notabilis GATA transcription factor 24 partial mRNA
T_00049578	C2C2->C2C2-GATA	Morus notabilis GATA transcription factor 24 partial mRNA
T_00049579	C2C2->C2C2-GATA	Morus notabilis GATA transcription factor 24 partial mRNA
T_00049580	C2C2->C2C2-GATA	Morus notabilis GATA transcription factor 24 partial mRNA
T_00049581	C2C2->C2C2-GATA	Morus notabilis GATA transcription factor 24 partial mRNA
T_00049582	C2C2->C2C2-GATA	Morus notabilis GATA transcription factor 24 partial mRNA
T_00049584	C2C2->C2C2-GATA	Morus notabilis GATA transcription factor 25 partial mRNA
T_00049585	C2C2->C2C2-GATA	Morus notabilis GATA transcription factor 25 partial mRNA
T_00049586	C2C2->C2C2-GATA	Morus notabilis GATA transcription factor 25 partial mRNA
T_00049587	C2C2->C2C2-GATA	Morus notabilis GATA transcription factor 25 partial mRNA
T_00091358	C2C2->C2C2-GATA	Morus notabilis GATA transcription factor 26 partial mRNA
T_00054200	C2C2->C2C2-GATA	Morus notabilis GATA transcription factor 28 partial mRNA
T_00054201	C2C2->C2C2-GATA	Morus notabilis GATA transcription factor 28 partial mRNA
T_00054202	C2C2->C2C2-GATA	Morus notabilis GATA transcription factor 28 partial mRNA
T_00054203	C2C2->C2C2-GATA	Morus notabilis GATA transcription factor 28 partial mRNA
T_00061176	C2C2->C2C2-GATA	Morus notabilis GATA transcription factor 28 partial mRNA
T_00088642	C2C2->C2C2-GATA	Morus notabilis GATA transcription factor 29 partial mRNA
T_00006101	bZIP	Morus notabilis G-box-binding factor 1 partial mRNA
T_00006102	bZIP	Morus notabilis G-box-binding factor 1 partial mRNA
T_00094507	Trihelix	Morus notabilis Heat shock 70 kDa protein 15 partial mRNA
T_00094508	Trihelix	Morus notabilis Heat shock 70 kDa protein 15 partial mRNA
T_00046297	HSF	Morus notabilis Heat shock factor protein HSF8 partial mRNA
T_00046298	HSF	Morus notabilis Heat shock factor protein HSF8 partial mRNA
T_00046299	HSF	Morus notabilis Heat shock factor protein HSF8 partial mRNA
T_00046300	HSF	Morus notabilis Heat shock factor protein HSF8 partial mRNA
T_00077496	HSF	Morus notabilis Heat stress transcription factor A-1 partial mRNA
T_00077497	HSF	Morus notabilis Heat stress transcription factor A-1 partial mRNA
T_00077498	HSF	Morus notabilis Heat stress transcription factor A-1 partial mRNA
T_00077499	HSF	Morus notabilis Heat stress transcription factor A-1 partial mRNA
T_00077500	HSF	Morus notabilis Heat stress transcription factor A-1 partial mRNA
T_00077501	HSF	Morus notabilis Heat stress transcription factor A-1 partial mRNA
T_00008771	HSF	Morus notabilis Heat stress transcription factor A-2 partial mRNA
T_00085039	HSF	Morus notabilis Heat stress transcription factor A-5 partial mRNA
T_00072239	MYB->MYB-related	Morus notabilis Histone H1 partial mRNA
T_00072800	MYB->MYB-related	Morus notabilis Histone H1 partial mRNA
T_00072801	MYB->MYB-related	Morus notabilis Histone H1 partial mRNA
T_00072802	MYB->MYB-related	Morus notabilis Histone H1 partial mRNA
T_00072803	MYB->MYB-related	Morus notabilis Histone H1 partial mRNA
T_00074996	MYB->MYB-related	Morus notabilis Histone H1 partial mRNA
T_00074997	MYB->MYB-related	Morus notabilis Histone H1 partial mRNA
T_00042355	DDT	Morus notabilis Homeobox protein 10 partial mRNA
T_00042356	DDT	Morus notabilis Homeobox protein 10 partial mRNA
T_00042357	DDT	Morus notabilis Homeobox protein 10 partial mRNA
T_00042358	DDT	Morus notabilis Homeobox protein 10 partial mRNA
T_00042359	DDT	Morus notabilis Homeobox protein 10 partial mRNA
T_00042360	DDT	Morus notabilis Homeobox protein 10 partial mRNA
T_00042361	DDT	Morus notabilis Homeobox protein 10 partial mRNA
T_00042362	DDT	Morus notabilis Homeobox protein 10 partial mRNA
T_00042363	DDT	Morus notabilis Homeobox protein 10 partial mRNA
T_00042364	DDT	Morus notabilis Homeobox protein 10 partial mRNA
T_00037427	HB->HB-BELL	Morus notabilis Homeobox protein ATH1 partial mRNA
T_00041654	HB->HB-KNOX	Morus notabilis Homeobox protein knotted-1-like 3 partial mRNA
T_00063201	HB->HB-KNOX	Morus notabilis Homeobox protein knotted-1-like 6 partial mRNA
T_00031816	HB->HB-PHD	Morus notabilis Homeobox protein partial mRNA
T_00031817	HB->HB-PHD	Morus notabilis Homeobox protein partial mRNA
T_00031818	HB->HB-PHD	Morus notabilis Homeobox protein partial mRNA
T_00031819	HB->HB-other	Morus notabilis Homeobox protein partial mRNA
T_00031820	HB->HB-PHD	Morus notabilis Homeobox protein partial mRNA
T_00031821	HB->HB-PHD	Morus notabilis Homeobox protein partial mRNA
T_00009336	HB->HB-other	Morus notabilis Homeobox protein partial mRNA
T_00015720	DDT	Morus notabilis Homeobox protein partial mRNA
T_00015721	DDT	Morus notabilis Homeobox protein partial mRNA
T_00015722	DDT	Morus notabilis Homeobox protein partial mRNA
T_00015723	DDT	Morus notabilis Homeobox protein partial mRNA
T_00015725	DDT	Morus notabilis Homeobox protein partial mRNA
T_00015726	DDT	Morus notabilis Homeobox protein partial mRNA
T_00015727	DDT	Morus notabilis Homeobox protein partial mRNA
T_00032070	HB->HB-HD-ZIP	Morus notabilis Homeobox-leucine zipper protein ANTHOCYANINLESS 2 partial mRNA
T_00032071	HB->HB-HD-ZIP	Morus notabilis Homeobox-leucine zipper protein ANTHOCYANINLESS 2 partial mRNA
T_00032072	HB->HB-HD-ZIP	Morus notabilis Homeobox-leucine zipper protein ANTHOCYANINLESS 2 partial mRNA
T_00032073	HB->HB-HD-ZIP	Morus notabilis Homeobox-leucine zipper protein ANTHOCYANINLESS 2 partial mRNA
T_00032074	HB->HB-HD-ZIP	Morus notabilis Homeobox-leucine zipper protein ANTHOCYANINLESS 2 partial mRNA
T_00032075	HB->HB-HD-ZIP	Morus notabilis Homeobox-leucine zipper protein ANTHOCYANINLESS 2 partial mRNA
T_00032076	HB->HB-HD-ZIP	Morus notabilis Homeobox-leucine zipper protein ANTHOCYANINLESS 2 partial mRNA
T_00032077	HB->HB-HD-ZIP	Morus notabilis Homeobox-leucine zipper protein ANTHOCYANINLESS 2 partial mRNA
T_00072001	HB->HB-HD-ZIP	Morus notabilis Homeobox-leucine zipper protein ANTHOCYANINLESS 2 partial mRNA
T_00072002	HB->HB-HD-ZIP	Morus notabilis Homeobox-leucine zipper protein ANTHOCYANINLESS 2 partial mRNA
T_00063046	HB->HB-HD-ZIP	Morus notabilis Homeobox-leucine zipper protein ATHB-16 partial mRNA
T_00039835	HB->HB-HD-ZIP	Morus notabilis Homeobox-leucine zipper protein ATHB-20 partial mRNA
T_00088108	HB->HB-other	Morus notabilis Homeobox-leucine zipper protein ATHB-8 partial mRNA
T_00088109	HB->HB-HD-ZIP	Morus notabilis Homeobox-leucine zipper protein ATHB-8 partial mRNA
T_00088110	HB->HB-HD-ZIP	Morus notabilis Homeobox-leucine zipper protein ATHB-8 partial mRNA
T_00088111	HB->HB-HD-ZIP	Morus notabilis Homeobox-leucine zipper protein ATHB-8 partial mRNA
T_00008723	HB->HB-HD-ZIP	Morus notabilis Homeobox-leucine zipper protein GLABRA 2 partial mRNA
T_00070325	HB->HB-HD-ZIP	Morus notabilis Homeobox-leucine zipper protein HAT14 partial mRNA
T_00087442	HB->HB-HD-ZIP	Morus notabilis Homeobox-leucine zipper protein HAT14 partial mRNA
T_00031287	HB->HB-HD-ZIP	Morus notabilis Homeobox-leucine zipper protein HAT22 partial mRNA
T_00079480	HB->HB-HD-ZIP	Morus notabilis Homeobox-leucine zipper protein HAT4 partial mRNA
T_00016801	HB->HB-HD-ZIP	Morus notabilis Homeobox-leucine zipper protein HAT5 partial mRNA
T_00039470	HB->HB-HD-ZIP	Morus notabilis Homeobox-leucine zipper protein HDG11 partial mRNA
T_00088866	HB->HB-HD-ZIP	Morus notabilis Homeobox-leucine zipper protein HDG2 partial mRNA
T_00088868	HB->HB-HD-ZIP	Morus notabilis Homeobox-leucine zipper protein HDG2 partial mRNA
T_00088869	HB->HB-HD-ZIP	Morus notabilis Homeobox-leucine zipper protein HDG2 partial mRNA
T_00088872	HB->HB-HD-ZIP	Morus notabilis Homeobox-leucine zipper protein HDG2 partial mRNA
T_00088874	HB->HB-HD-ZIP	Morus notabilis Homeobox-leucine zipper protein HDG2 partial mRNA
T_00088875	HB->HB-HD-ZIP	Morus notabilis Homeobox-leucine zipper protein HDG2 partial mRNA
T_00064103	HB->HB-other	Morus notabilis Homeobox-leucine zipper protein HOX3 partial mRNA
T_00005216	BBR-BPC	Morus notabilis hypothetical protein partial mRNA
T_00006665	TUB	Morus notabilis hypothetical protein partial mRNA
T_00007656	Trihelix	Morus notabilis hypothetical protein partial mRNA
T_00007657	Trihelix	Morus notabilis hypothetical protein partial mRNA
T_00010080	C2C2->C2C2-LSD	Morus notabilis hypothetical protein partial mRNA
T_00010081	C2C2->C2C2-LSD	Morus notabilis hypothetical protein partial mRNA
T_00010799	bHLH	Morus notabilis hypothetical protein partial mRNA
T_00012958	BBR-BPC	Morus notabilis hypothetical protein partial mRNA
T_00012959	BBR-BPC	Morus notabilis hypothetical protein partial mRNA
T_00012960	BBR-BPC	Morus notabilis hypothetical protein partial mRNA
T_00012961	BBR-BPC	Morus notabilis hypothetical protein partial mRNA
T_00020177	STAT	Morus notabilis hypothetical protein partial mRNA
T_00020178	STAT	Morus notabilis hypothetical protein partial mRNA
T_00020958	DDT	Morus notabilis hypothetical protein partial mRNA
T_00024179	bHLH	Morus notabilis hypothetical protein partial mRNA
T_00024180	bHLH	Morus notabilis hypothetical protein partial mRNA
T_00024185	bHLH	Morus notabilis hypothetical protein partial mRNA
T_00031000	bHLH	Morus notabilis hypothetical protein partial mRNA
T_00031001	bHLH	Morus notabilis hypothetical protein partial mRNA
T_00031002	bHLH	Morus notabilis hypothetical protein partial mRNA
T_00031143	bHLH	Morus notabilis hypothetical protein partial mRNA
T_00031144	bHLH	Morus notabilis hypothetical protein partial mRNA
T_00031713	C2C2->C2C2-YABBY	Morus notabilis hypothetical protein partial mRNA
T_00031714	C2C2->C2C2-YABBY	Morus notabilis hypothetical protein partial mRNA
T_00032298	LOB	Morus notabilis hypothetical protein partial mRNA
T_00033124	bHLH	Morus notabilis hypothetical protein partial mRNA
T_00036200	bHLH	Morus notabilis hypothetical protein partial mRNA
T_00036201	bHLH	Morus notabilis hypothetical protein partial mRNA
T_00036202	bHLH	Morus notabilis hypothetical protein partial mRNA
T_00036203	bHLH	Morus notabilis hypothetical protein partial mRNA
T_00036204	bHLH	Morus notabilis hypothetical protein partial mRNA
T_00036205	bHLH	Morus notabilis hypothetical protein partial mRNA
T_00036206	bHLH	Morus notabilis hypothetical protein partial mRNA
T_00036238	FAR1	Morus notabilis hypothetical protein partial mRNA
T_00039993	ULT	Morus notabilis hypothetical protein partial mRNA
T_00040815	C3H	Morus notabilis hypothetical protein partial mRNA
T_00043017	bHLH	Morus notabilis hypothetical protein partial mRNA
T_00043018	bHLH	Morus notabilis hypothetical protein partial mRNA
T_00045030	GRF	Morus notabilis hypothetical protein partial mRNA
T_00045031	GRF	Morus notabilis hypothetical protein partial mRNA
T_00045032	GRF	Morus notabilis hypothetical protein partial mRNA
T_00053341	C2H2	Morus notabilis hypothetical protein partial mRNA
T_00053342	C2H2	Morus notabilis hypothetical protein partial mRNA
T_00053343	C2H2	Morus notabilis hypothetical protein partial mRNA
T_00057716	bHLH	Morus notabilis hypothetical protein partial mRNA
T_00061074	HB->HB-other	Morus notabilis hypothetical protein partial mRNA
T_00061075	HB->HB-other	Morus notabilis hypothetical protein partial mRNA
T_00061076	HB->HB-other	Morus notabilis hypothetical protein partial mRNA
T_00065881	bHLH	Morus notabilis hypothetical protein partial mRNA
T_00066228	PLATZ	Morus notabilis hypothetical protein partial mRNA
T_00070688	C2C2->C2C2-YABBY	Morus notabilis hypothetical protein partial mRNA
T_00073247	bHLH	Morus notabilis hypothetical protein partial mRNA
T_00073248	bHLH	Morus notabilis hypothetical protein partial mRNA
T_00076697	GRAS	Morus notabilis hypothetical protein partial mRNA
T_00076698	GRAS	Morus notabilis hypothetical protein partial mRNA
T_00076700	GRAS	Morus notabilis hypothetical protein partial mRNA
T_00077926	bHLH	Morus notabilis hypothetical protein partial mRNA
T_00077927	bHLH	Morus notabilis hypothetical protein partial mRNA
T_00077928	bHLH	Morus notabilis hypothetical protein partial mRNA
T_00077929	bHLH	Morus notabilis hypothetical protein partial mRNA
T_00077930	bHLH	Morus notabilis hypothetical protein partial mRNA
T_00077931	bHLH	Morus notabilis hypothetical protein partial mRNA
T_00083586	C2H2	Morus notabilis hypothetical protein partial mRNA
T_00083587	C2H2	Morus notabilis hypothetical protein partial mRNA
T_00008533	GRF	Morus notabilis hypothetical protein partial mRNA
T_00008534	GRF	Morus notabilis hypothetical protein partial mRNA
T_00008539	GRF	Morus notabilis hypothetical protein partial mRNA
T_00008837	FAR1	Morus notabilis hypothetical protein partial mRNA
T_00008838	FAR1	Morus notabilis hypothetical protein partial mRNA
T_00010181	GRAS	Morus notabilis hypothetical protein partial mRNA
T_00011290	CPP	Morus notabilis hypothetical protein partial mRNA
T_00014466	bHLH	Morus notabilis hypothetical protein partial mRNA
T_00015256	GRAS	Morus notabilis hypothetical protein partial mRNA
T_00017144	FAR1	Morus notabilis hypothetical protein partial mRNA
T_00023538	LIM	Morus notabilis hypothetical protein partial mRNA
T_00023539	LIM	Morus notabilis hypothetical protein partial mRNA
T_00023540	LIM	Morus notabilis hypothetical protein partial mRNA
T_00023541	LIM	Morus notabilis hypothetical protein partial mRNA
T_00023542	LIM	Morus notabilis hypothetical protein partial mRNA
T_00032449	C2C2->C2C2-YABBY	Morus notabilis hypothetical protein partial mRNA
T_00032450	C2C2->C2C2-YABBY	Morus notabilis hypothetical protein partial mRNA
T_00032451	C2C2->C2C2-YABBY	Morus notabilis hypothetical protein partial mRNA
T_00032452	C2C2->C2C2-YABBY	Morus notabilis hypothetical protein partial mRNA
T_00034272	LOB	Morus notabilis hypothetical protein partial mRNA
T_00036031	bHLH	Morus notabilis hypothetical protein partial mRNA
T_00036032	bHLH	Morus notabilis hypothetical protein partial mRNA
T_00036033	bHLH	Morus notabilis hypothetical protein partial mRNA
T_00036034	bHLH	Morus notabilis hypothetical protein partial mRNA
T_00036866	bHLH	Morus notabilis hypothetical protein partial mRNA
T_00036867	bHLH	Morus notabilis hypothetical protein partial mRNA
T_00036988	C2C2->C2C2-YABBY	Morus notabilis hypothetical protein partial mRNA
T_00037410	GRAS	Morus notabilis hypothetical protein partial mRNA
T_00039215	MYB->MYB-related	Morus notabilis hypothetical protein partial mRNA
T_00044696	bHLH	Morus notabilis hypothetical protein partial mRNA
T_00045086	bHLH	Morus notabilis hypothetical protein partial mRNA
T_00045088	bHLH	Morus notabilis hypothetical protein partial mRNA
T_00046407	LOB	Morus notabilis hypothetical protein partial mRNA
T_00046408	LOB	Morus notabilis hypothetical protein partial mRNA
T_00047160	GRF	Morus notabilis hypothetical protein partial mRNA
T_00047161	GRF	Morus notabilis hypothetical protein partial mRNA
T_00048707	CPP	Morus notabilis hypothetical protein partial mRNA
T_00050029	LOB	Morus notabilis hypothetical protein partial mRNA
T_00050171	BBR-BPC	Morus notabilis hypothetical protein partial mRNA
T_00050172	BBR-BPC	Morus notabilis hypothetical protein partial mRNA
T_00051389	bHLH	Morus notabilis hypothetical protein partial mRNA
T_00052907	bHLH	Morus notabilis hypothetical protein partial mRNA
T_00054197	SRS	Morus notabilis hypothetical protein partial mRNA
T_00054629	C2H2	Morus notabilis hypothetical protein partial mRNA
T_00054630	C2H2	Morus notabilis hypothetical protein partial mRNA
T_00054631	C2H2	Morus notabilis hypothetical protein partial mRNA
T_00054632	C2H2	Morus notabilis hypothetical protein partial mRNA
T_00055176	HB->HB-other	Morus notabilis hypothetical protein partial mRNA
T_00055177	HB->HB-other	Morus notabilis hypothetical protein partial mRNA
T_00055788	bHLH	Morus notabilis hypothetical protein partial mRNA
T_00057876	bHLH	Morus notabilis hypothetical protein partial mRNA
T_00060703	CPP	Morus notabilis hypothetical protein partial mRNA
T_00060704	CPP	Morus notabilis hypothetical protein partial mRNA
T_00066840	GARP->GARP-G2-like	Morus notabilis hypothetical protein partial mRNA
T_00067500	PLATZ	Morus notabilis hypothetical protein partial mRNA
T_00067501	PLATZ	Morus notabilis hypothetical protein partial mRNA
T_00069032	HB->HB-HD-ZIP	Morus notabilis hypothetical protein partial mRNA
T_00069033	HB->HB-other	Morus notabilis hypothetical protein partial mRNA
T_00070608	bHLH	Morus notabilis hypothetical protein partial mRNA
T_00070609	bHLH	Morus notabilis hypothetical protein partial mRNA
T_00070610	bHLH	Morus notabilis hypothetical protein partial mRNA
T_00070611	bHLH	Morus notabilis hypothetical protein partial mRNA
T_00070612	bHLH	Morus notabilis hypothetical protein partial mRNA
T_00071574	C2H2	Morus notabilis hypothetical protein partial mRNA
T_00072104	HB->HB-other	Morus notabilis hypothetical protein partial mRNA
T_00073062	CPP	Morus notabilis hypothetical protein partial mRNA
T_00073562	MYB->MYB-related	Morus notabilis hypothetical protein partial mRNA
T_00073564	MYB->MYB-related	Morus notabilis hypothetical protein partial mRNA
T_00073592	BES1	Morus notabilis hypothetical protein partial mRNA
T_00073741	bHLH	Morus notabilis hypothetical protein partial mRNA
T_00075818	MYB->MYB-related	Morus notabilis hypothetical protein partial mRNA
T_00075819	MYB->MYB-related	Morus notabilis hypothetical protein partial mRNA
T_00075820	MYB->MYB-related	Morus notabilis hypothetical protein partial mRNA
T_00081723	bHLH	Morus notabilis hypothetical protein partial mRNA
T_00081724	bHLH	Morus notabilis hypothetical protein partial mRNA
T_00081725	bHLH	Morus notabilis hypothetical protein partial mRNA
T_00081726	bHLH	Morus notabilis hypothetical protein partial mRNA
T_00081727	bHLH	Morus notabilis hypothetical protein partial mRNA
T_00090046	FAR1	Morus notabilis hypothetical protein partial mRNA
T_00090047	FAR1	Morus notabilis hypothetical protein partial mRNA
T_00090048	FAR1	Morus notabilis hypothetical protein partial mRNA
T_00091022	VOZ	Morus notabilis hypothetical protein partial mRNA
T_00092679	bHLH	Morus notabilis hypothetical protein partial mRNA
T_00094509	Trihelix	Morus notabilis hypothetical protein partial mRNA
T_00051827	bZIP	Morus notabilis Light-inducible protein CPRF2 partial mRNA
T_00051828	bZIP	Morus notabilis Light-inducible protein CPRF2 partial mRNA
T_00051829	bZIP	Morus notabilis Light-inducible protein CPRF2 partial mRNA
T_00051830	bZIP	Morus notabilis Light-inducible protein CPRF2 partial mRNA
T_00088564	bZIP	Morus notabilis Light-inducible protein CPRF2 partial mRNA
T_00088565	bZIP	Morus notabilis Light-inducible protein CPRF2 partial mRNA
T_00076780	MADS->MADS-M-type	Morus notabilis MADS-box protein FBP24 partial mRNA
T_00033238	MADS->MADS-MIKC	Morus notabilis MADS-box protein JOINTLESS partial mRNA
T_00033239	MADS->MADS-MIKC	Morus notabilis MADS-box protein JOINTLESS partial mRNA
T_00094414	MADS->MADS-M-type	Morus notabilis MADS-box transcription factor 16 partial mRNA
T_00094415	MADS->MADS-M-type	Morus notabilis MADS-box transcription factor 16 partial mRNA
T_00094416	MADS->MADS-M-type	Morus notabilis MADS-box transcription factor 16 partial mRNA
T_00081033	MADS->MADS-M-type	Morus notabilis MADS-box transcription factor 3 partial mRNA
T_00016122	MADS->MADS-M-type	Morus notabilis MADS-box transcription factor 3 partial mRNA
T_00016123	MADS->MADS-M-type	Morus notabilis MADS-box transcription factor 3 partial mRNA
T_00060709	NAC	Morus notabilis Malate dehydrogenase [NADP] partial mRNA
T_00060710	NAC	Morus notabilis Malate dehydrogenase [NADP] partial mRNA
T_00060711	NAC	Morus notabilis Malate dehydrogenase [NADP] partial mRNA
T_00038117	GARP->GARP-G2-like	Morus notabilis Myb family transcription factor APL partial mRNA
T_00038118	GARP->GARP-G2-like	Morus notabilis Myb family transcription factor APL partial mRNA
T_00024345	GARP->GARP-G2-like	Morus notabilis Myb family transcription factor APL partial mRNA
T_00024346	GARP->GARP-G2-like	Morus notabilis Myb family transcription factor APL partial mRNA
T_00024347	GARP->GARP-G2-like	Morus notabilis Myb family transcription factor APL partial mRNA
T_00024348	GARP->GARP-G2-like	Morus notabilis Myb family transcription factor APL partial mRNA
T_00025086	GARP->GARP-G2-like	Morus notabilis Myb family transcription factor APL partial mRNA
T_00025089	GARP->GARP-G2-like	Morus notabilis Myb family transcription factor APL partial mRNA
T_00025090	GARP->GARP-G2-like	Morus notabilis Myb family transcription factor APL partial mRNA
T_00025091	GARP->GARP-G2-like	Morus notabilis Myb family transcription factor APL partial mRNA
T_00025095	GARP->GARP-G2-like	Morus notabilis Myb family transcription factor APL partial mRNA
T_00025096	GARP->GARP-G2-like	Morus notabilis Myb family transcription factor APL partial mRNA
T_00028514	GARP->GARP-G2-like	Morus notabilis Myb family transcription factor APL partial mRNA
T_00028515	GARP->GARP-G2-like	Morus notabilis Myb family transcription factor APL partial mRNA
T_00078263	GARP->GARP-G2-like	Morus notabilis Myb family transcription factor APL partial mRNA
T_00078264	GARP->GARP-G2-like	Morus notabilis Myb family transcription factor APL partial mRNA
T_00078265	GARP->GARP-G2-like	Morus notabilis Myb family transcription factor APL partial mRNA
T_00091655	GARP->GARP-G2-like	Morus notabilis Myb family transcription factor APL partial mRNA
T_00091656	GARP->GARP-G2-like	Morus notabilis Myb family transcription factor APL partial mRNA
T_00050972	MYB->MYB-related	Morus notabilis Myb-like protein G partial mRNA
T_00050973	MYB->MYB-related	Morus notabilis Myb-like protein G partial mRNA
T_00050974	MYB->MYB-related	Morus notabilis Myb-like protein G partial mRNA
T_00048413	MYB->MYB	Morus notabilis Myb-like protein L partial mRNA
T_00048414	MYB->MYB	Morus notabilis Myb-like protein L partial mRNA
T_00048415	MYB->MYB-related	Morus notabilis Myb-like protein L partial mRNA
T_00086023	MYB->MYB	Morus notabilis Myb-related protein 305 partial mRNA
T_00077611	MYB->MYB	Morus notabilis Myb-related protein 306 partial mRNA
T_00077612	MYB->MYB-related	Morus notabilis Myb-related protein 306 partial mRNA
T_00044598	MYB->MYB	Morus notabilis Myb-related protein 3R-1 partial mRNA
T_00044599	MYB->MYB-related	Morus notabilis Myb-related protein 3R-1 partial mRNA
T_00044600	MYB->MYB-related	Morus notabilis Myb-related protein 3R-1 partial mRNA
T_00044601	MYB->MYB	Morus notabilis Myb-related protein 3R-1 partial mRNA
T_00044602	MYB->MYB	Morus notabilis Myb-related protein 3R-1 partial mRNA
T_00044603	MYB->MYB	Morus notabilis Myb-related protein 3R-1 partial mRNA
T_00044604	MYB->MYB	Morus notabilis Myb-related protein 3R-1 partial mRNA
T_00018188	MYB->MYB	Morus notabilis Myb-related protein B partial mRNA
T_00018189	MYB->MYB	Morus notabilis Myb-related protein B partial mRNA
T_00018190	MYB->MYB	Morus notabilis Myb-related protein B partial mRNA
T_00018191	MYB->MYB	Morus notabilis Myb-related protein B partial mRNA
T_00018192	MYB->MYB-related	Morus notabilis Myb-related protein B partial mRNA
T_00018193	MYB->MYB	Morus notabilis Myb-related protein B partial mRNA
T_00059821	MYB->MYB	Morus notabilis Myb-related protein MYBAS1 partial mRNA
T_00059822	MYB->MYB	Morus notabilis Myb-related protein MYBAS1 partial mRNA
T_00052644	NAC	Morus notabilis NAC domain-containing protein 100 partial mRNA
T_00090655	NAC	Morus notabilis NAC domain-containing protein 18 partial mRNA
T_00090656	NAC	Morus notabilis NAC domain-containing protein 18 partial mRNA
T_00090657	NAC	Morus notabilis NAC domain-containing protein 18 partial mRNA
T_00090658	NAC	Morus notabilis NAC domain-containing protein 18 partial mRNA
T_00063870	NAC	Morus notabilis NAC domain-containing protein 2 partial mRNA
T_00093095	NAC	Morus notabilis NAC domain-containing protein 29 partial mRNA
T_00036170	NAC	Morus notabilis NAC domain-containing protein 43 partial mRNA
T_00031994	NAC	Morus notabilis NAC domain-containing protein 7 partial mRNA
T_00031995	NAC	Morus notabilis NAC domain-containing protein 7 partial mRNA
T_00025735	NAC	Morus notabilis NAC domain-containing protein 7 partial mRNA
T_00060728	NAC	Morus notabilis NAC domain-containing protein 7 partial mRNA
T_00031553	NAC	Morus notabilis NAC domain-containing protein 78 partial mRNA
T_00054758	NAC	Morus notabilis NAC domain-containing protein 78 partial mRNA
T_00054759	NAC	Morus notabilis NAC domain-containing protein 78 partial mRNA
T_00054760	NAC	Morus notabilis NAC domain-containing protein 78 partial mRNA
T_00060715	NAC	Morus notabilis NAC domain-containing protein 78 partial mRNA
T_00060716	NAC	Morus notabilis NAC domain-containing protein 78 partial mRNA
T_00034173	NAC	Morus notabilis NAC domain-containing protein 8 partial mRNA
T_00034174	NAC	Morus notabilis NAC domain-containing protein 8 partial mRNA
T_00021386	NAC	Morus notabilis NAC domain-containing protein 8 partial mRNA
T_00021387	NAC	Morus notabilis NAC domain-containing protein 8 partial mRNA
T_00041008	NAC	Morus notabilis NAC domain-containing protein 8 partial mRNA
T_00041011	NAC	Morus notabilis NAC domain-containing protein 8 partial mRNA
T_00044292	NAC	Morus notabilis NAC domain-containing protein 8 partial mRNA
T_00015338	NAC	Morus notabilis NAC domain-containing protein 89 partial mRNA
T_00015339	NAC	Morus notabilis NAC domain-containing protein 89 partial mRNA
T_00015340	NAC	Morus notabilis NAC domain-containing protein 89 partial mRNA
T_00051994	NAC	Morus notabilis NAC domain-containing protein 89 partial mRNA
T_00051995	NAC	Morus notabilis NAC domain-containing protein 89 partial mRNA
T_00051996	NAC	Morus notabilis NAC domain-containing protein 89 partial mRNA
T_00051997	NAC	Morus notabilis NAC domain-containing protein 89 partial mRNA
T_00051998	NAC	Morus notabilis NAC domain-containing protein 89 partial mRNA
T_00044895	MYB->MYB	Morus notabilis Nuclear receptor corepressor 1 partial mRNA
T_00044896	MYB->MYB	Morus notabilis Nuclear receptor corepressor 1 partial mRNA
T_00044897	MYB->MYB	Morus notabilis Nuclear receptor corepressor 1 partial mRNA
T_00044898	MYB->MYB	Morus notabilis Nuclear receptor corepressor 1 partial mRNA
T_00044899	MYB->MYB	Morus notabilis Nuclear receptor corepressor 1 partial mRNA
T_00030170	NF-Y->NF-YA	Morus notabilis Nuclear transcription factor Y subunit A-10 partial mRNA
T_00030171	NF-Y->NF-YA	Morus notabilis Nuclear transcription factor Y subunit A-10 partial mRNA
T_00047202	NF-Y->NF-YA	Morus notabilis Nuclear transcription factor Y subunit A-7 partial mRNA
T_00047203	NF-Y->NF-YA	Morus notabilis Nuclear transcription factor Y subunit A-7 partial mRNA
T_00090083	NF-Y->NF-YA	Morus notabilis Nuclear transcription factor Y subunit A-9 partial mRNA
T_00087002	NF-Y->NF-YB	Morus notabilis Nuclear transcription factor Y subunit B-8 partial mRNA
T_00087003	NF-Y->NF-YB	Morus notabilis Nuclear transcription factor Y subunit B-8 partial mRNA
T_00087004	NF-Y->NF-YB	Morus notabilis Nuclear transcription factor Y subunit B-8 partial mRNA
T_00087005	NF-Y->NF-YB	Morus notabilis Nuclear transcription factor Y subunit B-8 partial mRNA
T_00087197	NF-Y->NF-YB	Morus notabilis Nuclear transcription factor Y subunit B-8 partial mRNA
T_00081984	DDT	Morus notabilis Nucleosome-remodeling factor subunit BPTF partial mRNA
T_00030828	DDT	Morus notabilis Nucleosome-remodeling factor subunit BPTF partial mRNA
T_00030829	DDT	Morus notabilis Nucleosome-remodeling factor subunit BPTF partial mRNA
T_00009003	GARP->GARP-G2-like	Morus notabilis OsCesA4 protein partial mRNA
T_00009004	GARP->GARP-G2-like	Morus notabilis OsCesA4 protein partial mRNA
T_00009005	GARP->GARP-G2-like	Morus notabilis OsCesA4 protein partial mRNA
T_00015546	GARP->GARP-G2-like	Morus notabilis OsCesA4 protein partial mRNA
T_00092207	GARP->GARP-G2-like	Morus notabilis OsCesA4 protein partial mRNA
T_00047945	HB->HB-other	Morus notabilis Pathogenesis-related homeodomain protein partial mRNA
T_00064857	HB->HB-other	Morus notabilis Pathogenesis-related homeodomain protein partial mRNA
T_00013896	Alfin-like	Morus notabilis PHD finger protein ALFIN-LIKE 1 partial mRNA
T_00013897	Alfin-like	Morus notabilis PHD finger protein ALFIN-LIKE 1 partial mRNA
T_00024780	Alfin-like	Morus notabilis PHD finger protein ALFIN-LIKE 5 partial mRNA
T_00065648	Alfin-like	Morus notabilis PHD finger protein ALFIN-LIKE 5 partial mRNA
T_00065649	Alfin-like	Morus notabilis PHD finger protein ALFIN-LIKE 5 partial mRNA
T_00065650	Alfin-like	Morus notabilis PHD finger protein ALFIN-LIKE 5 partial mRNA
T_00065651	Alfin-like	Morus notabilis PHD finger protein ALFIN-LIKE 5 partial mRNA
T_00065652	Alfin-like	Morus notabilis PHD finger protein ALFIN-LIKE 5 partial mRNA
T_00065653	Alfin-like	Morus notabilis PHD finger protein ALFIN-LIKE 5 partial mRNA
T_00065654	Alfin-like	Morus notabilis PHD finger protein ALFIN-LIKE 5 partial mRNA
T_00065655	Alfin-like	Morus notabilis PHD finger protein ALFIN-LIKE 5 partial mRNA
T_00023544	LIM	Morus notabilis Pollen-specific protein SF3 partial mRNA
T_00023545	LIM	Morus notabilis Pollen-specific protein SF3 partial mRNA
T_00023546	LIM	Morus notabilis Pollen-specific protein SF3 partial mRNA
T_00043945	LIM	Morus notabilis Pollen-specific protein SF3 partial mRNA
T_00083520	LIM	Morus notabilis Pollen-specific protein SF3 partial mRNA
T_00067046	C2H2	Morus notabilis Pre-mRNA cleavage complex 2 protein Pcf11 partial mRNA
T_00067047	C2H2	Morus notabilis Pre-mRNA cleavage complex 2 protein Pcf11 partial mRNA
T_00067048	C2H2	Morus notabilis Pre-mRNA cleavage complex 2 protein Pcf11 partial mRNA
T_00067049	C2H2	Morus notabilis Pre-mRNA cleavage complex 2 protein Pcf11 partial mRNA
T_00024440	MYB->MYB-related	Morus notabilis Protein ALWAYS EARLY 1 partial mRNA
T_00024441	MYB->MYB-related	Morus notabilis Protein ALWAYS EARLY 1 partial mRNA
T_00024442	MYB->MYB-related	Morus notabilis Protein ALWAYS EARLY 1 partial mRNA
T_00024443	MYB->MYB-related	Morus notabilis Protein ALWAYS EARLY 1 partial mRNA
T_00024444	MYB->MYB-related	Morus notabilis Protein ALWAYS EARLY 1 partial mRNA
T_00024445	MYB->MYB-related	Morus notabilis Protein ALWAYS EARLY 1 partial mRNA
T_00094897	NAC	Morus notabilis Protein CUP-SHAPED COTYLEDON 3 partial mRNA
T_00044805	EIL	Morus notabilis Protein ETHYLENE INSENSITIVE 3 partial mRNA
T_00044806	EIL	Morus notabilis Protein ETHYLENE INSENSITIVE 3 partial mRNA
T_00044807	EIL	Morus notabilis Protein ETHYLENE INSENSITIVE 3 partial mRNA
T_00035738	FAR1	Morus notabilis Protein FAR1-RELATED SEQUENCE 3 partial mRNA
T_00035742	FAR1	Morus notabilis Protein FAR1-RELATED SEQUENCE 3 partial mRNA
T_00035743	FAR1	Morus notabilis Protein FAR1-RELATED SEQUENCE 3 partial mRNA
T_00035744	FAR1	Morus notabilis Protein FAR1-RELATED SEQUENCE 3 partial mRNA
T_00009476	FAR1	Morus notabilis Protein FAR1-RELATED SEQUENCE 4 partial mRNA
T_00009477	FAR1	Morus notabilis Protein FAR1-RELATED SEQUENCE 4 partial mRNA
T_00024829	FAR1	Morus notabilis Protein FAR1-RELATED SEQUENCE 6 partial mRNA
T_00044778	FAR1	Morus notabilis Protein FAR1-RELATED SEQUENCE 6 partial mRNA
T_00044779	FAR1	Morus notabilis Protein FAR1-RELATED SEQUENCE 6 partial mRNA
T_00044780	FAR1	Morus notabilis Protein FAR1-RELATED SEQUENCE 6 partial mRNA
T_00044781	FAR1	Morus notabilis Protein FAR1-RELATED SEQUENCE 6 partial mRNA
T_00044784	FAR1	Morus notabilis Protein FAR1-RELATED SEQUENCE 6 partial mRNA
T_00052456	FAR1	Morus notabilis Protein FAR1-RELATED SEQUENCE 7 partial mRNA
T_00052457	FAR1	Morus notabilis Protein FAR1-RELATED SEQUENCE 7 partial mRNA
T_00052458	FAR1	Morus notabilis Protein FAR1-RELATED SEQUENCE 7 partial mRNA
T_00052459	FAR1	Morus notabilis Protein FAR1-RELATED SEQUENCE 7 partial mRNA
T_00052460	FAR1	Morus notabilis Protein FAR1-RELATED SEQUENCE 7 partial mRNA
T_00052461	FAR1	Morus notabilis Protein FAR1-RELATED SEQUENCE 7 partial mRNA
T_00052462	FAR1	Morus notabilis Protein FAR1-RELATED SEQUENCE 7 partial mRNA
T_00052463	FAR1	Morus notabilis Protein FAR1-RELATED SEQUENCE 7 partial mRNA
T_00052464	FAR1	Morus notabilis Protein FAR1-RELATED SEQUENCE 7 partial mRNA
T_00052465	FAR1	Morus notabilis Protein FAR1-RELATED SEQUENCE 7 partial mRNA
T_00052466	FAR1	Morus notabilis Protein FAR1-RELATED SEQUENCE 7 partial mRNA
T_00052467	FAR1	Morus notabilis Protein FAR1-RELATED SEQUENCE 7 partial mRNA
T_00052468	FAR1	Morus notabilis Protein FAR1-RELATED SEQUENCE 7 partial mRNA
T_00052469	FAR1	Morus notabilis Protein FAR1-RELATED SEQUENCE 7 partial mRNA
T_00052470	FAR1	Morus notabilis Protein FAR1-RELATED SEQUENCE 7 partial mRNA
T_00023528	NAC	Morus notabilis Protein FEZ partial mRNA
T_00020027	MYB->MYB-related	Morus notabilis Protein LHY partial mRNA
T_00020030	MYB->MYB-related	Morus notabilis Protein LHY partial mRNA
T_00031202	RWP-RK	Morus notabilis Protein NLP7 partial mRNA
T_00084418	RWP-RK	Morus notabilis Protein NLP8 partial mRNA
T_00084419	RWP-RK	Morus notabilis Protein NLP8 partial mRNA
T_00084420	RWP-RK	Morus notabilis Protein NLP8 partial mRNA
T_00084421	RWP-RK	Morus notabilis Protein NLP8 partial mRNA
T_00084422	RWP-RK	Morus notabilis Protein NLP8 partial mRNA
T_00084423	RWP-RK	Morus notabilis Protein NLP8 partial mRNA
T_00084424	RWP-RK	Morus notabilis Protein NLP8 partial mRNA
T_00084425	RWP-RK	Morus notabilis Protein NLP8 partial mRNA
T_00084426	RWP-RK	Morus notabilis Protein NLP8 partial mRNA
T_00084427	RWP-RK	Morus notabilis Protein NLP8 partial mRNA
T_00050316	MYB->MYB	Morus notabilis Protein ODORANT1 partial mRNA
T_00061677	MYB->MYB-related	Morus notabilis Protein ODORANT1 partial mRNA
T_00061678	MYB->MYB-related	Morus notabilis Protein ODORANT1 partial mRNA
T_00085482	MYB->MYB	Morus notabilis Protein ODORANT1 partial mRNA
T_00065974	MYB->MYB	Morus notabilis Protein ODORANT1 partial mRNA
T_00056978	C2H2	Morus notabilis Protein SENSITIVE TO PROTON RHIZOTOXICITY 1 partial mRNA
T_00056979	C2H2	Morus notabilis Protein SENSITIVE TO PROTON RHIZOTOXICITY 1 partial mRNA
T_00056980	C2H2	Morus notabilis Protein SENSITIVE TO PROTON RHIZOTOXICITY 1 partial mRNA
T_00038706	Tify	Morus notabilis Protein TIFY 10A partial mRNA
T_00038708	Tify	Morus notabilis Protein TIFY 10A partial mRNA
T_00016621	Tify	Morus notabilis Protein TIFY 3B partial mRNA
T_00031111	Tify	Morus notabilis Protein TIFY 3B partial mRNA
T_00066846	GARP->GARP-G2-like	Morus notabilis Protein TOC75-3 partial mRNA
T_00039732	WRKY	Morus notabilis Protein WRKY1 partial mRNA
T_00013250	C2C2->C2C2-GATA	Morus notabilis Protein-tyrosine sulfotransferase partial mRNA
T_00013251	C2C2->C2C2-GATA	Morus notabilis Protein-tyrosine sulfotransferase partial mRNA
T_00031947	DBP	Morus notabilis Putative glycerol-3-phosphate transporter 5 partial mRNA
T_00031948	DBP	Morus notabilis Putative glycerol-3-phosphate transporter 5 partial mRNA
T_00031949	DBP	Morus notabilis Putative glycerol-3-phosphate transporter 5 partial mRNA
T_00031950	DBP	Morus notabilis Putative glycerol-3-phosphate transporter 5 partial mRNA
T_00053073	C2H2	Morus notabilis putative lysine-specific demethylase ELF6 partial mRNA
T_00053074	C2H2	Morus notabilis putative lysine-specific demethylase ELF6 partial mRNA
T_00053078	C2H2	Morus notabilis putative lysine-specific demethylase ELF6 partial mRNA
T_00049082	Trihelix	Morus notabilis putative sulfate transporter 3.4 partial mRNA
T_00003206	bHLH	Morus notabilis Putative transcription factor bHLH086 partial mRNA
T_00088070	GARP->GARP-G2-like	Morus notabilis putative transcription factor KAN2 partial mRNA
T_00088071	GARP->GARP-G2-like	Morus notabilis putative transcription factor KAN2 partial mRNA
T_00039081	bZIP	Morus notabilis putative transcription factor PosF21 partial mRNA
T_00039082	bZIP	Morus notabilis putative transcription factor PosF21 partial mRNA
T_00022010	bZIP	Morus notabilis putative transcription factor PosF21 partial mRNA
T_00088659	WRKY	Morus notabilis putative WRKY transcription factor 11 partial mRNA
T_00031765	WRKY	Morus notabilis putative WRKY transcription factor 15 partial mRNA
T_00067673	WRKY	Morus notabilis putative WRKY transcription factor 2 partial mRNA
T_00027042	WRKY	Morus notabilis putative WRKY transcription factor 20 partial mRNA
T_00047848	WRKY	Morus notabilis putative WRKY transcription factor 3 partial mRNA
T_00047854	WRKY	Morus notabilis putative WRKY transcription factor 3 partial mRNA
T_00019594	WRKY	Morus notabilis putative WRKY transcription factor 32 partial mRNA
T_00006703	WRKY	Morus notabilis putative WRKY transcription factor 33 partial mRNA
T_00025968	WRKY	Morus notabilis putative WRKY transcription factor 49 partial mRNA
T_00042376	WRKY	Morus notabilis putative WRKY transcription factor 50 partial mRNA
T_00020789	WRKY	Morus notabilis putative WRKY transcription factor 50 partial mRNA
T_00020790	WRKY	Morus notabilis putative WRKY transcription factor 50 partial mRNA
T_00058328	C2H2	Morus notabilis putative zinc finger protein partial mRNA
T_00058329	C2H2	Morus notabilis putative zinc finger protein partial mRNA
T_00059136	C2H2	Morus notabilis Ribosomal RNA small subunit methyltransferase G partial mRNA
T_00084083	GeBP	Morus notabilis Sodium/hydrogen exchanger 2 partial mRNA
T_00084084	GeBP	Morus notabilis Sodium/hydrogen exchanger 2 partial mRNA
T_00084085	GeBP	Morus notabilis Sodium/hydrogen exchanger 2 partial mRNA
T_00037396	C3H	Morus notabilis Splicing factor U2af small subunit B partial mRNA
T_00071917	C3H	Morus notabilis Splicing factor U2af small subunit B partial mRNA
T_00004730	C3H	Morus notabilis Splicing factor U2af small subunit B partial mRNA
T_00058829	SBP	Morus notabilis Squamosa promoter-binding-like protein 1 partial mRNA
T_00058830	SBP	Morus notabilis Squamosa promoter-binding-like protein 1 partial mRNA
T_00058831	SBP	Morus notabilis Squamosa promoter-binding-like protein 1 partial mRNA
T_00018078	SBP	Morus notabilis Squamosa promoter-binding-like protein 12 partial mRNA
T_00052737	SBP	Morus notabilis Squamosa promoter-binding-like protein 12 partial mRNA
T_00052738	SBP	Morus notabilis Squamosa promoter-binding-like protein 12 partial mRNA
T_00052739	SBP	Morus notabilis Squamosa promoter-binding-like protein 12 partial mRNA
T_00084043	SBP	Morus notabilis Squamosa promoter-binding-like protein 13 partial mRNA
T_00024113	SBP	Morus notabilis Squamosa promoter-binding-like protein 14 partial mRNA
T_00024114	SBP	Morus notabilis Squamosa promoter-binding-like protein 14 partial mRNA
T_00024115	SBP	Morus notabilis Squamosa promoter-binding-like protein 14 partial mRNA
T_00080612	SBP	Morus notabilis Squamosa promoter-binding-like protein 15 partial mRNA
T_00080613	SBP	Morus notabilis Squamosa promoter-binding-like protein 15 partial mRNA
T_00080614	SBP	Morus notabilis Squamosa promoter-binding-like protein 15 partial mRNA
T_00080615	SBP	Morus notabilis Squamosa promoter-binding-like protein 15 partial mRNA
T_00080616	SBP	Morus notabilis Squamosa promoter-binding-like protein 15 partial mRNA
T_00085017	SBP	Morus notabilis Squamosa promoter-binding-like protein 7 partial mRNA
T_00085018	SBP	Morus notabilis Squamosa promoter-binding-like protein 7 partial mRNA
T_00085019	SBP	Morus notabilis Squamosa promoter-binding-like protein 7 partial mRNA
T_00085020	SBP	Morus notabilis Squamosa promoter-binding-like protein 7 partial mRNA
T_00019743	SBP	Morus notabilis Squamosa promoter-binding-like protein 8 partial mRNA
T_00019744	SBP	Morus notabilis Squamosa promoter-binding-like protein 8 partial mRNA
T_00053874	MYB->MYB-related	Morus notabilis SWI/SNF complex subunit SWI3D partial mRNA
T_00053876	MYB->MYB-related	Morus notabilis SWI/SNF complex subunit SWI3D partial mRNA
T_00053878	MYB->MYB-related	Morus notabilis SWI/SNF complex subunit SWI3D partial mRNA
T_00090065	MYB->MYB-related	Morus notabilis Telomere repeat-binding protein 4 partial mRNA
T_00037280	MYB->MYB-related	Morus notabilis Telomere repeat-binding protein 6 partial mRNA
T_00037282	MYB->MYB-related	Morus notabilis Telomere repeat-binding protein 6 partial mRNA
T_00038408	MYB->MYB	Morus notabilis Transcription factor AS1 partial mRNA
T_00051056	MYB->MYB-related	Morus notabilis Transcription factor ASG4 partial mRNA
T_00051057	MYB->MYB-related	Morus notabilis Transcription factor ASG4 partial mRNA
T_00051059	MYB->MYB-related	Morus notabilis Transcription factor ASG4 partial mRNA
T_00010105	bHLH	Morus notabilis Transcription factor bHLH85 partial mRNA
T_00087470	E2F-DP	Morus notabilis Transcription factor E2FB partial mRNA
T_00024315	E2F-DP	Morus notabilis Transcription factor E2FB partial mRNA
T_00024316	E2F-DP	Morus notabilis Transcription factor E2FB partial mRNA
T_00077825	E2F-DP	Morus notabilis Transcription factor E2FC partial mRNA
T_00077826	E2F-DP	Morus notabilis Transcription factor E2FC partial mRNA
T_00077827	E2F-DP	Morus notabilis Transcription factor E2FC partial mRNA
T_00082444	MYB->MYB-related	Morus notabilis Transcription factor GAMYB partial mRNA
T_00082445	MYB->MYB-related	Morus notabilis Transcription factor GAMYB partial mRNA
T_00082446	MYB->MYB	Morus notabilis Transcription factor GAMYB partial mRNA
T_00082447	MYB->MYB	Morus notabilis Transcription factor GAMYB partial mRNA
T_00082448	MYB->MYB	Morus notabilis Transcription factor GAMYB partial mRNA
T_00082449	MYB->MYB	Morus notabilis Transcription factor GAMYB partial mRNA
T_00082450	MYB->MYB	Morus notabilis Transcription factor GAMYB partial mRNA
T_00032219	bZIP	Morus notabilis Transcription factor HBP-1a partial mRNA
T_00060652	bZIP	Morus notabilis Transcription factor HBP-1b(c1) partial mRNA
T_00060654	bZIP	Morus notabilis Transcription factor HBP-1b(c1) partial mRNA
T_00029714	bZIP	Morus notabilis Transcription factor HBP-1b(c1) partial mRNA
T_00059748	bZIP	Morus notabilis Transcription factor HY5 partial mRNA
T_00059749	bZIP	Morus notabilis Transcription factor HY5 partial mRNA
T_00059750	bZIP	Morus notabilis Transcription factor HY5 partial mRNA
T_00004778	MYB->MYB-related	Morus notabilis Transcription factor partial mRNA
T_00008407	MYB->MYB	Morus notabilis Transcription factor partial mRNA
T_00015522	MYB->MYB	Morus notabilis Transcription factor partial mRNA
T_00034628	MYB->MYB	Morus notabilis Transcription factor partial mRNA
T_00038582	MYB->MYB	Morus notabilis Transcription factor partial mRNA
T_00038583	MYB->MYB	Morus notabilis Transcription factor partial mRNA
T_00038584	MYB->MYB	Morus notabilis Transcription factor partial mRNA
T_00038585	MYB->MYB	Morus notabilis Transcription factor partial mRNA
T_00038586	MYB->MYB	Morus notabilis Transcription factor partial mRNA
T_00038587	MYB->MYB	Morus notabilis Transcription factor partial mRNA
T_00038971	MYB->MYB-related	Morus notabilis Transcription factor partial mRNA
T_00038972	MYB->MYB	Morus notabilis Transcription factor partial mRNA
T_00052513	MYB->MYB	Morus notabilis Transcription factor partial mRNA
T_00054171	MYB->MYB-related	Morus notabilis Transcription factor partial mRNA
T_00054172	MYB->MYB	Morus notabilis Transcription factor partial mRNA
T_00067015	MYB->MYB	Morus notabilis Transcription factor partial mRNA
T_00067016	MYB->MYB	Morus notabilis Transcription factor partial mRNA
T_00067017	MYB->MYB	Morus notabilis Transcription factor partial mRNA
T_00073181	MYB->MYB	Morus notabilis Transcription factor partial mRNA
T_00077271	MYB->MYB	Morus notabilis Transcription factor partial mRNA
T_00077430	MYB->MYB-related	Morus notabilis Transcription factor partial mRNA
T_00090551	MYB->MYB	Morus notabilis Transcription factor partial mRNA
T_00007527	MYB->MYB-related	Morus notabilis Transcription factor partial mRNA
T_00017531	MYB->MYB	Morus notabilis Transcription factor partial mRNA
T_00030257	MYB->MYB	Morus notabilis Transcription factor partial mRNA
T_00038509	MYB->MYB	Morus notabilis Transcription factor partial mRNA
T_00039079	MYB->MYB	Morus notabilis Transcription factor partial mRNA
T_00040918	MYB->MYB	Morus notabilis Transcription factor partial mRNA
T_00041371	MYB->MYB	Morus notabilis Transcription factor partial mRNA
T_00055887	MYB->MYB	Morus notabilis Transcription factor partial mRNA
T_00057969	MYB->MYB	Morus notabilis Transcription factor partial mRNA
T_00067763	MYB->MYB-related	Morus notabilis Transcription factor partial mRNA
T_00075499	MYB->MYB-related	Morus notabilis Transcription factor partial mRNA
T_00022050	MYB->MYB-related	Morus notabilis Transcription factor partial mRNA_x0001_|703132002||XM_010106719.1| Morus notabilis Transcription factor partial mRNA
T_00005095	MYB->MYB-related	Morus notabilis Transcription factor RAX2 partial mRNA
T_00037325	MYB->MYB	Morus notabilis Transcription factor RAX2 partial mRNA
T_00084966	MYB->MYB	Morus notabilis Transcription factor RAX2 partial mRNA
T_00076653	bZIP	Morus notabilis Transcription factor RF2b partial mRNA
T_00091997	bZIP	Morus notabilis Transcription factor RF2b partial mRNA
T_00091998	bZIP	Morus notabilis Transcription factor RF2b partial mRNA
T_00091999	bZIP	Morus notabilis Transcription factor RF2b partial mRNA
T_00092000	bZIP	Morus notabilis Transcription factor RF2b partial mRNA
T_00092001	bZIP	Morus notabilis Transcription factor RF2b partial mRNA
T_00043627	bZIP	Morus notabilis Transcription factor RF2b partial mRNA
T_00074430	bZIP	Morus notabilis Transcription factor RF2b partial mRNA
T_00072343	bHLH	Morus notabilis Transcription factor SPATULA partial mRNA
T_00072344	bHLH	Morus notabilis Transcription factor SPATULA partial mRNA
T_00072345	bHLH	Morus notabilis Transcription factor SPATULA partial mRNA
T_00072346	bHLH	Morus notabilis Transcription factor SPATULA partial mRNA
T_00072347	bHLH	Morus notabilis Transcription factor SPATULA partial mRNA
T_00072348	bHLH	Morus notabilis Transcription factor SPATULA partial mRNA
T_00003136	MYB->MYB-related	Morus notabilis Transcription factor TFIIIB component B'' partial mRNA
T_00005769	MYB->MYB	Morus notabilis Transcription factor TT2 partial mRNA
T_00051458	bHLH	Morus notabilis Transcription factor UNE10 partial mRNA
T_00051459	bHLH	Morus notabilis Transcription factor UNE10 partial mRNA
T_00086725	bHLH	Morus notabilis Transcription factor UNE10 partial mRNA
T_00086726	bHLH	Morus notabilis Transcription factor UNE10 partial mRNA
T_00079294	bZIP	Morus notabilis Transcription factor VIP1 partial mRNA
T_00064940	E2F-DP	Morus notabilis Transcription factor-like protein DPB partial mRNA
T_00064941	E2F-DP	Morus notabilis Transcription factor-like protein DPB partial mRNA
T_00042046	MYB->MYB-related	Morus notabilis Transcription repressor partial mRNA
T_00030060	MYB->MYB-related	Morus notabilis Transcriptional adapter ADA2 partial mRNA
T_00030061	MYB->MYB-related	Morus notabilis Transcriptional adapter ADA2 partial mRNA
T_00030062	MYB->MYB-related	Morus notabilis Transcriptional adapter ADA2 partial mRNA
T_00029081	MYB->MYB-related	Morus notabilis Transcriptional adapter ADA2b partial mRNA
T_00033680	Trihelix	Morus notabilis Trihelix transcription factor GT-1 partial mRNA
T_00033681	Trihelix	Morus notabilis Trihelix transcription factor GT-1 partial mRNA
T_00033682	Trihelix	Morus notabilis Trihelix transcription factor GT-1 partial mRNA
T_00033683	Trihelix	Morus notabilis Trihelix transcription factor GT-1 partial mRNA
T_00088813	Trihelix	Morus notabilis Trihelix transcription factor GT-2 partial mRNA
T_00093854	Trihelix	Morus notabilis Trihelix transcription factor GT-3b partial mRNA
T_00024181	bHLH	Morus notabilis Triosephosphate isomerase partial mRNA
T_00024182	bHLH	Morus notabilis Triosephosphate isomerase partial mRNA
T_00024183	bHLH	Morus notabilis Triosephosphate isomerase partial mRNA
T_00024184	bHLH	Morus notabilis Triosephosphate isomerase partial mRNA
T_00009496	C3H	Morus notabilis tRNA-dihydrouridine(47) synthase [NAD(P)(+)]-like protein partial mRNA
T_00009497	C3H	Morus notabilis tRNA-dihydrouridine(47) synthase [NAD(P)(+)]-like protein partial mRNA
T_00049972	TUB	Morus notabilis Tubby-like F-box protein 5 partial mRNA
T_00049973	TUB	Morus notabilis Tubby-like F-box protein 5 partial mRNA
T_00058197	TUB	Morus notabilis Tubby-like F-box protein 5 partial mRNA
T_00058198	TUB	Morus notabilis Tubby-like F-box protein 5 partial mRNA
T_00058208	TUB	Morus notabilis Tubby-like F-box protein 5 partial mRNA
T_00058209	TUB	Morus notabilis Tubby-like F-box protein 5 partial mRNA
T_00058210	TUB	Morus notabilis Tubby-like F-box protein 5 partial mRNA
T_00058211	TUB	Morus notabilis Tubby-like F-box protein 5 partial mRNA
T_00053592	GARP->GARP-ARR-B	Morus notabilis Two-component response regulator partial mRNA
T_00053593	GARP->GARP-G2-like	Morus notabilis Two-component response regulator partial mRNA
T_00053594	GARP->GARP-G2-like	Morus notabilis Two-component response regulator partial mRNA
T_00053595	GARP->GARP-ARR-B	Morus notabilis Two-component response regulator partial mRNA
T_00065940	GARP->GARP-ARR-B	Morus notabilis Two-component response regulator partial mRNA
T_00065941	GARP->GARP-ARR-B	Morus notabilis Two-component response regulator partial mRNA
T_00004506	GARP->GARP-G2-like	Morus notabilis Two-component response regulator partial mRNA
T_00007333	GARP->GARP-G2-like	Morus notabilis Two-component response regulator partial mRNA
T_00040420	GARP->GARP-ARR-B	Morus notabilis Two-component response regulator partial mRNA
T_00040421	GARP->GARP-G2-like	Morus notabilis Two-component response regulator partial mRNA
T_00056140	GARP->GARP-G2-like	Morus notabilis Two-component response regulator partial mRNA
T_00058183	GARP->GARP-G2-like	Morus notabilis Two-component response regulator partial mRNA
T_00080675	GARP->GARP-G2-like	Morus notabilis Two-component response regulator partial mRNA
T_00080676	GARP->GARP-G2-like	Morus notabilis Two-component response regulator partial mRNA
T_00081874	GARP->GARP-ARR-B	Morus notabilis Two-component response regulator-like protein partial mRNA
T_00081875	GARP->GARP-G2-like	Morus notabilis Two-component response regulator-like protein partial mRNA
T_00081876	GARP->GARP-ARR-B	Morus notabilis Two-component response regulator-like protein partial mRNA
T_00081877	GARP->GARP-ARR-B	Morus notabilis Two-component response regulator-like protein partial mRNA
T_00081878	GARP->GARP-ARR-B	Morus notabilis Two-component response regulator-like protein partial mRNA
T_00081879	GARP->GARP-ARR-B	Morus notabilis Two-component response regulator-like protein partial mRNA
T_00081880	GARP->GARP-G2-like	Morus notabilis Two-component response regulator-like protein partial mRNA
T_00081881	GARP->GARP-ARR-B	Morus notabilis Two-component response regulator-like protein partial mRNA
T_00081882	GARP->GARP-ARR-B	Morus notabilis Two-component response regulator-like protein partial mRNA
T_00081883	GARP->GARP-ARR-B	Morus notabilis Two-component response regulator-like protein partial mRNA
T_00081884	GARP->GARP-ARR-B	Morus notabilis Two-component response regulator-like protein partial mRNA
T_00081885	GARP->GARP-ARR-B	Morus notabilis Two-component response regulator-like protein partial mRNA
T_00081886	GARP->GARP-G2-like	Morus notabilis Two-component response regulator-like protein partial mRNA
T_00081887	GARP->GARP-G2-like	Morus notabilis Two-component response regulator-like protein partial mRNA
T_00081888	GARP->GARP-G2-like	Morus notabilis Two-component response regulator-like protein partial mRNA
T_00081889	GARP->GARP-G2-like	Morus notabilis Two-component response regulator-like protein partial mRNA
T_00081890	GARP->GARP-ARR-B	Morus notabilis Two-component response regulator-like protein partial mRNA
T_00081891	GARP->GARP-ARR-B	Morus notabilis Two-component response regulator-like protein partial mRNA
T_00081892	GARP->GARP-G2-like	Morus notabilis Two-component response regulator-like protein partial mRNA
T_00081893	GARP->GARP-ARR-B	Morus notabilis Two-component response regulator-like protein partial mRNA
T_00081894	GARP->GARP-G2-like	Morus notabilis Two-component response regulator-like protein partial mRNA
T_00081895	GARP->GARP-ARR-B	Morus notabilis Two-component response regulator-like protein partial mRNA
T_00081896	GARP->GARP-ARR-B	Morus notabilis Two-component response regulator-like protein partial mRNA
T_00081897	GARP->GARP-ARR-B	Morus notabilis Two-component response regulator-like protein partial mRNA
T_00081898	GARP->GARP-ARR-B	Morus notabilis Two-component response regulator-like protein partial mRNA
T_00081899	GARP->GARP-G2-like	Morus notabilis Two-component response regulator-like protein partial mRNA
T_00081900	GARP->GARP-G2-like	Morus notabilis Two-component response regulator-like protein partial mRNA
T_00081901	GARP->GARP-G2-like	Morus notabilis Two-component response regulator-like protein partial mRNA
T_00057393	Trihelix	Morus notabilis Uridylate kinase partial mRNA
T_00057394	Trihelix	Morus notabilis Uridylate kinase partial mRNA
T_00079307	Trihelix	Morus notabilis Uridylate kinase partial mRNA
T_00079308	Trihelix	Morus notabilis Uridylate kinase partial mRNA
T_00057612	WRKY	Morus notabilis WRKY transcription factor 22 partial mRNA
T_00048187	WRKY	Morus notabilis WRKY transcription factor 6 partial mRNA
T_00024117	C3H	Morus notabilis WUSCHEL-related homeobox 8 partial mRNA
T_00057456	C2H2	Morus notabilis Zinc finger AN1 and C2H2 domain-containing stress-associated protein 16 partial mRNA
T_00045466	C2H2	Morus notabilis Zinc finger AN1 and C2H2 domain-containing stress-associated protein 16 partial mRNA
T_00074248	C3H	Morus notabilis Zinc finger CCCH domain-containing protein 1 partial mRNA
T_00074249	C3H	Morus notabilis Zinc finger CCCH domain-containing protein 1 partial mRNA
T_00023332	C3H	Morus notabilis Zinc finger CCCH domain-containing protein 1 partial mRNA
T_00023333	C3H	Morus notabilis Zinc finger CCCH domain-containing protein 1 partial mRNA
T_00033950	C3H	Morus notabilis Zinc finger CCCH domain-containing protein 14 partial mRNA
T_00033951	C3H	Morus notabilis Zinc finger CCCH domain-containing protein 14 partial mRNA
T_00048484	C3H	Morus notabilis Zinc finger CCCH domain-containing protein 17 partial mRNA
T_00048485	C3H	Morus notabilis Zinc finger CCCH domain-containing protein 17 partial mRNA
T_00062373	C3H	Morus notabilis Zinc finger CCCH domain-containing protein 3 partial mRNA
T_00046249	C3H	Morus notabilis Zinc finger CCCH domain-containing protein 3 partial mRNA
T_00045407	C3H	Morus notabilis Zinc finger CCCH domain-containing protein 30 partial mRNA
T_00045408	C3H	Morus notabilis Zinc finger CCCH domain-containing protein 30 partial mRNA
T_00045409	C3H	Morus notabilis Zinc finger CCCH domain-containing protein 30 partial mRNA
T_00009924	C3H	Morus notabilis Zinc finger CCCH domain-containing protein 30 partial mRNA
T_00006633	C3H	Morus notabilis Zinc finger CCCH domain-containing protein 32 partial mRNA
T_00006634	C3H	Morus notabilis Zinc finger CCCH domain-containing protein 32 partial mRNA
T_00046276	C3H	Morus notabilis Zinc finger CCCH domain-containing protein 32 partial mRNA
T_00046277	C3H	Morus notabilis Zinc finger CCCH domain-containing protein 32 partial mRNA
T_00046278	C3H	Morus notabilis Zinc finger CCCH domain-containing protein 32 partial mRNA
T_00025229	C3H	Morus notabilis Zinc finger CCCH domain-containing protein 37 partial mRNA
T_00020093	C3H	Morus notabilis Zinc finger CCCH domain-containing protein 37 partial mRNA
T_00020094	C3H	Morus notabilis Zinc finger CCCH domain-containing protein 37 partial mRNA
T_00020096	C3H	Morus notabilis Zinc finger CCCH domain-containing protein 37 partial mRNA
T_00020097	C3H	Morus notabilis Zinc finger CCCH domain-containing protein 37 partial mRNA
T_00020098	C3H	Morus notabilis Zinc finger CCCH domain-containing protein 37 partial mRNA
T_00062181	C3H	Morus notabilis Zinc finger CCCH domain-containing protein 37 partial mRNA
T_00062182	C3H	Morus notabilis Zinc finger CCCH domain-containing protein 37 partial mRNA
T_00062183	C3H	Morus notabilis Zinc finger CCCH domain-containing protein 37 partial mRNA
T_00062184	C3H	Morus notabilis Zinc finger CCCH domain-containing protein 37 partial mRNA
T_00062185	C3H	Morus notabilis Zinc finger CCCH domain-containing protein 37 partial mRNA
T_00062186	C3H	Morus notabilis Zinc finger CCCH domain-containing protein 37 partial mRNA
T_00062187	C3H	Morus notabilis Zinc finger CCCH domain-containing protein 37 partial mRNA
T_00086589	C3H	Morus notabilis Zinc finger CCCH domain-containing protein 38 partial mRNA
T_00086593	C3H	Morus notabilis Zinc finger CCCH domain-containing protein 38 partial mRNA
T_00086594	C3H	Morus notabilis Zinc finger CCCH domain-containing protein 38 partial mRNA
T_00054652	C3H	Morus notabilis Zinc finger CCCH domain-containing protein 44 partial mRNA
T_00054653	C3H	Morus notabilis Zinc finger CCCH domain-containing protein 44 partial mRNA
T_00063535	C3H	Morus notabilis Zinc finger CCCH domain-containing protein 44 partial mRNA
T_00063536	C3H	Morus notabilis Zinc finger CCCH domain-containing protein 44 partial mRNA
T_00044941	C3H	Morus notabilis Zinc finger CCCH domain-containing protein 5 partial mRNA
T_00044943	C3H	Morus notabilis Zinc finger CCCH domain-containing protein 5 partial mRNA
T_00037194	C3H	Morus notabilis Zinc finger CCCH domain-containing protein 5 partial mRNA
T_00031116	C3H	Morus notabilis Zinc finger CCCH domain-containing protein 55 partial mRNA
T_00031117	C3H	Morus notabilis Zinc finger CCCH domain-containing protein 55 partial mRNA
T_00031118	C3H	Morus notabilis Zinc finger CCCH domain-containing protein 55 partial mRNA
T_00072741	C3H	Morus notabilis Zinc finger CCCH domain-containing protein 55 partial mRNA
T_00026504	C3H	Morus notabilis Zinc finger CCCH domain-containing protein 64 partial mRNA
T_00026505	C3H	Morus notabilis Zinc finger CCCH domain-containing protein 64 partial mRNA
T_00026506	C3H	Morus notabilis Zinc finger CCCH domain-containing protein 64 partial mRNA
T_00030184	C3H	Morus notabilis Zinc finger CCCH domain-containing protein 65 partial mRNA
T_00030185	C3H	Morus notabilis Zinc finger CCCH domain-containing protein 65 partial mRNA
T_00030186	C3H	Morus notabilis Zinc finger CCCH domain-containing protein 65 partial mRNA
T_00030187	C3H	Morus notabilis Zinc finger CCCH domain-containing protein 65 partial mRNA
T_00076538	C2H2	Morus notabilis Zinc finger protein 207 partial mRNA
T_00067651	C2H2	Morus notabilis Zinc finger protein 511 partial mRNA
T_00081573	C2H2	Morus notabilis Zinc finger protein MAGPIE partial mRNA
T_00092596	C2H2	Morus notabilis Zinc finger protein MAGPIE partial mRNA
T_00026252	C2H2	Morus notabilis Zinc finger protein MAGPIE partial mRNA
T_00050335	C2H2	Morus notabilis Zinc finger protein MAGPIE partial mRNA
T_00050336	C2H2	Morus notabilis Zinc finger protein MAGPIE partial mRNA
T_00057757	C2H2	Morus notabilis Zinc finger protein MAGPIE partial mRNA
T_00085371	C2H2	Morus notabilis Zinc finger protein ZAT5 partial mRNA
T_00014177	AP2/ERF->AP2/ERF-AP2	Paeonia lactiflora cultivar XiangYangQiHua AP2 protein (AP2) mRNA, complete cds
T_00014180	AP2/ERF->AP2/ERF-AP2	Paeonia lactiflora cultivar XiangYangQiHua AP2 protein (AP2) mRNA, complete cds
T_00014181	AP2/ERF->AP2/ERF-AP2	Paeonia lactiflora cultivar XiangYangQiHua AP2 protein (AP2) mRNA, complete cds
T_00014182	AP2/ERF->AP2/ERF-ERF	Paeonia lactiflora cultivar XiangYangQiHua AP2 protein (AP2) mRNA, complete cds
T_00014184	AP2/ERF->AP2/ERF-AP2	Paeonia lactiflora cultivar XiangYangQiHua AP2 protein (AP2) mRNA, complete cds
T_00014185	AP2/ERF->AP2/ERF-AP2	Paeonia lactiflora cultivar XiangYangQiHua AP2 protein (AP2) mRNA, complete cds
T_00014186	AP2/ERF->AP2/ERF-AP2	Paeonia lactiflora cultivar XiangYangQiHua AP2 protein (AP2) mRNA, complete cds
T_00014174	AP2/ERF->AP2/ERF-ERF	Paeonia suffruticosa apetala 2 (AP2) mRNA, complete cds
T_00014175	AP2/ERF->AP2/ERF-ERF	Paeonia suffruticosa apetala 2 (AP2) mRNA, complete cds
T_00014176	AP2/ERF->AP2/ERF-ERF	Paeonia suffruticosa apetala 2 (AP2) mRNA, complete cds
T_00014178	AP2/ERF->AP2/ERF-ERF	Paeonia suffruticosa apetala 2 (AP2) mRNA, complete cds
T_00014179	AP2/ERF->AP2/ERF-ERF	Paeonia suffruticosa apetala 2 (AP2) mRNA, complete cds
T_00014183	AP2/ERF->AP2/ERF-ERF	Paeonia suffruticosa apetala 2 (AP2) mRNA, complete cds
T_00048537	MYB->MYB-related	Phaseolus vulgaris hypothetical protein (PHAVU_004G046000g) mRNA, complete cds
T_00013323	GARP->GARP-G2-like	Phaseolus vulgaris hypothetical protein (PHAVU_004G1468001g) mRNA, partial cds
T_00020517	Trihelix	Phaseolus vulgaris hypothetical protein (PHAVU_005G025700g) mRNA, complete cds
T_00020518	Trihelix	Phaseolus vulgaris hypothetical protein (PHAVU_005G025700g) mRNA, complete cds
T_00010242	WRKY	Phaseolus vulgaris hypothetical protein (PHAVU_007G212900g) mRNA, complete cds
T_00071076	B3->B3	Phaseolus vulgaris hypothetical protein (PHAVU_010G120900g) mRNA, complete cds
T_00071077	B3->B3	Phaseolus vulgaris hypothetical protein (PHAVU_010G120900g) mRNA, complete cds
T_00008197	B3->B3	Phaseolus vulgaris hypothetical protein (PHAVU_010G120900g) mRNA, complete cds
T_00008198	B3->B3	Phaseolus vulgaris hypothetical protein (PHAVU_010G120900g) mRNA, complete cds
T_00035100	bHLH	Phaseolus vulgaris hypothetical protein (PHAVU_011G141300g) mRNA, complete cds
T_00072012	bZIP	Picea glauca clone GQ03813_N02 mRNA sequence
T_00030199	WRKY	Picea sitchensis clone WS0271_E10 unknown mRNA
T_00012944	AP2/ERF->AP2/ERF-ERF	Picea sitchensis clone WS02753_H01 unknown mRNA
T_00093595	zf-HD	Picea sitchensis clone WS04710_D24 unknown mRNA
T_00093596	zf-HD	Picea sitchensis clone WS04710_D24 unknown mRNA
T_00093597	zf-HD	Picea sitchensis clone WS04710_D24 unknown mRNA
T_00093598	zf-HD	Picea sitchensis clone WS04710_D24 unknown mRNA
T_00076966	WRKY	Populus EST from leave
T_00031545	HB->HB-other	Populus tomentosa Homeobox protein knotted-1-like 3 (Potri.006G190000) mRNA, complete cds
T_00086306	HB->HB-other	Populus tomentosa Homeobox protein knotted-1-like 3 (Potri.006G190000) mRNA, complete cds
T_00086307	HB->HB-other	Populus tomentosa Homeobox protein knotted-1-like 3 (Potri.006G190000) mRNA, complete cds
T_00014841	HB->HB-WOX	Populus tomentosa WOX9a (WOX9a) mRNA, complete cds
T_00058691	HSF	Populus trichocarpa Heat shock factor protein 5 (POPTR_0008s13620g) mRNA, complete cds
T_00034404	NF-Y->NF-YC	Populus trichocarpa HEME ACTIVATED protein 5C (POPTR_0005s03790g) mRNA, complete cds
T_00034405	NF-Y->NF-YC	Populus trichocarpa HEME ACTIVATED protein 5C (POPTR_0005s03790g) mRNA, complete cds
T_00034406	NF-Y->NF-YC	Populus trichocarpa HEME ACTIVATED protein 5C (POPTR_0005s03790g) mRNA, complete cds
T_00034407	NF-Y->NF-YC	Populus trichocarpa HEME ACTIVATED protein 5C (POPTR_0005s03790g) mRNA, complete cds
T_00034408	NF-Y->NF-YC	Populus trichocarpa HEME ACTIVATED protein 5C (POPTR_0005s03790g) mRNA, complete cds
T_00034409	NF-Y->NF-YC	Populus trichocarpa HEME ACTIVATED protein 5C (POPTR_0005s03790g) mRNA, complete cds
T_00034410	NF-Y->NF-YC	Populus trichocarpa HEME ACTIVATED protein 5C (POPTR_0005s03790g) mRNA, complete cds
T_00034411	NF-Y->NF-YC	Populus trichocarpa HEME ACTIVATED protein 5C (POPTR_0005s03790g) mRNA, complete cds
T_00034412	NF-Y->NF-YC	Populus trichocarpa HEME ACTIVATED protein 5C (POPTR_0005s03790g) mRNA, complete cds
T_00034413	NF-Y->NF-YC	Populus trichocarpa HEME ACTIVATED protein 5C (POPTR_0005s03790g) mRNA, complete cds
T_00034414	NF-Y->NF-YC	Populus trichocarpa HEME ACTIVATED protein 5C (POPTR_0005s03790g) mRNA, complete cds
T_00039578	B3->B3	Populus trichocarpa hypothetical protein (POPTR_0001s10900g) mRNA, complete cds
T_00054756	MYB->MYB-related	Populus trichocarpa hypothetical protein (POPTR_0002s11440g) mRNA, complete cds
T_00054757	MYB->MYB-related	Populus trichocarpa hypothetical protein (POPTR_0002s11440g) mRNA, complete cds
T_00007030	FAR1	Populus trichocarpa hypothetical protein (POPTR_0002s24030g) mRNA, complete cds
T_00085125	Trihelix	Populus trichocarpa hypothetical protein (POPTR_0006s11870g) mRNA, complete cds
T_00019083	AP2/ERF->AP2/ERF-ERF	Populus trichocarpa hypothetical protein (POPTR_0007s14690g) mRNA, complete cds
T_00019084	AP2/ERF->AP2/ERF-ERF	Populus trichocarpa hypothetical protein (POPTR_0007s14690g) mRNA, complete cds
T_00031807	MYB->MYB-related	Populus trichocarpa hypothetical protein (POPTR_0008s22660g) mRNA, complete cds
T_00031808	MYB->MYB-related	Populus trichocarpa hypothetical protein (POPTR_0008s22660g) mRNA, complete cds
T_00031809	MYB->MYB-related	Populus trichocarpa hypothetical protein (POPTR_0008s22660g) mRNA, complete cds
T_00031810	MYB->MYB-related	Populus trichocarpa hypothetical protein (POPTR_0008s22660g) mRNA, complete cds
T_00031811	MYB->MYB-related	Populus trichocarpa hypothetical protein (POPTR_0008s22660g) mRNA, complete cds
T_00031812	MYB->MYB-related	Populus trichocarpa hypothetical protein (POPTR_0008s22660g) mRNA, complete cds
T_00065068	NF-Y->NF-YA	Populus trichocarpa hypothetical protein (POPTR_0009s06540g) mRNA, complete cds
T_00084670	GARP->GARP-G2-like	Populus trichocarpa hypothetical protein (POPTR_0010s18130g) mRNA, complete cds
T_00042776	LOB	Populus trichocarpa hypothetical protein (POPTR_0010s19180g) mRNA, complete cds
T_00089763	MYB->MYB	Populus trichocarpa hypothetical protein (POPTR_0018s00710g) mRNA, complete cds
T_00089764	MYB->MYB	Populus trichocarpa hypothetical protein (POPTR_0018s00710g) mRNA, complete cds
T_00089765	MYB->MYB	Populus trichocarpa hypothetical protein (POPTR_0018s00710g) mRNA, complete cds
T_00089766	MYB->MYB	Populus trichocarpa hypothetical protein (POPTR_0018s00710g) mRNA, complete cds
T_00089767	MYB->MYB	Populus trichocarpa hypothetical protein (POPTR_0018s00710g) mRNA, complete cds
T_00089768	MYB->MYB	Populus trichocarpa hypothetical protein (POPTR_0018s00710g) mRNA, complete cds
T_00089769	MYB->MYB	Populus trichocarpa hypothetical protein (POPTR_0018s00710g) mRNA, complete cds
T_00063226	LOB	Populus trichocarpa LOB domain protein 3 (POPTR_0003s14880g) mRNA, complete cds
T_00027084	MADS->MADS-M-type	Populus trichocarpa MADS-box protein 4 (POPTR_0008s09790g) mRNA, complete cds
T_00027085	MADS->MADS-M-type	Populus trichocarpa MADS-box protein 4 (POPTR_0008s09790g) mRNA, complete cds
T_00075454	MADS->MADS-MIKC	Populus trichocarpa MADS-box protein 4 (POPTR_0008s09790g) mRNA, complete cds
T_00075455	MADS->MADS-MIKC	Populus trichocarpa MADS-box protein 4 (POPTR_0008s09790g) mRNA, complete cds
T_00035217	NAC	Populus trichocarpa no apical meristem family protein (POPTR_0015s05450g) mRNA, complete cds
T_00035219	NAC	Populus trichocarpa no apical meristem family protein (POPTR_0015s05450g) mRNA, complete cds
T_00039458	NAC	Populus trichocarpa PtVNS01 mRNA for transcription factor, complete cds
T_00090778	C2H2	Populus trichocarpa zinc finger family protein (POPTR_0011s13480g) mRNA, complete cds
T_00090779	C2H2	Populus trichocarpa zinc finger family protein (POPTR_0011s13480g) mRNA, complete cds
T_00005568	DBB	Populus trichocarpa Zinc finger protein CONSTANS-LIKE 6 (POPTR_0002s02970g) mRNA, complete cds
T_00059751	MYB->MYB-related	PREDICTED: Amborella trichopoda transcription factor MYB1R1 (LOC18443539), mRNA
T_00021672	MYB->MYB-related	PREDICTED: Amborella trichopoda transcription factor MYB59 (LOC18434151), mRNA
T_00021673	MYB->MYB-related	PREDICTED: Amborella trichopoda transcription factor MYB59 (LOC18434151), mRNA
T_00005412	GRF	PREDICTED: Beta vulgaris subsp. vulgaris growth-regulating factor 3-like (LOC104892634), mRNA
T_00005413	GRF	PREDICTED: Beta vulgaris subsp. vulgaris growth-regulating factor 3-like (LOC104892634), mRNA
T_00028720	GRF	PREDICTED: Beta vulgaris subsp. vulgaris growth-regulating factor 7 (LOC104883343), mRNA
T_00030105	MADS->MADS-M-type	PREDICTED: Beta vulgaris subsp. vulgaris MADS-box protein JOINTLESS-like (LOC104904737), transcript variant X2, mRNA
T_00030106	MADS->MADS-M-type	PREDICTED: Beta vulgaris subsp. vulgaris MADS-box protein JOINTLESS-like (LOC104904737), transcript variant X2, mRNA
T_00083503	MADS->MADS-M-type	PREDICTED: Beta vulgaris subsp. vulgaris MADS-box protein JOINTLESS-like (LOC104904737), transcript variant X2, mRNA
T_00038026	WRKY	PREDICTED: Beta vulgaris subsp. vulgaris probable WRKY transcription factor 14 (LOC104882908), mRNA
T_00013909	GARP->GARP-G2-like	PREDICTED: Beta vulgaris subsp. vulgaris uncharacterized LOC104895284 (LOC104895284), mRNA
T_00064643	NAC	PREDICTED: Brassica napus protein CUP-SHAPED COTYLEDON 2-like (LOC106379288), mRNA
T_00025984	SRS	PREDICTED: Brassica napus protein SHI RELATED SEQUENCE 7-like (LOC106412421), transcript variant X2, mRNA
T_00025985	SRS	PREDICTED: Brassica napus protein SHI RELATED SEQUENCE 7-like (LOC106412421), transcript variant X2, mRNA
T_00025986	SRS	PREDICTED: Brassica napus protein SHI RELATED SEQUENCE 7-like (LOC106412421), transcript variant X2, mRNA
T_00025987	SRS	PREDICTED: Brassica napus protein SHI RELATED SEQUENCE 7-like (LOC106412421), transcript variant X2, mRNA
T_00025988	SRS	PREDICTED: Brassica napus protein SHI RELATED SEQUENCE 7-like (LOC106412421), transcript variant X2, mRNA
T_00025989	SRS	PREDICTED: Brassica napus protein SHI RELATED SEQUENCE 7-like (LOC106412421), transcript variant X2, mRNA
T_00060435	HB->HB-WOX	PREDICTED: Brassica napus protein WUSCHEL-like (LOC106386668), mRNA
T_00060436	HB->HB-WOX	PREDICTED: Brassica napus protein WUSCHEL-like (LOC106386668), mRNA
T_00060437	HB->HB-WOX	PREDICTED: Brassica napus protein WUSCHEL-like (LOC106386668), mRNA
T_00050912	MYB->MYB-related	PREDICTED: Brassica oleracea var. oleracea protein REVEILLE 5 (LOC106315511), mRNA
T_00050913	MYB->MYB-related	PREDICTED: Brassica oleracea var. oleracea protein REVEILLE 5 (LOC106315511), mRNA
T_00091992	MYB->MYB-related	PREDICTED: Brassica oleracea var. oleracea uncharacterized LOC106300347 (LOC106300347), transcript variant X5, mRNA
T_00091993	MYB->MYB-related	PREDICTED: Brassica oleracea var. oleracea uncharacterized LOC106300347 (LOC106300347), transcript variant X5, mRNA
T_00047888	WRKY	PREDICTED: Brassica rapa probable WRKY transcription factor 57 (LOC103852570), transcript variant X2, misc_RNA
T_00047889	WRKY	PREDICTED: Brassica rapa probable WRKY transcription factor 57 (LOC103852570), transcript variant X2, misc_RNA
T_00019252	AP2/ERF->AP2/ERF-ERF	PREDICTED: Cicer arietinum AP2-like ethylene-responsive transcription factor At1g16060 (LOC101498533), transcript variant X1, mRNA
T_00019253	AP2/ERF->AP2/ERF-ERF	PREDICTED: Cicer arietinum AP2-like ethylene-responsive transcription factor At1g16060 (LOC101498533), transcript variant X2, mRNA
T_00043746	B3->B3	PREDICTED: Cicer arietinum B3 domain-containing protein At2g36080-like (LOC101511950), mRNA
T_00043747	B3->B3	PREDICTED: Cicer arietinum B3 domain-containing protein At2g36080-like (LOC101511950), mRNA
T_00043748	B3->B3	PREDICTED: Cicer arietinum B3 domain-containing protein At2g36080-like (LOC101511950), mRNA
T_00019024	GRF	PREDICTED: Cicer arietinum growth-regulating factor 4 (LOC101500728), mRNA
T_00087077	HB->HB-HD-ZIP	PREDICTED: Cicer arietinum homeobox-leucine zipper protein ROC3 (LOC101514650), mRNA
T_00087078	HB->HB-HD-ZIP	PREDICTED: Cicer arietinum homeobox-leucine zipper protein ROC3 (LOC101514650), mRNA
T_00057827	SRS	PREDICTED: Cicer arietinum protein SHI RELATED SEQUENCE 1-like (LOC101509349), mRNA
T_00035359	GRAS	PREDICTED: Cicer arietinum scarecrow-like protein 32 (LOC101509453), mRNA
T_00035360	GRAS	PREDICTED: Cicer arietinum scarecrow-like protein 32 (LOC101509453), mRNA
T_00035361	GRAS	PREDICTED: Cicer arietinum scarecrow-like protein 32 (LOC101509453), mRNA
T_00059648	SBP	PREDICTED: Cicer arietinum squamosa promoter-binding protein 1 (LOC101512968), transcript variant X2, misc_RNA
T_00008824	MYB->MYB	PREDICTED: Cicer arietinum transcription factor MYB44-like (LOC101513069), mRNA
T_00015788	TCP	PREDICTED: Cicer arietinum transcription factor TCP2 (LOC101507434), transcript variant X8, mRNA
T_00061653	Trihelix	PREDICTED: Cicer arietinum trihelix transcription factor PTL (LOC101499561), mRNA
T_00063391	PLATZ	PREDICTED: Cicer arietinum uncharacterized LOC101510728 (LOC101510728), mRNA
T_00026656	MADS->MADS-M-type	PREDICTED: Citrus sinensis agamous-like MADS-box protein AGL12 (LOC102624609), mRNA
T_00073801	CAMTA	PREDICTED: Citrus sinensis calmodulin-binding transcription activator 3-like (LOC102621325), transcript variant X5, mRNA
T_00035793	GRAS	PREDICTED: Citrus sinensis scarecrow-like protein 9 (LOC102615551), mRNA
T_00035794	GRAS	PREDICTED: Citrus sinensis scarecrow-like protein 9 (LOC102615551), mRNA
T_00035795	GRAS	PREDICTED: Citrus sinensis scarecrow-like protein 9 (LOC102615551), mRNA
T_00035796	GRAS	PREDICTED: Citrus sinensis scarecrow-like protein 9 (LOC102615551), mRNA
T_00035797	GRAS	PREDICTED: Citrus sinensis scarecrow-like protein 9 (LOC102615551), mRNA
T_00017532	MYB->MYB-related	PREDICTED: Cucumis melo myb-related protein 308 (LOC103491010), transcript variant X1, mRNA
T_00060713	NAC	PREDICTED: Cucumis melo NAC domain-containing protein 77-like (LOC103489429), mRNA
T_00060714	NAC	PREDICTED: Cucumis melo NAC domain-containing protein 77-like (LOC103489429), mRNA
T_00060717	NAC	PREDICTED: Cucumis melo NAC domain-containing protein 77-like (LOC103489429), mRNA
T_00008742	NF-X1	PREDICTED: Cucumis melo NF-X1-type zinc finger protein NFXL2 (LOC103485574), mRNA
T_00073152	C3H	PREDICTED: Cucumis melo zinc finger CCCH domain-containing protein 25-like (LOC103491164), transcript variant X2, mRNA
T_00043296	AP2/ERF->AP2/ERF-ERF	PREDICTED: Cucumis sativus AP2-like ethylene-responsive transcription factor At2g41710 (LOC101206434), mRNA
T_00017124	MYB->MYB-related	PREDICTED: Cucumis sativus myb-related protein Zm38 (LOC101209053), mRNA
T_00067676	WRKY	PREDICTED: Cucumis sativus probable WRKY transcription factor 2 (LOC101206605), mRNA
T_00026795	WRKY	PREDICTED: Cucumis sativus probable WRKY transcription factor 31 (LOC101222214), mRNA
T_00090337	WRKY	PREDICTED: Cucumis sativus probable WRKY transcription factor 75 (LOC101219926), mRNA
T_00071656	SBP	PREDICTED: Cucumis sativus squamosa promoter-binding-like protein 6 (LOC101221286), transcript variant X3, mRNA
T_00071657	SBP	PREDICTED: Cucumis sativus squamosa promoter-binding-like protein 6 (LOC101221286), transcript variant X3, mRNA
T_00071658	SBP	PREDICTED: Cucumis sativus squamosa promoter-binding-like protein 6 (LOC101221286), transcript variant X3, mRNA
T_00071659	SBP	PREDICTED: Cucumis sativus squamosa promoter-binding-like protein 6 (LOC101221286), transcript variant X3, mRNA
T_00071660	SBP	PREDICTED: Cucumis sativus squamosa promoter-binding-like protein 6 (LOC101221286), transcript variant X3, mRNA
T_00071661	SBP	PREDICTED: Cucumis sativus squamosa promoter-binding-like protein 6 (LOC101221286), transcript variant X3, mRNA
T_00071662	SBP	PREDICTED: Cucumis sativus squamosa promoter-binding-like protein 6 (LOC101221286), transcript variant X3, mRNA
T_00071663	SBP	PREDICTED: Cucumis sativus squamosa promoter-binding-like protein 6 (LOC101221286), transcript variant X3, mRNA
T_00071664	SBP	PREDICTED: Cucumis sativus squamosa promoter-binding-like protein 6 (LOC101221286), transcript variant X3, mRNA
T_00071665	SBP	PREDICTED: Cucumis sativus squamosa promoter-binding-like protein 6 (LOC101221286), transcript variant X3, mRNA
T_00071666	SBP	PREDICTED: Cucumis sativus squamosa promoter-binding-like protein 6 (LOC101221286), transcript variant X3, mRNA
T_00071667	SBP	PREDICTED: Cucumis sativus squamosa promoter-binding-like protein 6 (LOC101221286), transcript variant X3, mRNA
T_00051990	WRKY	PREDICTED: Cucumis sativus WRKY protein (WRKY19), transcript variant X1, mRNA
T_00083342	NF-Y->NF-YA	PREDICTED: Elaeis guineensis nuclear transcription factor Y subunit A-3-like (LOC105056468), transcript variant X2, mRNA
T_00083343	NF-Y->NF-YA	PREDICTED: Elaeis guineensis nuclear transcription factor Y subunit A-3-like (LOC105056468), transcript variant X2, mRNA
T_00083344	NF-Y->NF-YA	PREDICTED: Elaeis guineensis nuclear transcription factor Y subunit A-3-like (LOC105056468), transcript variant X2, mRNA
T_00083345	NF-Y->NF-YA	PREDICTED: Elaeis guineensis nuclear transcription factor Y subunit A-3-like (LOC105056468), transcript variant X2, mRNA
T_00083346	NF-Y->NF-YA	PREDICTED: Elaeis guineensis nuclear transcription factor Y subunit A-3-like (LOC105056468), transcript variant X2, mRNA
T_00083347	NF-Y->NF-YA	PREDICTED: Elaeis guineensis nuclear transcription factor Y subunit A-3-like (LOC105056468), transcript variant X2, mRNA
T_00020378	C2H2	PREDICTED: Elaeis guineensis uncharacterized LOC105054698 (LOC105054698), mRNA
T_00020379	C2H2	PREDICTED: Elaeis guineensis uncharacterized LOC105054698 (LOC105054698), mRNA
T_00073311	HSF	PREDICTED: Erythranthe guttatus heat stress transcription factor A-4c-like (LOC105964393), mRNA
T_00073312	HSF	PREDICTED: Erythranthe guttatus heat stress transcription factor A-4c-like (LOC105964393), mRNA
T_00023380	LOB	PREDICTED: Erythranthe guttatus LOB domain-containing protein 38-like (LOC105966614), mRNA
T_00023431	HB->HB-other	PREDICTED: Eucalyptus grandis homeobox protein SBH1 (LOC104441435), mRNA
T_00006194	MYB->MYB-related	PREDICTED: Eucalyptus grandis myb-related protein 306 (LOC104419739), mRNA
T_00001755	GARP->GARP-G2-like	PREDICTED: Eucalyptus grandis probable transcription factor KAN2 (LOC104443511), mRNA
T_00018027	MYB->MYB-related	PREDICTED: Eucalyptus grandis transcription factor WER-like (LOC104436345), mRNA
T_00057706	AP2/ERF->AP2/ERF-ERF	PREDICTED: Fragaria vesca subsp. vesca AP2-like ethylene-responsive transcription factor AIL6 (LOC101302589), transcript variant X2, mRNA
T_00057707	AP2/ERF->AP2/ERF-AP2	PREDICTED: Fragaria vesca subsp. vesca AP2-like ethylene-responsive transcription factor AIL6 (LOC101302589), transcript variant X2, mRNA
T_00057708	AP2/ERF->AP2/ERF-ERF	PREDICTED: Fragaria vesca subsp. vesca AP2-like ethylene-responsive transcription factor AIL6 (LOC101302589), transcript variant X2, mRNA
T_00011629	B3->B3	PREDICTED: Fragaria vesca subsp. vesca B3 domain-containing transcription repressor VAL2 (LOC101303239), transcript variant X2, mRNA
T_00062589	C2C2->C2C2-Dof	PREDICTED: Fragaria vesca subsp. vesca cyclic dof factor 2 (LOC101313725), mRNA
T_00069847	AP2/ERF->AP2/ERF-ERF	PREDICTED: Fragaria vesca subsp. vesca ethylene-responsive transcription factor WRI1 (LOC101291560), mRNA
T_00069848	AP2/ERF->AP2/ERF-ERF	PREDICTED: Fragaria vesca subsp. vesca ethylene-responsive transcription factor WRI1 (LOC101291560), mRNA
T_00069849	AP2/ERF->AP2/ERF-ERF	PREDICTED: Fragaria vesca subsp. vesca ethylene-responsive transcription factor WRI1 (LOC101291560), mRNA
T_00085459	LIM	PREDICTED: Fragaria vesca subsp. vesca LIM domain-containing protein PLIM2a-like (LOC101307622), transcript variant X1, mRNA
T_00030523	LOB	PREDICTED: Fragaria vesca subsp. vesca LOB domain-containing protein 2-like (LOC101295442), mRNA
T_00044034	LOB	PREDICTED: Fragaria vesca subsp. vesca LOB domain-containing protein 6 (LOC101296679), transcript variant X2, mRNA
T_00044035	LOB	PREDICTED: Fragaria vesca subsp. vesca LOB domain-containing protein 6 (LOC101296679), transcript variant X2, mRNA
T_00044036	LOB	PREDICTED: Fragaria vesca subsp. vesca LOB domain-containing protein 6 (LOC101296679), transcript variant X2, mRNA
T_00044037	LOB	PREDICTED: Fragaria vesca subsp. vesca LOB domain-containing protein 6 (LOC101296679), transcript variant X2, mRNA
T_00044038	LOB	PREDICTED: Fragaria vesca subsp. vesca LOB domain-containing protein 6 (LOC101296679), transcript variant X2, mRNA
T_00017998	NAC	PREDICTED: Fragaria vesca subsp. vesca NAC domain-containing protein 76 (LOC101294641), mRNA
T_00012311	NAC	PREDICTED: Fragaria vesca subsp. vesca NAC domain-containing protein 86 (LOC101298842), transcript variant X3, mRNA
T_00012312	NAC	PREDICTED: Fragaria vesca subsp. vesca NAC domain-containing protein 86 (LOC101298842), transcript variant X3, mRNA
T_00012313	NAC	PREDICTED: Fragaria vesca subsp. vesca NAC domain-containing protein 86 (LOC101298842), transcript variant X3, mRNA
T_00012314	NAC	PREDICTED: Fragaria vesca subsp. vesca NAC domain-containing protein 86 (LOC101298842), transcript variant X3, mRNA
T_00030169	NF-Y->NF-YA	PREDICTED: Fragaria vesca subsp. vesca nuclear transcription factor Y subunit A-10-like (LOC101306067), mRNA
T_00092972	C3H	PREDICTED: Fragaria vesca subsp. vesca peroxisomal (S)-2-hydroxy-acid oxidase GLO4-like (LOC101307515), mRNA
T_00092973	C3H	PREDICTED: Fragaria vesca subsp. vesca peroxisomal (S)-2-hydroxy-acid oxidase GLO4-like (LOC101307515), mRNA
T_00053749	WRKY	PREDICTED: Fragaria vesca subsp. vesca probable WRKY transcription factor 61 (LOC101314661), mRNA
T_00016862	BES1	PREDICTED: Fragaria vesca subsp. vesca protein BRASSINAZOLE-RESISTANT 1 (LOC101306300), mRNA
T_00026911	C2C2->C2C2-LSD	PREDICTED: Fragaria vesca subsp. vesca protein LOL1 (LOC101312543), mRNA
T_00076493	C2H2	PREDICTED: Fragaria vesca subsp. vesca protein TRANSPARENT TESTA 1 (LOC101302174), mRNA
T_00031119	C3H	PREDICTED: Fragaria vesca subsp. vesca serine/arnine repetitive matrix protein 2 (LOC101297549), transcript variant X4, mRNA
T_00031120	C3H	PREDICTED: Fragaria vesca subsp. vesca serine/arnine repetitive matrix protein 2 (LOC101297549), transcript variant X4, mRNA
T_00019745	SBP	PREDICTED: Fragaria vesca subsp. vesca squamosa promoter-binding-like protein 8 (LOC101310271), transcript variant X2, mRNA
T_00019746	SBP	PREDICTED: Fragaria vesca subsp. vesca squamosa promoter-binding-like protein 8 (LOC101310271), transcript variant X2, mRNA
T_00065880	bHLH	PREDICTED: Fragaria vesca subsp. vesca transcription factor bHLH48 (LOC101298628), transcript variant X3, mRNA
T_00071382	MYB->MYB-related	PREDICTED: Fragaria vesca subsp. vesca transcription factor CPC-like (LOC101312283), mRNA
T_00071383	MYB->MYB-related	PREDICTED: Fragaria vesca subsp. vesca transcription factor CPC-like (LOC101312283), mRNA
T_00067581	GARP->GARP-G2-like	PREDICTED: Fragaria vesca subsp. vesca uncharacterized LOC101304811 (LOC101304811), transcript variant X3, mRNA
T_00067583	GARP->GARP-G2-like	PREDICTED: Fragaria vesca subsp. vesca uncharacterized LOC101304811 (LOC101304811), transcript variant X3, mRNA
T_00067584	GARP->GARP-G2-like	PREDICTED: Fragaria vesca subsp. vesca uncharacterized LOC101304811 (LOC101304811), transcript variant X3, mRNA
T_00085126	Trihelix	PREDICTED: Fragaria vesca subsp. vesca uncharacterized LOC101312168 (LOC101312168), mRNA
T_00054665	C3H	PREDICTED: Fragaria vesca subsp. vesca zinc finger CCCH domain-containing protein 44 (LOC101306667), mRNA
T_00043957	C2C2->C2C2-Dof	PREDICTED: Glycine max dof zinc finger protein DOF5.3-like (LOC100800420), mRNA
T_00043958	C2C2->C2C2-Dof	PREDICTED: Glycine max dof zinc finger protein DOF5.3-like (LOC100800420), mRNA
T_00075101	C2C2->C2C2-Dof	PREDICTED: Glycine max dof zinc finger protein DOF5.6-like (LOC100783782), transcript variant X2, mRNA
T_00070769	C2C2->C2C2-GATA	PREDICTED: Glycine max GATA transcription factor 12-like (LOC100800146), mRNA
T_00088870	HB->HB-HD-ZIP	PREDICTED: Glycine max homeobox-leucine zipper protein HDG2-like (LOC100797992), transcript variant X2, mRNA
T_00088871	HB->HB-HD-ZIP	PREDICTED: Glycine max homeobox-leucine zipper protein HDG2-like (LOC100797992), transcript variant X2, mRNA
T_00073540	MYB->MYB	PREDICTED: Glycine max myb-related protein Myb4-like (LOC102663040), mRNA
T_00007734	NAC	PREDICTED: Glycine max NAC transcription factor 56 (LOC100170710), mRNA
T_00020939	WRKY	PREDICTED: Glycine max probable WRKY transcription factor 61 (LOC100804403), mRNA
T_00074001	WRKY	PREDICTED: Glycine max probable WRKY transcription factor 71 (LOC100790175), mRNA
T_00074002	WRKY	PREDICTED: Glycine max probable WRKY transcription factor 71 (LOC100790175), mRNA
T_00050318	C2C2->C2C2-GATA	PREDICTED: Glycine max putative GATA transcription factor 22 (LOC100780875), mRNA
T_00002389	GARP->GARP-G2-like	PREDICTED: Glycine max transcription activator GLK1-like (LOC100790591), mRNA
T_00093647	MYB->MYB	PREDICTED: Glycine max transcription factor MYB44-like (LOC100813406), mRNA
T_00057711	TCP	PREDICTED: Glycine max transcription factor TCP14-like (LOC100792383), mRNA
T_00010667	TCP	PREDICTED: Glycine max transcription factor TCP4-like (LOC100796938), mRNA
T_00010668	TCP	PREDICTED: Glycine max transcription factor TCP4-like (LOC100796938), mRNA
T_00010669	TCP	PREDICTED: Glycine max transcription factor TCP4-like (LOC100796938), mRNA
T_00010670	TCP	PREDICTED: Glycine max transcription factor TCP4-like (LOC100796938), mRNA
T_00079893	E2F-DP	PREDICTED: Glycine max transcription factor-like protein DPB (LOC100797603), transcript variant X3, mRNA
T_00025087	GARP->GARP-G2-like	PREDICTED: Glycine max uncharacterized LOC100784511 (LOC100784511), transcript variant X5, mRNA
T_00025092	GARP->GARP-G2-like	PREDICTED: Glycine max uncharacterized LOC100784511 (LOC100784511), transcript variant X5, mRNA
T_00025097	GARP->GARP-G2-like	PREDICTED: Glycine max uncharacterized LOC100784511 (LOC100784511), transcript variant X5, mRNA
T_00066268	bZIP	PREDICTED: Glycine max uncharacterized LOC100799844 (LOC100799844), mRNA
T_00032866	C2H2	PREDICTED: Glycine max uncharacterized LOC100816798 (LOC100816798), mRNA
T_00029801	HB->HB-BELL	PREDICTED: Gossypium raimondii BEL1-like homeodomain protein 1 (LOC105770290), transcript variant X3, mRNA
T_00065385	HB->HB-other	PREDICTED: Gossypium raimondii BEL1-like homeodomain protein 4 (LOC105803846), transcript variant X2, mRNA
T_00012404	C2H2	PREDICTED: Gossypium raimondii cellulose synthase A catalytic subunit 4 [UDP-forming]-like (LOC105790486), mRNA
T_00022582	C2C2->C2C2-GATA	PREDICTED: Gossypium raimondii GATA transcription factor 18-like (LOC105787532), mRNA
T_00044706	C2C2->C2C2-GATA	PREDICTED: Gossypium raimondii GATA transcription factor 18-like (LOC105787532), mRNA
T_00084458	HB->HB-other	PREDICTED: Gossypium raimondii homeobox-leucine zipper protein ATHB-14-like (LOC105776758), transcript variant X2, mRNA
T_00084459	HB->HB-other	PREDICTED: Gossypium raimondii homeobox-leucine zipper protein ATHB-14-like (LOC105776758), transcript variant X2, mRNA
T_00044720	HB->HB-HD-ZIP	PREDICTED: Gossypium raimondii homeobox-leucine zipper protein HAT4-like (LOC105801968), mRNA
T_00044721	HB->HB-HD-ZIP	PREDICTED: Gossypium raimondii homeobox-leucine zipper protein HAT4-like (LOC105801968), mRNA
T_00044722	HB->HB-HD-ZIP	PREDICTED: Gossypium raimondii homeobox-leucine zipper protein HAT4-like (LOC105801968), mRNA
T_00081995	LOB	PREDICTED: Gossypium raimondii LOB domain-containing protein 15 (LOC105789056), mRNA
T_00038944	LOB	PREDICTED: Gossypium raimondii LOB domain-containing protein 16-like (LOC105771741), mRNA
T_00015889	GARP->GARP-G2-like	PREDICTED: Gossypium raimondii myb family transcription factor APL (LOC105778014), transcript variant X1, mRNA
T_00015890	GARP->GARP-G2-like	PREDICTED: Gossypium raimondii myb family transcription factor APL (LOC105778014), transcript variant X1, mRNA
T_00015891	GARP->GARP-G2-like	PREDICTED: Gossypium raimondii myb family transcription factor APL (LOC105778014), transcript variant X1, mRNA
T_00015892	GARP->GARP-G2-like	PREDICTED: Gossypium raimondii myb family transcription factor APL (LOC105778014), transcript variant X1, mRNA
T_00052580	NAC	PREDICTED: Gossypium raimondii NAC domain-containing protein 43-like (LOC105791298), mRNA
T_00052581	NAC	PREDICTED: Gossypium raimondii NAC domain-containing protein 43-like (LOC105791298), mRNA
T_00055519	GARP->GARP-G2-like	PREDICTED: Gossypium raimondii probable transcription factor KAN4 (LOC105774755), mRNA
T_00055520	GARP->GARP-G2-like	PREDICTED: Gossypium raimondii probable transcription factor KAN4 (LOC105774755), mRNA
T_00078605	GARP->GARP-G2-like	PREDICTED: Gossypium raimondii probable transcription factor KAN4 (LOC105774908), mRNA
T_00078606	GARP->GARP-G2-like	PREDICTED: Gossypium raimondii probable transcription factor KAN4 (LOC105774908), mRNA
T_00059786	NAC	PREDICTED: Gossypium raimondii protein CUP-SHAPED COTYLEDON 2-like (LOC105761288), mRNA
T_00059787	NAC	PREDICTED: Gossypium raimondii protein CUP-SHAPED COTYLEDON 2-like (LOC105761288), mRNA
T_00041664	bZIP	PREDICTED: Gossypium raimondii protein FD-like (LOC105787448), mRNA
T_00041665	bZIP	PREDICTED: Gossypium raimondii protein FD-like (LOC105787448), mRNA
T_00041667	bZIP	PREDICTED: Gossypium raimondii protein FD-like (LOC105787448), mRNA
T_00050311	NAC	PREDICTED: Gossypium raimondii protein FEZ (LOC105798194), mRNA
T_00034547	NAC	PREDICTED: Gossypium raimondii protein FEZ (LOC105798194), mRNA
T_00007021	C2H2	PREDICTED: Gossypium raimondii protein SHOOT GRAVITROPISM 5-like (LOC105765699), mRNA
T_00020965	bHLH	PREDICTED: Gossypium raimondii transcription factor bHLH91-like (LOC105780880), mRNA
T_00020966	bHLH	PREDICTED: Gossypium raimondii transcription factor bHLH91-like (LOC105780880), mRNA
T_00020967	bHLH	PREDICTED: Gossypium raimondii transcription factor bHLH91-like (LOC105780880), mRNA
T_00020968	bHLH	PREDICTED: Gossypium raimondii transcription factor bHLH91-like (LOC105780880), mRNA
T_00020969	bHLH	PREDICTED: Gossypium raimondii transcription factor bHLH91-like (LOC105780880), mRNA
T_00002015	MYB->MYB-related	PREDICTED: Gossypium raimondii transcription factor MYB108-like (LOC105800779), mRNA
T_00018908	MYB->MYB	PREDICTED: Gossypium raimondii transcription factor MYB44 (LOC105803965), mRNA
T_00072623	GARP->GARP-G2-like	PREDICTED: Gossypium raimondii two-component response regulator ARR12-like (LOC105766286), mRNA
T_00072624	GARP->GARP-G2-like	PREDICTED: Gossypium raimondii two-component response regulator ARR12-like (LOC105766286), mRNA
T_00018326	GARP->GARP-G2-like	PREDICTED: Gossypium raimondii two-component response regulator ARR12-like (LOC105766286), mRNA
T_00030116	PLATZ	PREDICTED: Gossypium raimondii uncharacterized LOC105772224 (LOC105772224), mRNA
T_00004243	WRKY	PREDICTED: Gossypium raimondii WRKY transcription factor 6-like (LOC105777675), mRNA
T_00061783	HB->HB-WOX	PREDICTED: Gossypium raimondii WUSCHEL-related homeobox 4-like (LOC105785206), mRNA
T_00057634	B3->B3-ARF	PREDICTED: Jatropha curcas auxin response factor 16 (LOC105650910), mRNA
T_00057635	B3->B3-ARF	PREDICTED: Jatropha curcas auxin response factor 16 (LOC105650910), mRNA
T_00057636	B3->B3-ARF	PREDICTED: Jatropha curcas auxin response factor 16 (LOC105650910), mRNA
T_00088221	E2F-DP	PREDICTED: Jatropha curcas E2F transcription factor-like E2FE (LOC105640442), mRNA
T_00088222	E2F-DP	PREDICTED: Jatropha curcas E2F transcription factor-like E2FE (LOC105640442), mRNA
T_00092104	E2F-DP	PREDICTED: Jatropha curcas E2F transcription factor-like E2FE (LOC105640442), mRNA
T_00023426	AP2/ERF->AP2/ERF-ERF	PREDICTED: Jatropha curcas ethylene-responsive transcription factor ABR1 (LOC105636583), mRNA
T_00037029	HSF	PREDICTED: Jatropha curcas heat stress transcription factor A-4a (LOC105649716), transcript variant X2, mRNA
T_00037030	HSF	PREDICTED: Jatropha curcas heat stress transcription factor A-4a (LOC105649716), transcript variant X2, mRNA
T_00037031	HSF	PREDICTED: Jatropha curcas heat stress transcription factor A-4a (LOC105649716), transcript variant X2, mRNA
T_00037032	HSF	PREDICTED: Jatropha curcas heat stress transcription factor A-4a (LOC105649716), transcript variant X2, mRNA
T_00037034	HSF	PREDICTED: Jatropha curcas heat stress transcription factor A-4a (LOC105649716), transcript variant X2, mRNA
T_00037035	HSF	PREDICTED: Jatropha curcas heat stress transcription factor A-4a (LOC105649716), transcript variant X2, mRNA
T_00037036	HSF	PREDICTED: Jatropha curcas heat stress transcription factor A-4a (LOC105649716), transcript variant X2, mRNA
T_00037037	HSF	PREDICTED: Jatropha curcas heat stress transcription factor A-4a (LOC105649716), transcript variant X2, mRNA
T_00037038	HSF	PREDICTED: Jatropha curcas heat stress transcription factor A-4a (LOC105649716), transcript variant X2, mRNA
T_00037039	HSF	PREDICTED: Jatropha curcas heat stress transcription factor A-4a (LOC105649716), transcript variant X2, mRNA
T_00037041	HSF	PREDICTED: Jatropha curcas heat stress transcription factor A-4a (LOC105649716), transcript variant X2, mRNA
T_00037042	HSF	PREDICTED: Jatropha curcas heat stress transcription factor A-4a (LOC105649716), transcript variant X2, mRNA
T_00037043	HSF	PREDICTED: Jatropha curcas heat stress transcription factor A-4a (LOC105649716), transcript variant X2, mRNA
T_00037044	HSF	PREDICTED: Jatropha curcas heat stress transcription factor A-4a (LOC105649716), transcript variant X2, mRNA
T_00003022	HB->HB-other	PREDICTED: Jatropha curcas homeobox protein BEL1 homolog (LOC105645767), mRNA
T_00087770	HB->HB-HD-ZIP	PREDICTED: Jatropha curcas homeobox-leucine zipper protein ATHB-13 (LOC105630406), mRNA
T_00087771	HB->HB-HD-ZIP	PREDICTED: Jatropha curcas homeobox-leucine zipper protein ATHB-13 (LOC105630406), mRNA
T_00044723	HB->HB-other	PREDICTED: Jatropha curcas homeobox-leucine zipper protein HAT4-like (LOC105632304), mRNA
T_00032246	LOB	PREDICTED: Jatropha curcas LOB domain-containing protein 36-like (LOC105639666), transcript variant X2, mRNA
T_00032247	LOB	PREDICTED: Jatropha curcas LOB domain-containing protein 36-like (LOC105639666), transcript variant X2, mRNA
T_00032248	LOB	PREDICTED: Jatropha curcas LOB domain-containing protein 36-like (LOC105639666), transcript variant X2, mRNA
T_00032249	LOB	PREDICTED: Jatropha curcas LOB domain-containing protein 36-like (LOC105639666), transcript variant X2, mRNA
T_00028858	MYB->MYB-related	PREDICTED: Jatropha curcas MYB-like transcription factor ETC1 (LOC105645380), mRNA
T_00006400	MYB->MYB	PREDICTED: Jatropha curcas myb-related protein 330 (LOC105632562), mRNA
T_00060631	NAC	PREDICTED: Jatropha curcas NAC domain-containing protein 90-like (LOC105637310), mRNA
T_00082202	NAC	PREDICTED: Jatropha curcas NAC transcription factor 25 (LOC105647332), mRNA
T_00090659	NAC	PREDICTED: Jatropha curcas NAC transcription factor 25 (LOC105649499), transcript variant X1, mRNA
T_00031946	DBP	PREDICTED: Jatropha curcas probable protein phosphatase 2C 27 (LOC105641223), mRNA
T_00074061	FAR1	PREDICTED: Jatropha curcas protein FAR1-RELATED SEQUENCE 5-like (LOC105634511), mRNA
T_00074062	FAR1	PREDICTED: Jatropha curcas protein FAR1-RELATED SEQUENCE 5-like (LOC105634511), mRNA
T_00074063	FAR1	PREDICTED: Jatropha curcas protein FAR1-RELATED SEQUENCE 5-like (LOC105634511), mRNA
T_00074064	FAR1	PREDICTED: Jatropha curcas protein FAR1-RELATED SEQUENCE 5-like (LOC105634511), mRNA
T_00074065	FAR1	PREDICTED: Jatropha curcas protein FAR1-RELATED SEQUENCE 5-like (LOC105634511), mRNA
T_00074066	FAR1	PREDICTED: Jatropha curcas protein FAR1-RELATED SEQUENCE 5-like (LOC105634511), mRNA
T_00008935	SRS	PREDICTED: Jatropha curcas protein LATERAL ROOT PRIMORDIUM 1 (LOC105628999), transcript variant X2, mRNA
T_00046313	SBP	PREDICTED: Jatropha curcas squamosa promoter-binding-like protein 16 (LOC105644836), mRNA
T_00014733	bHLH	PREDICTED: Jatropha curcas transcription factor bHLH78 (LOC105639096), transcript variant X2, mRNA
T_00091934	MYB->MYB	PREDICTED: Jatropha curcas transcription factor MYB46 (LOC105648274), mRNA
T_00053368	bZIP	PREDICTED: Jatropha curcas transcription factor TGA3 (LOC105638859), transcript variant X3, mRNA
T_00053369	bZIP	PREDICTED: Jatropha curcas transcription factor TGA3 (LOC105638859), transcript variant X3, mRNA
T_00053370	bZIP	PREDICTED: Jatropha curcas transcription factor TGA3 (LOC105638859), transcript variant X3, mRNA
T_00053371	bZIP	PREDICTED: Jatropha curcas transcription factor TGA3 (LOC105638859), transcript variant X3, mRNA
T_00053372	bZIP	PREDICTED: Jatropha curcas transcription factor TGA3 (LOC105638859), transcript variant X3, mRNA
T_00053373	bZIP	PREDICTED: Jatropha curcas transcription factor TGA3 (LOC105638859), transcript variant X3, mRNA
T_00053374	bZIP	PREDICTED: Jatropha curcas transcription factor TGA3 (LOC105638859), transcript variant X3, mRNA
T_00053375	bZIP	PREDICTED: Jatropha curcas transcription factor TGA3 (LOC105638859), transcript variant X3, mRNA
T_00053376	bZIP	PREDICTED: Jatropha curcas transcription factor TGA3 (LOC105638859), transcript variant X3, mRNA
T_00053377	bZIP	PREDICTED: Jatropha curcas transcription factor TGA3 (LOC105638859), transcript variant X3, mRNA
T_00053378	bZIP	PREDICTED: Jatropha curcas transcription factor TGA3 (LOC105638859), transcript variant X3, mRNA
T_00053379	bZIP	PREDICTED: Jatropha curcas transcription factor TGA3 (LOC105638859), transcript variant X3, mRNA
T_00053380	bZIP	PREDICTED: Jatropha curcas transcription factor TGA3 (LOC105638859), transcript variant X3, mRNA
T_00053381	bZIP	PREDICTED: Jatropha curcas transcription factor TGA3 (LOC105638859), transcript variant X3, mRNA
T_00053382	bZIP	PREDICTED: Jatropha curcas transcription factor TGA3 (LOC105638859), transcript variant X3, mRNA
T_00053383	bZIP	PREDICTED: Jatropha curcas transcription factor TGA3 (LOC105638859), transcript variant X3, mRNA
T_00053384	bZIP	PREDICTED: Jatropha curcas transcription factor TGA3 (LOC105638859), transcript variant X3, mRNA
T_00053385	bZIP	PREDICTED: Jatropha curcas transcription factor TGA3 (LOC105638859), transcript variant X3, mRNA
T_00053386	bZIP	PREDICTED: Jatropha curcas transcription factor TGA3 (LOC105638859), transcript variant X3, mRNA
T_00029432	GARP->GARP-G2-like	PREDICTED: Jatropha curcas uncharacterized LOC105634199 (LOC105634199), mRNA
T_00037192	C3H	PREDICTED: Jatropha curcas zinc finger CCCH domain-containing protein 5 (LOC105629719), transcript variant X2, mRNA
T_00047211	C2H2	PREDICTED: Jatropha curcas zinc finger protein NUTCRACKER (LOC105646879), mRNA
T_00047212	C2H2	PREDICTED: Jatropha curcas zinc finger protein NUTCRACKER (LOC105646879), mRNA
T_00047213	C2H2	PREDICTED: Jatropha curcas zinc finger protein NUTCRACKER (LOC105646879), mRNA
T_00066598	MADS->MADS-MIKC	PREDICTED: Malus x domestica agamous-like MADS-box protein AGL6 (LOC103405678), mRNA
T_00032453	C2C2->C2C2-YABBY	PREDICTED: Malus x domestica axial regulator YABBY 1-like (LOC103437137), mRNA
T_00032454	C2C2->C2C2-YABBY	PREDICTED: Malus x domestica axial regulator YABBY 1-like (LOC103437137), mRNA
T_00088885	B3->B3	PREDICTED: Malus x domestica B3 domain-containing protein At3g19184-like (LOC103455977), transcript variant X2, mRNA
T_00091803	BES1	PREDICTED: Malus x domestica BES1/BZR1 homolog protein 4-like (LOC103434918), mRNA
T_00080305	bZIP	PREDICTED: Malus x domestica common plant regulatory factor 1-like (LOC103406197), transcript variant X2, mRNA
T_00080306	bZIP	PREDICTED: Malus x domestica common plant regulatory factor 1-like (LOC103406197), transcript variant X2, mRNA
T_00080307	bZIP	PREDICTED: Malus x domestica common plant regulatory factor 1-like (LOC103406197), transcript variant X2, mRNA
T_00080308	bZIP	PREDICTED: Malus x domestica common plant regulatory factor 1-like (LOC103406197), transcript variant X2, mRNA
T_00080309	bZIP	PREDICTED: Malus x domestica common plant regulatory factor 1-like (LOC103406197), transcript variant X2, mRNA
T_00080310	bZIP	PREDICTED: Malus x domestica common plant regulatory factor 1-like (LOC103406197), transcript variant X2, mRNA
T_00092249	GRAS	PREDICTED: Malus x domestica DELLA protein RGL1-like (LOC103455143), mRNA
T_00092250	GRAS	PREDICTED: Malus x domestica DELLA protein RGL1-like (LOC103455143), mRNA
T_00092252	GRAS	PREDICTED: Malus x domestica DELLA protein RGL1-like (LOC103455143), mRNA
T_00092253	GRAS	PREDICTED: Malus x domestica DELLA protein RGL1-like (LOC103455143), mRNA
T_00006766	C2C2->C2C2-Dof	PREDICTED: Malus x domestica dof zinc finger protein DOF2.4-like (LOC103406323), mRNA
T_00020857	C2C2->C2C2-Dof	PREDICTED: Malus x domestica dof zinc finger protein DOF2.5-like (LOC103406214), transcript variant X4, mRNA
T_00060459	HSF	PREDICTED: Malus x domestica heat shock factor protein HSF30-like (LOC103440772), transcript variant X3, misc_RNA
T_00060460	HSF	PREDICTED: Malus x domestica heat shock factor protein HSF30-like (LOC103440772), transcript variant X3, misc_RNA
T_00086404	HSF	PREDICTED: Malus x domestica heat stress transcription factor A-3-like (LOC103424250), mRNA
T_00086405	HSF	PREDICTED: Malus x domestica heat stress transcription factor A-3-like (LOC103424250), mRNA
T_00086411	HSF	PREDICTED: Malus x domestica heat stress transcription factor A-3-like (LOC103424250), mRNA
T_00088865	HB->HB-HD-ZIP	PREDICTED: Malus x domestica homeobox-leucine zipper protein HDG2-like (LOC103411264), transcript variant X3, mRNA
T_00088867	HB->HB-HD-ZIP	PREDICTED: Malus x domestica homeobox-leucine zipper protein HDG2-like (LOC103411264), transcript variant X3, mRNA
T_00088873	HB->HB-HD-ZIP	PREDICTED: Malus x domestica homeobox-leucine zipper protein HDG2-like (LOC103411264), transcript variant X3, mRNA
T_00020219	LOB	PREDICTED: Malus x domestica LOB domain-containing protein 41 (LOC103404890), mRNA
T_00066646	MADS->MADS-MIKC	PREDICTED: Malus x domestica MADS-box protein SOC1-like (LOC103405657), transcript variant X2, mRNA
T_00066647	MADS->MADS-MIKC	PREDICTED: Malus x domestica MADS-box protein SOC1-like (LOC103405657), transcript variant X2, mRNA
T_00066648	MADS->MADS-MIKC	PREDICTED: Malus x domestica MADS-box protein SOC1-like (LOC103405657), transcript variant X2, mRNA
T_00066649	MADS->MADS-MIKC	PREDICTED: Malus x domestica MADS-box protein SOC1-like (LOC103405657), transcript variant X2, mRNA
T_00066650	MADS->MADS-MIKC	PREDICTED: Malus x domestica MADS-box protein SOC1-like (LOC103405657), transcript variant X2, mRNA
T_00066652	MADS->MADS-MIKC	PREDICTED: Malus x domestica MADS-box protein SOC1-like (LOC103405657), transcript variant X2, mRNA
T_00066655	MADS->MADS-MIKC	PREDICTED: Malus x domestica MADS-box protein SOC1-like (LOC103405657), transcript variant X2, mRNA
T_00066651	MADS->MADS-MIKC	PREDICTED: Malus x domestica MADS-box protein SOC1-like (LOC103420644), mRNA
T_00066653	MADS->MADS-MIKC	PREDICTED: Malus x domestica MADS-box protein SOC1-like (LOC103420644), mRNA
T_00066654	MADS->MADS-MIKC	PREDICTED: Malus x domestica MADS-box protein SOC1-like (LOC103420644), mRNA
T_00066656	MADS->MADS-MIKC	PREDICTED: Malus x domestica MADS-box protein SOC1-like (LOC103420644), mRNA
T_00025088	GARP->GARP-G2-like	PREDICTED: Malus x domestica myb family transcription factor APL-like (LOC103414537), transcript variant X1, mRNA
T_00025093	GARP->GARP-G2-like	PREDICTED: Malus x domestica myb family transcription factor APL-like (LOC103414537), transcript variant X1, mRNA
T_00025094	GARP->GARP-G2-like	PREDICTED: Malus x domestica myb family transcription factor APL-like (LOC103414537), transcript variant X1, mRNA
T_00080629	MYB->MYB	PREDICTED: Malus x domestica myb-related protein 308-like (LOC103420697), mRNA
T_00021861	MYB->MYB-related	PREDICTED: Malus x domestica myb-related protein Myb4-like (LOC103435557), mRNA
T_00035218	NAC	PREDICTED: Malus x domestica protein BEARSKIN1 (LOC103455686), transcript variant X2, mRNA
T_00035220	NAC	PREDICTED: Malus x domestica protein BEARSKIN1 (LOC103455686), transcript variant X2, mRNA
T_00009475	FAR1	PREDICTED: Malus x domestica protein FAR1-RELATED SEQUENCE 4 (LOC103444908), transcript variant X2, mRNA
T_00019852	C2C2->C2C2-LSD	PREDICTED: Malus x domestica protein LOL2-like (LOC103446539), mRNA
T_00028190	GRAS	PREDICTED: Malus x domestica protein SCARECROW-like (LOC103450799), mRNA
T_00035899	C2H2	PREDICTED: Malus x domestica protein TRANSPARENT TESTA 1-like (LOC103415007), partial mRNA
T_00051380	Whirly	PREDICTED: Malus x domestica single-stranded DNA-bindig protein WHY2, mitochondrial-like (LOC103411877), transcript variant X2, mRNA
T_00051381	Whirly	PREDICTED: Malus x domestica single-stranded DNA-bindig protein WHY2, mitochondrial-like (LOC103411877), transcript variant X2, mRNA
T_00031145	bHLH	PREDICTED: Malus x domestica transcription factor bHLH30-like (LOC103402730), mRNA
T_00031146	bHLH	PREDICTED: Malus x domestica transcription factor bHLH30-like (LOC103402730), mRNA
T_00073538	bHLH	PREDICTED: Malus x domestica transcription factor bHLH62-like (LOC103435892), mRNA
T_00040582	bHLH	PREDICTED: Malus x domestica transcription factor BIM2 (LOC103451729), mRNA
T_00054755	MYB->MYB	PREDICTED: Malus x domestica transcription factor RAX3-like (LOC103415404), mRNA
T_00049097	bHLH	PREDICTED: Malus x domestica transcription factor UNE12-like (LOC103445714), mRNA
T_00049100	bHLH	PREDICTED: Malus x domestica transcription factor UNE12-like (LOC103445714), mRNA
T_00036968	Trihelix	PREDICTED: Malus x domestica trihelix transcription factor GTL2-like (LOC103434154), mRNA
T_00080097	C2H2	PREDICTED: Malus x domestica uncharacterized LOC103409844 (LOC103409844), mRNA
T_00080098	C2H2	PREDICTED: Malus x domestica uncharacterized LOC103409844 (LOC103409844), mRNA
T_00026980	C2H2	PREDICTED: Malus x domestica uncharacterized LOC103418759 (LOC103418759), misc_RNA
T_00026981	C2H2	PREDICTED: Malus x domestica uncharacterized LOC103418759 (LOC103418759), misc_RNA
T_00075799	SRS	PREDICTED: Malus x domestica uncharacterized LOC103436947 (LOC103436947), mRNA
T_00085871	AP2/ERF->AP2/ERF-ERF	PREDICTED: Malus x domestica uncharacterized LOC103439193 (LOC103439193), mRNA
T_00085874	AP2/ERF->AP2/ERF-ERF	PREDICTED: Malus x domestica uncharacterized LOC103439193 (LOC103439193), mRNA
T_00085876	AP2/ERF->AP2/ERF-ERF	PREDICTED: Malus x domestica uncharacterized LOC103439193 (LOC103439193), mRNA
T_00085877	AP2/ERF->AP2/ERF-ERF	PREDICTED: Malus x domestica uncharacterized LOC103439193 (LOC103439193), mRNA
T_00039383	WRKY	PREDICTED: Malus x domestica WRKY transcription factor 44-like (LOC103413747), mRNA
T_00039384	WRKY	PREDICTED: Malus x domestica WRKY transcription factor 44-like (LOC103413747), mRNA
T_00039385	WRKY	PREDICTED: Malus x domestica WRKY transcription factor 44-like (LOC103413747), mRNA
T_00010777	C3H	PREDICTED: Malus x domestica zinc finger CCCH domain-containing protein 67-like (LOC103431115), transcript variant X1, mRNA
T_00001516	AP2/ERF->AP2/ERF-ERF	PREDICTED: Nelumbo nucifera dehydration-responsive element-binding protein 2A-like (LOC104595941), mRNA
T_00001517	AP2/ERF->AP2/ERF-ERF	PREDICTED: Nelumbo nucifera dehydration-responsive element-binding protein 2A-like (LOC104595941), mRNA
T_00058050	C2C2->C2C2-Dof	PREDICTED: Nelumbo nucifera dof zinc finger protein DOF5.4-like (LOC104600016), mRNA
T_00022061	NAC	PREDICTED: Nelumbo nucifera NAC domain-containing protein 7 (LOC104596793), mRNA
T_00031648	WRKY	PREDICTED: Nelumbo nucifera probable WRKY transcription factor 40 (LOC104603312), mRNA
T_00019917	C2C2->C2C2-YABBY	PREDICTED: Nelumbo nucifera protein CRABS CLAW-like (LOC104597892), transcript variant X2, mRNA
T_00091286	SBP	PREDICTED: Nelumbo nucifera squamosa promoter-binding-like protein 1 (LOC104607129), mRNA
T_00008855	SBP	PREDICTED: Nelumbo nucifera squamosa promoter-binding-like protein 1 (LOC104607129), mRNA
T_00008856	SBP	PREDICTED: Nelumbo nucifera squamosa promoter-binding-like protein 1 (LOC104607129), mRNA
T_00066841	GARP->GARP-G2-like	PREDICTED: Nelumbo nucifera transcription factor PCL1 (LOC104589668), transcript variant X3, mRNA
T_00066842	GARP->GARP-G2-like	PREDICTED: Nelumbo nucifera transcription factor PCL1 (LOC104589668), transcript variant X3, mRNA
T_00009944	MYB->MYB-related	PREDICTED: Nelumbo nucifera uncharacterized LOC104609943 (LOC104609943), transcript variant X4, mRNA
T_00009945	MYB->MYB-related	PREDICTED: Nelumbo nucifera uncharacterized LOC104609943 (LOC104609943), transcript variant X4, mRNA
T_00009946	MYB->MYB-related	PREDICTED: Nelumbo nucifera uncharacterized LOC104609943 (LOC104609943), transcript variant X4, mRNA
T_00090947	C3H	PREDICTED: Nelumbo nucifera zinc finger CCCH domain-containing protein ZFN-like (LOC104589362), mRNA
T_00052678	zf-HD	PREDICTED: Nelumbo nucifera zinc-finger homeodomain protein 5 (LOC104601849), mRNA
T_00011774	LOB	PREDICTED: Nicotiana sylvestris LOB domain-containing protein 11-like (LOC104219752), mRNA
T_00013554	MYB->MYB	PREDICTED: Nicotiana sylvestris myb-related protein 315-like (LOC104246371), mRNA
T_00012480	WRKY	PREDICTED: Nicotiana sylvestris probable WRKY transcription factor 40 (LOC104216460), mRNA
T_00023513	MYB->MYB-related	PREDICTED: Nicotiana sylvestris remorin-like (LOC104227621), transcript variant X2, mRNA
T_00023514	MYB->MYB	PREDICTED: Nicotiana sylvestris remorin-like (LOC104227621), transcript variant X2, mRNA
T_00023517	MYB->MYB-related	PREDICTED: Nicotiana sylvestris remorin-like (LOC104227621), transcript variant X2, mRNA
T_00027733	MYB->MYB-related	PREDICTED: Nicotiana sylvestris transcription factor MYB39-like (LOC104249217), mRNA
T_00033750	MYB->MYB-related	PREDICTED: Nicotiana sylvestris transcription factor MYB48-like (LOC104221289), mRNA
T_00019088	C2C2->C2C2-CO-like	PREDICTED: Nicotiana sylvestris zinc finger protein CONSTANS-LIKE 16-like (LOC104227209), mRNA
T_00091452	WRKY	PREDICTED: Nicotiana tomentosiformis probable WRKY transcription factor 12 (LOC104098952), mRNA
T_00091453	WRKY	PREDICTED: Nicotiana tomentosiformis probable WRKY transcription factor 12 (LOC104098952), mRNA
T_00077420	MYB->MYB	PREDICTED: Nicotiana tomentosiformis transcription factor MYB39-like (LOC104091050), mRNA
T_00035680	bZIP	PREDICTED: Phoenix dactylifera protein ABSCISIC ACID-INSENSITIVE 5-like (LOC103697885), mRNA
T_00090331	SBP	PREDICTED: Phoenix dactylifera squamosa promoter-binding-like protein 16 (LOC103715860), mRNA
T_00090332	SBP	PREDICTED: Phoenix dactylifera squamosa promoter-binding-like protein 16 (LOC103715860), mRNA
T_00090333	SBP	PREDICTED: Phoenix dactylifera squamosa promoter-binding-like protein 16 (LOC103715860), mRNA
T_00090334	SBP	PREDICTED: Phoenix dactylifera squamosa promoter-binding-like protein 16 (LOC103715860), mRNA
T_00090335	SBP	PREDICTED: Phoenix dactylifera squamosa promoter-binding-like protein 16 (LOC103715860), mRNA
T_00090336	SBP	PREDICTED: Phoenix dactylifera squamosa promoter-binding-like protein 16 (LOC103715860), mRNA
T_00093713	C3H	PREDICTED: Phoenix dactylifera zinc finger CCCH domain-containing protein 9-like (LOC103715174), mRNA
T_00093714	C3H	PREDICTED: Phoenix dactylifera zinc finger CCCH domain-containing protein 9-like (LOC103715174), mRNA
T_00093715	C3H	PREDICTED: Phoenix dactylifera zinc finger CCCH domain-containing protein 9-like (LOC103715174), mRNA
T_00087345	B3->B3	PREDICTED: Populus euphratica 60S ribosomal protein L10-like (LOC105113859), transcript variant X2, mRNA
T_00011083	B3->B3	PREDICTED: Populus euphratica B3 domain-containing transcription factor ABI3 (LOC105125687), mRNA
T_00011084	B3->B3	PREDICTED: Populus euphratica B3 domain-containing transcription factor ABI3 (LOC105125687), mRNA
T_00059258	C2C2->C2C2-Dof	PREDICTED: Populus euphratica dof zinc finger protein DOF1.4-like (LOC105138882), mRNA
T_00059259	C2C2->C2C2-Dof	PREDICTED: Populus euphratica dof zinc finger protein DOF1.4-like (LOC105138882), mRNA
T_00059260	C2C2->C2C2-Dof	PREDICTED: Populus euphratica dof zinc finger protein DOF1.4-like (LOC105138882), mRNA
T_00041780	HSF	PREDICTED: Populus euphratica heat stress transcription factor B-3-like (LOC105131860), mRNA
T_00078056	HB->HB-HD-ZIP	PREDICTED: Populus euphratica homeobox-leucine zipper protein HOX11-like (LOC105137812), mRNA
T_00005187	MYB->MYB-related	PREDICTED: Populus euphratica myb-related protein 330-like (LOC105141817), mRNA
T_00040919	MYB->MYB	PREDICTED: Populus euphratica myb-related protein Zm38-like (LOC105140640), mRNA
T_00030865	NAC	PREDICTED: Populus euphratica NAC domain-containing protein 86-like (LOC105139210), transcript variant X2, mRNA
T_00019069	Tify	PREDICTED: Populus euphratica protein TIFY 4B-like (LOC105116562), transcript variant X5, mRNA
T_00019070	Tify	PREDICTED: Populus euphratica protein TIFY 4B-like (LOC105116562), transcript variant X5, mRNA
T_00019071	Tify	PREDICTED: Populus euphratica protein TIFY 4B-like (LOC105116562), transcript variant X5, mRNA
T_00091779	SBP	PREDICTED: Populus euphratica squamosa promoter-binding-like protein 6 (LOC105121818), transcript variant X4, mRNA
T_00091780	SBP	PREDICTED: Populus euphratica squamosa promoter-binding-like protein 6 (LOC105121818), transcript variant X4, mRNA
T_00091781	SBP	PREDICTED: Populus euphratica squamosa promoter-binding-like protein 6 (LOC105121818), transcript variant X4, mRNA
T_00091782	SBP	PREDICTED: Populus euphratica squamosa promoter-binding-like protein 6 (LOC105121818), transcript variant X4, mRNA
T_00091783	SBP	PREDICTED: Populus euphratica squamosa promoter-binding-like protein 6 (LOC105121818), transcript variant X4, mRNA
T_00091784	SBP	PREDICTED: Populus euphratica squamosa promoter-binding-like protein 6 (LOC105121818), transcript variant X4, mRNA
T_00061330	bHLH	PREDICTED: Populus euphratica transcription factor bHLH85-like (LOC105129810), mRNA
T_00087471	E2F-DP	PREDICTED: Populus euphratica transcription factor E2FB (LOC105112647), transcript variant X2, mRNA
T_00028044	TCP	PREDICTED: Populus euphratica transcription factor TCP13-like (LOC105114513), transcript variant X3, mRNA
T_00028045	TCP	PREDICTED: Populus euphratica transcription factor TCP13-like (LOC105114513), transcript variant X3, mRNA
T_00022238	bZIP	PREDICTED: Populus euphratica transcription factor VIP1-like (LOC105139460), mRNA
T_00074115	Trihelix	PREDICTED: Populus euphratica trihelix transcription factor GT-3b-like (LOC105121449), mRNA
T_00015520	GARP->GARP-G2-like	PREDICTED: Populus euphratica uncharacterized LOC105131785 (LOC105131785), transcript variant X2, mRNA
T_00045783	bHLH	PREDICTED: Populus euphratica uncharacterized LOC105139543 (LOC105139543), transcript variant X2, mRNA
T_00082937	NF-Y->NF-YB	PREDICTED: Prunus mume 3-hydroxyisobutyryl-CoA hydrolase-like protein 2, mitochondrial (LOC103320735), mRNA
T_00082939	NF-Y->NF-YB	PREDICTED: Prunus mume 3-hydroxyisobutyryl-CoA hydrolase-like protein 2, mitochondrial (LOC103320735), mRNA
T_00083927	NF-Y->NF-YC	PREDICTED: Prunus mume 65-kDa microtubule-associated protein 8 (LOC103322064), mRNA
T_00048544	bZIP	PREDICTED: Prunus mume ABSCISIC ACID-INSENSITIVE 5-like protein 7 (LOC103335361), mRNA
T_00045172	MADS->MADS-M-type	PREDICTED: Prunus mume agamous-like MADS-box protein AGL9 homolog (LOC103322092), mRNA
T_00045173	MADS->MADS-M-type	PREDICTED: Prunus mume agamous-like MADS-box protein AGL9 homolog (LOC103322092), mRNA
T_00049226	B3->B3-ARF	PREDICTED: Prunus mume auxin response factor 1 (LOC103318956), transcript variant X2, mRNA
T_00049227	B3->B3-ARF	PREDICTED: Prunus mume auxin response factor 1 (LOC103318956), transcript variant X2, mRNA
T_00049228	B3->B3-ARF	PREDICTED: Prunus mume auxin response factor 1 (LOC103318956), transcript variant X2, mRNA
T_00033733	B3->B3	PREDICTED: Prunus mume B3 domain-containing protein Os07g0563300 (LOC103324636), mRNA
T_00091802	BES1	PREDICTED: Prunus mume BES1/BZR1 homolog protein 4 (LOC103324904), transcript variant X2, mRNA
T_00043520	TCP	PREDICTED: Prunus mume bifunctional nitrilase/nitrile hydratase NIT4B-like (LOC103341728), transcript variant X1, mRNA
T_00077622	C3H	PREDICTED: Prunus mume calcium-dependent protein kinase 26-like (LOC103333264), transcript variant X2, mRNA
T_00037699	C2C2->C2C2-Dof	PREDICTED: Prunus mume cyclic dof factor 3 (LOC103338501), mRNA
T_00076819	DDT	PREDICTED: Prunus mume DDT domain-containing protein DDB_G0282237 (LOC103327170), mRNA
T_00076820	DDT	PREDICTED: Prunus mume DDT domain-containing protein DDB_G0282237 (LOC103327170), mRNA
T_00077921	Trihelix	PREDICTED: Prunus mume enolase (LOC103333317), mRNA
T_00087823	AP2/ERF->AP2/ERF-ERF	PREDICTED: Prunus mume ethylene-responsive transcription factor RAP2-7 (LOC103324655), transcript variant X2, mRNA
T_00087825	AP2/ERF->AP2/ERF-ERF	PREDICTED: Prunus mume ethylene-responsive transcription factor RAP2-7 (LOC103324655), transcript variant X2, mRNA
T_00087828	AP2/ERF->AP2/ERF-ERF	PREDICTED: Prunus mume ethylene-responsive transcription factor RAP2-7 (LOC103324655), transcript variant X2, mRNA
T_00080795	AP2/ERF->AP2/ERF-ERF	PREDICTED: Prunus mume ethylene-responsive transcription factor SHINE 2-like (LOC103319698), mRNA
T_00019766	GRF	PREDICTED: Prunus mume growth-regulating factor 9 (LOC103331814), transcript variant X4, mRNA
T_00019767	GRF	PREDICTED: Prunus mume growth-regulating factor 9 (LOC103331814), transcript variant X4, mRNA
T_00051825	bZIP	PREDICTED: Prunus mume histone acetyltransferase GCN5 (LOC103334174), mRNA
T_00051826	bZIP	PREDICTED: Prunus mume histone acetyltransferase GCN5 (LOC103334174), mRNA
T_00049273	HB->HB-KNOX	PREDICTED: Prunus mume homeobox protein knotted-1-like LET6 (LOC103324440), mRNA
T_00049274	HB->HB-KNOX	PREDICTED: Prunus mume homeobox protein knotted-1-like LET6 (LOC103324440), mRNA
T_00049275	HB->HB-KNOX	PREDICTED: Prunus mume homeobox protein knotted-1-like LET6 (LOC103324440), mRNA
T_00049276	HB->HB-KNOX	PREDICTED: Prunus mume homeobox protein knotted-1-like LET6 (LOC103324440), mRNA
T_00049277	HB->HB-KNOX	PREDICTED: Prunus mume homeobox protein knotted-1-like LET6 (LOC103324440), mRNA
T_00049278	HB->HB-KNOX	PREDICTED: Prunus mume homeobox protein knotted-1-like LET6 (LOC103324440), mRNA
T_00031745	bZIP	PREDICTED: Prunus mume light-inducible protein CPRF2 (LOC103318637), mRNA
T_00077791	LOB	PREDICTED: Prunus mume LOB domain-containing protein 12 (LOC103332600), transcript variant X2, mRNA
T_00036636	MYB->MYB	PREDICTED: Prunus mume myb-like protein A (LOC103321079), mRNA
T_00069951	MYB->MYB	PREDICTED: Prunus mume myb-related protein 305 (LOC103331538), mRNA
T_00011142	MYB->MYB	PREDICTED: Prunus mume myb-related protein 306 (LOC103330002), mRNA
T_00023989	MYB->MYB	PREDICTED: Prunus mume myb-related protein 315 (LOC103330144), mRNA
T_00053301	MYB->MYB	PREDICTED: Prunus mume myb-related protein Myb4-like (LOC103329495), mRNA
T_00031840	NAC	PREDICTED: Prunus mume NAC transcription factor 29 (LOC103334900), mRNA
T_00075811	NF-Y->NF-YC	PREDICTED: Prunus mume nuclear transcription factor Y subunit C-3-like (LOC103322822), transcript variant X2, mRNA
T_00052157	Alfin-like	PREDICTED: Prunus mume PHD finger protein Alfin1 (LOC103318937), transcript variant X4, mRNA
T_00052158	Alfin-like	PREDICTED: Prunus mume PHD finger protein Alfin1 (LOC103318937), transcript variant X4, mRNA
T_00059196	Alfin-like	PREDICTED: Prunus mume PHD finger protein ALFIN-LIKE 1 (LOC103332790), mRNA
T_00059197	Alfin-like	PREDICTED: Prunus mume PHD finger protein ALFIN-LIKE 1 (LOC103332790), mRNA
T_00080078	LIM	PREDICTED: Prunus mume pollen-specific protein SF3 (LOC103332737), transcript variant X2, mRNA
T_00080079	LIM	PREDICTED: Prunus mume pollen-specific protein SF3 (LOC103332737), transcript variant X2, mRNA
T_00080080	LIM	PREDICTED: Prunus mume pollen-specific protein SF3 (LOC103332737), transcript variant X2, mRNA
T_00024751	NAC	PREDICTED: Prunus mume protein CUP-SHAPED COTYLEDON 3 (LOC103318935), mRNA
T_00064463	NF-Y->NF-YB	PREDICTED: Prunus mume protein Dr1 homolog (LOC103342229), transcript variant X1, mRNA
T_00064465	NF-Y->NF-YB	PREDICTED: Prunus mume protein Dr1 homolog (LOC103342229), transcript variant X1, mRNA
T_00064464	NF-Y->NF-YB	PREDICTED: Prunus mume protein Dr1 homolog (LOC103342229), transcript variant X2, mRNA
T_00064466	NF-Y->NF-YB	PREDICTED: Prunus mume protein Dr1 homolog (LOC103342229), transcript variant X2, mRNA
T_00064467	NF-Y->NF-YB	PREDICTED: Prunus mume protein Dr1 homolog (LOC103342229), transcript variant X2, mRNA
T_00032008	FAR1	PREDICTED: Prunus mume protein FAR1-RELATED SEQUENCE 11 (LOC103318971), mRNA
T_00056955	FAR1	PREDICTED: Prunus mume protein FAR1-RELATED SEQUENCE 11-like (LOC103323112), transcript variant X1, mRNA
T_00056957	FAR1	PREDICTED: Prunus mume protein FAR1-RELATED SEQUENCE 11-like (LOC103323112), transcript variant X1, mRNA
T_00091509	FAR1	PREDICTED: Prunus mume protein FAR-RED ELONGATED HYPOCOTYL 3 (LOC103329002), mRNA
T_00091510	FAR1	PREDICTED: Prunus mume protein FAR-RED ELONGATED HYPOCOTYL 3 (LOC103329002), mRNA
T_00042249	RWP-RK	PREDICTED: Prunus mume protein NLP4-like (LOC103336675), transcript variant X1, mRNA
T_00042250	RWP-RK	PREDICTED: Prunus mume protein NLP4-like (LOC103336675), transcript variant X1, mRNA
T_00042251	RWP-RK	PREDICTED: Prunus mume protein NLP4-like (LOC103336675), transcript variant X1, mRNA
T_00042252	RWP-RK	PREDICTED: Prunus mume protein NLP4-like (LOC103336675), transcript variant X1, mRNA
T_00042253	RWP-RK	PREDICTED: Prunus mume protein NLP4-like (LOC103336675), transcript variant X1, mRNA
T_00042254	RWP-RK	PREDICTED: Prunus mume protein NLP4-like (LOC103336675), transcript variant X1, mRNA
T_00042255	RWP-RK	PREDICTED: Prunus mume protein NLP4-like (LOC103336675), transcript variant X1, mRNA
T_00042257	RWP-RK	PREDICTED: Prunus mume protein NLP4-like (LOC103336675), transcript variant X1, mRNA
T_00042258	RWP-RK	PREDICTED: Prunus mume protein NLP4-like (LOC103336675), transcript variant X1, mRNA
T_00042259	RWP-RK	PREDICTED: Prunus mume protein NLP4-like (LOC103336675), transcript variant X1, mRNA
T_00042261	RWP-RK	PREDICTED: Prunus mume protein NLP4-like (LOC103336675), transcript variant X1, mRNA
T_00042262	RWP-RK	PREDICTED: Prunus mume protein NLP4-like (LOC103336675), transcript variant X1, mRNA
T_00042263	RWP-RK	PREDICTED: Prunus mume protein NLP4-like (LOC103336675), transcript variant X1, mRNA
T_00042264	RWP-RK	PREDICTED: Prunus mume protein NLP4-like (LOC103336675), transcript variant X1, mRNA
T_00042256	RWP-RK	PREDICTED: Prunus mume protein NLP4-like (LOC103336675), transcript variant X2, mRNA
T_00042260	RWP-RK	PREDICTED: Prunus mume protein NLP4-like (LOC103336675), transcript variant X2, mRNA
T_00019146	MYB->MYB-related	PREDICTED: Prunus mume protein REVEILLE 8 (LOC103340488), mRNA
T_00019147	MYB->MYB-related	PREDICTED: Prunus mume protein REVEILLE 8 (LOC103340488), mRNA
T_00019148	MYB->MYB-related	PREDICTED: Prunus mume protein REVEILLE 8 (LOC103340488), mRNA
T_00019149	MYB->MYB-related	PREDICTED: Prunus mume protein REVEILLE 8 (LOC103340488), mRNA
T_00019150	MYB->MYB-related	PREDICTED: Prunus mume protein REVEILLE 8 (LOC103340488), mRNA
T_00019151	MYB->MYB-related	PREDICTED: Prunus mume protein REVEILLE 8 (LOC103340488), mRNA
T_00019152	MYB->MYB-related	PREDICTED: Prunus mume protein REVEILLE 8 (LOC103340488), mRNA
T_00019153	MYB->MYB-related	PREDICTED: Prunus mume protein REVEILLE 8 (LOC103340488), mRNA
T_00019154	MYB->MYB-related	PREDICTED: Prunus mume protein REVEILLE 8 (LOC103340488), mRNA
T_00019155	MYB->MYB-related	PREDICTED: Prunus mume protein REVEILLE 8 (LOC103340488), mRNA
T_00076694	GRAS	PREDICTED: Prunus mume scarecrow-like protein 21 (LOC103326639), transcript variant X2, mRNA
T_00076695	GRAS	PREDICTED: Prunus mume scarecrow-like protein 21 (LOC103326639), transcript variant X2, mRNA
T_00076696	GRAS	PREDICTED: Prunus mume scarecrow-like protein 21 (LOC103326639), transcript variant X2, mRNA
T_00076699	GRAS	PREDICTED: Prunus mume scarecrow-like protein 21 (LOC103326639), transcript variant X2, mRNA
T_00060987	GRAS	PREDICTED: Prunus mume scarecrow-like protein 27 (LOC103337183), mRNA
T_00041720	GRAS	PREDICTED: Prunus mume scarecrow-like protein 9 (LOC103339294), transcript variant X2, mRNA
T_00041721	GRAS	PREDICTED: Prunus mume scarecrow-like protein 9 (LOC103339294), transcript variant X2, mRNA
T_00046608	Whirly	PREDICTED: Prunus mume single-stranded DNA-binding protein WHY1, chloroplastic (LOC103321615), mRNA
T_00046609	Whirly	PREDICTED: Prunus mume single-stranded DNA-binding protein WHY1, chloroplastic (LOC103321615), mRNA
T_00046610	Whirly	PREDICTED: Prunus mume single-stranded DNA-binding protein WHY1, chloroplastic (LOC103321615), mRNA
T_00046611	Whirly	PREDICTED: Prunus mume single-stranded DNA-binding protein WHY1, chloroplastic (LOC103321615), mRNA
T_00072235	MYB->MYB-related	PREDICTED: Prunus mume telomere repeat-binding factor 2 (LOC103336532), transcript variant X4, mRNA
T_00072236	MYB->MYB-related	PREDICTED: Prunus mume telomere repeat-binding factor 2 (LOC103336532), transcript variant X4, mRNA
T_00072237	MYB->MYB-related	PREDICTED: Prunus mume telomere repeat-binding factor 2 (LOC103336532), transcript variant X4, mRNA
T_00072238	MYB->MYB-related	PREDICTED: Prunus mume telomere repeat-binding factor 2 (LOC103336532), transcript variant X4, mRNA
T_00076980	bHLH	PREDICTED: Prunus mume transcription factor bHLH128 (LOC103322513), mRNA
T_00035476	bHLH	PREDICTED: Prunus mume transcription factor bHLH128 (LOC103322513), mRNA
T_00035477	bHLH	PREDICTED: Prunus mume transcription factor bHLH128 (LOC103322513), mRNA
T_00037172	bHLH	PREDICTED: Prunus mume transcription factor bHLH25-like (LOC103334967), mRNA
T_00047057	bHLH	PREDICTED: Prunus mume transcription factor bHLH71 (LOC103336878), mRNA
T_00045146	MYB->MYB-related	PREDICTED: Prunus mume transcription factor DIVARICATA (LOC103331073), mRNA
T_00036566	MYB->MYB-related	PREDICTED: Prunus mume transcription factor DIVARICATA (LOC103338166), mRNA
T_00036569	MYB->MYB	PREDICTED: Prunus mume transcription factor DIVARICATA (LOC103338166), mRNA
T_00054827	MYB->MYB	PREDICTED: Prunus mume transcription factor LAF1-like (LOC103333225), mRNA
T_00086863	TCP	PREDICTED: Prunus mume transcription factor TCP15 (LOC103321595), mRNA
T_00086864	TCP	PREDICTED: Prunus mume transcription factor TCP15 (LOC103321595), mRNA
T_00063164	GARP->GARP-G2-like	PREDICTED: Prunus mume transcription repressor KAN1-like (LOC103341420), mRNA
T_00041774	MYB->MYB-related	PREDICTED: Prunus mume transcription repressor MYB4-like (LOC103341580), mRNA
T_00019488	Trihelix	PREDICTED: Prunus mume trihelix transcription factor GT-2-like (LOC103336320), mRNA
T_00043988	Trihelix	PREDICTED: Prunus mume trihelix transcription factor GTL1 (LOC103337896), transcript variant X2, mRNA
T_00043989	Trihelix	PREDICTED: Prunus mume trihelix transcription factor GTL1 (LOC103337896), transcript variant X2, mRNA
T_00049970	TUB	PREDICTED: Prunus mume tubby-like F-box protein 5 (LOC103340104), mRNA
T_00049971	TUB	PREDICTED: Prunus mume tubby-like F-box protein 5 (LOC103340104), mRNA
T_00047479	TUB	PREDICTED: Prunus mume tubby-like protein 8 (LOC103328233), mRNA
T_00047480	TUB	PREDICTED: Prunus mume tubby-like protein 8 (LOC103328233), mRNA
T_00006065	GARP->GARP-ARR-B	PREDICTED: Prunus mume two-component response regulator ARR2 (LOC103323105), transcript variant X2, mRNA
T_00077090	GARP->GARP-G2-like	PREDICTED: Prunus mume uncharacterized LOC103321568 (LOC103321568), mRNA
T_00077093	GARP->GARP-G2-like	PREDICTED: Prunus mume uncharacterized LOC103321568 (LOC103321568), mRNA
T_00038013	B3->B3	PREDICTED: Prunus mume uncharacterized LOC103325727 (LOC103325727), mRNA
T_00061073	HB->HB-other	PREDICTED: Prunus mume uncharacterized LOC103327533 (LOC103327533), mRNA
T_00034303	C2H2	PREDICTED: Prunus mume uncharacterized LOC103335917 (LOC103335917), transcript variant X1, mRNA
T_00034304	C2H2	PREDICTED: Prunus mume uncharacterized LOC103335917 (LOC103335917), transcript variant X1, mRNA
T_00048106	C2H2	PREDICTED: Prunus mume uncharacterized LOC103335917 (LOC103335917), transcript variant X1, mRNA
T_00048107	C2H2	PREDICTED: Prunus mume uncharacterized LOC103335917 (LOC103335917), transcript variant X1, mRNA
T_00048108	C2H2	PREDICTED: Prunus mume uncharacterized LOC103335917 (LOC103335917), transcript variant X1, mRNA
T_00048105	C2H2	PREDICTED: Prunus mume uncharacterized LOC103335917 (LOC103335917), transcript variant X2, mRNA
T_00066221	MYB->MYB	PREDICTED: Prunus mume uncharacterized LOC103339442 (LOC103339442), mRNA
T_00066225	MYB->MYB	PREDICTED: Prunus mume uncharacterized LOC103339442 (LOC103339442), mRNA
T_00066226	MYB->MYB	PREDICTED: Prunus mume uncharacterized LOC103339442 (LOC103339442), mRNA
T_00025494	HRT	PREDICTED: Prunus mume uncharacterized LOC103340752 (LOC103340752), mRNA
T_00091572	MYB->MYB-related	PREDICTED: Prunus mume uncharacterized LOC103341840 (LOC103341840), mRNA
T_00011451	HB->HB-WOX	PREDICTED: Prunus mume WUSCHEL-related homeobox 13 (LOC103340316), mRNA
T_00011452	HB->HB-WOX	PREDICTED: Prunus mume WUSCHEL-related homeobox 13 (LOC103340316), mRNA
T_00086584	C3H	PREDICTED: Prunus mume zinc finger CCCH domain-containing protein 38 (LOC103330805), mRNA
T_00086585	C3H	PREDICTED: Prunus mume zinc finger CCCH domain-containing protein 38 (LOC103330805), mRNA
T_00086587	C3H	PREDICTED: Prunus mume zinc finger CCCH domain-containing protein 38 (LOC103330805), mRNA
T_00086590	C3H	PREDICTED: Prunus mume zinc finger CCCH domain-containing protein 38 (LOC103330805), mRNA
T_00086591	C3H	PREDICTED: Prunus mume zinc finger CCCH domain-containing protein 38 (LOC103330805), mRNA
T_00068748	C3H	PREDICTED: Prunus mume zinc finger CCCH domain-containing protein 39 (LOC103341033), mRNA
T_00068749	C3H	PREDICTED: Prunus mume zinc finger CCCH domain-containing protein 39 (LOC103341033), mRNA
T_00068750	C3H	PREDICTED: Prunus mume zinc finger CCCH domain-containing protein 39 (LOC103341033), mRNA
T_00007111	C3H	PREDICTED: Prunus mume zinc finger CCCH domain-containing protein ZFN-like (LOC103318785), mRNA
T_00090952	C3H	PREDICTED: Prunus mume zinc finger CCCH domain-containing protein ZFN-like (LOC103318785), mRNA
T_00090953	C3H	PREDICTED: Prunus mume zinc finger CCCH domain-containing protein ZFN-like (LOC103318785), mRNA
T_00093628	C2H2	PREDICTED: Prunus mume zinc finger protein 598 (LOC103330807), mRNA
T_00093629	C2H2	PREDICTED: Prunus mume zinc finger protein 598 (LOC103330807), mRNA
T_00090612	C2H2	PREDICTED: Prunus mume zinc finger protein MAGPIE (LOC103321013), mRNA
T_00012642	C2H2	PREDICTED: Prunus mume zinc finger protein NUTCRACKER (LOC103327698), transcript variant X5, mRNA
T_00012643	C2H2	PREDICTED: Prunus mume zinc finger protein NUTCRACKER (LOC103327698), transcript variant X5, mRNA
T_00012644	C2H2	PREDICTED: Prunus mume zinc finger protein NUTCRACKER (LOC103327698), transcript variant X5, mRNA
T_00012645	C2H2	PREDICTED: Prunus mume zinc finger protein NUTCRACKER (LOC103327698), transcript variant X5, mRNA
T_00023798	C2H2	PREDICTED: Prunus mume zinc finger protein ZAT4-like (LOC103338450), mRNA
T_00023799	C2H2	PREDICTED: Prunus mume zinc finger protein ZAT4-like (LOC103338450), mRNA
T_00023801	C2H2	PREDICTED: Prunus mume zinc finger protein ZAT4-like (LOC103338450), mRNA
T_00082938	NF-Y->NF-YB	PREDICTED: Pyrus x bretschneideri 3-hydroxyisobutyryl-CoA hydrolase-like protein 2, mitochondrial (LOC103938969), mRNA
T_00042295	MADS->MADS-MIKC	PREDICTED: Pyrus x bretschneideri agamous-like MADS-box protein AGL11 (LOC103952528), transcript variant X3, mRNA
T_00042296	MADS->MADS-MIKC	PREDICTED: Pyrus x bretschneideri agamous-like MADS-box protein AGL11 (LOC103952528), transcript variant X3, mRNA
T_00026653	MADS->MADS-MIKC	PREDICTED: Pyrus x bretschneideri agamous-like MADS-box protein AGL12 (LOC103967552), transcript variant X2, mRNA
T_00070415	AP2/ERF->AP2/ERF-ERF	PREDICTED: Pyrus x bretschneideri AP2-like ethylene-responsive transcription factor PLT2 (LOC103963467), mRNA
T_00004105	B3->B3-ARF	PREDICTED: Pyrus x bretschneideri auxin response factor 9 (LOC103949259), mRNA
T_00003025	C2C2->C2C2-YABBY	PREDICTED: Pyrus x bretschneideri axial regulator YABBY 5-like (LOC103953931), mRNA
T_00007985	B3->B3	PREDICTED: Pyrus x bretschneideri B3 domain-containing protein Os01g0234100-like (LOC103936521), mRNA_x0001_|694434888||XM_009346372.1| PREDICTED: Pyrus x bretschneideri B3 domain-containing protein Os01g0234100-like (LOC103936522), mRNA
T_00092251	GRAS	PREDICTED: Pyrus x bretschneideri DELLA protein RGL1-like (LOC103950110), mRNA
T_00074478	HB->HB-other	PREDICTED: Pyrus x bretschneideri homeobox protein HD1-like (LOC103966460), mRNA
T_00056927	LOB	PREDICTED: Pyrus x bretschneideri LOB domain-containing protein 15-like (LOC103958681), mRNA
T_00012405	C2H2	PREDICTED: Pyrus x bretschneideri MDS1 and EVI1 complex locus protein EVI1-like (LOC103962954), transcript variant X1, mRNA
T_00084669	GARP->GARP-G2-like	PREDICTED: Pyrus x bretschneideri myb family transcription factor APL-like (LOC103953315), mRNA
T_00073232	NAC	PREDICTED: Pyrus x bretschneideri NAC domain-containing protein 72 (LOC103966975), transcript variant X2, mRNA
T_00007300	NAC	PREDICTED: Pyrus x bretschneideri NAC domain-containing protein 74-like (LOC103951558), transcript variant X1, mRNA
T_00065067	NF-Y->NF-YA	PREDICTED: Pyrus x bretschneideri nuclear transcription factor Y subunit A-4-like (LOC103954851), mRNA
T_00043364	SBP	PREDICTED: Pyrus x bretschneideri probable protein phosphatase 2C 39 (LOC103932814), transcript variant X1, mRNA
T_00027693	WRKY	PREDICTED: Pyrus x bretschneideri probable WRKY transcription factor 17 (LOC103944586), mRNA
T_00006208	WRKY	PREDICTED: Pyrus x bretschneideri probable WRKY transcription factor 48 (LOC103961289), mRNA
T_00090043	FAR1	PREDICTED: Pyrus x bretschneideri protein FAR1-RELATED SEQUENCE 7-like (LOC103940833), mRNA_x0001_|694445762||XM_009351022.1| PREDICTED: Pyrus x bretschneideri protein FAR1-RELATED SEQUENCE 7-like (LOC103940839), mRNA
T_00090044	FAR1	PREDICTED: Pyrus x bretschneideri protein FAR1-RELATED SEQUENCE 7-like (LOC103940833), mRNA_x0001_|694445762||XM_009351022.1| PREDICTED: Pyrus x bretschneideri protein FAR1-RELATED SEQUENCE 7-like (LOC103940839), mRNA
T_00090045	FAR1	PREDICTED: Pyrus x bretschneideri protein FAR1-RELATED SEQUENCE 7-like (LOC103940833), mRNA_x0001_|694445762||XM_009351022.1| PREDICTED: Pyrus x bretschneideri protein FAR1-RELATED SEQUENCE 7-like (LOC103940839), mRNA
T_00019851	C2C2->C2C2-LSD	PREDICTED: Pyrus x bretschneideri protein LOL2-like (LOC103944216), transcript variant X1, mRNA
T_00070226	C2H2	PREDICTED: Pyrus x bretschneideri protein SUPPRESSOR OF FRI 4-like (LOC103932413), mRNA
T_00045290	Tify	PREDICTED: Pyrus x bretschneideri protein TIFY 10A (LOC103929684), mRNA
T_00045291	Tify	PREDICTED: Pyrus x bretschneideri protein TIFY 10A (LOC103929684), mRNA
T_00032043	Tify	PREDICTED: Pyrus x bretschneideri protein TIFY 8-like (LOC103966092), mRNA
T_00032044	Tify	PREDICTED: Pyrus x bretschneideri protein TIFY 8-like (LOC103966092), mRNA
T_00032045	Tify	PREDICTED: Pyrus x bretschneideri protein TIFY 8-like (LOC103966092), mRNA
T_00021608	bZIP	PREDICTED: Pyrus x bretschneideri putative mediator of RNA polymerase II transcription subunit 26 (LOC103928071), mRNA
T_00021609	bZIP	PREDICTED: Pyrus x bretschneideri putative mediator of RNA polymerase II transcription subunit 26 (LOC103928071), mRNA
T_00021610	bZIP	PREDICTED: Pyrus x bretschneideri putative mediator of RNA polymerase II transcription subunit 26 (LOC103928071), mRNA
T_00021611	bZIP	PREDICTED: Pyrus x bretschneideri putative mediator of RNA polymerase II transcription subunit 26 (LOC103928071), mRNA
T_00035798	GRAS	PREDICTED: Pyrus x bretschneideri scarecrow-like protein 14 (LOC103954286), mRNA
T_00035799	GRAS	PREDICTED: Pyrus x bretschneideri scarecrow-like protein 14 (LOC103954286), mRNA
T_00035800	GRAS	PREDICTED: Pyrus x bretschneideri scarecrow-like protein 14 (LOC103954286), mRNA
T_00035801	GRAS	PREDICTED: Pyrus x bretschneideri scarecrow-like protein 14 (LOC103954286), mRNA
T_00035802	GRAS	PREDICTED: Pyrus x bretschneideri scarecrow-like protein 14 (LOC103954286), mRNA
T_00010373	GRAS	PREDICTED: Pyrus x bretschneideri scarecrow-like protein 6 (LOC103934411), mRNA
T_00032915	E2F-DP	PREDICTED: Pyrus x bretschneideri transcription factor E2FA-like (LOC103940761), transcript variant X2, mRNA
T_00061796	bHLH	PREDICTED: Pyrus x bretschneideri transcription factor MUTE (LOC103934162), mRNA
T_00072898	bHLH	PREDICTED: Pyrus x bretschneideri transcription factor MUTE (LOC103934162), mRNA
T_00060456	MYB->MYB	PREDICTED: Pyrus x bretschneideri transcription factor MYB86-like (LOC103928264), mRNA
T_00060457	MYB->MYB	PREDICTED: Pyrus x bretschneideri transcription factor MYB86-like (LOC103928264), mRNA
T_00082341	MYB->MYB-related	PREDICTED: Pyrus x bretschneideri transcription factor RADIALIS (LOC103934776), transcript variant X1, mRNA
T_00065451	MYB->MYB-related	PREDICTED: Pyrus x bretschneideri transcription factor RAX3-like (LOC103940408), mRNA
T_00042919	GARP->GARP-ARR-B	PREDICTED: Pyrus x bretschneideri two-component response regulator ARR12-like (LOC103942390), mRNA
T_00014305	PLATZ	PREDICTED: Pyrus x bretschneideri uncharacterized LOC103953844 (LOC103953844), mRNA
T_00024014	PLATZ	PREDICTED: Pyrus x bretschneideri uncharacterized LOC103961788 (LOC103961788), transcript variant X2, mRNA
T_00033384	C3H	PREDICTED: Pyrus x bretschneideri zinc finger CCCH domain-containing protein 56-like (LOC103932344), mRNA
T_00033385	C3H	PREDICTED: Pyrus x bretschneideri zinc finger CCCH domain-containing protein 56-like (LOC103932344), mRNA
T_00044940	C3H	PREDICTED: Pyrus x bretschneideri zinc finger CCCH domain-containing protein 5-like (LOC103931010), transcript variant X1, mRNA
T_00044942	C3H	PREDICTED: Pyrus x bretschneideri zinc finger CCCH domain-containing protein 5-like (LOC103931010), transcript variant X1, mRNA
T_00037193	C3H	PREDICTED: Pyrus x bretschneideri zinc finger CCCH domain-containing protein 5-like (LOC103931010), transcript variant X1, mRNA
T_00037195	C3H	PREDICTED: Pyrus x bretschneideri zinc finger CCCH domain-containing protein 5-like (LOC103931010), transcript variant X1, mRNA
T_00037196	C3H	PREDICTED: Pyrus x bretschneideri zinc finger CCCH domain-containing protein 5-like (LOC103931010), transcript variant X1, mRNA
T_00046704	C2H2	PREDICTED: Sesamum indicum protein SENSITIVE TO PROTON RHIZOTOXICITY 1-like (LOC105176453), mRNA
T_00086882	C2C2->C2C2-CO-like	PREDICTED: Sesamum indicum zinc finger protein CONSTANS-LIKE 14-like (LOC105168461), mRNA
T_00086884	C2C2->C2C2-CO-like	PREDICTED: Sesamum indicum zinc finger protein CONSTANS-LIKE 14-like (LOC105168461), mRNA
T_00086885	C2C2->C2C2-CO-like	PREDICTED: Sesamum indicum zinc finger protein CONSTANS-LIKE 14-like (LOC105168461), mRNA
T_00086886	C2C2->C2C2-CO-like	PREDICTED: Sesamum indicum zinc finger protein CONSTANS-LIKE 14-like (LOC105168461), mRNA
T_00050585	AP2/ERF->AP2/ERF-ERF	PREDICTED: Solanum lycopersicum ethylene-responsive transcription factor CRF4-like (LOC101254274), mRNA
T_00063402	WRKY	PREDICTED: Solanum lycopersicum probable WRKY transcription factor 4 (LOC101246903), transcript variant X1, mRNA
T_00063403	WRKY	PREDICTED: Solanum lycopersicum probable WRKY transcription factor 4 (LOC101246903), transcript variant X1, mRNA
T_00063404	WRKY	PREDICTED: Solanum lycopersicum probable WRKY transcription factor 4 (LOC101246903), transcript variant X1, mRNA
T_00063405	WRKY	PREDICTED: Solanum lycopersicum probable WRKY transcription factor 4 (LOC101246903), transcript variant X1, mRNA
T_00084849	WRKY	PREDICTED: Solanum lycopersicum probable WRKY transcription factor 71 (LOC101264783), mRNA
T_00026763	C2H2	PREDICTED: Solanum lycopersicum protein TRANSPARENT TESTA 1-like (LOC101262756), mRNA
T_00089257	bHLH	PREDICTED: Solanum lycopersicum transcription factor PIF1-like (LOC101264668), mRNA
T_00018147	bHLH	PREDICTED: Solanum lycopersicum transcription factor PIF1-like (LOC101264668), mRNA
T_00037191	C3H	PREDICTED: Solanum lycopersicum zinc finger CCCH domain-containing protein 5 (LOC101257606), mRNA
T_00083543	C2C2->C2C2-CO-like	PREDICTED: Solanum lycopersicum zinc finger protein CONSTANS-LIKE 4-like (LOC101254368), mRNA
T_00013404	C2C2->C2C2-YABBY	PREDICTED: Tarenaya hassleriana axial regulator YABBY 1-like (LOC104817227), mRNA
T_00039711	C2C2->C2C2-Dof	PREDICTED: Tarenaya hassleriana dof zinc finger protein DOF3.1-like (LOC104806010), mRNA
T_00039712	C2C2->C2C2-Dof	PREDICTED: Tarenaya hassleriana dof zinc finger protein DOF3.1-like (LOC104806010), mRNA
T_00024666	C2C2->C2C2-Dof	PREDICTED: Vigna radiata var. radiata dof zinc finger protein DOF5.1-like (LOC106773377), mRNA
T_00032988	HSF	PREDICTED: Vigna radiata var. radiata heat stress transcription factor B-2a-like (LOC106760604), mRNA
T_00034649	NF-X1	PREDICTED: Vigna radiata var. radiata NF-X1-type zinc finger protein NFXL2 (LOC106757912), mRNA
T_00034650	NF-X1	PREDICTED: Vigna radiata var. radiata NF-X1-type zinc finger protein NFXL2 (LOC106757912), mRNA
T_00051474	WRKY	PREDICTED: Vigna radiata var. radiata probable WRKY transcription factor 28 (LOC106752840), mRNA
T_00007502	WRKY	PREDICTED: Vigna radiata var. radiata probable WRKY transcription factor 4 (LOC106759467), transcript variant X2, mRNA
T_00007503	WRKY	PREDICTED: Vigna radiata var. radiata probable WRKY transcription factor 4 (LOC106759467), transcript variant X2, mRNA
T_00067674	WRKY	PREDICTED: Vigna radiata var. radiata probable WRKY transcription factor 4 (LOC106759467), transcript variant X2, mRNA
T_00067675	WRKY	PREDICTED: Vigna radiata var. radiata probable WRKY transcription factor 4 (LOC106759467), transcript variant X2, mRNA
T_00067677	WRKY	PREDICTED: Vigna radiata var. radiata probable WRKY transcription factor 4 (LOC106759467), transcript variant X2, mRNA
T_00040259	NAC	PREDICTED: Vigna radiata var. radiata protein BEARSKIN2-like (LOC106755965), mRNA
T_00058319	bHLH	PREDICTED: Vigna radiata var. radiata transcription factor bHLH30-like (LOC106780621), mRNA
T_00034334	bHLH	PREDICTED: Vigna radiata var. radiata transcription factor bHLH63-like (LOC106760915), mRNA
T_00034335	bHLH	PREDICTED: Vigna radiata var. radiata transcription factor bHLH63-like (LOC106760915), mRNA
T_00034336	bHLH	PREDICTED: Vigna radiata var. radiata transcription factor bHLH63-like (LOC106760915), mRNA
T_00034337	bHLH	PREDICTED: Vigna radiata var. radiata transcription factor bHLH63-like (LOC106760915), mRNA
T_00034339	bHLH	PREDICTED: Vigna radiata var. radiata transcription factor bHLH63-like (LOC106760915), mRNA
T_00034340	bHLH	PREDICTED: Vigna radiata var. radiata transcription factor bHLH63-like (LOC106760915), mRNA
T_00034342	bHLH	PREDICTED: Vigna radiata var. radiata transcription factor bHLH63-like (LOC106760915), mRNA
T_00006677	bZIP	PREDICTED: Vigna radiata var. radiata transcription factor HBP-1b(c38)-like (LOC106776863), mRNA
T_00027982	MYB->MYB-related	PREDICTED: Vigna radiata var. radiata transcription factor MYB57-like (LOC106771747), mRNA
T_00001073	PLATZ	PREDICTED: Vigna radiata var. radiata uncharacterized LOC106771144 (LOC106771144), transcript variant X2, mRNA
T_00001074	PLATZ	PREDICTED: Vigna radiata var. radiata uncharacterized LOC106771144 (LOC106771144), transcript variant X2, mRNA
T_00090084	DBB	PREDICTED: Vitis vinifera B-box zinc finger protein 19-like (LOC100852825), transcript variant X2, mRNA
T_00042349	HB->HB-BELL	PREDICTED: Vitis vinifera BEL1-like homeodomain protein 1 (LOC100259827), mRNA
T_00085839	AP2/ERF->AP2/ERF-ERF	PREDICTED: Vitis vinifera ethylene-responsive transcription factor ERF114 (LOC100245655), partial mRNA
T_00085840	AP2/ERF->AP2/ERF-ERF	PREDICTED: Vitis vinifera ethylene-responsive transcription factor ERF114 (LOC100245655), partial mRNA
T_00042351	AP2/ERF->AP2/ERF-ERF	PREDICTED: Vitis vinifera ethylene-responsive transcription factor ERF114 (LOC100245655), partial mRNA
T_00042352	AP2/ERF->AP2/ERF-ERF	PREDICTED: Vitis vinifera ethylene-responsive transcription factor ERF114 (LOC100245655), partial mRNA
T_00091595	AP2/ERF->AP2/ERF-ERF	PREDICTED: Vitis vinifera ethylene-responsive transcription factor RAP2-4-like (LOC100261438), transcript variant X2, mRNA
T_00091596	AP2/ERF->AP2/ERF-ERF	PREDICTED: Vitis vinifera ethylene-responsive transcription factor RAP2-4-like (LOC100261438), transcript variant X2, mRNA
T_00091597	AP2/ERF->AP2/ERF-ERF	PREDICTED: Vitis vinifera ethylene-responsive transcription factor RAP2-4-like (LOC100261438), transcript variant X2, mRNA
T_00057450	HB->HB-other	PREDICTED: Vitis vinifera homeobox-leucine zipper protein MERISTEM L1 (LOC100264009), mRNA
T_00057451	HB->HB-other	PREDICTED: Vitis vinifera homeobox-leucine zipper protein MERISTEM L1 (LOC100264009), mRNA
T_00057452	HB->HB-other	PREDICTED: Vitis vinifera homeobox-leucine zipper protein MERISTEM L1 (LOC100264009), mRNA
T_00040822	FAR1	PREDICTED: Vitis vinifera protein FAR1-RELATED SEQUENCE 5-like (LOC100255920), transcript variant X3, misc_RNA
T_00051058	MYB->MYB-related	PREDICTED: Vitis vinifera protein REVEILLE 8 (LOC100249962), transcript variant X1, mRNA
T_00083530	B3->B3	PREDICTED: Vitis vinifera putative B3 domain-containing protein At5g58280 (LOC100250145), transcript variant X2, mRNA
T_00012880	bHLH	PREDICTED: Vitis vinifera transcription factor bHLH130-like (LOC100855101), mRNA
T_00012881	bHLH	PREDICTED: Vitis vinifera transcription factor bHLH130-like (LOC100855101), mRNA
T_00012883	bHLH	PREDICTED: Vitis vinifera transcription factor bHLH130-like (LOC100855101), mRNA
T_00041310	bHLH	PREDICTED: Vitis vinifera transcription factor bHLH67 (LOC100248794), transcript variant X2, mRNA
T_00026856	MYB->MYB	PREDICTED: Vitis vinifera transcription factor DIVARICATA (LOC100245771), mRNA
T_00026857	MYB->MYB-related	PREDICTED: Vitis vinifera transcription factor DIVARICATA (LOC100245771), mRNA
T_00078105	bHLH	PREDICTED: Vitis vinifera transcription factor UNE12-like (LOC100243222), transcript variant X2, mRNA
T_00049929	E2F-DP	PREDICTED: Vitis vinifera transcription factor-like protein DPA (LOC100240899), mRNA
T_00049930	E2F-DP	PREDICTED: Vitis vinifera transcription factor-like protein DPA (LOC100240899), mRNA
T_00049931	E2F-DP	PREDICTED: Vitis vinifera transcription factor-like protein DPA (LOC100240899), mRNA
T_00049932	E2F-DP	PREDICTED: Vitis vinifera transcription factor-like protein DPA (LOC100240899), mRNA
T_00049933	E2F-DP	PREDICTED: Vitis vinifera transcription factor-like protein DPA (LOC100240899), mRNA
T_00049934	E2F-DP	PREDICTED: Vitis vinifera transcription factor-like protein DPA (LOC100240899), mRNA
T_00024667	E2F-DP	PREDICTED: Vitis vinifera transcription factor-like protein DPA (LOC100240899), mRNA
T_00024668	E2F-DP	PREDICTED: Vitis vinifera transcription factor-like protein DPA (LOC100240899), mRNA
T_00024669	E2F-DP	PREDICTED: Vitis vinifera transcription factor-like protein DPA (LOC100240899), mRNA
T_00024670	E2F-DP	PREDICTED: Vitis vinifera transcription factor-like protein DPA (LOC100240899), mRNA
T_00024671	E2F-DP	PREDICTED: Vitis vinifera transcription factor-like protein DPA (LOC100240899), mRNA
T_00024672	E2F-DP	PREDICTED: Vitis vinifera transcription factor-like protein DPA (LOC100240899), mRNA
T_00024673	E2F-DP	PREDICTED: Vitis vinifera transcription factor-like protein DPA (LOC100240899), mRNA
T_00036313	MYB->MYB-related	PREDICTED: Vitis vinifera uncharacterized LOC100244960 (LOC100244960), mRNA
T_00036314	MYB->MYB-related	PREDICTED: Vitis vinifera uncharacterized LOC100244960 (LOC100244960), mRNA
T_00017286	GARP->GARP-G2-like	PREDICTED: Vitis vinifera uncharacterized LOC104880828 (LOC104880828), mRNA
T_00040238	GARP->GARP-G2-like	PREDICTED: Vitis vinifera uncharacterized LOC104880828 (LOC104880828), mRNA
T_00046248	C3H	PREDICTED: Vitis vinifera zinc finger CCCH domain-containing protein 3 (LOC104881371), transcript variant X3, misc_RNA
T_00010776	C3H	PREDICTED: Vitis vinifera zinc finger CCCH domain-containing protein 67 (LOC100263823), mRNA
T_00010778	C3H	PREDICTED: Vitis vinifera zinc finger CCCH domain-containing protein 67 (LOC100263823), mRNA
T_00010779	C3H	PREDICTED: Vitis vinifera zinc finger CCCH domain-containing protein 67 (LOC100263823), mRNA
T_00009989	C3H	PREDICTED: Vitis vinifera zinc finger CCCH domain-containing protein 69 (LOC100243143), transcript variant X1, mRNA
T_00045082	bZIP	Prunus persica bZIP protein 5 mRNA, complete cds
T_00045083	bZIP	Prunus persica bZIP protein 5 mRNA, complete cds
T_00025520	B3->B3	Prunus persica hypothetical protein (PRUPE_ppa001234mg) mRNA, complete cds
T_00025521	B3->B3	Prunus persica hypothetical protein (PRUPE_ppa001234mg) mRNA, complete cds
T_00049502	FAR1	Prunus persica hypothetical protein (PRUPE_ppa001310mg) mRNA, complete cds
T_00049503	FAR1	Prunus persica hypothetical protein (PRUPE_ppa001310mg) mRNA, complete cds
T_00049504	FAR1	Prunus persica hypothetical protein (PRUPE_ppa001310mg) mRNA, complete cds
T_00049505	FAR1	Prunus persica hypothetical protein (PRUPE_ppa001310mg) mRNA, complete cds
T_00036082	FAR1	Prunus persica hypothetical protein (PRUPE_ppa001511mg) mRNA, complete cds
T_00010001	FAR1	Prunus persica hypothetical protein (PRUPE_ppa001597mg) mRNA, complete cds
T_00010002	FAR1	Prunus persica hypothetical protein (PRUPE_ppa001597mg) mRNA, complete cds
T_00063532	C3H	Prunus persica hypothetical protein (PRUPE_ppa001705mg) mRNA, complete cds
T_00028798	WRKY	Prunus persica hypothetical protein (PRUPE_ppa001924mg) mRNA, complete cds
T_00028799	WRKY	Prunus persica hypothetical protein (PRUPE_ppa001924mg) mRNA, complete cds
T_00056956	FAR1	Prunus persica hypothetical protein (PRUPE_ppa002003mg) mRNA, complete cds
T_00094813	FAR1	Prunus persica hypothetical protein (PRUPE_ppa002284mg) mRNA, complete cds
T_00094814	FAR1	Prunus persica hypothetical protein (PRUPE_ppa002284mg) mRNA, complete cds
T_00094815	FAR1	Prunus persica hypothetical protein (PRUPE_ppa002284mg) mRNA, complete cds
T_00032007	FAR1	Prunus persica hypothetical protein (PRUPE_ppa002379mg) mRNA, complete cds
T_00032009	FAR1	Prunus persica hypothetical protein (PRUPE_ppa002379mg) mRNA, complete cds
T_00037281	MYB->MYB-related	Prunus persica hypothetical protein (PRUPE_ppa003052mg) mRNA, complete cds
T_00066220	MYB->MYB	Prunus persica hypothetical protein (PRUPE_ppa003208mg) mRNA, complete cds
T_00066222	MYB->MYB	Prunus persica hypothetical protein (PRUPE_ppa003208mg) mRNA, complete cds
T_00066223	MYB->MYB	Prunus persica hypothetical protein (PRUPE_ppa003208mg) mRNA, complete cds
T_00066224	MYB->MYB	Prunus persica hypothetical protein (PRUPE_ppa003208mg) mRNA, complete cds
T_00066178	MYB->MYB	Prunus persica hypothetical protein (PRUPE_ppa003208mg) mRNA, complete cds
T_00066179	MYB->MYB	Prunus persica hypothetical protein (PRUPE_ppa003208mg) mRNA, complete cds
T_00066180	MYB->MYB	Prunus persica hypothetical protein (PRUPE_ppa003208mg) mRNA, complete cds
T_00066181	MYB->MYB	Prunus persica hypothetical protein (PRUPE_ppa003208mg) mRNA, complete cds
T_00066182	MYB->MYB-related	Prunus persica hypothetical protein (PRUPE_ppa003208mg) mRNA, complete cds
T_00066183	MYB->MYB-related	Prunus persica hypothetical protein (PRUPE_ppa003208mg) mRNA, complete cds
T_00045049	C2H2	Prunus persica hypothetical protein (PRUPE_ppa003844mg) mRNA, complete cds
T_00045050	C2H2	Prunus persica hypothetical protein (PRUPE_ppa003844mg) mRNA, complete cds
T_00063976	WRKY	Prunus persica hypothetical protein (PRUPE_ppa004042mg) mRNA, complete cds
T_00063977	WRKY	Prunus persica hypothetical protein (PRUPE_ppa004042mg) mRNA, complete cds
T_00012641	C2H2	Prunus persica hypothetical protein (PRUPE_ppa004346m2g) mRNA, partial cds
T_00055898	C2H2	Prunus persica hypothetical protein (PRUPE_ppa004447mg) mRNA, complete cds
T_00069983	C3H	Prunus persica hypothetical protein (PRUPE_ppa005056mg) mRNA, complete cds
T_00069984	C3H	Prunus persica hypothetical protein (PRUPE_ppa005056mg) mRNA, complete cds
T_00028749	GARP->GARP-G2-like	Prunus persica hypothetical protein (PRUPE_ppa005159mg) mRNA, complete cds
T_00028750	GARP->GARP-G2-like	Prunus persica hypothetical protein (PRUPE_ppa005159mg) mRNA, complete cds
T_00078179	GARP->GARP-G2-like	Prunus persica hypothetical protein (PRUPE_ppa005159mg) mRNA, complete cds
T_00078180	GARP->GARP-G2-like	Prunus persica hypothetical protein (PRUPE_ppa005159mg) mRNA, complete cds
T_00078181	GARP->GARP-G2-like	Prunus persica hypothetical protein (PRUPE_ppa005159mg) mRNA, complete cds
T_00078182	GARP->GARP-G2-like	Prunus persica hypothetical protein (PRUPE_ppa005159mg) mRNA, complete cds
T_00078183	GARP->GARP-G2-like	Prunus persica hypothetical protein (PRUPE_ppa005159mg) mRNA, complete cds
T_00078184	GARP->GARP-G2-like	Prunus persica hypothetical protein (PRUPE_ppa005159mg) mRNA, complete cds
T_00078185	GARP->GARP-G2-like	Prunus persica hypothetical protein (PRUPE_ppa005159mg) mRNA, complete cds
T_00078186	GARP->GARP-G2-like	Prunus persica hypothetical protein (PRUPE_ppa005159mg) mRNA, complete cds
T_00032916	E2F-DP	Prunus persica hypothetical protein (PRUPE_ppa005262mg) mRNA, complete cds
T_00041653	HB->HB-KNOX	Prunus persica hypothetical protein (PRUPE_ppa005712mg) mRNA, complete cds
T_00077922	Trihelix	Prunus persica hypothetical protein (PRUPE_ppa005739mg) mRNA, complete cds
T_00077923	Trihelix	Prunus persica hypothetical protein (PRUPE_ppa005739mg) mRNA, complete cds
T_00077623	C3H	Prunus persica hypothetical protein (PRUPE_ppa006002mg) mRNA, complete cds
T_00051349	bHLH	Prunus persica hypothetical protein (PRUPE_ppa008172mg) mRNA, complete cds
T_00051350	bHLH	Prunus persica hypothetical protein (PRUPE_ppa008172mg) mRNA, complete cds
T_00073593	BES1	Prunus persica hypothetical protein (PRUPE_ppa008637mg) mRNA, complete cds
T_00073594	BES1	Prunus persica hypothetical protein (PRUPE_ppa008637mg) mRNA, complete cds
T_00073595	BES1	Prunus persica hypothetical protein (PRUPE_ppa008637mg) mRNA, complete cds
T_00015454	HSF	Prunus persica hypothetical protein (PRUPE_ppa008830mg) mRNA, complete cds
T_00058868	NF-Y->NF-YC	Prunus persica hypothetical protein (PRUPE_ppa008839mg) mRNA, complete cds
T_00071081	BBR-BPC	Prunus persica hypothetical protein (PRUPE_ppa009765mg) mRNA, complete cds
T_00036985	C2C2->C2C2-YABBY	Prunus persica hypothetical protein (PRUPE_ppa011209mg) mRNA, complete cds
T_00036986	C2C2->C2C2-YABBY	Prunus persica hypothetical protein (PRUPE_ppa011209mg) mRNA, complete cds
T_00089935	PLATZ	Prunus persica hypothetical protein (PRUPE_ppa011266mg) mRNA, complete cds
T_00050315	MYB->MYB-related	Prunus persica hypothetical protein (PRUPE_ppa011549mg) mRNA, complete cds
T_00059537	RWP-RK	Prunus persica hypothetical protein (PRUPE_ppa011563mg) mRNA, complete cds
T_00080363	WRKY	Prunus persica hypothetical protein (PRUPE_ppa011910mg) mRNA, complete cds
T_00080364	WRKY	Prunus persica hypothetical protein (PRUPE_ppa011910mg) mRNA, complete cds
T_00010077	C2C2->C2C2-LSD	Prunus persica hypothetical protein (PRUPE_ppa012421mg) mRNA, complete cds
T_00010078	C2C2->C2C2-LSD	Prunus persica hypothetical protein (PRUPE_ppa012421mg) mRNA, complete cds
T_00010079	C2C2->C2C2-LSD	Prunus persica hypothetical protein (PRUPE_ppa012421mg) mRNA, complete cds
T_00010082	C2C2->C2C2-LSD	Prunus persica hypothetical protein (PRUPE_ppa012421mg) mRNA, complete cds
T_00066271	bZIP	Prunus persica hypothetical protein (PRUPE_ppa012507mg) mRNA, complete cds
T_00029624	LOB	Prunus persica hypothetical protein (PRUPE_ppa014964mg) mRNA, complete cds
T_00008535	GRF	Prunus persica hypothetical protein (PRUPE_ppa015791mg) mRNA, partial cds
T_00008536	GRF	Prunus persica hypothetical protein (PRUPE_ppa015791mg) mRNA, partial cds
T_00008537	GRF	Prunus persica hypothetical protein (PRUPE_ppa015791mg) mRNA, partial cds
T_00008538	GRF	Prunus persica hypothetical protein (PRUPE_ppa015791mg) mRNA, partial cds
T_00072316	GRAS	Prunus persica hypothetical protein (PRUPE_ppa017030mg) mRNA, complete cds
T_00072317	GRAS	Prunus persica hypothetical protein (PRUPE_ppa017030mg) mRNA, complete cds
T_00072318	GRAS	Prunus persica hypothetical protein (PRUPE_ppa017030mg) mRNA, complete cds
T_00072319	GRAS	Prunus persica hypothetical protein (PRUPE_ppa017030mg) mRNA, complete cds
T_00079859	RWP-RK	Prunus persica hypothetical protein (PRUPE_ppa018195mg) mRNA, complete cds
T_00081381	RWP-RK	Prunus persica hypothetical protein (PRUPE_ppa018195mg) mRNA, complete cds
T_00081382	RWP-RK	Prunus persica hypothetical protein (PRUPE_ppa018195mg) mRNA, complete cds
T_00081383	RWP-RK	Prunus persica hypothetical protein (PRUPE_ppa018195mg) mRNA, complete cds
T_00081385	RWP-RK	Prunus persica hypothetical protein (PRUPE_ppa018195mg) mRNA, complete cds
T_00081386	RWP-RK	Prunus persica hypothetical protein (PRUPE_ppa018195mg) mRNA, complete cds
T_00081387	RWP-RK	Prunus persica hypothetical protein (PRUPE_ppa018195mg) mRNA, complete cds
T_00073265	SBP	Prunus persica hypothetical protein (PRUPE_ppa022739mg) mRNA, complete cds
T_00023113	MYB->MYB-related	Prunus persica hypothetical protein (PRUPE_ppa023474mg) mRNA, complete cds
T_00011983	C2H2	Prunus persica hypothetical protein (PRUPE_ppa024429mg) mRNA, complete cds
T_00084925	HRT	Prunus persica hypothetical protein (PRUPE_ppa025028mg) mRNA, partial cds
T_00081283	C2H2	Prunus persica hypothetical protein (PRUPE_ppa025764mg) mRNA, complete cds
T_00042294	MADS->MADS-MIKC	Pyrus pyrifolia clone PpAGL11-1 AGL11 MADS-box protein mRNA, complete cds
T_00042297	MADS->MADS-MIKC	Pyrus pyrifolia clone PpAGL11-1 AGL11 MADS-box protein mRNA, complete cds
T_00073799	CAMTA	Ricinus communis calmodulin-binding transcription activator (camta), plants, putative, mRNA
T_00004779	VOZ	Ricinus communis conserved hypothetical protein, mRNA
T_00076546	HSF	Ricinus communis conserved hypothetical protein, mRNA
T_00076547	HSF	Ricinus communis conserved hypothetical protein, mRNA
T_00020006	AP2/ERF->AP2/ERF-ERF	Ricinus communis Dehydration-responsive element-binding protein 1B, putative, mRNA
T_00023264	AP2/ERF->AP2/ERF-ERF	Ricinus communis Dehydration-responsive element-binding protein 1B, putative, mRNA
T_00016563	bZIP	Ricinus communis DNA binding protein, putative, mRNA
T_00016564	bZIP	Ricinus communis DNA binding protein, putative, mRNA
T_00016565	bZIP	Ricinus communis DNA binding protein, putative, mRNA
T_00016566	bZIP	Ricinus communis DNA binding protein, putative, mRNA
T_00093097	MYB->MYB-related	Ricinus communis DNA binding protein, putative, mRNA
T_00093098	MYB->MYB-related	Ricinus communis DNA binding protein, putative, mRNA
T_00086286	HSF	Ricinus communis Heat shock factor protein, putative, mRNA
T_00008722	HB->HB-other	Ricinus communis homeobox protein, putative, mRNA
T_00007505	MYB->MYB-related	Ricinus communis hypothetical protein, mRNA
T_00025038	bHLH	Ricinus communis hypothetical protein, mRNA
T_00037872	MYB->MYB-related	Ricinus communis hypothetical protein, mRNA
T_00026652	MADS->MADS-MIKC	Ricinus communis mads box protein, putative, mRNA
T_00059086	C2H2	Ricinus communis nucleic acid binding protein, putative, mRNA
T_00004776	C2H2	Ricinus communis protein arnine n-methyltransferase, putative, mRNA
T_00023786	MYB->MYB	Ricinus communis r2r3-myb transcription factor, putative, mRNA
T_00067582	GARP->GARP-G2-like	Ricinus communis transcription factor, putative, mRNA
T_00004723	GARP->GARP-G2-like	Ricinus communis transcription factor, putative, mRNA
T_00071381	MYB->MYB-related	Ricinus communis triptychon and cpc, putative, mRNA
T_00073120	MYB->MYB-related	Ricinus communis triptychon and cpc, putative, mRNA
T_00079376	NAC	Rosa hybrid cultivar NAC domain protein 100 (NAC100) mRNA, complete cds
T_00091871	MYB->MYB-related	Rosa rugosa mRNA for putative MYB transcription factor (myb16 gene)
T_00004930	GRAS	Selanella moellendorffii GRAS-family protein (Sm_DELLA1), mRNA
T_00067278	HB->HB-BELL	Solanum etuberosum BEL14 protein mRNA, partial cds
T_00067279	HB->HB-BELL	Solanum etuberosum BEL14 protein mRNA, partial cds
T_00067280	HB->HB-BELL	Solanum etuberosum BEL14 protein mRNA, partial cds
T_00067281	HB->HB-other	Solanum etuberosum BEL14 protein mRNA, partial cds
T_00063398	WRKY	Solanum lycopersicum chromosome ch03, complete genome
T_00038721	AP2/ERF->AP2/ERF-ERF	Solanum pennellii chromosome ch01, complete genome
T_00037190	C3H	Solanum pennellii chromosome ch01, complete genome
T_00073477	HB->HB-WOX	Solanum pennellii chromosome ch03, complete genome
T_00073478	HB->HB-WOX	Solanum pennellii chromosome ch03, complete genome
T_00085147	TCP	Solanum pennellii chromosome ch11, complete genome
T_00017235	MADS->MADS-M-type	Solanum pennellii chromosome ch12, complete genome
T_00017236	MADS->MADS-M-type	Solanum pennellii chromosome ch12, complete genome
T_00000489	MYB->MYB-related	Solanum pimpinellifolium isolate LA1589 anthocyanin 1 (ANT1) mRNA, complete cds
T_00047118	MYB->MYB	Solanum tuberosum cultivar Gannongshu NO.5 MYB113 (MYB113-2) mRNA, MYB113-2-red allele, complete cds
T_00048789	NAC	Solanum tuberosum NO APICAL MERISTEM (NAM), mRNA_x0001_|219394465|gb|FJ435166.1| Solanum tuberosum NO APICAL MERISTEM (NAM) mRNA, complete cds
T_00017049	HB->HB-KNOX	Terniopsis minor TmSTM mRNA for shoot meristemless ortholog, complete cds
T_00017050	HB->HB-other	Terniopsis minor TmSTM mRNA for shoot meristemless ortholog, complete cds
T_00025033	bHLH	Theobroma cacao Basic helix-loop-helix DNA-binding superfamily protein, putative (TCM_006602) mRNA, complete cds
T_00075182	bHLH	Theobroma cacao Basic helix-loop-helix DNA-binding superfamily protein, putative isoform 1 (TCM_017336) mRNA, complete cds
T_00033513	BES1	Theobroma cacao Beta-amylase 2 (TCM_016719) mRNA, complete cds
T_00017184	Trihelix	Theobroma cacao Duplicated homeodomain-like superfamily protein, putative (TCM_022457) mRNA, complete cds
T_00071857	bZIP	Theobroma cacao G-box binding factor 3, putative isoform 4 (TCM_005210) mRNA, complete cds
T_00071858	bZIP	Theobroma cacao G-box binding factor 3, putative isoform 4 (TCM_005210) mRNA, complete cds
T_00071859	bZIP	Theobroma cacao G-box binding factor 3, putative isoform 4 (TCM_005210) mRNA, complete cds
T_00085941	GRAS	Theobroma cacao GRAS family transcription factor, putative (TCM_041813) mRNA, complete cds
T_00046474	GRF	Theobroma cacao Growth-regulating factor 1 (TCM_034655) mRNA, complete cds
T_00079481	HB->HB-other	Theobroma cacao Homeobox-leucine zipper protein 4 / HD-ZIP protein (TCM_015919) mRNA, complete cds
T_00093094	GARP->GARP-G2-like	Theobroma cacao Homeodomain-like superfamily protein, putative (TCM_000558) mRNA, complete cds
T_00062834	AP2/ERF->AP2/ERF-ERF	Theobroma cacao Integrase-type DNA-binding superfamily protein (TCM_027394) mRNA, complete cds
T_00091741	bHLH	Theobroma cacao LJRHL1-like 1 (TCM_037077) mRNA, complete cds
T_00025453	MYB->MYB-related	Theobroma cacao Myb domain protein 62, putative (TCM_009642) mRNA, complete cds
T_00038597	MYB->MYB	Theobroma cacao MYB-like 102 (TCM_030009) mRNA, complete cds
T_00036825	GRAS	Theobroma cacao SCARECROW-like 1 isoform 2 (TCM_035362) mRNA, complete cds
T_00036826	GRAS	Theobroma cacao SCARECROW-like 1 isoform 2 (TCM_035362) mRNA, complete cds
T_00036827	GRAS	Theobroma cacao SCARECROW-like 1 isoform 2 (TCM_035362) mRNA, complete cds
T_00036828	GRAS	Theobroma cacao SCARECROW-like 1 isoform 2 (TCM_035362) mRNA, complete cds
T_00036829	GRAS	Theobroma cacao SCARECROW-like 1 isoform 2 (TCM_035362) mRNA, complete cds
[truncated: 15 more rows]

## Sheet: TR
Supplemental Table S9
TRs identified in C. sativa.
TR	family	NR_annotation
TCONS_00085671	SET	||||_Theobroma cacao SET domain protein (TCM_038443) mRNA, complete cds
TCONS_00064511	Others	||||_Theobroma cacao Pseudo response regulator, putative isoform 10 (TCM_043038) mRNA, partial cds
TCONS_00064504	Others	||||_Theobroma cacao Pseudo response regulator isoform 11 (TCM_043038) mRNA, complete cds
TCONS_00064505	Others	||||_Theobroma cacao Pseudo response regulator isoform 11 (TCM_043038) mRNA, complete cds
TCONS_00064506	Others	||||_Theobroma cacao Pseudo response regulator isoform 11 (TCM_043038) mRNA, complete cds
TCONS_00064507	Others	||||_Theobroma cacao Pseudo response regulator isoform 11 (TCM_043038) mRNA, complete cds
TCONS_00064508	Others	||||_Theobroma cacao Pseudo response regulator isoform 11 (TCM_043038) mRNA, complete cds
TCONS_00064510	Others	||||_Theobroma cacao Pseudo response regulator isoform 11 (TCM_043038) mRNA, complete cds
TCONS_00064513	Others	||||_Theobroma cacao Pseudo response regulator isoform 11 (TCM_043038) mRNA, complete cds
TCONS_00064514	Others	||||_Theobroma cacao Pseudo response regulator isoform 11 (TCM_043038) mRNA, complete cds
TCONS_00014156	PHD	||||_Theobroma cacao PHD finger family protein / bromo-adjacent domain-containing protein isoform 1 (TCM_006822) mRNA, complete cds
TCONS_00008310	SNF2	||||_Theobroma cacao Helicase protein with RING/U-box domain isoform 5 (TCM_011915) mRNA, complete cds
TCONS_00031870	SNF2	||||_Theobroma cacao Helicase protein with RING/U-box domain (TCM_020832) mRNA, complete cds
TCONS_00088620	TRAF	||||_Sorghum bicolor hypothetical protein, mRNA
TCONS_00088621	TRAF	||||_Sorghum bicolor hypothetical protein, mRNA
TCONS_00088622	TRAF	||||_Sorghum bicolor hypothetical protein, mRNA
TCONS_00088623	TRAF	||||_Sorghum bicolor hypothetical protein, mRNA
TCONS_00089324	TRAF	||||_Ricinus communis Speckle-type POZ protein, putative, mRNA
TCONS_00009043	TRAF	||||_Ricinus communis protein binding protein, putative, mRNA
TCONS_00009045	TRAF	||||_Ricinus communis protein binding protein, putative, mRNA
TCONS_00061123	Others	||||_Ricinus communis histidine kinase 1, 2, 3 plant, putative, mRNA
TCONS_00046774	Rcd1-like	||||_Ricinus communis Cell differentiation protein rcd1, putative, mRNA
TCONS_00046775	Rcd1-like	||||_Ricinus communis Cell differentiation protein rcd1, putative, mRNA
TCONS_00046776	Rcd1-like	||||_Ricinus communis Cell differentiation protein rcd1, putative, mRNA
TCONS_00046777	Rcd1-like	||||_Ricinus communis Cell differentiation protein rcd1, putative, mRNA
TCONS_00046778	Rcd1-like	||||_Ricinus communis Cell differentiation protein rcd1, putative, mRNA
TCONS_00046779	Rcd1-like	||||_Ricinus communis Cell differentiation protein rcd1, putative, mRNA
TCONS_00046780	Rcd1-like	||||_Ricinus communis Cell differentiation protein rcd1, putative, mRNA
TCONS_00046781	Rcd1-like	||||_Ricinus communis Cell differentiation protein rcd1, putative, mRNA
TCONS_00046782	Rcd1-like	||||_Ricinus communis Cell differentiation protein rcd1, putative, mRNA
TCONS_00046783	Rcd1-like	||||_Ricinus communis Cell differentiation protein rcd1, putative, mRNA
TCONS_00026459	SET	||||_Ricinus communis [ribulose-bisphosphate carboxylase]-lysine N-methyltransferase, putative, mRNA
TCONS_00090509	SET	||||_Ricinus communis [ribulose-bisphosphate carboxylase]-lysine N-methyltransferase, putative, mRNA
TCONS_00057016	SNF2	||||_Prunus persica hypothetical protein (PRUPE_ppa024990mg) mRNA, complete cds
TCONS_00057017	SNF2	||||_Prunus persica hypothetical protein (PRUPE_ppa024990mg) mRNA, complete cds
TCONS_00057018	SNF2	||||_Prunus persica hypothetical protein (PRUPE_ppa024990mg) mRNA, complete cds
TCONS_00067399	SNF2	||||_Prunus persica hypothetical protein (PRUPE_ppa024484mg) mRNA, complete cds
TCONS_00067400	SNF2	||||_Prunus persica hypothetical protein (PRUPE_ppa024484mg) mRNA, complete cds
TCONS_00055415	GNAT	||||_Prunus persica hypothetical protein (PRUPE_ppa022441mg) mRNA, complete cds
TCONS_00087610	SET	||||_Prunus persica hypothetical protein (PRUPE_ppa020680mg) mRNA, complete cds
TCONS_00087611	SET	||||_Prunus persica hypothetical protein (PRUPE_ppa020680mg) mRNA, complete cds
TCONS_00087651	SET	||||_Prunus persica hypothetical protein (PRUPE_ppa020680mg) mRNA, complete cds
TCONS_00087652	SET	||||_Prunus persica hypothetical protein (PRUPE_ppa020680mg) mRNA, complete cds
TCONS_00082158	SET	||||_Prunus persica hypothetical protein (PRUPE_ppa020529mg) mRNA, partial cds
TCONS_00040781	GNAT	||||_Prunus persica hypothetical protein (PRUPE_ppa012704mg) mRNA, complete cds
TCONS_00031998	AUX/IAA	||||_Prunus persica hypothetical protein (PRUPE_ppa010698mg) mRNA, complete cds
TCONS_00031999	AUX/IAA	||||_Prunus persica hypothetical protein (PRUPE_ppa010698mg) mRNA, complete cds
TCONS_00086973	AUX/IAA	||||_Prunus persica hypothetical protein (PRUPE_ppa008953mg) mRNA, complete cds
TCONS_00012893	SWI/SNF-SWI3	||||_Prunus persica hypothetical protein (PRUPE_ppa003602mg) mRNA, complete cds
TCONS_00082121	GNAT	||||_Prunus persica hypothetical protein (PRUPE_ppa002783mg) mRNA, complete cds
TCONS_00082123	GNAT	||||_Prunus persica hypothetical protein (PRUPE_ppa002783mg) mRNA, complete cds
TCONS_00082124	GNAT	||||_Prunus persica hypothetical protein (PRUPE_ppa002783mg) mRNA, complete cds
TCONS_00086722	SNF2	||||_Prunus persica hypothetical protein (PRUPE_ppa001303mg) mRNA, complete cds
TCONS_00086723	SNF2	||||_Prunus persica hypothetical protein (PRUPE_ppa001303mg) mRNA, complete cds
TCONS_00012468	SET	||||_Prunus persica hypothetical protein (PRUPE_ppa000624mg) mRNA, complete cds
TCONS_00033045	PHD	||||_Prunus persica hypothetical protein (PRUPE_ppa000574mg) mRNA, complete cds
TCONS_00033046	PHD	||||_Prunus persica hypothetical protein (PRUPE_ppa000574mg) mRNA, complete cds
TCONS_00033047	PHD	||||_Prunus persica hypothetical protein (PRUPE_ppa000574mg) mRNA, complete cds
TCONS_00033048	SET	||||_Prunus persica hypothetical protein (PRUPE_ppa000574mg) mRNA, complete cds
TCONS_00033049	PHD	||||_Prunus persica hypothetical protein (PRUPE_ppa000574mg) mRNA, complete cds
TCONS_00033050	PHD	||||_Prunus persica hypothetical protein (PRUPE_ppa000574mg) mRNA, complete cds
TCONS_00033051	PHD	||||_Prunus persica hypothetical protein (PRUPE_ppa000574mg) mRNA, complete cds
TCONS_00033052	PHD	||||_Prunus persica hypothetical protein (PRUPE_ppa000574mg) mRNA, complete cds
TCONS_00033053	PHD	||||_Prunus persica hypothetical protein (PRUPE_ppa000574mg) mRNA, complete cds
TCONS_00033054	PHD	||||_Prunus persica hypothetical protein (PRUPE_ppa000574mg) mRNA, complete cds
TCONS_00043793	Others	||||_Prunus persica hypothetical protein (PRUPE_ppa000224mg) mRNA, complete cds
TCONS_00043798	Others	||||_Prunus persica hypothetical protein (PRUPE_ppa000224mg) mRNA, complete cds
TCONS_00043800	Others	||||_Prunus persica hypothetical protein (PRUPE_ppa000224mg) mRNA, complete cds
TCONS_00043802	Others	||||_Prunus persica hypothetical protein (PRUPE_ppa000224mg) mRNA, complete cds
TCONS_00065977	PHD	||||_Prunus persica hypothetical protein (PRUPE_ppa000177mg) mRNA, complete cds
TCONS_00065978	PHD	||||_Prunus persica hypothetical protein (PRUPE_ppa000177mg) mRNA, complete cds
TCONS_00065979	PHD	||||_Prunus persica hypothetical protein (PRUPE_ppa000177mg) mRNA, complete cds
TCONS_00038839	SNF2	||||_PREDICTED: Vitis vinifera uncharacterized ATP-dependent helicase C23E6.02 (LOC100256075), transcript variant X2, mRNA
TCONS_00038841	SNF2	||||_PREDICTED: Vitis vinifera uncharacterized ATP-dependent helicase C23E6.02 (LOC100256075), transcript variant X2, mRNA
TCONS_00057858	Others	||||_PREDICTED: Vitis vinifera putative zinc finger protein At1g68190 (LOC100252747), mRNA
TCONS_00060409	Others	||||_PREDICTED: Vitis vinifera putative zinc finger protein At1g68190 (LOC100252747), mRNA
TCONS_00034696	Jumonji	||||_PREDICTED: Vitis vinifera putative lysine-specific demethylase JMJD5 (LOC100267241), transcript variant X2, mRNA
TCONS_00055126	Jumonji	||||_PREDICTED: Vitis vinifera putative lysine-specific demethylase JMJD5 (LOC100267241), transcript variant X2, mRNA
TCONS_00031773	PHD	||||_PREDICTED: Vitis vinifera PHD finger protein At1g33420 (LOC100256176), mRNA
TCONS_00031774	PHD	||||_PREDICTED: Vitis vinifera PHD finger protein At1g33420 (LOC100256176), mRNA
TCONS_00027653	GNAT	||||_PREDICTED: Vitis vinifera N-alpha-acetyltransferase 20 (LOC100252851), mRNA
TCONS_00054318	PHD	||||_PREDICTED: Vitis vinifera lysine-specific demethylase lid (LOC100261599), transcript variant X4, mRNA
TCONS_00012191	Jumonji	||||_PREDICTED: Vitis vinifera lysine-specific demethylase JMJ25-like (LOC100250303), transcript variant X3, mRNA
TCONS_00042165	SET	||||_PREDICTED: Vitis vinifera histone-lysine N-methyltransferase SUVR3 (LOC100260473), mRNA
TCONS_00042166	SET	||||_PREDICTED: Vitis vinifera histone-lysine N-methyltransferase SUVR3 (LOC100260473), mRNA
TCONS_00042167	SET	||||_PREDICTED: Vitis vinifera histone-lysine N-methyltransferase SUVR3 (LOC100260473), mRNA
TCONS_00005682	Others	||||_PREDICTED: Vitis vinifera histidine kinase 2 (LOC100263145), transcript variant X3, mRNA
TCONS_00061876	GNAT	||||_PREDICTED: Vigna radiata var. radiata probable N-acetyltransferase HLS1-like (LOC106778652), mRNA
TCONS_00045574	Others	||||_PREDICTED: Tarenaya hassleriana two-component response regulator-like APRR9 (LOC104827642), transcript variant X2, mRNA
TCONS_00064479	TAZ	||||_PREDICTED: Solanum lycopersicum BTB/POZ and TAZ domain-containing protein 1 (LOC101253881), mRNA
TCONS_00086883	Others	||||_PREDICTED: Sesamum indicum zinc finger protein CONSTANS-LIKE 14-like (LOC105168461), mRNA
TCONS_00087601	Others	||||_PREDICTED: Sesamum indicum B-box zinc finger protein 22 (LOC105176918), mRNA
TCONS_00087602	Others	||||_PREDICTED: Sesamum indicum B-box zinc finger protein 22 (LOC105176918), mRNA
TCONS_00087603	Others	||||_PREDICTED: Sesamum indicum B-box zinc finger protein 22 (LOC105176918), mRNA
TCONS_00010188	TRAF	||||_PREDICTED: Sesamum indicum ARM REPEAT PROTEIN INTERACTING WITH ABF2-like (LOC105165291), mRNA
TCONS_00070690	SWI/SNF-BAF60b	||||_PREDICTED: Pyrus x bretschneideri uncharacterized protein At5g08430 (LOC103967919), mRNA
TCONS_00070691	SWI/SNF-BAF60b	||||_PREDICTED: Pyrus x bretschneideri uncharacterized protein At5g08430 (LOC103967919), mRNA
TCONS_00070648	Others	||||_PREDICTED: Pyrus x bretschneideri uncharacterized LOC103959692 (LOC103959692), mRNA
TCONS_00024925	Others	||||_PREDICTED: Pyrus x bretschneideri uncharacterized LOC103959692 (LOC103959692), mRNA
TCONS_00030768	SNF2	||||_PREDICTED: Pyrus x bretschneideri putative SWI/SNF-related matrix-associated actin-dependent regulator of chromatin subfamily A member 3-like 2 (LOC103960939), transcript variant X2, mRNA
TCONS_00030769	SNF2	||||_PREDICTED: Pyrus x bretschneideri putative SWI/SNF-related matrix-associated actin-dependent regulator of chromatin subfamily A member 3-like 2 (LOC103960939), transcript variant X2, mRNA
TCONS_00030770	SNF2	||||_PREDICTED: Pyrus x bretschneideri putative SWI/SNF-related matrix-associated actin-dependent regulator of chromatin subfamily A member 3-like 2 (LOC103960939), transcript variant X2, mRNA
TCONS_00035949	SET	||||_PREDICTED: Pyrus x bretschneideri muscle M-line assembly protein unc-89-like (LOC103953707), transcript variant X2, mRNA
TCONS_00035950	SET	||||_PREDICTED: Pyrus x bretschneideri muscle M-line assembly protein unc-89-like (LOC103953707), transcript variant X2, mRNA
TCONS_00067338	MED7	||||_PREDICTED: Pyrus x bretschneideri mediator of RNA polymerase II transcription subunit 7a-like (LOC103928533), transcript variant X3, mRNA
TCONS_00008573	SET	||||_PREDICTED: Pyrus x bretschneideri histone-lysine N-methyltransferase, H3 lysine-9 specific SUVH4-like (LOC103950404), mRNA
TCONS_00036189	TAZ	||||_PREDICTED: Pyrus x bretschneideri histone acetyltransferase HAC1-like (LOC103936848), transcript variant X3, mRNA
TCONS_00036192	TAZ	||||_PREDICTED: Pyrus x bretschneideri histone acetyltransferase HAC1-like (LOC103936848), transcript variant X3, mRNA
TCONS_00036193	TAZ	||||_PREDICTED: Pyrus x bretschneideri histone acetyltransferase HAC1-like (LOC103936848), transcript variant X3, mRNA
TCONS_00066389	Others	||||_PREDICTED: Prunus mume zinc finger protein CONSTANS-LIKE 2 (LOC103329622), mRNA
TCONS_00038323	Others	||||_PREDICTED: Prunus mume zinc finger protein CONSTANS-LIKE 2 (LOC103329622), mRNA
TCONS_00063533	SWI/SNF-BAF60b	||||_PREDICTED: Prunus mume zinc finger CCCH domain-containing protein 19 (LOC103335612), mRNA
TCONS_00063534	SWI/SNF-BAF60b	||||_PREDICTED: Prunus mume zinc finger CCCH domain-containing protein 19 (LOC103335612), mRNA
TCONS_00022078	PHD	||||_PREDICTED: Prunus mume uncharacterized LOC103339786 (LOC103339786), mRNA
TCONS_00022080	PHD	||||_PREDICTED: Prunus mume uncharacterized LOC103339786 (LOC103339786), mRNA
TCONS_00022081	PHD	||||_PREDICTED: Prunus mume uncharacterized LOC103339786 (LOC103339786), mRNA
TCONS_00022082	PHD	||||_PREDICTED: Prunus mume uncharacterized LOC103339786 (LOC103339786), mRNA
TCONS_00047488	mTERF	||||_PREDICTED: Prunus mume uncharacterized LOC103335654 (LOC103335654), transcript variant X1, mRNA
TCONS_00047489	mTERF	||||_PREDICTED: Prunus mume uncharacterized LOC103335654 (LOC103335654), transcript variant X1, mRNA
TCONS_00047490	mTERF	||||_PREDICTED: Prunus mume uncharacterized LOC103335654 (LOC103335654), transcript variant X1, mRNA
TCONS_00047491	mTERF	||||_PREDICTED: Prunus mume uncharacterized LOC103335654 (LOC103335654), transcript variant X1, mRNA
TCONS_00047492	mTERF	||||_PREDICTED: Prunus mume uncharacterized LOC103335654 (LOC103335654), transcript variant X1, mRNA
TCONS_00066609	SET	||||_PREDICTED: Prunus mume uncharacterized LOC103331962 (LOC103331962), transcript variant X1, mRNA
TCONS_00019357	SET	||||_PREDICTED: Prunus mume uncharacterized LOC103330802 (LOC103330802), mRNA
TCONS_00019366	SET	||||_PREDICTED: Prunus mume uncharacterized LOC103330802 (LOC103330802), mRNA
TCONS_00019372	SET	||||_PREDICTED: Prunus mume uncharacterized LOC103330802 (LOC103330802), mRNA
TCONS_00019375	SET	||||_PREDICTED: Prunus mume uncharacterized LOC103330802 (LOC103330802), mRNA
TCONS_00016308	SNF2	||||_PREDICTED: Prunus mume transcriptional regulator ATRX (LOC103318713), mRNA
TCONS_00016309	SNF2	||||_PREDICTED: Prunus mume transcriptional regulator ATRX (LOC103318713), mRNA
TCONS_00016310	SNF2	||||_PREDICTED: Prunus mume transcriptional regulator ATRX (LOC103318713), mRNA
TCONS_00016311	SNF2	||||_PREDICTED: Prunus mume transcriptional regulator ATRX (LOC103318713), mRNA
TCONS_00016312	SNF2	||||_PREDICTED: Prunus mume transcriptional regulator ATRX (LOC103318713), mRNA
TCONS_00038836	SNF2	||||_PREDICTED: Prunus mume transcription termination factor 2 (LOC103321108), transcript variant X3, mRNA
TCONS_00038837	SNF2	||||_PREDICTED: Prunus mume transcription termination factor 2 (LOC103321108), transcript variant X3, mRNA
TCONS_00038838	SNF2	||||_PREDICTED: Prunus mume transcription termination factor 2 (LOC103321108), transcript variant X3, mRNA
TCONS_00038840	SNF2	||||_PREDICTED: Prunus mume transcription termination factor 2 (LOC103321108), transcript variant X3, mRNA
TCONS_00065531	SNF2	||||_PREDICTED: Prunus mume TATA-binding protein-associated factor BTAF1 (LOC103319262), mRNA
TCONS_00065532	SNF2	||||_PREDICTED: Prunus mume TATA-binding protein-associated factor BTAF1 (LOC103319262), mRNA
TCONS_00023672	SNF2	||||_PREDICTED: Prunus mume SWI/SNF-related matrix-associated actin-dependent regulator of chromatin subfamily A containing DEAD/H box 1 homolog (LOC103321016), mRNA
TCONS_00023673	SNF2	||||_PREDICTED: Prunus mume SWI/SNF-related matrix-associated actin-dependent regulator of chromatin subfamily A containing DEAD/H box 1 homolog (LOC103321016), mRNA
TCONS_00023674	SNF2	||||_PREDICTED: Prunus mume SWI/SNF-related matrix-associated actin-dependent regulator of chromatin subfamily A containing DEAD/H box 1 homolog (LOC103321016), mRNA
TCONS_00023675	SNF2	||||_PREDICTED: Prunus mume SWI/SNF-related matrix-associated actin-dependent regulator of chromatin subfamily A containing DEAD/H box 1 homolog (LOC103321016), mRNA
TCONS_00023676	SNF2	||||_PREDICTED: Prunus mume SWI/SNF-related matrix-associated actin-dependent regulator of chromatin subfamily A containing DEAD/H box 1 homolog (LOC103321016), mRNA
TCONS_00023677	SNF2	||||_PREDICTED: Prunus mume SWI/SNF-related matrix-associated actin-dependent regulator of chromatin subfamily A containing DEAD/H box 1 homolog (LOC103321016), mRNA
TCONS_00023678	SNF2	||||_PREDICTED: Prunus mume SWI/SNF-related matrix-associated actin-dependent regulator of chromatin subfamily A containing DEAD/H box 1 homolog (LOC103321016), mRNA
TCONS_00056390	Others	||||_PREDICTED: Prunus mume riboflavin synthase (LOC103328537), transcript variant X2, mRNA
TCONS_00056391	Others	||||_PREDICTED: Prunus mume riboflavin synthase (LOC103328537), transcript variant X2, mRNA
TCONS_00087075	IWS1	||||_PREDICTED: Prunus mume protein IWS1 homolog (LOC103336822), transcript variant X3, mRNA_x0001_|645265444||XM_008239932.1| PREDICTED: Prunus mume protein IWS1 homolog (LOC103336822), transcript variant X4, mRNA
TCONS_00044160	Others	||||_PREDICTED: Prunus mume protein DA1-related 1-like (LOC103340023), transcript variant X2, mRNA
TCONS_00044161	Others	||||_PREDICTED: Prunus mume protein DA1-related 1-like (LOC103340023), transcript variant X2, mRNA
TCONS_00044162	Others	||||_PREDICTED: Prunus mume protein DA1-related 1-like (LOC103340023), transcript variant X2, mRNA
TCONS_00043943	Others	||||_PREDICTED: Prunus mume pollen-specific protein SF3-like (LOC103337489), mRNA
TCONS_00043944	Others	||||_PREDICTED: Prunus mume pollen-specific protein SF3-like (LOC103337489), mRNA
TCONS_00043946	Others	||||_PREDICTED: Prunus mume pollen-specific protein SF3-like (LOC103337489), mRNA
TCONS_00067644	PHD	||||_PREDICTED: Prunus mume orin recognition complex subunit 1-like (LOC103326681), mRNA
TCONS_00021571	GNAT	||||_PREDICTED: Prunus mume N-alpha-acetyltransferase 11 (LOC103330713), mRNA
TCONS_00036042	IWS1	||||_PREDICTED: Prunus mume microtubule-associated protein futsch (LOC103338311), mRNA
TCONS_00036043	IWS1	||||_PREDICTED: Prunus mume microtubule-associated protein futsch (LOC103338311), mRNA
TCONS_00036044	IWS1	||||_PREDICTED: Prunus mume microtubule-associated protein futsch (LOC103338311), mRNA
TCONS_00036045	IWS1	||||_PREDICTED: Prunus mume microtubule-associated protein futsch (LOC103338311), mRNA
TCONS_00049398	Jumonji	||||_PREDICTED: Prunus mume jmjC domain-containing protein 4 (LOC103343094), mRNA
TCONS_00049399	Jumonji	||||_PREDICTED: Prunus mume jmjC domain-containing protein 4 (LOC103343094), mRNA
TCONS_00049400	Jumonji	||||_PREDICTED: Prunus mume jmjC domain-containing protein 4 (LOC103343094), mRNA
TCONS_00049401	Jumonji	||||_PREDICTED: Prunus mume jmjC domain-containing protein 4 (LOC103343094), mRNA
TCONS_00083033	SET	||||_PREDICTED: Prunus mume histone-lysine N-methyltransferase, H3 lysine-9 specific SUVH4-like (LOC103322284), mRNA
TCONS_00083034	SET	||||_PREDICTED: Prunus mume histone-lysine N-methyltransferase, H3 lysine-9 specific SUVH4-like (LOC103322284), mRNA
TCONS_00083035	SET	||||_PREDICTED: Prunus mume histone-lysine N-methyltransferase, H3 lysine-9 specific SUVH4-like (LOC103322284), mRNA
TCONS_00083036	SET	||||_PREDICTED: Prunus mume histone-lysine N-methyltransferase, H3 lysine-9 specific SUVH4-like (LOC103322284), mRNA
TCONS_00030814	SET	||||_PREDICTED: Prunus mume histone-lysine N-methyltransferase, H3 lysine-9 specific SUVH4 (LOC103330434), transcript variant X1, mRNA
TCONS_00030815	SET	||||_PREDICTED: Prunus mume histone-lysine N-methyltransferase, H3 lysine-9 specific SUVH4 (LOC103330434), transcript variant X1, mRNA
TCONS_00030816	SET	||||_PREDICTED: Prunus mume histone-lysine N-methyltransferase, H3 lysine-9 specific SUVH4 (LOC103330434), transcript variant X1, mRNA
TCONS_00030817	SET	||||_PREDICTED: Prunus mume histone-lysine N-methyltransferase, H3 lysine-9 specific SUVH4 (LOC103330434), transcript variant X1, mRNA
TCONS_00037322	SET	||||_PREDICTED: Prunus mume histone-lysine N-methyltransferase SUVR3 (LOC103342301), mRNA
TCONS_00027399	SET	||||_PREDICTED: Prunus mume histone-lysine N-methyltransferase EZA1 (LOC103334006), transcript variant X2, mRNA
TCONS_00027400	SET	||||_PREDICTED: Prunus mume histone-lysine N-methyltransferase EZA1 (LOC103334006), transcript variant X2, mRNA
TCONS_00027401	SET	||||_PREDICTED: Prunus mume histone-lysine N-methyltransferase EZA1 (LOC103334006), transcript variant X2, mRNA
TCONS_00027402	SET	||||_PREDICTED: Prunus mume histone-lysine N-methyltransferase EZA1 (LOC103334006), transcript variant X2, mRNA
TCONS_00059695	SET	||||_PREDICTED: Prunus mume histone-lysine N-methyltransferase CLF (LOC103339907), mRNA
TCONS_00044363	SET	||||_PREDICTED: Prunus mume histone-lysine N-methyltransferase CLF (LOC103339907), mRNA
TCONS_00012469	PHD	||||_PREDICTED: Prunus mume histone-lysine N-methyltransferase ATX5 (LOC103333638), mRNA
TCONS_00012470	PHD	||||_PREDICTED: Prunus mume histone-lysine N-methyltransferase ATX5 (LOC103333638), mRNA
TCONS_00012471	PHD	||||_PREDICTED: Prunus mume histone-lysine N-methyltransferase ATX5 (LOC103333638), mRNA
TCONS_00012472	PHD	||||_PREDICTED: Prunus mume histone-lysine N-methyltransferase ATX5 (LOC103333638), mRNA
TCONS_00012473	PHD	||||_PREDICTED: Prunus mume histone-lysine N-methyltransferase ATX5 (LOC103333638), mRNA
TCONS_00012474	PHD	||||_PREDICTED: Prunus mume histone-lysine N-methyltransferase ATX5 (LOC103333638), mRNA
TCONS_00012475	PHD	||||_PREDICTED: Prunus mume histone-lysine N-methyltransferase ATX5 (LOC103333638), mRNA
TCONS_00058456	PHD	||||_PREDICTED: Prunus mume histone-lysine N-methyltransferase ATX5 (LOC103333638), mRNA
TCONS_00058457	PHD	||||_PREDICTED: Prunus mume histone-lysine N-methyltransferase ATX5 (LOC103333638), mRNA
TCONS_00085667	SET	||||_PREDICTED: Prunus mume histone-lysine N-methyltransferase ASHR3 (LOC103323381), mRNA
TCONS_00085668	SET	||||_PREDICTED: Prunus mume histone-lysine N-methyltransferase ASHR3 (LOC103323381), mRNA
TCONS_00085669	SET	||||_PREDICTED: Prunus mume histone-lysine N-methyltransferase ASHR3 (LOC103323381), mRNA
TCONS_00085670	SET	||||_PREDICTED: Prunus mume histone-lysine N-methyltransferase ASHR3 (LOC103323381), mRNA
TCONS_00085672	SET	||||_PREDICTED: Prunus mume histone-lysine N-methyltransferase ASHR3 (LOC103323381), mRNA
TCONS_00057980	SET	||||_PREDICTED: Prunus mume histone-lysine N-methyltransferase ASHR3 (LOC103323381), mRNA
TCONS_00057981	SET	||||_PREDICTED: Prunus mume histone-lysine N-methyltransferase ASHR3 (LOC103323381), mRNA
TCONS_00057985	SET	||||_PREDICTED: Prunus mume histone-lysine N-methyltransferase ASHR3 (LOC103323381), mRNA
TCONS_00057987	SET	||||_PREDICTED: Prunus mume histone-lysine N-methyltransferase ASHR3 (LOC103323381), mRNA
TCONS_00033625	SET	||||_PREDICTED: Prunus mume histone-lysine N-methyltransferase ASHH2 (LOC103319764), mRNA
TCONS_00051825	GNAT	||||_PREDICTED: Prunus mume histone acetyltransferase GCN5 (LOC103334174), mRNA
TCONS_00051826	GNAT	||||_PREDICTED: Prunus mume histone acetyltransferase GCN5 (LOC103334174), mRNA
TCONS_00076378	Others	||||_PREDICTED: Prunus mume histidine kinase 5 (LOC103320675), mRNA
TCONS_00076379	Others	||||_PREDICTED: Prunus mume histidine kinase 5 (LOC103320675), mRNA
TCONS_00067401	SNF2	||||_PREDICTED: Prunus mume DNA repair and recombination protein RAD54 (LOC103335284), mRNA
TCONS_00019939	SNF2	||||_PREDICTED: Prunus mume DNA helicase INO80 (LOC103342429), transcript variant X3, mRNA
TCONS_00019940	SNF2	||||_PREDICTED: Prunus mume DNA helicase INO80 (LOC103342429), transcript variant X3, mRNA
TCONS_00072972	SNF2	||||_PREDICTED: Prunus mume DNA helicase INO80 (LOC103342429), transcript variant X3, mRNA
TCONS_00072973	SNF2	||||_PREDICTED: Prunus mume DNA helicase INO80 (LOC103342429), transcript variant X3, mRNA
TCONS_00042737	SNF2	||||_PREDICTED: Prunus mume chromodomain-helicase-DNA-binding protein 1 (LOC103326784), mRNA
TCONS_00042738	SNF2	||||_PREDICTED: Prunus mume chromodomain-helicase-DNA-binding protein 1 (LOC103326784), mRNA
TCONS_00042739	SNF2	||||_PREDICTED: Prunus mume chromodomain-helicase-DNA-binding protein 1 (LOC103326784), mRNA
TCONS_00042740	SNF2	||||_PREDICTED: Prunus mume chromodomain-helicase-DNA-binding protein 1 (LOC103326784), mRNA
TCONS_00042741	SNF2	||||_PREDICTED: Prunus mume chromodomain-helicase-DNA-binding protein 1 (LOC103326784), mRNA
TCONS_00042743	SNF2	||||_PREDICTED: Prunus mume chromodomain-helicase-DNA-binding protein 1 (LOC103326784), mRNA
TCONS_00042744	SNF2	||||_PREDICTED: Prunus mume chromodomain-helicase-DNA-binding protein 1 (LOC103326784), mRNA
TCONS_00042745	SNF2	||||_PREDICTED: Prunus mume chromodomain-helicase-DNA-binding protein 1 (LOC103326784), mRNA
TCONS_00027003	SNF2	||||_PREDICTED: Prunus mume chromatin structure-remodeling complex protein SYD (LOC103322915), mRNA
TCONS_00027004	SNF2	||||_PREDICTED: Prunus mume chromatin structure-remodeling complex protein SYD (LOC103322915), mRNA
TCONS_00027005	SNF2	||||_PREDICTED: Prunus mume chromatin structure-remodeling complex protein SYD (LOC103322915), mRNA
TCONS_00005200	TRAF	||||_PREDICTED: Prunus mume BTB/POZ domain-containing protein At1g67900 (LOC103321841), mRNA
TCONS_00003413	TRAF	||||_PREDICTED: Prunus mume BTB/POZ and TAZ domain-containing protein 3 (LOC103341321), transcript variant X2, mRNA
TCONS_00088971	AUX/IAA	||||_PREDICTED: Prunus mume auxin-responsive protein IAA26-like (LOC103327830), mRNA
TCONS_00001264	AUX/IAA	||||_PREDICTED: Prunus mume auxin-responsive protein IAA20 (LOC103327312), mRNA
TCONS_00007732	AUX/IAA	||||_PREDICTED: Prunus mume auxin-responsive protein IAA14 (LOC103323939), mRNA
TCONS_00037579	ARID	||||_PREDICTED: Prunus mume AT-rich interactive domain-containing protein 5 (LOC103336621), transcript variant X2, mRNA
TCONS_00037580	ARID	||||_PREDICTED: Prunus mume AT-rich interactive domain-containing protein 5 (LOC103336621), transcript variant X2, mRNA
TCONS_00037581	ARID	||||_PREDICTED: Prunus mume AT-rich interactive domain-containing protein 5 (LOC103336621), transcript variant X2, mRNA
TCONS_00036732	SNF2	||||_PREDICTED: Prunus mume ATP-dependent DNA helicase DDM1 (LOC103340076), mRNA
TCONS_00036733	SNF2	||||_PREDICTED: Prunus mume ATP-dependent DNA helicase DDM1 (LOC103340076), mRNA
TCONS_00061646	TRAF	||||_PREDICTED: Prunus mume ARM REPEAT PROTEIN INTERACTING WITH ABF2 (LOC103322795), transcript variant X1, mRNA
TCONS_00067274	SET	||||_PREDICTED: Prunus mume [Fructose-bisphosphate aldolase]-lysine N-methyltransferase, chloroplastic (LOC103332557), mRNA
TCONS_00067275	SET	||||_PREDICTED: Prunus mume [Fructose-bisphosphate aldolase]-lysine N-methyltransferase, chloroplastic (LOC103332557), mRNA
TCONS_00083537	Others	||||_PREDICTED: Populus euphratica zinc finger protein CONSTANS-LIKE 4-like (LOC105138811), transcript variant X3, misc_RNA
TCONS_00058818	SWI/SNF-BAF60b	||||_PREDICTED: Populus euphratica uncharacterized LOC105113949 (LOC105113949), transcript variant X3, mRNA
TCONS_00058817	SWI/SNF-BAF60b	||||_PREDICTED: Populus euphratica uncharacterized LOC105113949 (LOC105113949), transcript variant X2, mRNA
TCONS_00021729	SNF2	||||_PREDICTED: Populus euphratica protein CHROMATIN REMODELING 8 (LOC105110637), transcript variant X4, mRNA
TCONS_00021730	SNF2	||||_PREDICTED: Populus euphratica protein CHROMATIN REMODELING 8 (LOC105110637), transcript variant X4, mRNA
TCONS_00021731	SNF2	||||_PREDICTED: Populus euphratica protein CHROMATIN REMODELING 8 (LOC105110637), transcript variant X4, mRNA
TCONS_00001589	SET	||||_PREDICTED: Populus euphratica histone-lysine N-methyltransferase ASHH3-like (LOC105111546), transcript variant X3, mRNA
TCONS_00037221	Jumonji	||||_PREDICTED: Malus x domestica uncharacterized LOC103446740 (LOC103446740), transcript variant X2, mRNA
TCONS_00037222	Jumonji	||||_PREDICTED: Malus x domestica uncharacterized LOC103446740 (LOC103446740), transcript variant X2, mRNA
TCONS_00037223	Jumonji	||||_PREDICTED: Malus x domestica uncharacterized LOC103446740 (LOC103446740), transcript variant X2, mRNA
TCONS_00037227	Jumonji	||||_PREDICTED: Malus x domestica uncharacterized LOC103446740 (LOC103446740), transcript variant X2, mRNA
TCONS_00037228	Jumonji	||||_PREDICTED: Malus x domestica uncharacterized LOC103446740 (LOC103446740), transcript variant X2, mRNA
TCONS_00082122	GNAT	||||_PREDICTED: Malus x domestica uncharacterized LOC103436375 (LOC103436375), mRNA
TCONS_00024550	LUG	||||_PREDICTED: Malus x domestica transcriptional corepressor LEUNIG-like (LOC103448562), transcript variant X3, mRNA
TCONS_00050251	SWI/SNF-BAF60b	||||_PREDICTED: Malus x domestica SWI/SNF complex component SNF12 homolog (LOC103421450), mRNA
TCONS_00062077	IWS1	||||_PREDICTED: Malus x domestica putative transcription elongation factor S-II (LOC103432931), mRNA
TCONS_00092553	SNF2	||||_PREDICTED: Malus x domestica putative SWI/SNF-related matrix-associated actin-dependent regulator of chromatin subfamily A member 3-like 1 (LOC103427241), mRNA
TCONS_00092554	SNF2	||||_PREDICTED: Malus x domestica putative SWI/SNF-related matrix-associated actin-dependent regulator of chromatin subfamily A member 3-like 1 (LOC103427241), mRNA
TCONS_00043942	Others	||||_PREDICTED: Malus x domestica pollen-specific protein SF3-like (LOC103454739), mRNA
TCONS_00016447	MED7	||||_PREDICTED: Malus x domestica mediator of RNA polymerase II transcription subunit 7a-like (LOC103453764), transcript variant X2, mRNA
TCONS_00016448	MED7	||||_PREDICTED: Malus x domestica mediator of RNA polymerase II transcription subunit 7a-like (LOC103453764), transcript variant X2, mRNA
TCONS_00058455	PHD	||||_PREDICTED: Malus x domestica histone-lysine N-methyltransferase ATX4-like (LOC103410320), mRNA
TCONS_00036190	TAZ	||||_PREDICTED: Malus x domestica histone acetyltransferase HAC1-like (LOC103443603), transcript variant X2, mRNA
TCONS_00036191	TAZ	||||_PREDICTED: Malus x domestica histone acetyltransferase HAC1-like (LOC103443603), transcript variant X2, mRNA
TCONS_00036194	TAZ	||||_PREDICTED: Malus x domestica histone acetyltransferase HAC1-like (LOC103443603), transcript variant X2, mRNA
TCONS_00082024	HMG	||||_PREDICTED: Malus x domestica high mobility group B protein 14-like (LOC103434987), transcript variant X2, mRNA
TCONS_00009044	TRAF	||||_PREDICTED: Malus x domestica BTB/POZ domain-containing protein At2g04740 (LOC103404979), mRNA
TCONS_00022205	Coactivator p15	||||_PREDICTED: Jatropha curcas uncharacterized LOC105642839 (LOC105642839), mRNA
TCONS_00022206	Coactivator p15	||||_PREDICTED: Jatropha curcas uncharacterized LOC105642839 (LOC105642839), mRNA
TCONS_00067336	MED7	||||_PREDICTED: Jatropha curcas mediator of RNA polymerase II transcription subunit 7a (LOC105648959), transcript variant X1, mRNA
TCONS_00067337	MED7	||||_PREDICTED: Jatropha curcas mediator of RNA polymerase II transcription subunit 7a (LOC105648959), transcript variant X1, mRNA
TCONS_00058280	HMG	||||_PREDICTED: Jatropha curcas FACT complex subunit SSRP1 (LOC105642674), mRNA
TCONS_00018296	HMG	||||_PREDICTED: Jatropha curcas FACT complex subunit SSRP1 (LOC105642674), mRNA
TCONS_00010189	TRAF	||||_PREDICTED: Jatropha curcas ARM REPEAT PROTEIN INTERACTING WITH ABF2-like (LOC105649992), mRNA
TCONS_00064509	Others	||||_PREDICTED: Gossypium raimondii two-component response regulator-like APRR7 (LOC105799892), transcript variant X5, mRNA
TCONS_00064512	Others	||||_PREDICTED: Gossypium raimondii two-component response regulator-like APRR7 (LOC105799892), transcript variant X5, mRNA
TCONS_00034697	Jumonji	||||_PREDICTED: Gossypium raimondii putative lysine-specific demethylase JMJD5 (LOC105772548), mRNA
TCONS_00091770	SWI/SNF-BAF60b	||||_PREDICTED: Glycine max upstream activation factor subunit spp27-like (LOC100786835), mRNA
TCONS_00077551	SWI/SNF-BAF60b	||||_PREDICTED: Glycine max upstream activation factor subunit spp27-like (LOC100786835), mRNA
TCONS_00071252	PHD	||||_PREDICTED: Glycine max uncharacterized LOC100786712 (LOC100786712), transcript variant X1, mRNA
TCONS_00071253	PHD	||||_PREDICTED: Glycine max uncharacterized LOC100786712 (LOC100786712), transcript variant X1, mRNA
TCONS_00071254	PHD	||||_PREDICTED: Glycine max uncharacterized LOC100786712 (LOC100786712), transcript variant X1, mRNA
TCONS_00071255	PHD	||||_PREDICTED: Glycine max uncharacterized LOC100786712 (LOC100786712), transcript variant X1, mRNA
TCONS_00071256	PHD	||||_PREDICTED: Glycine max uncharacterized LOC100786712 (LOC100786712), transcript variant X1, mRNA
TCONS_00071257	PHD	||||_PREDICTED: Glycine max uncharacterized LOC100786712 (LOC100786712), transcript variant X1, mRNA
TCONS_00071258	PHD	||||_PREDICTED: Glycine max uncharacterized LOC100786712 (LOC100786712), transcript variant X1, mRNA
TCONS_00039312	SWI/SNF-BAF60b	||||_PREDICTED: Glycine max protein TRI1-like (LOC100779127), mRNA
TCONS_00004418	AUX/IAA	||||_PREDICTED: Glycine max auxin response factor 18-like (LOC100790981), transcript variant X2, mRNA
TCONS_00004419	AUX/IAA	||||_PREDICTED: Glycine max auxin response factor 18-like (LOC100790981), transcript variant X2, mRNA
TCONS_00065006	SNF2	||||_PREDICTED: Fragaria vesca subsp. vesca SNF2 domain-containing protein CLASSY 1-like (LOC101291094), mRNA
TCONS_00065007	SNF2	||||_PREDICTED: Fragaria vesca subsp. vesca SNF2 domain-containing protein CLASSY 1-like (LOC101291094), mRNA
TCONS_00065008	SNF2	||||_PREDICTED: Fragaria vesca subsp. vesca SNF2 domain-containing protein CLASSY 1-like (LOC101291094), mRNA
TCONS_00065009	SNF2	||||_PREDICTED: Fragaria vesca subsp. vesca SNF2 domain-containing protein CLASSY 1-like (LOC101291094), mRNA
TCONS_00065010	SNF2	||||_PREDICTED: Fragaria vesca subsp. vesca SNF2 domain-containing protein CLASSY 1-like (LOC101291094), mRNA
TCONS_00059543	HMG	||||_PREDICTED: Fragaria vesca subsp. vesca HMG1/2-like protein (LOC101299516), mRNA
TCONS_00049839	PHD	||||_PREDICTED: Fragaria vesca subsp. vesca histone-lysine N-methyltransferase ATXR6 (LOC101303561), mRNA
TCONS_00052433	TRAF	||||_PREDICTED: Fragaria vesca subsp. vesca BTB/POZ domain-containing protein At1g04390 (LOC101302820), transcript variant X4, mRNA
TCONS_00069402	AUX/IAA	||||_PREDICTED: Fragaria vesca subsp. vesca auxin-responsive protein IAA27 (LOC101311700), mRNA
TCONS_00005797	GNAT	||||_PREDICTED: Eucalyptus grandis histone acetyltransferase MCC1 (LOC104424271), transcript variant X2, mRNA
TCONS_00078476	SNF2	||||_PREDICTED: Eucalyptus grandis DNA excision repair protein ERCC-6-like 2 (LOC104440779), transcript variant X2, mRNA
TCONS_00078478	SNF2	||||_PREDICTED: Eucalyptus grandis DNA excision repair protein ERCC-6-like 2 (LOC104440779), transcript variant X2, mRNA
TCONS_00018584	GNAT	||||_PREDICTED: Erythranthe guttatus probable N-acetyltransferase HLS1 (LOC105966616), mRNA
TCONS_00082157	SET	||||_PREDICTED: Cucumis sativus histone-lysine N-methyltransferase setd3 (LOC105434390), transcript variant X2, mRNA
TCONS_00082163	SET	||||_PREDICTED: Cucumis sativus histone-lysine N-methyltransferase setd3 (LOC105434390), transcript variant X2, mRNA
TCONS_00082165	SET	||||_PREDICTED: Cucumis sativus histone-lysine N-methyltransferase setd3 (LOC105434390), transcript variant X2, mRNA
TCONS_00089564	AUX/IAA	||||_PREDICTED: Citrus sinensis auxin response factor 4 (LOC102613600), transcript variant X2, mRNA
TCONS_00008552	SWI/SNF-BAF60b	||||_PREDICTED: Cicer arietinum uncharacterized LOC101504815 (LOC101504815), mRNA
TCONS_00008553	SWI/SNF-BAF60b	||||_PREDICTED: Cicer arietinum uncharacterized LOC101504815 (LOC101504815), mRNA
TCONS_00034038	MBF1	||||_PREDICTED: Cicer arietinum multiprotein-bridng factor 1b (LOC101506217), mRNA
TCONS_00034039	MBF1	||||_PREDICTED: Cicer arietinum multiprotein-bridng factor 1b (LOC101506217), mRNA
TCONS_00056180	TRAF	||||_PREDICTED: Cicer arietinum BTB/POZ domain-containing protein At1g55760 (LOC101490820), mRNA
TCONS_00079583	TRAF	||||_PREDICTED: Cicer arietinum BTB/POZ domain-containing protein At1g55760 (LOC101490820), mRNA
TCONS_00052434	TRAF	||||_PREDICTED: Cicer arietinum BTB/POZ domain-containing protein At1g04390 (LOC101501643), transcript variant X1, mRNA
TCONS_00030499	Others	||||_PREDICTED: Brassica rapa histidine kinase CKI1-like (LOC103863676), mRNA
TCONS_00062194	GNAT	||||_PREDICTED: Amborella trichopoda N-alpha-acetyltransferase 40 (LOC18439216), mRNA
TCONS_00062195	GNAT	||||_PREDICTED: Amborella trichopoda N-alpha-acetyltransferase 40 (LOC18439216), mRNA
TCONS_00062196	GNAT	||||_PREDICTED: Amborella trichopoda N-alpha-acetyltransferase 40 (LOC18439216), mRNA
TCONS_00062197	GNAT	||||_PREDICTED: Amborella trichopoda N-alpha-acetyltransferase 40 (LOC18439216), mRNA
TCONS_00062199	GNAT	||||_PREDICTED: Amborella trichopoda N-alpha-acetyltransferase 40 (LOC18439216), mRNA
TCONS_00062201	GNAT	||||_PREDICTED: Amborella trichopoda N-alpha-acetyltransferase 40 (LOC18439216), mRNA
TCONS_00062202	GNAT	||||_PREDICTED: Amborella trichopoda N-alpha-acetyltransferase 40 (LOC18439216), mRNA
TCONS_00062203	GNAT	||||_PREDICTED: Amborella trichopoda N-alpha-acetyltransferase 40 (LOC18439216), mRNA
TCONS_00092898	GNAT	||||_PREDICTED: Amborella trichopoda N-alpha-acetyltransferase 40 (LOC18439216), mRNA
TCONS_00092899	GNAT	||||_PREDICTED: Amborella trichopoda N-alpha-acetyltransferase 40 (LOC18439216), mRNA
TCONS_00092900	GNAT	||||_PREDICTED: Amborella trichopoda N-alpha-acetyltransferase 40 (LOC18439216), mRNA
TCONS_00092901	GNAT	||||_PREDICTED: Amborella trichopoda N-alpha-acetyltransferase 40 (LOC18439216), mRNA
TCONS_00092902	GNAT	||||_PREDICTED: Amborella trichopoda N-alpha-acetyltransferase 40 (LOC18439216), mRNA
TCONS_00092903	GNAT	||||_PREDICTED: Amborella trichopoda N-alpha-acetyltransferase 40 (LOC18439216), mRNA
TCONS_00092904	GNAT	||||_PREDICTED: Amborella trichopoda N-alpha-acetyltransferase 40 (LOC18439216), mRNA
TCONS_00092905	GNAT	||||_PREDICTED: Amborella trichopoda N-alpha-acetyltransferase 40 (LOC18439216), mRNA
TCONS_00092906	GNAT	||||_PREDICTED: Amborella trichopoda N-alpha-acetyltransferase 40 (LOC18439216), mRNA
TCONS_00092907	GNAT	||||_PREDICTED: Amborella trichopoda N-alpha-acetyltransferase 40 (LOC18439216), mRNA
TCONS_00092908	GNAT	||||_PREDICTED: Amborella trichopoda N-alpha-acetyltransferase 40 (LOC18439216), mRNA
TCONS_00092909	GNAT	||||_PREDICTED: Amborella trichopoda N-alpha-acetyltransferase 40 (LOC18439216), mRNA
TCONS_00092910	GNAT	||||_PREDICTED: Amborella trichopoda N-alpha-acetyltransferase 40 (LOC18439216), mRNA
TCONS_00042232	Others	||||_Populus trichocarpa Zinc finger protein CONSTANS-LIKE 6 (POPTR_0002s02970g) mRNA, complete cds
TCONS_00037504	PHD	||||_Populus trichocarpa PHD finger family protein (POPTR_0012s02530g) mRNA, partial cds
TCONS_00037505	PHD	||||_Populus trichocarpa PHD finger family protein (POPTR_0012s02530g) mRNA, partial cds
TCONS_00045121	mTERF	||||_Populus trichocarpa mitochondrial transcription termination factor-related family protein (POPTR_0014s04440g) mRNA, complete cds
TCONS_00045123	mTERF	||||_Populus trichocarpa mitochondrial transcription termination factor-related family protein (POPTR_0014s04440g) mRNA, complete cds
TCONS_00007900	HMG	||||_Populus trichocarpa hypothetical protein (POPTR_0019s07560g) mRNA, complete cds
TCONS_00007901	HMG	||||_Populus trichocarpa hypothetical protein (POPTR_0019s07560g) mRNA, complete cds
TCONS_00086615	SOH1	||||_Populus trichocarpa hypothetical protein (POPTR_0015s12240g) mRNA, complete cds
TCONS_00042050	SOH1	||||_Populus trichocarpa hypothetical protein (POPTR_0012s11490g) mRNA, partial cds
TCONS_00042051	SOH1	||||_Populus trichocarpa hypothetical protein (POPTR_0012s11490g) mRNA, partial cds
TCONS_00042052	SOH1	||||_Populus trichocarpa hypothetical protein (POPTR_0012s11490g) mRNA, partial cds
TCONS_00061966	GNAT	||||_Populus trichocarpa GCN5-related N-acetyltransferase family protein (POPTR_0006s14440g) mRNA, complete cds
TCONS_00061968	GNAT	||||_Populus trichocarpa GCN5-related N-acetyltransferase family protein (POPTR_0006s14440g) mRNA, complete cds
TCONS_00061969	GNAT	||||_Populus trichocarpa GCN5-related N-acetyltransferase family protein (POPTR_0006s14440g) mRNA, complete cds
TCONS_00061972	GNAT	||||_Populus trichocarpa GCN5-related N-acetyltransferase family protein (POPTR_0006s14440g) mRNA, complete cds
TCONS_00084642	SET	||||_Phaseolus vulgaris hypothetical protein (PHAVU_009G243500g) mRNA, complete cds
TCONS_00084643	SET	||||_Phaseolus vulgaris hypothetical protein (PHAVU_009G243500g) mRNA, complete cds
TCONS_00084644	SET	||||_Phaseolus vulgaris hypothetical protein (PHAVU_009G243500g) mRNA, complete cds
TCONS_00084645	SET	||||_Phaseolus vulgaris hypothetical protein (PHAVU_009G243500g) mRNA, complete cds
TCONS_00084646	SET	||||_Phaseolus vulgaris hypothetical protein (PHAVU_009G243500g) mRNA, complete cds
TCONS_00084647	SET	||||_Phaseolus vulgaris hypothetical protein (PHAVU_009G243500g) mRNA, complete cds
TCONS_00069378	SNF2	||||_Morus notabilis Zinc finger Ran-binding domain-containing protein 3 partial mRNA
TCONS_00069379	SNF2	||||_Morus notabilis Zinc finger Ran-binding domain-containing protein 3 partial mRNA
TCONS_00069380	SNF2	||||_Morus notabilis Zinc finger Ran-binding domain-containing protein 3 partial mRNA
TCONS_00069381	SNF2	||||_Morus notabilis Zinc finger Ran-binding domain-containing protein 3 partial mRNA
TCONS_00069382	SNF2	||||_Morus notabilis Zinc finger Ran-binding domain-containing protein 3 partial mRNA
TCONS_00069383	SNF2	||||_Morus notabilis Zinc finger Ran-binding domain-containing protein 3 partial mRNA
TCONS_00069384	SNF2	||||_Morus notabilis Zinc finger Ran-binding domain-containing protein 3 partial mRNA
TCONS_00058459	Others	||||_Morus notabilis Zinc finger protein CONSTANS-LIKE 5 partial mRNA
TCONS_00058460	Others	||||_Morus notabilis Zinc finger protein CONSTANS-LIKE 5 partial mRNA
TCONS_00058461	Others	||||_Morus notabilis Zinc finger protein CONSTANS-LIKE 5 partial mRNA
TCONS_00058462	Others	||||_Morus notabilis Zinc finger protein CONSTANS-LIKE 5 partial mRNA
TCONS_00068619	Others	||||_Morus notabilis Zinc finger protein CONSTANS-LIKE 4 partial mRNA
TCONS_00027822	Others	||||_Morus notabilis Zinc finger protein CONSTANS-LIKE 13 partial mRNA
TCONS_00027823	Others	||||_Morus notabilis Zinc finger protein CONSTANS-LIKE 13 partial mRNA
TCONS_00027824	Others	||||_Morus notabilis Zinc finger protein CONSTANS-LIKE 13 partial mRNA
TCONS_00054649	SWI/SNF-BAF60b	||||_Morus notabilis Zinc finger CCCH domain-containing protein 44 partial mRNA
TCONS_00054650	SWI/SNF-BAF60b	||||_Morus notabilis Zinc finger CCCH domain-containing protein 44 partial mRNA
TCONS_00054651	SWI/SNF-BAF60b	||||_Morus notabilis Zinc finger CCCH domain-containing protein 44 partial mRNA
TCONS_00054652	SWI/SNF-BAF60b	||||_Morus notabilis Zinc finger CCCH domain-containing protein 44 partial mRNA
TCONS_00054653	SWI/SNF-BAF60b	||||_Morus notabilis Zinc finger CCCH domain-containing protein 44 partial mRNA
TCONS_00063535	SWI/SNF-BAF60b	||||_Morus notabilis Zinc finger CCCH domain-containing protein 44 partial mRNA
TCONS_00063536	SWI/SNF-BAF60b	||||_Morus notabilis Zinc finger CCCH domain-containing protein 44 partial mRNA
TCONS_00052822	SWI/SNF-BAF60b	||||_Morus notabilis Upstream activation factor subunit spp27 partial mRNA
TCONS_00052823	SWI/SNF-BAF60b	||||_Morus notabilis Upstream activation factor subunit spp27 partial mRNA
TCONS_00052824	SWI/SNF-BAF60b	||||_Morus notabilis Upstream activation factor subunit spp27 partial mRNA
TCONS_00052825	SWI/SNF-BAF60b	||||_Morus notabilis Upstream activation factor subunit spp27 partial mRNA
TCONS_00057899	SWI/SNF-BAF60b	||||_Morus notabilis Upstream activation factor subunit spp27 partial mRNA
TCONS_00057900	SWI/SNF-BAF60b	||||_Morus notabilis Upstream activation factor subunit spp27 partial mRNA
TCONS_00057901	SWI/SNF-BAF60b	||||_Morus notabilis Upstream activation factor subunit spp27 partial mRNA
TCONS_00057902	SWI/SNF-BAF60b	||||_Morus notabilis Upstream activation factor subunit spp27 partial mRNA
TCONS_00057903	SWI/SNF-BAF60b	||||_Morus notabilis Upstream activation factor subunit spp27 partial mRNA
TCONS_00070694	SWI/SNF-BAF60b	||||_Morus notabilis Uncharacterized protein partial mRNA
TCONS_00025455	Others	||||_Morus notabilis Two-component response regulator-like protein partial mRNA
TCONS_00026852	Others	||||_Morus notabilis Two-component response regulator-like protein partial mRNA
TCONS_00051352	Pseudo ARR-B	||||_Morus notabilis Two-component response regulator-like protein partial mRNA
TCONS_00051354	Others	||||_Morus notabilis Two-component response regulator-like protein partial mRNA
TCONS_00081875	Others	||||_Morus notabilis Two-component response regulator-like protein partial mRNA
TCONS_00081880	Others	||||_Morus notabilis Two-component response regulator-like protein partial mRNA
TCONS_00081886	Others	||||_Morus notabilis Two-component response regulator-like protein partial mRNA
TCONS_00081887	Others	||||_Morus notabilis Two-component response regulator-like protein partial mRNA
TCONS_00081888	Others	||||_Morus notabilis Two-component response regulator-like protein partial mRNA
TCONS_00081892	Others	||||_Morus notabilis Two-component response regulator-like protein partial mRNA
TCONS_00081894	Others	||||_Morus notabilis Two-component response regulator-like protein partial mRNA
TCONS_00085175	Others	||||_Morus notabilis Two-component response regulator-like protein partial mRNA
TCONS_00085176	Others	||||_Morus notabilis Two-component response regulator-like protein partial mRNA
TCONS_00025538	Others	||||_Morus notabilis Two-component response regulator-like protein partial mRNA
TCONS_00045572	Others	||||_Morus notabilis Two-component response regulator-like protein partial mRNA
TCONS_00045573	Pseudo ARR-B	||||_Morus notabilis Two-component response regulator-like protein partial mRNA
TCONS_00045575	Pseudo ARR-B	||||_Morus notabilis Two-component response regulator-like protein partial mRNA
TCONS_00045576	Pseudo ARR-B	||||_Morus notabilis Two-component response regulator-like protein partial mRNA
TCONS_00087538	Others	||||_Morus notabilis Two-component response regulator-like protein partial mRNA
TCONS_00087539	Others	||||_Morus notabilis Two-component response regulator-like protein partial mRNA
TCONS_00036157	Others	||||_Morus notabilis Two-component response regulator partial mRNA
TCONS_00036158	Others	||||_Morus notabilis Two-component response regulator partial mRNA
TCONS_00053593	Others	||||_Morus notabilis Two-component response regulator partial mRNA
TCONS_00053594	Others	||||_Morus notabilis Two-component response regulator partial mRNA
TCONS_00002211	Others	||||_Morus notabilis Two-component response regulator partial mRNA
TCONS_00011532	Others	||||_Morus notabilis Two-component response regulator partial mRNA
TCONS_00028855	Others	||||_Morus notabilis Two-component response regulator partial mRNA
TCONS_00031531	Others	||||_Morus notabilis Two-component response regulator partial mRNA
TCONS_00040421	Others	||||_Morus notabilis Two-component response regulator partial mRNA
TCONS_00063879	Others	||||_Morus notabilis Two-component response regulator partial mRNA
TCONS_00063880	Others	||||_Morus notabilis Two-component response regulator partial mRNA
TCONS_00063881	Others	||||_Morus notabilis Two-component response regulator partial mRNA
TCONS_00063882	Others	||||_Morus notabilis Two-component response regulator partial mRNA
TCONS_00063883	Others	||||_Morus notabilis Two-component response regulator partial mRNA
TCONS_00005603	LUG	||||_Morus notabilis Transcriptional corepressor LEUNIG partial mRNA
TCONS_00005604	LUG	||||_Morus notabilis Transcriptional corepressor LEUNIG partial mRNA
TCONS_00036501	LUG	||||_Morus notabilis Transcriptional corepressor LEUNIG partial mRNA
TCONS_00036502	LUG	||||_Morus notabilis Transcriptional corepressor LEUNIG partial mRNA
TCONS_00036503	LUG	||||_Morus notabilis Transcriptional corepressor LEUNIG partial mRNA
TCONS_00036504	LUG	||||_Morus notabilis Transcriptional corepressor LEUNIG partial mRNA
TCONS_00011740	SNF2	||||_Morus notabilis Transcription regulatory protein SNF2 partial mRNA
TCONS_00053872	SWI/SNF-SWI3	||||_Morus notabilis SWI/SNF complex subunit SWI3D partial mRNA
TCONS_00053873	SWI/SNF-SWI3	||||_Morus notabilis SWI/SNF complex subunit SWI3D partial mRNA
TCONS_00053874	SWI/SNF-SWI3	||||_Morus notabilis SWI/SNF complex subunit SWI3D partial mRNA
TCONS_00053876	SWI/SNF-SWI3	||||_Morus notabilis SWI/SNF complex subunit SWI3D partial mRNA
TCONS_00053877	SWI/SNF-SWI3	||||_Morus notabilis SWI/SNF complex subunit SWI3D partial mRNA
TCONS_00053878	SWI/SNF-SWI3	||||_Morus notabilis SWI/SNF complex subunit SWI3D partial mRNA
TCONS_00032659	SWI/SNF-BAF60b	||||_Morus notabilis SWI/SNF complex component SNF12-like protein partial mRNA
TCONS_00032660	SWI/SNF-BAF60b	||||_Morus notabilis SWI/SNF complex component SNF12-like protein partial mRNA
TCONS_00032661	SWI/SNF-BAF60b	||||_Morus notabilis SWI/SNF complex component SNF12-like protein partial mRNA
TCONS_00087998	SWI/SNF-BAF60b	||||_Morus notabilis SWI/SNF complex component SNF12-like protein partial mRNA
TCONS_00087999	SWI/SNF-BAF60b	||||_Morus notabilis SWI/SNF complex component SNF12-like protein partial mRNA
TCONS_00088000	SWI/SNF-BAF60b	||||_Morus notabilis SWI/SNF complex component SNF12-like protein partial mRNA
TCONS_00088001	SWI/SNF-BAF60b	||||_Morus notabilis SWI/SNF complex component SNF12-like protein partial mRNA
TCONS_00031869	SNF2	||||_Morus notabilis SMARCA3-like protein 3 partial mRNA
TCONS_00067769	SNF2	||||_Morus notabilis SMARCA3-like protein 2 partial mRNA
TCONS_00067770	SNF2	||||_Morus notabilis SMARCA3-like protein 2 partial mRNA
TCONS_00067771	SNF2	||||_Morus notabilis SMARCA3-like protein 2 partial mRNA
TCONS_00067772	SNF2	||||_Morus notabilis SMARCA3-like protein 2 partial mRNA
TCONS_00067773	SNF2	||||_Morus notabilis SMARCA3-like protein 2 partial mRNA
TCONS_00035947	SET	||||_Morus notabilis SET and MYND domain-containing protein 4 partial mRNA
TCONS_00035948	SET	||||_Morus notabilis SET and MYND domain-containing protein 4 partial mRNA
TCONS_00035951	SET	||||_Morus notabilis SET and MYND domain-containing protein 4 partial mRNA
TCONS_00035952	SET	||||_Morus notabilis SET and MYND domain-containing protein 4 partial mRNA
TCONS_00035953	SET	||||_Morus notabilis SET and MYND domain-containing protein 4 partial mRNA
TCONS_00057349	SET	||||_Morus notabilis SET and MYND domain-containing protein 4 partial mRNA
TCONS_00057350	SET	||||_Morus notabilis SET and MYND domain-containing protein 4 partial mRNA
TCONS_00057351	SET	||||_Morus notabilis SET and MYND domain-containing protein 4 partial mRNA
TCONS_00057352	SET	||||_Morus notabilis SET and MYND domain-containing protein 4 partial mRNA
TCONS_00029835	AUX/IAA	||||_Morus notabilis Serine/threonine protein phosphatase 2A 57 kDa regulatory subunit B' iota isoform partial mRNA
TCONS_00029836	AUX/IAA	||||_Morus notabilis Serine/threonine protein phosphatase 2A 57 kDa regulatory subunit B' iota isoform partial mRNA
TCONS_00062328	Others	||||_Morus notabilis Salt tolerance-like protein partial mRNA
TCONS_00062329	Others	||||_Morus notabilis Salt tolerance-like protein partial mRNA
TCONS_00062330	Others	||||_Morus notabilis Salt tolerance-like protein partial mRNA
TCONS_00062331	Others	||||_Morus notabilis Salt tolerance-like protein partial mRNA
TCONS_00012624	SET	||||_Morus notabilis Ribulose-1,5 bisphosphate carboxylase/oxygenase large subunit N-methyltransferase partial mRNA
TCONS_00012625	SET	||||_Morus notabilis Ribulose-1,5 bisphosphate carboxylase/oxygenase large subunit N-methyltransferase partial mRNA
TCONS_00012626	SET	||||_Morus notabilis Ribulose-1,5 bisphosphate carboxylase/oxygenase large subunit N-methyltransferase partial mRNA
TCONS_00093222	SET	||||_Morus notabilis Ribulose-1,5 bisphosphate carboxylase/oxygenase large subunit N-methyltransferase partial mRNA
TCONS_00093223	SET	||||_Morus notabilis Ribulose-1,5 bisphosphate carboxylase/oxygenase large subunit N-methyltransferase partial mRNA
TCONS_00072022	RB	||||_Morus notabilis Retinoblastoma-related protein partial mRNA
TCONS_00072023	RB	||||_Morus notabilis Retinoblastoma-related protein partial mRNA
TCONS_00072024	RB	||||_Morus notabilis Retinoblastoma-related protein partial mRNA
TCONS_00023558	TRAF	||||_Morus notabilis Regulatory protein partial mRNA
TCONS_00023559	TRAF	||||_Morus notabilis Regulatory protein partial mRNA
TCONS_00044001	GNAT	||||_Morus notabilis Quinone oxidoreductase-like protein 2-like protein partial mRNA
TCONS_00059034	Others	||||_Morus notabilis putative salt tolerance-like protein partial mRNA
TCONS_00037212	SNF2	||||_Morus notabilis Putative QAPRTase protein partial mRNA
TCONS_00037214	SNF2	||||_Morus notabilis Putative QAPRTase protein partial mRNA
TCONS_00037215	SNF2	||||_Morus notabilis Putative QAPRTase protein partial mRNA
TCONS_00068880	MED6	||||_Morus notabilis Putative mediator of RNA polymerase II transcription subunit 6 partial mRNA
TCONS_00068881	MED6	||||_Morus notabilis Putative mediator of RNA polymerase II transcription subunit 6 partial mRNA
TCONS_00068882	MED6	||||_Morus notabilis Putative mediator of RNA polymerase II transcription subunit 6 partial mRNA
TCONS_00068883	MED6	||||_Morus notabilis Putative mediator of RNA polymerase II transcription subunit 6 partial mRNA
TCONS_00068884	MED6	||||_Morus notabilis Putative mediator of RNA polymerase II transcription subunit 6 partial mRNA
TCONS_00068885	MED6	||||_Morus notabilis Putative mediator of RNA polymerase II transcription subunit 6 partial mRNA
TCONS_00068886	MED6	||||_Morus notabilis Putative mediator of RNA polymerase II transcription subunit 6 partial mRNA
TCONS_00068887	MED6	||||_Morus notabilis Putative mediator of RNA polymerase II transcription subunit 6 partial mRNA
TCONS_00068888	MED6	||||_Morus notabilis Putative mediator of RNA polymerase II transcription subunit 6 partial mRNA
TCONS_00068889	MED6	||||_Morus notabilis Putative mediator of RNA polymerase II transcription subunit 6 partial mRNA
TCONS_00047012	Jumonji	||||_Morus notabilis putative lysine-specific demethylase partial mRNA
TCONS_00008822	Jumonji	||||_Morus notabilis putative lysine-specific demethylase partial mRNA
TCONS_00041391	Jumonji	||||_Morus notabilis putative lysine-specific demethylase partial mRNA
TCONS_00041392	Jumonji	||||_Morus notabilis putative lysine-specific demethylase partial mRNA
TCONS_00041393	Jumonji	||||_Morus notabilis putative lysine-specific demethylase partial mRNA
TCONS_00010018	Jumonji	||||_Morus notabilis putative lysine-specific demethylase ELF6 partial mRNA
TCONS_00032169	GNAT	||||_Morus notabilis putative LRR receptor-like serine/threonine-protein kinase partial mRNA
TCONS_00032170	GNAT	||||_Morus notabilis putative LRR receptor-like serine/threonine-protein kinase partial mRNA
TCONS_00074474	HMG	||||_Morus notabilis putative LRR receptor-like serine/threonine-protein kinase partial mRNA
TCONS_00071541	SET	||||_Morus notabilis putative histone-lysine N-methyltransferase partial mRNA
TCONS_00071542	SET	||||_Morus notabilis putative histone-lysine N-methyltransferase partial mRNA
TCONS_00071543	SET	||||_Morus notabilis putative histone-lysine N-methyltransferase partial mRNA
TCONS_00071544	SET	||||_Morus notabilis putative histone-lysine N-methyltransferase partial mRNA
TCONS_00071545	SET	||||_Morus notabilis putative histone-lysine N-methyltransferase partial mRNA
TCONS_00049110	SNF2	||||_Morus notabilis Putative DNA repair and recombination protein RAD26-like protein partial mRNA
TCONS_00078477	SNF2	||||_Morus notabilis Putative DNA repair and recombination protein RAD26-like protein partial mRNA
TCONS_00057250	SNF2	||||_Morus notabilis Putative chromatin-remodeling complex ATPase chain partial mRNA
TCONS_00056284	Jumonji	||||_Morus notabilis PsbP-like protein 1 partial mRNA
TCONS_00056285	Jumonji	||||_Morus notabilis PsbP-like protein 1 partial mRNA
TCONS_00056286	Jumonji	||||_Morus notabilis PsbP-like protein 1 partial mRNA
TCONS_00056287	Jumonji	||||_Morus notabilis PsbP-like protein 1 partial mRNA
TCONS_00016621	Others	||||_Morus notabilis Protein TIFY 3B partial mRNA
TCONS_00020168	PHD	||||_Morus notabilis Protein Jade-1 partial mRNA
TCONS_00038810	Others	||||_Morus notabilis Protein DA1 partial mRNA
TCONS_00038811	Others	||||_Morus notabilis Protein DA1 partial mRNA
TCONS_00038812	Others	||||_Morus notabilis Protein DA1 partial mRNA
TCONS_00038813	Others	||||_Morus notabilis Protein DA1 partial mRNA
TCONS_00038814	Others	||||_Morus notabilis Protein DA1 partial mRNA
TCONS_00038816	Others	||||_Morus notabilis Protein DA1 partial mRNA
TCONS_00038818	Others	||||_Morus notabilis Protein DA1 partial mRNA
TCONS_00038819	Others	||||_Morus notabilis Protein DA1 partial mRNA
TCONS_00007469	Others	||||_Morus notabilis Protein CHLOROPLAST IMPORT APPARATUS 2 partial mRNA
TCONS_00021344	Others	||||_Morus notabilis Protein CHLOROPLAST IMPORT APPARATUS 2 partial mRNA
TCONS_00085460	Others	||||_Morus notabilis Pollen-specific protein SF3 partial mRNA
TCONS_00023543	Others	||||_Morus notabilis Pollen-specific protein SF3 partial mRNA
TCONS_00056394	Others	||||_Morus notabilis Pollen-specific protein SF3 partial mRNA
TCONS_00009901	PHD	||||_Morus notabilis PHD finger protein partial mRNA
TCONS_00084409	PHD	||||_Morus notabilis PHD finger protein ALFIN-LIKE 5 partial mRNA
TCONS_00095058	PHD	||||_Morus notabilis PHD and RING finger domain-containing protein 1 partial mRNA
TCONS_00015017	mTERF	||||_Morus notabilis Peptide transporter partial mRNA
TCONS_00015018	mTERF	||||_Morus notabilis Peptide transporter partial mRNA
TCONS_00015019	mTERF	||||_Morus notabilis Peptide transporter partial mRNA
TCONS_00008670	PHD	||||_Morus notabilis Pathogenesis-related homeodomain protein partial mRNA
TCONS_00047940	PHD	||||_Morus notabilis Pathogenesis-related homeodomain protein partial mRNA
TCONS_00047943	PHD	||||_Morus notabilis Pathogenesis-related homeodomain protein partial mRNA
TCONS_00064860	PHD	||||_Morus notabilis Pathogenesis-related homeodomain protein partial mRNA
TCONS_00043794	Others	||||_Morus notabilis Paired amphipathic helix protein Sin3-like 4 partial mRNA
TCONS_00043795	Others	||||_Morus notabilis Paired amphipathic helix protein Sin3-like 4 partial mRNA
TCONS_00043796	Others	||||_Morus notabilis Paired amphipathic helix protein Sin3-like 4 partial mRNA
TCONS_00043797	Others	||||_Morus notabilis Paired amphipathic helix protein Sin3-like 4 partial mRNA
TCONS_00043799	Others	||||_Morus notabilis Paired amphipathic helix protein Sin3-like 4 partial mRNA
TCONS_00043801	Others	||||_Morus notabilis Paired amphipathic helix protein Sin3-like 4 partial mRNA
TCONS_00043803	Others	||||_Morus notabilis Paired amphipathic helix protein Sin3-like 4 partial mRNA
TCONS_00043804	Others	||||_Morus notabilis Paired amphipathic helix protein Sin3-like 4 partial mRNA
TCONS_00043805	Others	||||_Morus notabilis Paired amphipathic helix protein Sin3-like 4 partial mRNA
TCONS_00022509	Others	||||_Morus notabilis Paired amphipathic helix protein Sin3-like 2 partial mRNA
TCONS_00022510	Others	||||_Morus notabilis Paired amphipathic helix protein Sin3-like 2 partial mRNA
TCONS_00045919	GNAT	||||_Morus notabilis N-alpha-acetyltransferase 30 partial mRNA
TCONS_00045920	GNAT	||||_Morus notabilis N-alpha-acetyltransferase 30 partial mRNA
TCONS_00045921	GNAT	||||_Morus notabilis N-alpha-acetyltransferase 30 partial mRNA
TCONS_00045922	GNAT	||||_Morus notabilis N-alpha-acetyltransferase 30 partial mRNA
TCONS_00055970	GNAT	||||_Morus notabilis N-alpha-acetyltransferase 30 partial mRNA
TCONS_00055971	GNAT	||||_Morus notabilis N-alpha-acetyltransferase 30 partial mRNA
TCONS_00070500	GNAT	||||_Morus notabilis N-alpha-acetyltransferase 20 partial mRNA
TCONS_00070501	GNAT	||||_Morus notabilis N-alpha-acetyltransferase 20 partial mRNA
TCONS_00070502	GNAT	||||_Morus notabilis N-alpha-acetyltransferase 20 partial mRNA
TCONS_00033401	GNAT	||||_Morus notabilis N-acetyltransferase 9-like protein partial mRNA
TCONS_00033402	GNAT	||||_Morus notabilis N-acetyltransferase 9-like protein partial mRNA
TCONS_00033403	GNAT	||||_Morus notabilis N-acetyltransferase 9-like protein partial mRNA
TCONS_00033404	GNAT	||||_Morus notabilis N-acetyltransferase 9-like protein partial mRNA
TCONS_00029881	MBF1	||||_Morus notabilis Multiprotein-bridng factor 1a partial mRNA
TCONS_00020207	PHD	||||_Morus notabilis Methyl-CpG-binding domain-containing protein 9 partial mRNA
TCONS_00020208	PHD	||||_Morus notabilis Methyl-CpG-binding domain-containing protein 9 partial mRNA
TCONS_00036588	SWI/SNF-SWI3	||||_Morus notabilis Lysine-specific histone demethylase 1-3-like protein partial mRNA
TCONS_00036589	SWI/SNF-SWI3	||||_Morus notabilis Lysine-specific histone demethylase 1-3-like protein partial mRNA
TCONS_00036590	SWI/SNF-SWI3	||||_Morus notabilis Lysine-specific histone demethylase 1-3-like protein partial mRNA
TCONS_00036591	SWI/SNF-SWI3	||||_Morus notabilis Lysine-specific histone demethylase 1-3-like protein partial mRNA
TCONS_00054465	SWI/SNF-SWI3	||||_Morus notabilis Lysine-specific histone demethylase 1-2-like protein partial mRNA
TCONS_00054466	SWI/SNF-SWI3	||||_Morus notabilis Lysine-specific histone demethylase 1-2-like protein partial mRNA
TCONS_00054467	SWI/SNF-SWI3	||||_Morus notabilis Lysine-specific histone demethylase 1-2-like protein partial mRNA
TCONS_00054468	SWI/SNF-SWI3	||||_Morus notabilis Lysine-specific histone demethylase 1-2-like protein partial mRNA
TCONS_00073717	SWI/SNF-SWI3	||||_Morus notabilis Lysine-specific histone demethylase 1-1-like protein partial mRNA
TCONS_00029658	Jumonji	||||_Morus notabilis Lysine-specific demethylase REF6 partial mRNA
TCONS_00029659	Jumonji	||||_Morus notabilis Lysine-specific demethylase REF6 partial mRNA
TCONS_00029660	Jumonji	||||_Morus notabilis Lysine-specific demethylase REF6 partial mRNA
TCONS_00021416	Jumonji	||||_Morus notabilis Lysine-specific demethylase REF6 partial mRNA
TCONS_00083284	Jumonji	||||_Morus notabilis Lysine-specific demethylase REF6 partial mRNA
TCONS_00083285	Jumonji	||||_Morus notabilis Lysine-specific demethylase REF6 partial mRNA
TCONS_00054309	ARID	||||_Morus notabilis Lysine-specific demethylase 5A partial mRNA
TCONS_00054310	ARID	||||_Morus notabilis Lysine-specific demethylase 5A partial mRNA
TCONS_00054311	PHD	||||_Morus notabilis Lysine-specific demethylase 5A partial mRNA
TCONS_00054312	ARID	||||_Morus notabilis Lysine-specific demethylase 5A partial mRNA
TCONS_00054313	PHD	||||_Morus notabilis Lysine-specific demethylase 5A partial mRNA
TCONS_00054314	PHD	||||_Morus notabilis Lysine-specific demethylase 5A partial mRNA
TCONS_00054315	PHD	||||_Morus notabilis Lysine-specific demethylase 5A partial mRNA
TCONS_00054316	ARID	||||_Morus notabilis Lysine-specific demethylase 5A partial mRNA
TCONS_00054317	PHD	||||_Morus notabilis Lysine-specific demethylase 5A partial mRNA
TCONS_00033177	Jumonji	||||_Morus notabilis Lysine-specific demethylase 3B partial mRNA
TCONS_00085562	Jumonji	||||_Morus notabilis Lysine-specific demethylase 3B partial mRNA
TCONS_00085563	Jumonji	||||_Morus notabilis Lysine-specific demethylase 3B partial mRNA
TCONS_00085564	Jumonji	||||_Morus notabilis Lysine-specific demethylase 3B partial mRNA
TCONS_00093975	Jumonji	||||_Morus notabilis Lysine-specific demethylase 3A partial mRNA
TCONS_00011796	GNAT	||||_Morus notabilis hypothetical protein partial mRNA
TCONS_00011797	GNAT	||||_Morus notabilis hypothetical protein partial mRNA
TCONS_00011800	GNAT	||||_Morus notabilis hypothetical protein partial mRNA
TCONS_00012442	mTERF	||||_Morus notabilis hypothetical protein partial mRNA
TCONS_00032905	mTERF	||||_Morus notabilis hypothetical protein partial mRNA
TCONS_00032906	mTERF	||||_Morus notabilis hypothetical protein partial mRNA
TCONS_00032907	mTERF	||||_Morus notabilis hypothetical protein partial mRNA
TCONS_00032908	mTERF	||||_Morus notabilis hypothetical protein partial mRNA
TCONS_00032909	mTERF	||||_Morus notabilis hypothetical protein partial mRNA
TCONS_00032910	mTERF	||||_Morus notabilis hypothetical protein partial mRNA
TCONS_00036049	IWS1	||||_Morus notabilis hypothetical protein partial mRNA
TCONS_00039709	PHD	||||_Morus notabilis hypothetical protein partial mRNA
TCONS_00077358	ARID	||||_Morus notabilis hypothetical protein partial mRNA
TCONS_00077359	ARID	||||_Morus notabilis hypothetical protein partial mRNA
TCONS_00077360	ARID	||||_Morus notabilis hypothetical protein partial mRNA
TCONS_00010160	IWS1	||||_Morus notabilis hypothetical protein partial mRNA
TCONS_00010161	IWS1	||||_Morus notabilis hypothetical protein partial mRNA
TCONS_00010162	IWS1	||||_Morus notabilis hypothetical protein partial mRNA
TCONS_00018782	mTERF	||||_Morus notabilis hypothetical protein partial mRNA
TCONS_00023939	IWS1	||||_Morus notabilis hypothetical protein partial mRNA
TCONS_00023940	IWS1	||||_Morus notabilis hypothetical protein partial mRNA
TCONS_00023941	IWS1	||||_Morus notabilis hypothetical protein partial mRNA
TCONS_00023942	IWS1	||||_Morus notabilis hypothetical protein partial mRNA
TCONS_00039085	mTERF	||||_Morus notabilis hypothetical protein partial mRNA
TCONS_00039086	mTERF	||||_Morus notabilis hypothetical protein partial mRNA
TCONS_00039087	mTERF	||||_Morus notabilis hypothetical protein partial mRNA
TCONS_00041610	mTERF	||||_Morus notabilis hypothetical protein partial mRNA
TCONS_00052126	PHD	||||_Morus notabilis hypothetical protein partial mRNA
TCONS_00052127	PHD	||||_Morus notabilis hypothetical protein partial mRNA
TCONS_00052128	PHD	||||_Morus notabilis hypothetical protein partial mRNA
TCONS_00052129	PHD	||||_Morus notabilis hypothetical protein partial mRNA
TCONS_00052130	PHD	||||_Morus notabilis hypothetical protein partial mRNA
TCONS_00061967	GNAT	||||_Morus notabilis hypothetical protein partial mRNA
TCONS_00061971	GNAT	||||_Morus notabilis hypothetical protein partial mRNA
TCONS_00072715	mTERF	||||_Morus notabilis hypothetical protein partial mRNA
TCONS_00076905	IWS1	||||_Morus notabilis hypothetical protein partial mRNA
TCONS_00076906	IWS1	||||_Morus notabilis hypothetical protein partial mRNA
TCONS_00076907	IWS1	||||_Morus notabilis hypothetical protein partial mRNA
TCONS_00076908	IWS1	||||_Morus notabilis hypothetical protein partial mRNA
TCONS_00078549	GNAT	||||_Morus notabilis hypothetical protein partial mRNA
TCONS_00078550	GNAT	||||_Morus notabilis hypothetical protein partial mRNA
TCONS_00085995	mTERF	||||_Morus notabilis hypothetical protein partial mRNA
TCONS_00085996	mTERF	||||_Morus notabilis hypothetical protein partial mRNA
TCONS_00085997	mTERF	||||_Morus notabilis hypothetical protein partial mRNA
TCONS_00086710	AUX/IAA	||||_Morus notabilis hypothetical protein partial mRNA
TCONS_00086711	AUX/IAA	||||_Morus notabilis hypothetical protein partial mRNA
TCONS_00086712	AUX/IAA	||||_Morus notabilis hypothetical protein partial mRNA
TCONS_00087108	mTERF	||||_Morus notabilis hypothetical protein partial mRNA
TCONS_00087109	mTERF	||||_Morus notabilis hypothetical protein partial mRNA
TCONS_00089142	mTERF	||||_Morus notabilis hypothetical protein partial mRNA
TCONS_00089143	mTERF	||||_Morus notabilis hypothetical protein partial mRNA
TCONS_00089144	mTERF	||||_Morus notabilis hypothetical protein partial mRNA
TCONS_00090508	SET	||||_Morus notabilis hypothetical protein partial mRNA
TCONS_00090510	SET	||||_Morus notabilis hypothetical protein partial mRNA
TCONS_00090511	SET	||||_Morus notabilis hypothetical protein partial mRNA
TCONS_00090512	SET	||||_Morus notabilis hypothetical protein partial mRNA
TCONS_00092555	IWS1	||||_Morus notabilis hypothetical protein partial mRNA
TCONS_00092556	IWS1	||||_Morus notabilis hypothetical protein partial mRNA
TCONS_00092557	IWS1	||||_Morus notabilis hypothetical protein partial mRNA
TCONS_00092558	IWS1	||||_Morus notabilis hypothetical protein partial mRNA
TCONS_00092965	IWS1	||||_Morus notabilis hypothetical protein partial mRNA
TCONS_00094844	IWS1	||||_Morus notabilis hypothetical protein partial mRNA
TCONS_00094845	IWS1	||||_Morus notabilis hypothetical protein partial mRNA
TCONS_00094846	IWS1	||||_Morus notabilis hypothetical protein partial mRNA
TCONS_00094847	IWS1	||||_Morus notabilis hypothetical protein partial mRNA
TCONS_00094848	IWS1	||||_Morus notabilis hypothetical protein partial mRNA
TCONS_00031819	PHD	||||_Morus notabilis Homeobox protein partial mRNA
TCONS_00071151	SET	||||_Morus notabilis Histone-lysine N-methyltransferase, H3 lysine-9 specific SUVH6 partial mRNA
TCONS_00066473	SET	||||_Morus notabilis Histone-lysine N-methyltransferase, H3 lysine-9 specific SUVH6 partial mRNA
TCONS_00066474	SET	||||_Morus notabilis Histone-lysine N-methyltransferase, H3 lysine-9 specific SUVH6 partial mRNA
TCONS_00039096	SET	||||_Morus notabilis Histone-lysine N-methyltransferase setd3 partial mRNA
TCONS_00039097	SET	||||_Morus notabilis Histone-lysine N-methyltransferase setd3 partial mRNA
TCONS_00039098	SET	||||_Morus notabilis Histone-lysine N-methyltransferase setd3 partial mRNA
TCONS_00039099	SET	||||_Morus notabilis Histone-lysine N-methyltransferase setd3 partial mRNA
TCONS_00039100	SET	||||_Morus notabilis Histone-lysine N-methyltransferase setd3 partial mRNA
TCONS_00027176	SET	||||_Morus notabilis Histone-lysine N-methyltransferase setd3 partial mRNA
TCONS_00031420	SET	||||_Morus notabilis Histone-lysine N-methyltransferase setd3 partial mRNA
TCONS_00031421	SET	||||_Morus notabilis Histone-lysine N-methyltransferase setd3 partial mRNA
TCONS_00019353	SET	||||_Morus notabilis Histone-lysine N-methyltransferase SETD1B partial mRNA
TCONS_00019354	SET	||||_Morus notabilis Histone-lysine N-methyltransferase SETD1B partial mRNA
TCONS_00019355	SET	||||_Morus notabilis Histone-lysine N-methyltransferase SETD1B partial mRNA
TCONS_00019356	SET	||||_Morus notabilis Histone-lysine N-methyltransferase SETD1B partial mRNA
TCONS_00019358	SET	||||_Morus notabilis Histone-lysine N-methyltransferase SETD1B partial mRNA
TCONS_00019359	SET	||||_Morus notabilis Histone-lysine N-methyltransferase SETD1B partial mRNA
TCONS_00019360	SET	||||_Morus notabilis Histone-lysine N-methyltransferase SETD1B partial mRNA
TCONS_00019361	SET	||||_Morus notabilis Histone-lysine N-methyltransferase SETD1B partial mRNA
TCONS_00019362	SET	||||_Morus notabilis Histone-lysine N-methyltransferase SETD1B partial mRNA
TCONS_00019363	SET	||||_Morus notabilis Histone-lysine N-methyltransferase SETD1B partial mRNA
TCONS_00019364	SET	||||_Morus notabilis Histone-lysine N-methyltransferase SETD1B partial mRNA
TCONS_00019365	SET	||||_Morus notabilis Histone-lysine N-methyltransferase SETD1B partial mRNA
TCONS_00019367	SET	||||_Morus notabilis Histone-lysine N-methyltransferase SETD1B partial mRNA
TCONS_00019368	SET	||||_Morus notabilis Histone-lysine N-methyltransferase SETD1B partial mRNA
TCONS_00019369	SET	||||_Morus notabilis Histone-lysine N-methyltransferase SETD1B partial mRNA
TCONS_00019370	SET	||||_Morus notabilis Histone-lysine N-methyltransferase SETD1B partial mRNA
TCONS_00019371	SET	||||_Morus notabilis Histone-lysine N-methyltransferase SETD1B partial mRNA
TCONS_00019373	SET	||||_Morus notabilis Histone-lysine N-methyltransferase SETD1B partial mRNA
TCONS_00019374	SET	||||_Morus notabilis Histone-lysine N-methyltransferase SETD1B partial mRNA
TCONS_00019376	SET	||||_Morus notabilis Histone-lysine N-methyltransferase SETD1B partial mRNA
TCONS_00019377	SET	||||_Morus notabilis Histone-lysine N-methyltransferase SETD1B partial mRNA
TCONS_00019378	SET	||||_Morus notabilis Histone-lysine N-methyltransferase SETD1B partial mRNA
TCONS_00019379	SET	||||_Morus notabilis Histone-lysine N-methyltransferase SETD1B partial mRNA
TCONS_00019380	SET	||||_Morus notabilis Histone-lysine N-methyltransferase SETD1B partial mRNA
TCONS_00058133	SET	||||_Morus notabilis Histone-lysine N-methyltransferase partial mRNA
TCONS_00066854	SET	||||_Morus notabilis Histone-lysine N-methyltransferase partial mRNA
TCONS_00074144	SET	||||_Morus notabilis Histone-lysine N-methyltransferase partial mRNA
TCONS_00074145	SET	||||_Morus notabilis Histone-lysine N-methyltransferase partial mRNA
TCONS_00074146	SET	||||_Morus notabilis Histone-lysine N-methyltransferase partial mRNA
TCONS_00074147	SET	||||_Morus notabilis Histone-lysine N-methyltransferase partial mRNA
TCONS_00009340	SET	||||_Morus notabilis Histone-lysine N-methyltransferase partial mRNA
TCONS_00011093	SET	||||_Morus notabilis Histone-lysine N-methyltransferase partial mRNA
TCONS_00057982	SET	||||_Morus notabilis Histone-lysine N-methyltransferase partial mRNA
TCONS_00057984	SET	||||_Morus notabilis Histone-lysine N-methyltransferase partial mRNA
TCONS_00057986	SET	||||_Morus notabilis Histone-lysine N-methyltransferase partial mRNA
TCONS_00072498	SET	||||_Morus notabilis Histone-lysine N-methyltransferase partial mRNA
TCONS_00012465	GNAT	||||_Morus notabilis Histone-lysine N-methyltransferase ATX5 partial mRNA
TCONS_00012466	GNAT	||||_Morus notabilis Histone-lysine N-methyltransferase ATX5 partial mRNA
TCONS_00012467	SET	||||_Morus notabilis Histone-lysine N-methyltransferase ATX5 partial mRNA
TCONS_00058447	GNAT	||||_Morus notabilis Histone-lysine N-methyltransferase ATX5 partial mRNA
TCONS_00058453	SET	||||_Morus notabilis Histone-lysine N-methyltransferase ATX5 partial mRNA
TCONS_00058454	SET	||||_Morus notabilis Histone-lysine N-methyltransferase ATX5 partial mRNA
TCONS_00087409	SET	||||_Morus notabilis Histone-lysine N-methyltransferase ATX3 partial mRNA
TCONS_00087410	PHD	||||_Morus notabilis Histone-lysine N-methyltransferase ATX3 partial mRNA
TCONS_00087411	PHD	||||_Morus notabilis Histone-lysine N-methyltransferase ATX3 partial mRNA
TCONS_00087412	PHD	||||_Morus notabilis Histone-lysine N-methyltransferase ATX3 partial mRNA
TCONS_00041640	SET	||||_Morus notabilis Histone-lysine N-methyltransferase ATX1 partial mRNA
TCONS_00041641	SET	||||_Morus notabilis Histone-lysine N-methyltransferase ATX1 partial mRNA
TCONS_00041642	SET	||||_Morus notabilis Histone-lysine N-methyltransferase ATX1 partial mRNA
TCONS_00041643	SET	||||_Morus notabilis Histone-lysine N-methyltransferase ATX1 partial mRNA
TCONS_00041644	SET	||||_Morus notabilis Histone-lysine N-methyltransferase ATX1 partial mRNA
TCONS_00041645	SET	||||_Morus notabilis Histone-lysine N-methyltransferase ATX1 partial mRNA
TCONS_00041646	SET	||||_Morus notabilis Histone-lysine N-methyltransferase ATX1 partial mRNA
TCONS_00041647	SET	||||_Morus notabilis Histone-lysine N-methyltransferase ATX1 partial mRNA
TCONS_00041648	SET	||||_Morus notabilis Histone-lysine N-methyltransferase ATX1 partial mRNA
TCONS_00041649	SET	||||_Morus notabilis Histone-lysine N-methyltransferase ATX1 partial mRNA
TCONS_00041650	SET	||||_Morus notabilis Histone-lysine N-methyltransferase ATX1 partial mRNA
TCONS_00041651	SET	||||_Morus notabilis Histone-lysine N-methyltransferase ATX1 partial mRNA
TCONS_00054288	SET	||||_Morus notabilis Histone-lysine N-methyltransferase ASHH2 partial mRNA
TCONS_00083527	SET	||||_Morus notabilis Histone-lysine N-methyltransferase ASHH1 partial mRNA
TCONS_00083528	SET	||||_Morus notabilis Histone-lysine N-methyltransferase ASHH1 partial mRNA
TCONS_00091219	Others	||||_Morus notabilis Histidine kinase 5 partial mRNA
TCONS_00061124	Others	||||_Morus notabilis Histidine kinase 4 partial mRNA
TCONS_00061125	Others	||||_Morus notabilis Histidine kinase 4 partial mRNA
TCONS_00061126	Others	||||_Morus notabilis Histidine kinase 4 partial mRNA
TCONS_00061127	Others	||||_Morus notabilis Histidine kinase 4 partial mRNA
TCONS_00061128	Others	||||_Morus notabilis Histidine kinase 4 partial mRNA
TCONS_00061129	Others	||||_Morus notabilis Histidine kinase 4 partial mRNA
TCONS_00061130	Others	||||_Morus notabilis Histidine kinase 4 partial mRNA
TCONS_00041605	Others	||||_Morus notabilis Histidine kinase 3 partial mRNA
TCONS_00041606	Others	||||_Morus notabilis Histidine kinase 3 partial mRNA
TCONS_00052259	Others	||||_Morus notabilis Histidine kinase 1 partial mRNA
TCONS_00052260	Others	||||_Morus notabilis Histidine kinase 1 partial mRNA
TCONS_00012255	ARID	||||_Morus notabilis High mobility group B protein 9 partial mRNA
TCONS_00036682	HMG	||||_Morus notabilis High mobility group B protein 6 partial mRNA
TCONS_00049232	HMG	||||_Morus notabilis High mobility group B protein 6 partial mRNA
TCONS_00058581	HMG	||||_Morus notabilis High mobility group B protein 2 partial mRNA
TCONS_00058582	HMG	||||_Morus notabilis High mobility group B protein 2 partial mRNA
TCONS_00065433	SNF2	||||_Morus notabilis Helicase protein MOM1 partial mRNA
TCONS_00065434	SNF2	||||_Morus notabilis Helicase protein MOM1 partial mRNA
TCONS_00065435	SNF2	||||_Morus notabilis Helicase protein MOM1 partial mRNA
TCONS_00065436	SNF2	||||_Morus notabilis Helicase protein MOM1 partial mRNA
TCONS_00047559	SNF2	||||_Morus notabilis Helicase partial mRNA
TCONS_00047560	SNF2	||||_Morus notabilis Helicase partial mRNA
TCONS_00047561	SNF2	||||_Morus notabilis Helicase partial mRNA
TCONS_00047562	SNF2	||||_Morus notabilis Helicase partial mRNA
TCONS_00047563	SNF2	||||_Morus notabilis Helicase partial mRNA
TCONS_00047564	SNF2	||||_Morus notabilis Helicase partial mRNA
TCONS_00047565	SNF2	||||_Morus notabilis Helicase partial mRNA
TCONS_00081542	SNF2	||||_Morus notabilis Helicase ARIP4 partial mRNA
TCONS_00091906	SNF2	||||_Morus notabilis Helicase ARIP4 partial mRNA
TCONS_00020058	TRAF	||||_Morus notabilis Germ cell-less protein-like 1 partial mRNA
TCONS_00020059	TRAF	||||_Morus notabilis Germ cell-less protein-like 1 partial mRNA
TCONS_00020060	TRAF	||||_Morus notabilis Germ cell-less protein-like 1 partial mRNA
TCONS_00020061	TRAF	||||_Morus notabilis Germ cell-less protein-like 1 partial mRNA
TCONS_00020062	TRAF	||||_Morus notabilis Germ cell-less protein-like 1 partial mRNA
TCONS_00008062	Others	||||_Morus notabilis GATA transcription factor 24 partial mRNA
TCONS_00011089	SET	||||_Morus notabilis Formate--tetrahydrofolate ligase partial mRNA
TCONS_00011090	SET	||||_Morus notabilis Formate--tetrahydrofolate ligase partial mRNA
TCONS_00011091	SET	||||_Morus notabilis Formate--tetrahydrofolate ligase partial mRNA
TCONS_00011092	SET	||||_Morus notabilis Formate--tetrahydrofolate ligase partial mRNA
TCONS_00054344	Jumonji	||||_Morus notabilis F-box protein partial mRNA
TCONS_00054345	Jumonji	||||_Morus notabilis F-box protein partial mRNA
TCONS_00054346	Jumonji	||||_Morus notabilis F-box protein partial mRNA
TCONS_00059905	SNF2	||||_Morus notabilis F-box protein partial mRNA
TCONS_00017583	Jumonji	||||_Morus notabilis F-box protein partial mRNA
TCONS_00046032	Jumonji	||||_Morus notabilis F-box protein partial mRNA
TCONS_00047393	Jumonji	||||_Morus notabilis F-box protein partial mRNA
TCONS_00047394	Jumonji	||||_Morus notabilis F-box protein partial mRNA
TCONS_00083517	Others	||||_Morus notabilis F-box protein partial mRNA
TCONS_00069960	Others	||||_Morus notabilis Ethylene receptor 2 partial mRNA
TCONS_00094473	GNAT	||||_Morus notabilis Elongator complex protein 3 partial mRNA
TCONS_00057676	HMG	||||_Morus notabilis E3 ubiquitin-protein ligase SINA-like 2 partial mRNA
TCONS_00057677	HMG	||||_Morus notabilis E3 ubiquitin-protein ligase SINA-like 2 partial mRNA
TCONS_00057678	HMG	||||_Morus notabilis E3 ubiquitin-protein ligase SINA-like 2 partial mRNA
TCONS_00057679	HMG	||||_Morus notabilis E3 ubiquitin-protein ligase SINA-like 2 partial mRNA
TCONS_00057680	HMG	||||_Morus notabilis E3 ubiquitin-protein ligase SINA-like 2 partial mRNA
TCONS_00057681	HMG	||||_Morus notabilis E3 ubiquitin-protein ligase SINA-like 2 partial mRNA
TCONS_00057682	HMG	||||_Morus notabilis E3 ubiquitin-protein ligase SINA-like 2 partial mRNA
TCONS_00010981	SNF2	||||_Morus notabilis E3 ubiquitin-protein ligase SHPRH partial mRNA
TCONS_00007106	SNF2	||||_Morus notabilis E3 ubiquitin-protein ligase SHPRH partial mRNA
TCONS_00093014	SNF2	||||_Morus notabilis E3 ubiquitin-protein ligase SHPRH partial mRNA
TCONS_00093015	SNF2	||||_Morus notabilis E3 ubiquitin-protein ligase SHPRH partial mRNA
TCONS_00093016	SNF2	||||_Morus notabilis E3 ubiquitin-protein ligase SHPRH partial mRNA
TCONS_00093017	SNF2	||||_Morus notabilis E3 ubiquitin-protein ligase SHPRH partial mRNA
TCONS_00093018	SNF2	||||_Morus notabilis E3 ubiquitin-protein ligase SHPRH partial mRNA
TCONS_00033867	SNF2	||||_Morus notabilis DNA repair and recombination protein RAD26 partial mRNA
TCONS_00065527	SNF2	||||_Morus notabilis DNA repair and recombination protein RAD26 partial mRNA
TCONS_00019941	SNF2	||||_Morus notabilis DNA helicase INO80 partial mRNA
TCONS_00019942	SNF2	||||_Morus notabilis DNA helicase INO80 partial mRNA
TCONS_00019943	SNF2	||||_Morus notabilis DNA helicase INO80 partial mRNA
TCONS_00019944	SNF2	||||_Morus notabilis DNA helicase INO80 partial mRNA
TCONS_00019945	SNF2	||||_Morus notabilis DNA helicase INO80 partial mRNA
TCONS_00019946	SNF2	||||_Morus notabilis DNA helicase INO80 partial mRNA
TCONS_00019947	SNF2	||||_Morus notabilis DNA helicase INO80 partial mRNA
TCONS_00056309	SNF2	||||_Morus notabilis DNA excision repair protein ERCC-6-like protein partial mRNA
TCONS_00056310	SNF2	||||_Morus notabilis DNA excision repair protein ERCC-6-like protein partial mRNA
TCONS_00056311	SNF2	||||_Morus notabilis DNA excision repair protein ERCC-6-like protein partial mRNA
TCONS_00009530	SET	||||_Morus notabilis Cytosine-HMTase 2 partial mRNA
TCONS_00057713	PHD	||||_Morus notabilis Chromodomain-helicase-DNA-binding protein Mi-2-like protein partial mRNA
TCONS_00057714	PHD	||||_Morus notabilis Chromodomain-helicase-DNA-binding protein Mi-2-like protein partial mRNA
TCONS_00076939	PHD	||||_Morus notabilis Chromodomain-helicase-DNA-binding protein 5 partial mRNA
TCONS_00076940	PHD	||||_Morus notabilis Chromodomain-helicase-DNA-binding protein 5 partial mRNA
TCONS_00076941	PHD	||||_Morus notabilis Chromodomain-helicase-DNA-binding protein 5 partial mRNA
TCONS_00076942	SNF2	||||_Morus notabilis Chromodomain-helicase-DNA-binding protein 5 partial mRNA
TCONS_00076944	PHD	||||_Morus notabilis Chromodomain-helicase-DNA-binding protein 5 partial mRNA
TCONS_00076945	PHD	||||_Morus notabilis Chromodomain-helicase-DNA-binding protein 5 partial mRNA
TCONS_00076946	PHD	||||_Morus notabilis Chromodomain-helicase-DNA-binding protein 5 partial mRNA
TCONS_00076947	PHD	||||_Morus notabilis Chromodomain-helicase-DNA-binding protein 5 partial mRNA
TCONS_00022079	PHD	||||_Morus notabilis Chromodomain-helicase-DNA-binding protein 4 partial mRNA
TCONS_00030331	SNF2	||||_Morus notabilis Chromodomain-helicase-DNA-binding protein 1-like protein partial mRNA
TCONS_00030332	SNF2	||||_Morus notabilis Chromodomain-helicase-DNA-binding protein 1-like protein partial mRNA
TCONS_00030333	SNF2	||||_Morus notabilis Chromodomain-helicase-DNA-binding protein 1-like protein partial mRNA
TCONS_00030334	SNF2	||||_Morus notabilis Chromodomain-helicase-DNA-binding protein 1-like protein partial mRNA
TCONS_00030335	SNF2	||||_Morus notabilis Chromodomain-helicase-DNA-binding protein 1-like protein partial mRNA
TCONS_00030336	SNF2	||||_Morus notabilis Chromodomain-helicase-DNA-binding protein 1-like protein partial mRNA
TCONS_00030337	SNF2	||||_Morus notabilis Chromodomain-helicase-DNA-binding protein 1-like protein partial mRNA
TCONS_00030338	SNF2	||||_Morus notabilis Chromodomain-helicase-DNA-binding protein 1-like protein partial mRNA
TCONS_00042746	SNF2	||||_Morus notabilis Chromodomain-helicase-DNA-binding protein 1 partial mRNA
TCONS_00020770	PHD	||||_Morus notabilis CHD3-type chromatin-remodeling factor PICKLE partial mRNA
TCONS_00055742	TRAF	||||_Morus notabilis BTB/POZ domain-containing protein partial mRNA
TCONS_00055743	TRAF	||||_Morus notabilis BTB/POZ domain-containing protein partial mRNA
TCONS_00055745	TRAF	||||_Morus notabilis BTB/POZ domain-containing protein partial mRNA
TCONS_00055746	TRAF	||||_Morus notabilis BTB/POZ domain-containing protein partial mRNA
TCONS_00055747	TRAF	||||_Morus notabilis BTB/POZ domain-containing protein partial mRNA
TCONS_00050375	TRAF	||||_Morus notabilis BTB/POZ domain-containing protein partial mRNA
TCONS_00092462	TRAF	||||_Morus notabilis BTB/POZ domain-containing protein partial mRNA
TCONS_00059879	TAZ	||||_Morus notabilis BTB/POZ and TAZ domain-containing protein 4 partial mRNA
TCONS_00059891	TAZ	||||_Morus notabilis BTB/POZ and TAZ domain-containing protein 4 partial mRNA
TCONS_00059892	TAZ	||||_Morus notabilis BTB/POZ and TAZ domain-containing protein 4 partial mRNA
TCONS_00059893	TAZ	||||_Morus notabilis BTB/POZ and TAZ domain-containing protein 4 partial mRNA
TCONS_00059894	TAZ	||||_Morus notabilis BTB/POZ and TAZ domain-containing protein 4 partial mRNA
TCONS_00059895	TAZ	||||_Morus notabilis BTB/POZ and TAZ domain-containing protein 4 partial mRNA
TCONS_00059896	TAZ	||||_Morus notabilis BTB/POZ and TAZ domain-containing protein 4 partial mRNA
TCONS_00059897	TAZ	||||_Morus notabilis BTB/POZ and TAZ domain-containing protein 4 partial mRNA
TCONS_00059898	TAZ	||||_Morus notabilis BTB/POZ and TAZ domain-containing protein 4 partial mRNA
TCONS_00059899	TAZ	||||_Morus notabilis BTB/POZ and TAZ domain-containing protein 4 partial mRNA
TCONS_00038849	TRAF	||||_Morus notabilis BTB/POZ and MATH domain-containing protein 4 partial mRNA
TCONS_00024405	TRAF	||||_Morus notabilis BTB/POZ and MATH domain-containing protein 2 partial mRNA
TCONS_00040543	TRAF	||||_Morus notabilis BTB/POZ and MATH domain-containing protein 2 partial mRNA
TCONS_00049279	PHD	||||_Morus notabilis BAH and coiled-coil domain-containing protein 1 partial mRNA
TCONS_00049280	PHD	||||_Morus notabilis BAH and coiled-coil domain-containing protein 1 partial mRNA
TCONS_00041799	AUX/IAA	||||_Morus notabilis Auxin-responsive protein IAA9 partial mRNA
TCONS_00086457	AUX/IAA	||||_Morus notabilis Auxin-responsive protein IAA33 partial mRNA
TCONS_00072208	AUX/IAA	||||_Morus notabilis Auxin-responsive protein IAA3 partial mRNA
TCONS_00048168	AUX/IAA	||||_Morus notabilis Auxin-responsive protein IAA29 partial mRNA
TCONS_00068586	AUX/IAA	||||_Morus notabilis Auxin-responsive protein IAA26 partial mRNA
TCONS_00068587	AUX/IAA	||||_Morus notabilis Auxin-responsive protein IAA26 partial mRNA
TCONS_00068588	AUX/IAA	||||_Morus notabilis Auxin-responsive protein IAA26 partial mRNA
TCONS_00048075	AUX/IAA	||||_Morus notabilis Auxin-responsive protein IAA16 partial mRNA
TCONS_00082809	AUX/IAA	||||_Morus notabilis Auxin-responsive protein IAA13 partial mRNA
TCONS_00082810	AUX/IAA	||||_Morus notabilis Auxin-responsive protein IAA13 partial mRNA
TCONS_00068704	AUX/IAA	||||_Morus notabilis Auxin-induced protein AUX22 partial mRNA
TCONS_00078734	AUX/IAA	||||_Morus notabilis Auxin response factor 19 partial mRNA
TCONS_00090440	AUX/IAA	||||_Morus notabilis Auxin response factor 19 partial mRNA
TCONS_00015858	ARID	||||_Morus notabilis AT-rich interactive domain-containing protein 4 partial mRNA
TCONS_00015859	ARID	||||_Morus notabilis AT-rich interactive domain-containing protein 4 partial mRNA
TCONS_00015860	ARID	||||_Morus notabilis AT-rich interactive domain-containing protein 4 partial mRNA
TCONS_00015861	ARID	||||_Morus notabilis AT-rich interactive domain-containing protein 4 partial mRNA
TCONS_00015862	ARID	||||_Morus notabilis AT-rich interactive domain-containing protein 4 partial mRNA
TCONS_00015863	ARID	||||_Morus notabilis AT-rich interactive domain-containing protein 4 partial mRNA
TCONS_00015864	ARID	||||_Morus notabilis AT-rich interactive domain-containing protein 4 partial mRNA
TCONS_00011480	ARID	||||_Morus notabilis AT-rich interactive domain-containing protein 3 partial mRNA
TCONS_00011481	ARID	||||_Morus notabilis AT-rich interactive domain-containing protein 3 partial mRNA
TCONS_00011482	ARID	||||_Morus notabilis AT-rich interactive domain-containing protein 3 partial mRNA
TCONS_00011483	ARID	||||_Morus notabilis AT-rich interactive domain-containing protein 3 partial mRNA
TCONS_00052655	SNF2	||||_Morus notabilis ATP-dependent helicase BRM partial mRNA
TCONS_00052656	SNF2	||||_Morus notabilis ATP-dependent helicase BRM partial mRNA
TCONS_00052657	SNF2	||||_Morus notabilis ATP-dependent helicase BRM partial mRNA
TCONS_00072240	GNAT	||||_Morus notabilis Amino-acid acetyltransferase partial mRNA
TCONS_00072241	GNAT	||||_Morus notabilis Amino-acid acetyltransferase partial mRNA
TCONS_00072242	GNAT	||||_Morus notabilis Amino-acid acetyltransferase partial mRNA
TCONS_00072243	GNAT	||||_Morus notabilis Amino-acid acetyltransferase partial mRNA
TCONS_00072244	GNAT	||||_Morus notabilis Amino-acid acetyltransferase partial mRNA
TCONS_00072245	GNAT	||||_Morus notabilis Amino-acid acetyltransferase partial mRNA
TCONS_00072246	GNAT	||||_Morus notabilis Amino-acid acetyltransferase partial mRNA
TCONS_00072247	GNAT	||||_Morus notabilis Amino-acid acetyltransferase partial mRNA
TCONS_00072248	GNAT	||||_Morus notabilis Amino-acid acetyltransferase partial mRNA
TCONS_00075510	TRAF	||||_Morus alba var. multicaulis NPR1 mRNA, complete cds
TCONS_00088625	TRAF	||||_Medicago truncatula ribonuclease III domain protein mRNA
TCONS_00055279	HMG	||||_Medicago truncatula high mobility group (HMG)-box protein mRNA
TCONS_00055280	HMG	||||_Medicago truncatula high mobility group (HMG)-box protein mRNA
TCONS_00055281	HMG	||||_Medicago truncatula high mobility group (HMG)-box protein mRNA
TCONS_00055282	HMG	||||_Medicago truncatula high mobility group (HMG)-box protein mRNA
TCONS_00055283	HMG	||||_Medicago truncatula high mobility group (HMG)-box protein mRNA
TCONS_00075988	TRAF	||||_Medicago truncatula cultivar R108 BTB/POZ ankyrin repeat protein mRNA, complete cds
TCONS_00040455	Others	||||_Malus x domestica type A response regulator (ARR6) mRNA, partial cds
TCONS_00063312	AUX/IAA	||||_Malus x domestica ARF domain class transcription factor (IAA10) mRNA, complete cds
TCONS_00004631	AUX/IAA	||||_Lupinus angustifolius auxin-responsive protein IAA16-like protein mRNA, partial cds
TCONS_00009974	TAZ	||||_Humulus lupulus TE4 mRNA, complete cds
TCONS_00009975	TAZ	||||_Humulus lupulus TE4 mRNA, complete cds
TCONS_00009976	TAZ	||||_Humulus lupulus TE4 mRNA, complete cds
TCONS_00008357	AUX/IAA	||||_Humulus lupulus AUX/IAA mRNA, partial cds
TCONS_00086709	AUX/IAA	||||_Humulus lupulus AUX/IAA mRNA, partial cds
TCONS_00028860	HMG	||||_Cucumis sativus HMG1/2-like protein-like (LOC101203658), mRNA_x0001_|63020535|gb|DQ010042.1| Cucumis sativus high mobility group protein mRNA, complete cds
TCONS_00028861	HMG	||||_Cucumis sativus HMG1/2-like protein-like (LOC101203658), mRNA_x0001_|63020535|gb|DQ010042.1| Cucumis sativus high mobility group protein mRNA, complete cds
TCONS_00028862	HMG	||||_Cucumis sativus HMG1/2-like protein-like (LOC101203658), mRNA_x0001_|63020535|gb|DQ010042.1| Cucumis sativus high mobility group protein mRNA, complete cds
TCONS_00055748	TRAF	||||_Citrus clementina hypothetical protein (CICLE_v10003249mg) mRNA, complete cds
TCONS_00029880	MBF1	||||_Castanea crenata mRNA, microsatellite: PEA110, complete sequence
TCONS_00007803	Others	||||_Boehmeria nivea COL domain class transcription factor (COL01) mRNA, complete cds
TCONS_00000927	AUX/IAA	||||_Arabidopsis thaliana auxin-responsive protein IAA1 mRNA, complete cds

## Sheet: PK
Supplemental Table S8
PKs identified in C. sativa.
PK	family	NR_annotation
TCONS_00064419	STE_STE7	||||_Arabidopsis lyrata subsp. lyrata ATMKK5, mRNA
TCONS_00064420	STE_STE7	||||_Arabidopsis lyrata subsp. lyrata ATMKK5, mRNA
TCONS_00023944	RLK-Pelle_LRR-XI-1	||||_Arabidopsis thaliana chromosome 1 sequence
TCONS_00074246	RLK-Pelle_DLSV	||||_Arabidopsis thaliana clone sps280 unknown mRNA
TCONS_00082042	RLK-Pelle_LRR-I-1	||||_Arabidopsis thaliana leucine-rich repeat receptor-like protein kinase-like (LRR-RLK) mRNA, complete sequence
TCONS_00049064	RLK-Pelle_LRR-III	||||_Camellia oleifera delta-6-desaturase mRNA, complete cds
TCONS_00033434	RLK-Pelle_LysM	||||_Cannabis sativa cultivar Carmagnola mitochondrion, complete genome
TCONS_00033438	RLK-Pelle_LysM	||||_Cannabis sativa cultivar Carmagnola mitochondrion, complete genome
TCONS_00037231	RLK-Pelle_LRR-I-1	||||_Cannabis sativa lyk2 gene for putative LysM domain containing receptor kinase, cultivar Purple Kush
TCONS_00037232	RLK-Pelle_LysM	||||_Cannabis sativa lyk2 gene for putative LysM domain containing receptor kinase, cultivar Purple Kush
TCONS_00037233	RLK-Pelle_LysM	||||_Cannabis sativa lyk2 gene for putative LysM domain containing receptor kinase, cultivar Purple Kush
TCONS_00037234	RLK-Pelle_LysM	||||_Cannabis sativa lyk2 gene for putative LysM domain containing receptor kinase, cultivar Purple Kush
TCONS_00040746	RLK-Pelle_LysM	||||_Cannabis sativa lyk2 gene for putative LysM domain containing receptor kinase, cultivar Purple Kush
TCONS_00040747	RLK-Pelle_LysM	||||_Cannabis sativa lyk2 gene for putative LysM domain containing receptor kinase, cultivar Purple Kush
TCONS_00040748	RLK-Pelle_LysM	||||_Cannabis sativa lyk2 gene for putative LysM domain containing receptor kinase, cultivar Purple Kush
TCONS_00052750	RLK-Pelle_LysM	||||_Cannabis sativa lyk2 gene for putative LysM domain containing receptor kinase, cultivar Purple Kush
TCONS_00087541	TKL-Pl-4	||||_Carica papaya serine/threonine protein kinase 1 mRNA, partial cds
TCONS_00087542	TKL-Pl-4	||||_Carica papaya serine/threonine protein kinase 1 mRNA, partial cds
TCONS_00087543	TKL-Pl-4	||||_Carica papaya serine/threonine protein kinase 1 mRNA, partial cds
TCONS_00087544	TKL-Pl-4	||||_Carica papaya serine/threonine protein kinase 1 mRNA, partial cds
TCONS_00087545	TKL-Pl-4	||||_Carica papaya serine/threonine protein kinase 1 mRNA, partial cds
TCONS_00087546	TKL-Pl-4	||||_Carica papaya serine/threonine protein kinase 1 mRNA, partial cds
TCONS_00087547	TKL-Pl-4	||||_Carica papaya serine/threonine protein kinase 1 mRNA, partial cds
TCONS_00087548	TKL-Pl-4	||||_Carica papaya serine/threonine protein kinase 1 mRNA, partial cds
TCONS_00087549	TKL-Pl-4	||||_Carica papaya serine/threonine protein kinase 1 mRNA, partial cds
TCONS_00037204	RLK-Pelle_DLSV	||||_Citrus clementina hypothetical protein (CICLE_v10009316mg) mRNA, complete cds
TCONS_00037205	RLK-Pelle_DLSV	||||_Citrus clementina hypothetical protein (CICLE_v10009316mg) mRNA, complete cds
TCONS_00037206	RLK-Pelle_DLSV	||||_Citrus clementina hypothetical protein (CICLE_v10009316mg) mRNA, complete cds
TCONS_00046584	RLK-Pelle_DLSV	||||_Citrus clementina hypothetical protein (CICLE_v10010368mg) mRNA, partial cds
TCONS_00075461	RLK-Pelle_LRR-I-1	||||_Citrus clementina hypothetical protein (CICLE_v10024869mg) mRNA, complete cds
TCONS_00037512	RLK-Pelle_DLSV	||||_Citrus clementina hypothetical protein (CICLE_v10024869mg) mRNA, complete cds
TCONS_00026212	RLK-Pelle_LRR-XI-1	||||_Cucumis melo genomic chromosome, chr_4
TCONS_00028932	RLK-Pelle_LRR-I-1	||||_Eutrema salsuneum hypothetical protein (EUTSA_v100177840mg) mRNA, partial cds
TCONS_00028997	RLK-Pelle_WAK_LRK10L-1	||||_Eutrema salsuneum hypothetical protein (EUTSA_v10018260mg) mRNA, complete cds
TCONS_00059531	RLK-Pelle_RLCK-VIIa-2	||||_Eutrema salsuneum hypothetical protein (EUTSA_v10025265mg) mRNA, complete cds
TCONS_00002926	AGC_RSK-2	||||_Fragaria x ananassa phot1 mRNA for phototropin 1, complete cds
TCONS_00084621	CAMK_OST1L	||||_Glycine max protein kinase 3 (SPK-3), mRNA_x0001_|310581|gb|L19361.1|SOYSPK3 Glycine max protein kinase 3 (SPK-3) mRNA, complete cds
TCONS_00083116	RLK-Pelle_LRR-I-1	||||_Glycine max putative leucine-rich repeat receptor-like protein kinase At2g19210-like (LOC100779102), mRNA_x0001_|223452413|gb|FJ014781.1| Glycine max clone cw98 stress-induced receptor-like kinase mRNA, complete cds
TCONS_00083117	RLK-Pelle_LRR-I-1	||||_Glycine max putative leucine-rich repeat receptor-like protein kinase At2g19210-like (LOC100779102), mRNA_x0001_|223452413|gb|FJ014781.1| Glycine max clone cw98 stress-induced receptor-like kinase mRNA, complete cds
TCONS_00067810	RLK-Pelle_DLSV	||||_Gossypioides kirkii clone GKH030A02-jgz, complete sequence
TCONS_00029838	RLK-Pelle_DLSV	||||_Gossypioides kirkii clone GKH030A02-jgz, complete sequence
TCONS_00054339	RLK-Pelle_DLSV	||||_Gossypioides kirkii clone GKH030A02-jgz, complete sequence
TCONS_00072076	CMGC_CDK-CCRK	||||_Humulus lupulus clone 4306 cell division protein kinase (CDKF1) mRNA, complete cds
TCONS_00072077	CMGC_CDK-CCRK	||||_Humulus lupulus clone 4306 cell division protein kinase (CDKF1) mRNA, complete cds
TCONS_00016847	RLK-Pelle_RLCK-V	||||_Lotus japonicus cDNA, clone: LjFL2-004-BF08, HTC
TCONS_00001455	CAMK_CDPK	||||_Malus domestica calcium-dependent protein kinase 2-like (LOC103434507), mRNA_x0001_|39546554|gb|AY395701.1| Malus x domestica calcium-dependent protein kinase (MdCPK1) mRNA, complete cds
TCONS_00064646	CAMK_OST1L	||||_Malus domestica SnRK2.3 mRNA, complete cds
TCONS_00060392	CAMK_CAMKL-CHK1	||||_Medicago truncatula CBL-interacting kinase partial mRNA
TCONS_00068752	RLK-Pelle_RLCK-VI	||||_Medicago truncatula clone mth2-71m16, complete sequence
TCONS_00026629	RLK-Pelle_LRR-XII-1	||||_Medicago truncatula LRR receptor-like kinase family protein mRNA
TCONS_00029205	RLK-Pelle_LRR-XII-1	||||_Medicago truncatula LRR receptor-like kinase family protein mRNA
TCONS_00028358	RLK-Pelle_LRR-XI-1	||||_Medicago truncatula LRR receptor-like kinase family protein partial mRNA
TCONS_00072578	RLK-Pelle_LRR-XI-1	||||_Medicago truncatula LRR receptor-like kinase family protein partial mRNA
TCONS_00072579	RLK-Pelle_LRR-XI-1	||||_Medicago truncatula LRR receptor-like kinase family protein partial mRNA
TCONS_00072581	RLK-Pelle_LRR-XI-1	||||_Medicago truncatula LRR receptor-like kinase family protein partial mRNA
TCONS_00010089	RLK-Pelle_DLSV	||||_Medicago truncatula LRR receptor-like kinase mRNA
TCONS_00038237	RLK-Pelle_LRR-III	||||_Medicago truncatula LRR receptor-like kinase mRNA
TCONS_00075393	RLK-Pelle_LRR-III	||||_Medicago truncatula LRR receptor-like kinase mRNA
TCONS_00051713	Group-Pl-2	||||_Medicago truncatula Serine/Threonine kinase family protein mRNA
TCONS_00051714	Group-Pl-2	||||_Medicago truncatula Serine/Threonine kinase family protein mRNA
TCONS_00089384	RLK-Pelle_CR4L	||||_Medicago truncatula Serine/Threonine kinase family protein mRNA
TCONS_00089386	RLK-Pelle_CR4L	||||_Medicago truncatula Serine/Threonine kinase family protein mRNA
TCONS_00018883	WNK_NRBP	||||_Medicago truncatula WNK kinase mRNA
TCONS_00018884	WNK_NRBP	||||_Medicago truncatula WNK kinase mRNA
TCONS_00060260	WNK_NRBP	||||_Medicago truncatula WNK kinase mRNA
TCONS_00087661	CAMK_CDPK	||||_Morus alba var. multicaulis voucher Yu71-1 calcium-dependent protein kinase (MCDPK) mRNA, complete cds
TCONS_00087662	CAMK_CDPK	||||_Morus alba var. multicaulis voucher Yu71-1 calcium-dependent protein kinase (MCDPK) mRNA, complete cds
TCONS_00020172	CMGC_MAPK	||||_Morus alba var. multicaulis voucher YU71-1 mitogen-activated protein kinase (MAPK) mRNA, complete cds
TCONS_00028856	AGC_PDK1	||||_Morus notabilis 3-phosphoinositide-dependent protein kinase 1 partial mRNA
TCONS_00028857	AGC_PDK1	||||_Morus notabilis 3-phosphoinositide-dependent protein kinase 1 partial mRNA
TCONS_00036861	RLK-Pelle_LRR-II	||||_Morus notabilis BRASSINOSTEROID INSENSITIVE 1-associated receptor kinase 1 partial mRNA
TCONS_00036862	RLK-Pelle_LRR-II	||||_Morus notabilis BRASSINOSTEROID INSENSITIVE 1-associated receptor kinase 1 partial mRNA
TCONS_00084680	CAMK_CDPK	||||_Morus notabilis Calcium-dependent protein kinase 10 partial mRNA
TCONS_00074689	CAMK_CDPK	||||_Morus notabilis Calcium-dependent protein kinase 13 partial mRNA
TCONS_00016983	CAMK_CDPK	||||_Morus notabilis Calcium-dependent protein kinase 15 partial mRNA
TCONS_00067794	CAMK_CDPK	||||_Morus notabilis Calcium-dependent protein kinase 17 partial mRNA
TCONS_00087344	CAMK_CDPK	||||_Morus notabilis Calcium-dependent protein kinase 2 partial mRNA
TCONS_00066744	CAMK_CDPK	||||_Morus notabilis Calcium-dependent protein kinase 20 partial mRNA
TCONS_00066745	CAMK_CDPK	||||_Morus notabilis Calcium-dependent protein kinase 20 partial mRNA
TCONS_00066746	CAMK_CDPK	||||_Morus notabilis Calcium-dependent protein kinase 20 partial mRNA
TCONS_00066747	CAMK_CDPK	||||_Morus notabilis Calcium-dependent protein kinase 20 partial mRNA
TCONS_00088504	CAMK_CDPK	||||_Morus notabilis Calcium-dependent protein kinase 29 partial mRNA
TCONS_00088505	CAMK_CDPK	||||_Morus notabilis Calcium-dependent protein kinase 29 partial mRNA
TCONS_00039925	CAMK_CDPK	||||_Morus notabilis Calcium-dependent protein kinase 29 partial mRNA
TCONS_00075066	CAMK_CDPK	||||_Morus notabilis Calcium-dependent protein kinase 30 partial mRNA
TCONS_00075067	CAMK_CDPK	||||_Morus notabilis Calcium-dependent protein kinase 30 partial mRNA
TCONS_00005300	CAMK_CDPK	||||_Morus notabilis Calcium-dependent protein kinase 8 partial mRNA
TCONS_00087659	CAMK_CDPK	||||_Morus notabilis Calcium-dependent protein kinase 8 partial mRNA
TCONS_00087660	CAMK_CDPK	||||_Morus notabilis Calcium-dependent protein kinase 8 partial mRNA
TCONS_00094923	CAMK_CDPK	||||_Morus notabilis Calcium-dependent protein kinase 8 partial mRNA
TCONS_00068866	CAMK_CDPK	||||_Morus notabilis Calcium-dependent protein kinase SK5 partial mRNA
TCONS_00021579	CK1_CK1-Pl	||||_Morus notabilis Casein kinase I isoform delta partial mRNA
TCONS_00005710	CK1_CK1	||||_Morus notabilis Casein kinase I isoform delta-like protein partial mRNA
TCONS_00095093	CK1_CK1	||||_Morus notabilis Casein kinase I isoform delta-like protein partial mRNA
TCONS_00095094	CK1_CK1	||||_Morus notabilis Casein kinase I isoform delta-like protein partial mRNA
TCONS_00095095	CK1_CK1	||||_Morus notabilis Casein kinase I isoform delta-like protein partial mRNA
TCONS_00079000	CK1_CK1	||||_Morus notabilis Casein kinase I isoform delta-like protein partial mRNA
TCONS_00079001	CK1_CK1	||||_Morus notabilis Casein kinase I isoform delta-like protein partial mRNA
TCONS_00079002	CK1_CK1	||||_Morus notabilis Casein kinase I isoform delta-like protein partial mRNA
TCONS_00079003	CK1_CK1	||||_Morus notabilis Casein kinase I isoform delta-like protein partial mRNA
TCONS_00079004	CK1_CK1	||||_Morus notabilis Casein kinase I isoform delta-like protein partial mRNA
TCONS_00079005	CK1_CK1	||||_Morus notabilis Casein kinase I isoform delta-like protein partial mRNA
TCONS_00079006	CK1_CK1	||||_Morus notabilis Casein kinase I isoform delta-like protein partial mRNA
TCONS_00008951	CK1_CK1-Pl	||||_Morus notabilis Casein kinase I partial mRNA
TCONS_00008952	CK1_CK1-Pl	||||_Morus notabilis Casein kinase I partial mRNA
TCONS_00024782	CK1_CK1-Pl	||||_Morus notabilis Casein kinase I-2-like protein partial mRNA
TCONS_00024783	CK1_CK1-Pl	||||_Morus notabilis Casein kinase I-2-like protein partial mRNA
TCONS_00035333	CMGC_CK2	||||_Morus notabilis Casein kinase II subunit alpha-1 partial mRNA
TCONS_00035334	CMGC_CK2	||||_Morus notabilis Casein kinase II subunit alpha-1 partial mRNA
TCONS_00008178	CAMK_CAMKL-CHK1	||||_Morus notabilis CBL-interacting protein kinase 2 partial mRNA
TCONS_00033340	CAMK_CAMKL-CHK1	||||_Morus notabilis CBL-interacting serine/threonine-protein kinase 1 partial mRNA
TCONS_00065593	CAMK_CAMKL-CHK1	||||_Morus notabilis CBL-interacting serine/threonine-protein kinase 1 partial mRNA
TCONS_00041414	CAMK_CAMKL-CHK1	||||_Morus notabilis CBL-interacting serine/threonine-protein kinase 10 partial mRNA
TCONS_00041416	CAMK_CAMKL-CHK1	||||_Morus notabilis CBL-interacting serine/threonine-protein kinase 10 partial mRNA
TCONS_00042275	CAMK_CAMKL-CHK1	||||_Morus notabilis CBL-interacting serine/threonine-protein kinase 23 partial mRNA
TCONS_00042276	CAMK_CAMKL-CHK1	||||_Morus notabilis CBL-interacting serine/threonine-protein kinase 23 partial mRNA
TCONS_00042277	CAMK_CAMKL-CHK1	||||_Morus notabilis CBL-interacting serine/threonine-protein kinase 23 partial mRNA
TCONS_00040643	CAMK_CAMKL-CHK1	||||_Morus notabilis CBL-interacting serine/threonine-protein kinase 3 partial mRNA
TCONS_00040644	CAMK_CAMKL-CHK1	||||_Morus notabilis CBL-interacting serine/threonine-protein kinase 3 partial mRNA
TCONS_00040645	CAMK_CAMKL-CHK1	||||_Morus notabilis CBL-interacting serine/threonine-protein kinase 3 partial mRNA
TCONS_00007987	CAMK_CAMKL-CHK1	||||_Morus notabilis CBL-interacting serine/threonine-protein kinase 8 partial mRNA
TCONS_00007988	CAMK_CAMKL-CHK1	||||_Morus notabilis CBL-interacting serine/threonine-protein kinase 8 partial mRNA
TCONS_00007989	CAMK_CAMKL-CHK1	||||_Morus notabilis CBL-interacting serine/threonine-protein kinase 8 partial mRNA
TCONS_00007991	CAMK_CAMKL-CHK1	||||_Morus notabilis CBL-interacting serine/threonine-protein kinase 8 partial mRNA
TCONS_00008483	CAMK_CAMKL-CHK1	||||_Morus notabilis CBL-interacting serine/threonine-protein kinase 9 partial mRNA
TCONS_00023399	CAMK_CAMKL-CHK1	||||_Morus notabilis CBL-interacting serine/threonine-protein kinase 9 partial mRNA
TCONS_00000869	CAMK_CDPK	||||_Morus notabilis CDPK-related protein kinase partial mRNA
TCONS_00048232	CAMK_CDPK	||||_Morus notabilis CDPK-related protein kinase partial mRNA
TCONS_00048235	CAMK_CDPK	||||_Morus notabilis CDPK-related protein kinase partial mRNA
TCONS_00091788	CAMK_CDPK	||||_Morus notabilis CDPK-related protein kinase partial mRNA
TCONS_00059576	CAMK_CDPK	||||_Morus notabilis CDPK-related protein kinase partial mRNA
TCONS_00082167	CMGC_CDK-Pl	||||_Morus notabilis Cell division control protein 2-A-like protein partial mRNA
TCONS_00082168	CMGC_CDK-Pl	||||_Morus notabilis Cell division control protein 2-A-like protein partial mRNA
TCONS_00022728	CMGC_CDK-Pl	||||_Morus notabilis Cell division control protein 2-A-like protein partial mRNA
TCONS_00022729	CMGC_CDK-Pl	||||_Morus notabilis Cell division control protein 2-A-like protein partial mRNA
TCONS_00036409	CMGC_CDK-Pl	||||_Morus notabilis Cell division control protein 2-A-like protein partial mRNA
TCONS_00005803	Group-Pl-2	||||_Morus notabilis Cell division cycle 7-related protein kinase partial mRNA
TCONS_00038754	RLK-Pelle_C-LEC	||||_Morus notabilis C-type lectin receptor-like tyrosine-protein kinase partial mRNA
TCONS_00038755	RLK-Pelle_C-LEC	||||_Morus notabilis C-type lectin receptor-like tyrosine-protein kinase partial mRNA
TCONS_00038756	RLK-Pelle_C-LEC	||||_Morus notabilis C-type lectin receptor-like tyrosine-protein kinase partial mRNA
TCONS_00039459	RLK-Pelle_C-LEC	||||_Morus notabilis C-type lectin receptor-like tyrosine-protein kinase partial mRNA
TCONS_00039460	RLK-Pelle_C-LEC	||||_Morus notabilis C-type lectin receptor-like tyrosine-protein kinase partial mRNA
TCONS_00039461	RLK-Pelle_C-LEC	||||_Morus notabilis C-type lectin receptor-like tyrosine-protein kinase partial mRNA
TCONS_00039462	RLK-Pelle_C-LEC	||||_Morus notabilis C-type lectin receptor-like tyrosine-protein kinase partial mRNA
TCONS_00043995	CMGC_CDK-CRK7-CDK9	||||_Morus notabilis Cyclin-dependent kinase C-1 partial mRNA
TCONS_00010317	CMGC_CDK-CDK7	||||_Morus notabilis Cyclin-dependent kinase D-1 partial mRNA
TCONS_00000727	CMGC_CDK-CDK8	||||_Morus notabilis Cyclin-dependent kinase E-1 partial mRNA
TCONS_00014038	CMGC_CDK-CDK8	||||_Morus notabilis Cyclin-dependent kinase E-1 partial mRNA
TCONS_00014039	CMGC_CDK-CDK8	||||_Morus notabilis Cyclin-dependent kinase E-1 partial mRNA
TCONS_00014040	CMGC_CDK-CDK8	||||_Morus notabilis Cyclin-dependent kinase E-1 partial mRNA
TCONS_00014041	CMGC_CDK-CDK8	||||_Morus notabilis Cyclin-dependent kinase E-1 partial mRNA
TCONS_00023234	CMGC_RCK	||||_Morus notabilis Cyclin-dependent kinase F-4 partial mRNA
TCONS_00023235	CMGC_RCK	||||_Morus notabilis Cyclin-dependent kinase F-4 partial mRNA
TCONS_00023236	CMGC_RCK	||||_Morus notabilis Cyclin-dependent kinase F-4 partial mRNA
TCONS_00023237	CMGC_RCK	||||_Morus notabilis Cyclin-dependent kinase F-4 partial mRNA
TCONS_00023238	CMGC_RCK	||||_Morus notabilis Cyclin-dependent kinase F-4 partial mRNA
TCONS_00080882	CMGC_CDK-PITSLRE	||||_Morus notabilis Cyclin-dependent kinase G-2 partial mRNA
TCONS_00080883	CMGC_CDK-PITSLRE	||||_Morus notabilis Cyclin-dependent kinase G-2 partial mRNA
TCONS_00080884	CMGC_CDK-PITSLRE	||||_Morus notabilis Cyclin-dependent kinase G-2 partial mRNA
TCONS_00080885	CMGC_CDK-PITSLRE	||||_Morus notabilis Cyclin-dependent kinase G-2 partial mRNA
TCONS_00080886	CMGC_CDK-PITSLRE	||||_Morus notabilis Cyclin-dependent kinase G-2 partial mRNA
TCONS_00028448	CMGC_CDK-Pl	||||_Morus notabilis Cyclin-dependent kinase partial mRNA
TCONS_00037582	CMGC_CDK-Pl	||||_Morus notabilis Cyclin-dependent kinase partial mRNA
TCONS_00072059	RLK-Pelle_DLSV	||||_Morus notabilis Cysteine-rich receptor-like protein kinase 10 partial mRNA
TCONS_00081196	RLK-Pelle_DLSV	||||_Morus notabilis Cysteine-rich receptor-like protein kinase 10 partial mRNA
TCONS_00093495	RLK-Pelle_DLSV	||||_Morus notabilis Cysteine-rich receptor-like protein kinase 10 partial mRNA
TCONS_00063191	RLK-Pelle_DLSV	||||_Morus notabilis Cysteine-rich receptor-like protein kinase 2 partial mRNA
TCONS_00063192	RLK-Pelle_DLSV	||||_Morus notabilis Cysteine-rich receptor-like protein kinase 2 partial mRNA
TCONS_00063193	RLK-Pelle_DLSV	||||_Morus notabilis Cysteine-rich receptor-like protein kinase 2 partial mRNA
TCONS_00063194	RLK-Pelle_DLSV	||||_Morus notabilis Cysteine-rich receptor-like protein kinase 2 partial mRNA
TCONS_00021769	RLK-Pelle_DLSV	||||_Morus notabilis Cysteine-rich receptor-like protein kinase 25 partial mRNA
TCONS_00033847	RLK-Pelle_DLSV	||||_Morus notabilis Cysteine-rich receptor-like protein kinase 25 partial mRNA
TCONS_00033850	RLK-Pelle_DLSV	||||_Morus notabilis Cysteine-rich receptor-like protein kinase 25 partial mRNA
TCONS_00033851	RLK-Pelle_DLSV	||||_Morus notabilis Cysteine-rich receptor-like protein kinase 25 partial mRNA
TCONS_00033852	RLK-Pelle_DLSV	||||_Morus notabilis Cysteine-rich receptor-like protein kinase 25 partial mRNA
TCONS_00011617	RLK-Pelle_DLSV	||||_Morus notabilis Cysteine-rich receptor-like protein kinase 25 partial mRNA
TCONS_00011618	RLK-Pelle_DLSV	||||_Morus notabilis Cysteine-rich receptor-like protein kinase 25 partial mRNA
TCONS_00019158	RLK-Pelle_DLSV	||||_Morus notabilis Cysteine-rich receptor-like protein kinase 25 partial mRNA
TCONS_00019159	RLK-Pelle_DLSV	||||_Morus notabilis Cysteine-rich receptor-like protein kinase 25 partial mRNA
TCONS_00065914	RLK-Pelle_DLSV	||||_Morus notabilis Cysteine-rich receptor-like protein kinase 25 partial mRNA
TCONS_00065915	RLK-Pelle_DLSV	||||_Morus notabilis Cysteine-rich receptor-like protein kinase 25 partial mRNA
TCONS_00039174	RLK-Pelle_DLSV	||||_Morus notabilis Cysteine-rich receptor-like protein kinase 29 partial mRNA
TCONS_00039175	RLK-Pelle_DLSV	||||_Morus notabilis Cysteine-rich receptor-like protein kinase 29 partial mRNA
TCONS_00039176	RLK-Pelle_DLSV	||||_Morus notabilis Cysteine-rich receptor-like protein kinase 29 partial mRNA
TCONS_00039177	RLK-Pelle_DLSV	||||_Morus notabilis Cysteine-rich receptor-like protein kinase 29 partial mRNA
TCONS_00077114	RLK-Pelle_DLSV	||||_Morus notabilis Cysteine-rich receptor-like protein kinase 29 partial mRNA
TCONS_00063183	RLK-Pelle_DLSV	||||_Morus notabilis Cysteine-rich receptor-like protein kinase 3 partial mRNA
TCONS_00063184	RLK-Pelle_DLSV	||||_Morus notabilis Cysteine-rich receptor-like protein kinase 3 partial mRNA
TCONS_00063185	RLK-Pelle_DLSV	||||_Morus notabilis Cysteine-rich receptor-like protein kinase 3 partial mRNA
TCONS_00036890	RLK-Pelle_DLSV	||||_Morus notabilis Cysteine-rich receptor-like protein kinase 42 partial mRNA
TCONS_00036892	RLK-Pelle_DLSV	||||_Morus notabilis Cysteine-rich receptor-like protein kinase 42 partial mRNA
TCONS_00049112	RLK-Pelle_SD-2b	||||_Morus notabilis Dihydroorotase partial mRNA
TCONS_00049113	RLK-Pelle_SD-2b	||||_Morus notabilis Dihydroorotase partial mRNA
TCONS_00049114	RLK-Pelle_SD-2b	||||_Morus notabilis Dihydroorotase partial mRNA
TCONS_00032895	CMGC_DYRK-PRP4	||||_Morus notabilis Dual specificity protein kinase pom1 partial mRNA
TCONS_00049393	TKL-Pl-5	||||_Morus notabilis Dual specificity protein kinase shkC partial mRNA
TCONS_00049394	TKL-Pl-5	||||_Morus notabilis Dual specificity protein kinase shkC partial mRNA
TCONS_00049395	TKL-Pl-5	||||_Morus notabilis Dual specificity protein kinase shkC partial mRNA
TCONS_00028885	TKL-Pl-5	||||_Morus notabilis Dual specificity protein kinase shkC partial mRNA
TCONS_00028886	TKL-Pl-5	||||_Morus notabilis Dual specificity protein kinase shkC partial mRNA
TCONS_00018105	TKL-Pl-5	||||_Morus notabilis Dual specificity protein kinase splA partial mRNA
TCONS_00060649	TKL-Pl-1	||||_Morus notabilis E3 ubiquitin-protein ligase KEG partial mRNA
TCONS_00060650	TKL-Pl-1	||||_Morus notabilis E3 ubiquitin-protein ligase KEG partial mRNA
TCONS_00040043	TKL-Pl-1	||||_Morus notabilis E3 ubiquitin-protein ligase KEG partial mRNA
TCONS_00040044	TKL-Pl-1	||||_Morus notabilis E3 ubiquitin-protein ligase KEG partial mRNA
TCONS_00040045	TKL-Pl-1	||||_Morus notabilis E3 ubiquitin-protein ligase KEG partial mRNA
TCONS_00040046	TKL-Pl-1	||||_Morus notabilis E3 ubiquitin-protein ligase KEG partial mRNA
TCONS_00040047	TKL-Pl-1	||||_Morus notabilis E3 ubiquitin-protein ligase KEG partial mRNA
TCONS_00040048	TKL-Pl-1	||||_Morus notabilis E3 ubiquitin-protein ligase KEG partial mRNA
TCONS_00040049	TKL-Pl-1	||||_Morus notabilis E3 ubiquitin-protein ligase KEG partial mRNA
TCONS_00040050	TKL-Pl-1	||||_Morus notabilis E3 ubiquitin-protein ligase KEG partial mRNA
TCONS_00064289	STE_STE7	||||_Morus notabilis Glucan endo-1,3-beta-glucosidase 13 partial mRNA
TCONS_00008550	CMGC_GSK	||||_Morus notabilis Glycogen synthase kinase-3-MsK-3-like protein partial mRNA
TCONS_00008551	CMGC_GSK	||||_Morus notabilis Glycogen synthase kinase-3-MsK-3-like protein partial mRNA
TCONS_00053327	CMGC_GSK	||||_Morus notabilis Glycogen synthase kinase-3-MsK-3-like protein partial mRNA
TCONS_00053328	CMGC_GSK	||||_Morus notabilis Glycogen synthase kinase-3-MsK-3-like protein partial mRNA
TCONS_00053329	CMGC_GSK	||||_Morus notabilis Glycogen synthase kinase-3-MsK-3-like protein partial mRNA
TCONS_00025573	RLK-Pelle_DLSV	||||_Morus notabilis G-type lectin S-receptor-like serine/threonine-protein kinase partial mRNA
TCONS_00025574	RLK-Pelle_DLSV	||||_Morus notabilis G-type lectin S-receptor-like serine/threonine-protein kinase partial mRNA
TCONS_00034387	RLK-Pelle_DLSV	||||_Morus notabilis G-type lectin S-receptor-like serine/threonine-protein kinase partial mRNA
TCONS_00034388	RLK-Pelle_DLSV	||||_Morus notabilis G-type lectin S-receptor-like serine/threonine-protein kinase partial mRNA
TCONS_00037778	RLK-Pelle_DLSV	||||_Morus notabilis G-type lectin S-receptor-like serine/threonine-protein kinase partial mRNA
TCONS_00037779	RLK-Pelle_DLSV	||||_Morus notabilis G-type lectin S-receptor-like serine/threonine-protein kinase partial mRNA
TCONS_00037780	RLK-Pelle_DLSV	||||_Morus notabilis G-type lectin S-receptor-like serine/threonine-protein kinase partial mRNA
TCONS_00061017	RLK-Pelle_DLSV	||||_Morus notabilis G-type lectin S-receptor-like serine/threonine-protein kinase partial mRNA
TCONS_00061018	RLK-Pelle_DLSV	||||_Morus notabilis G-type lectin S-receptor-like serine/threonine-protein kinase partial mRNA
TCONS_00061019	RLK-Pelle_DLSV	||||_Morus notabilis G-type lectin S-receptor-like serine/threonine-protein kinase partial mRNA
TCONS_00061020	RLK-Pelle_DLSV	||||_Morus notabilis G-type lectin S-receptor-like serine/threonine-protein kinase partial mRNA
TCONS_00064163	RLK-Pelle_DLSV	||||_Morus notabilis G-type lectin S-receptor-like serine/threonine-protein kinase partial mRNA
TCONS_00067873	RLK-Pelle_DLSV	||||_Morus notabilis G-type lectin S-receptor-like serine/threonine-protein kinase partial mRNA
TCONS_00005360	RLK-Pelle_DLSV	||||_Morus notabilis G-type lectin S-receptor-like serine/threonine-protein kinase partial mRNA
TCONS_00009299	RLK-Pelle_DLSV	||||_Morus notabilis G-type lectin S-receptor-like serine/threonine-protein kinase partial mRNA
TCONS_00010076	RLK-Pelle_DLSV	||||_Morus notabilis G-type lectin S-receptor-like serine/threonine-protein kinase partial mRNA
TCONS_00016746	RLK-Pelle_DLSV	||||_Morus notabilis G-type lectin S-receptor-like serine/threonine-protein kinase partial mRNA
TCONS_00016748	RLK-Pelle_DLSV	||||_Morus notabilis G-type lectin S-receptor-like serine/threonine-protein kinase partial mRNA
TCONS_00016749	RLK-Pelle_DLSV	||||_Morus notabilis G-type lectin S-receptor-like serine/threonine-protein kinase partial mRNA
TCONS_00016750	RLK-Pelle_DLSV	||||_Morus notabilis G-type lectin S-receptor-like serine/threonine-protein kinase partial mRNA
TCONS_00037200	RLK-Pelle_DLSV	||||_Morus notabilis G-type lectin S-receptor-like serine/threonine-protein kinase partial mRNA
TCONS_00037201	RLK-Pelle_DLSV	||||_Morus notabilis G-type lectin S-receptor-like serine/threonine-protein kinase partial mRNA
TCONS_00037491	RLK-Pelle_DLSV	||||_Morus notabilis G-type lectin S-receptor-like serine/threonine-protein kinase partial mRNA
TCONS_00037494	RLK-Pelle_DLSV	||||_Morus notabilis G-type lectin S-receptor-like serine/threonine-protein kinase partial mRNA
TCONS_00037495	RLK-Pelle_DLSV	||||_Morus notabilis G-type lectin S-receptor-like serine/threonine-protein kinase partial mRNA
TCONS_00037496	RLK-Pelle_DLSV	||||_Morus notabilis G-type lectin S-receptor-like serine/threonine-protein kinase partial mRNA
TCONS_00037499	RLK-Pelle_DLSV	||||_Morus notabilis G-type lectin S-receptor-like serine/threonine-protein kinase partial mRNA
TCONS_00037501	RLK-Pelle_DLSV	||||_Morus notabilis G-type lectin S-receptor-like serine/threonine-protein kinase partial mRNA
TCONS_00043750	RLK-Pelle_DLSV	||||_Morus notabilis G-type lectin S-receptor-like serine/threonine-protein kinase partial mRNA
TCONS_00045478	RLK-Pelle_DLSV	||||_Morus notabilis G-type lectin S-receptor-like serine/threonine-protein kinase partial mRNA
TCONS_00045479	RLK-Pelle_DLSV	||||_Morus notabilis G-type lectin S-receptor-like serine/threonine-protein kinase partial mRNA
TCONS_00046825	RLK-Pelle_DLSV	||||_Morus notabilis G-type lectin S-receptor-like serine/threonine-protein kinase partial mRNA
TCONS_00050039	RLK-Pelle_DLSV	||||_Morus notabilis G-type lectin S-receptor-like serine/threonine-protein kinase partial mRNA
TCONS_00050040	RLK-Pelle_DLSV	||||_Morus notabilis G-type lectin S-receptor-like serine/threonine-protein kinase partial mRNA
TCONS_00050254	RLK-Pelle_DLSV	||||_Morus notabilis G-type lectin S-receptor-like serine/threonine-protein kinase partial mRNA
TCONS_00050256	RLK-Pelle_DLSV	||||_Morus notabilis G-type lectin S-receptor-like serine/threonine-protein kinase partial mRNA
TCONS_00050518	RLK-Pelle_DLSV	||||_Morus notabilis G-type lectin S-receptor-like serine/threonine-protein kinase partial mRNA
TCONS_00050519	RLK-Pelle_DLSV	||||_Morus notabilis G-type lectin S-receptor-like serine/threonine-protein kinase partial mRNA
TCONS_00050520	RLK-Pelle_DLSV	||||_Morus notabilis G-type lectin S-receptor-like serine/threonine-protein kinase partial mRNA
TCONS_00050521	RLK-Pelle_DLSV	||||_Morus notabilis G-type lectin S-receptor-like serine/threonine-protein kinase partial mRNA
TCONS_00053028	RLK-Pelle_DLSV	||||_Morus notabilis G-type lectin S-receptor-like serine/threonine-protein kinase partial mRNA
TCONS_00056694	RLK-Pelle_DLSV	||||_Morus notabilis G-type lectin S-receptor-like serine/threonine-protein kinase partial mRNA
TCONS_00057479	RLK-Pelle_DLSV	||||_Morus notabilis G-type lectin S-receptor-like serine/threonine-protein kinase partial mRNA
TCONS_00057480	RLK-Pelle_DLSV	||||_Morus notabilis G-type lectin S-receptor-like serine/threonine-protein kinase partial mRNA
TCONS_00057481	RLK-Pelle_DLSV	||||_Morus notabilis G-type lectin S-receptor-like serine/threonine-protein kinase partial mRNA
TCONS_00059316	RLK-Pelle_DLSV	||||_Morus notabilis G-type lectin S-receptor-like serine/threonine-protein kinase partial mRNA
TCONS_00059317	RLK-Pelle_DLSV	||||_Morus notabilis G-type lectin S-receptor-like serine/threonine-protein kinase partial mRNA
TCONS_00059318	RLK-Pelle_DLSV	||||_Morus notabilis G-type lectin S-receptor-like serine/threonine-protein kinase partial mRNA
TCONS_00059319	RLK-Pelle_DLSV	||||_Morus notabilis G-type lectin S-receptor-like serine/threonine-protein kinase partial mRNA
TCONS_00063569	RLK-Pelle_DLSV	||||_Morus notabilis G-type lectin S-receptor-like serine/threonine-protein kinase partial mRNA
TCONS_00063571	RLK-Pelle_DLSV	||||_Morus notabilis G-type lectin S-receptor-like serine/threonine-protein kinase partial mRNA
TCONS_00063572	RLK-Pelle_DLSV	||||_Morus notabilis G-type lectin S-receptor-like serine/threonine-protein kinase partial mRNA
TCONS_00063574	RLK-Pelle_DLSV	||||_Morus notabilis G-type lectin S-receptor-like serine/threonine-protein kinase partial mRNA
TCONS_00063575	RLK-Pelle_DLSV	||||_Morus notabilis G-type lectin S-receptor-like serine/threonine-protein kinase partial mRNA
TCONS_00063576	RLK-Pelle_DLSV	||||_Morus notabilis G-type lectin S-receptor-like serine/threonine-protein kinase partial mRNA
TCONS_00063832	RLK-Pelle_DLSV	||||_Morus notabilis G-type lectin S-receptor-like serine/threonine-protein kinase partial mRNA
TCONS_00063833	RLK-Pelle_DLSV	||||_Morus notabilis G-type lectin S-receptor-like serine/threonine-protein kinase partial mRNA
TCONS_00063834	RLK-Pelle_DLSV	||||_Morus notabilis G-type lectin S-receptor-like serine/threonine-protein kinase partial mRNA
TCONS_00063835	RLK-Pelle_DLSV	||||_Morus notabilis G-type lectin S-receptor-like serine/threonine-protein kinase partial mRNA
TCONS_00083652	RLK-Pelle_DLSV	||||_Morus notabilis G-type lectin S-receptor-like serine/threonine-protein kinase partial mRNA
TCONS_00083653	RLK-Pelle_DLSV	||||_Morus notabilis G-type lectin S-receptor-like serine/threonine-protein kinase partial mRNA
TCONS_00083654	RLK-Pelle_DLSV	||||_Morus notabilis G-type lectin S-receptor-like serine/threonine-protein kinase partial mRNA
TCONS_00085167	RLK-Pelle_DLSV	||||_Morus notabilis G-type lectin S-receptor-like serine/threonine-protein kinase partial mRNA
TCONS_00089676	RLK-Pelle_SD-2b	||||_Morus notabilis G-type lectin S-receptor-like serine/threonine-protein kinase partial mRNA
TCONS_00089677	RLK-Pelle_SD-2b	||||_Morus notabilis G-type lectin S-receptor-like serine/threonine-protein kinase partial mRNA
TCONS_00089678	RLK-Pelle_SD-2b	||||_Morus notabilis G-type lectin S-receptor-like serine/threonine-protein kinase partial mRNA
TCONS_00090229	RLK-Pelle_DLSV	||||_Morus notabilis G-type lectin S-receptor-like serine/threonine-protein kinase partial mRNA
TCONS_00090584	RLK-Pelle_SD-2b	||||_Morus notabilis G-type lectin S-receptor-like serine/threonine-protein kinase partial mRNA
TCONS_00090585	RLK-Pelle_SD-2b	||||_Morus notabilis G-type lectin S-receptor-like serine/threonine-protein kinase partial mRNA
TCONS_00090586	RLK-Pelle_SD-2b	||||_Morus notabilis G-type lectin S-receptor-like serine/threonine-protein kinase partial mRNA
TCONS_00090587	RLK-Pelle_SD-2b	||||_Morus notabilis G-type lectin S-receptor-like serine/threonine-protein kinase partial mRNA
TCONS_00093813	RLK-Pelle_DLSV	||||_Morus notabilis G-type lectin S-receptor-like serine/threonine-protein kinase partial mRNA
TCONS_00093814	RLK-Pelle_DLSV	||||_Morus notabilis G-type lectin S-receptor-like serine/threonine-protein kinase partial mRNA
TCONS_00093815	RLK-Pelle_DLSV	||||_Morus notabilis G-type lectin S-receptor-like serine/threonine-protein kinase partial mRNA
TCONS_00029034	RLK-Pelle_DLSV	||||_Morus notabilis G-type lectin S-receptor-like serine/threonine-protein kinase RKS1 partial mRNA
TCONS_00033476	RLK-Pelle_DLSV	||||_Morus notabilis G-type lectin S-receptor-like serine/threonine-protein kinase RKS1 partial mRNA
TCONS_00028512	RLK-Pelle_DLSV	||||_Morus notabilis G-type lectin S-receptor-like serine/threonine-protein kinase RKS1 partial mRNA
TCONS_00036648	RLK-Pelle_DLSV	||||_Morus notabilis G-type lectin S-receptor-like serine/threonine-protein kinase RKS1 partial mRNA
TCONS_00036649	RLK-Pelle_DLSV	||||_Morus notabilis G-type lectin S-receptor-like serine/threonine-protein kinase RKS1 partial mRNA
TCONS_00036650	RLK-Pelle_DLSV	||||_Morus notabilis G-type lectin S-receptor-like serine/threonine-protein kinase RKS1 partial mRNA
TCONS_00087564	RLK-Pelle_DLSV	||||_Morus notabilis G-type lectin S-receptor-like serine/threonine-protein kinase RKS1 partial mRNA
TCONS_00087565	RLK-Pelle_DLSV	||||_Morus notabilis G-type lectin S-receptor-like serine/threonine-protein kinase RKS1 partial mRNA
TCONS_00087566	RLK-Pelle_DLSV	||||_Morus notabilis G-type lectin S-receptor-like serine/threonine-protein kinase RKS1 partial mRNA
TCONS_00045680	RLK-Pelle_SD-2b	||||_Morus notabilis G-type lectin S-receptor-like serine/threonine-protein kinase RLK1 partial mRNA
TCONS_00040290	RLK-Pelle_DLSV	||||_Morus notabilis G-type lectin S-receptor-like serine/threonine-protein kinase SD1-1 partial mRNA
TCONS_00052913	RLK-Pelle_DLSV	||||_Morus notabilis G-type lectin S-receptor-like serine/threonine-protein kinase SD1-1 partial mRNA
TCONS_00062728	RLK-Pelle_SD-2b	||||_Morus notabilis G-type lectin S-receptor-like serine/threonine-protein kinase SD2-2 partial mRNA
TCONS_00062729	RLK-Pelle_SD-2b	||||_Morus notabilis G-type lectin S-receptor-like serine/threonine-protein kinase SD2-2 partial mRNA
TCONS_00054868	RLK-Pelle_SD-2b	||||_Morus notabilis G-type lectin S-receptor-like serine/threonine-protein kinase SD2-2 partial mRNA
TCONS_00054869	RLK-Pelle_SD-2b	||||_Morus notabilis G-type lectin S-receptor-like serine/threonine-protein kinase SD2-2 partial mRNA
TCONS_00057534	RLK-Pelle_SD-2b	||||_Morus notabilis G-type lectin S-receptor-like serine/threonine-protein kinase SD2-5 partial mRNA
TCONS_00057535	RLK-Pelle_SD-2b	||||_Morus notabilis G-type lectin S-receptor-like serine/threonine-protein kinase SD2-5 partial mRNA
TCONS_00057537	RLK-Pelle_SD-2b	||||_Morus notabilis G-type lectin S-receptor-like serine/threonine-protein kinase SD2-5 partial mRNA
TCONS_00011431	RLK-Pelle_SD-2b	||||_Morus notabilis G-type lectin S-receptor-like serine/threonine-protein kinase SD2-5 partial mRNA
TCONS_00011432	RLK-Pelle_SD-2b	||||_Morus notabilis G-type lectin S-receptor-like serine/threonine-protein kinase SD2-5 partial mRNA
TCONS_00011433	RLK-Pelle_SD-2b	||||_Morus notabilis G-type lectin S-receptor-like serine/threonine-protein kinase SD2-5 partial mRNA
TCONS_00011434	RLK-Pelle_SD-2b	||||_Morus notabilis G-type lectin S-receptor-like serine/threonine-protein kinase SD2-5 partial mRNA
TCONS_00015654	RLK-Pelle_Extensin	||||_Morus notabilis hypothetical protein partial mRNA
TCONS_00015655	RLK-Pelle_Extensin	||||_Morus notabilis hypothetical protein partial mRNA
TCONS_00015656	RLK-Pelle_Extensin	||||_Morus notabilis hypothetical protein partial mRNA
TCONS_00016353	AGC_RSK-2	||||_Morus notabilis hypothetical protein partial mRNA
TCONS_00035026	RLK-Pelle_RLCK-VIIa-2	||||_Morus notabilis hypothetical protein partial mRNA
TCONS_00052863	RLK-Pelle_DLSV	||||_Morus notabilis hypothetical protein partial mRNA
TCONS_00052864	RLK-Pelle_DLSV	||||_Morus notabilis hypothetical protein partial mRNA
TCONS_00052865	RLK-Pelle_DLSV	||||_Morus notabilis hypothetical protein partial mRNA
TCONS_00072066	AGC_RSK-2	||||_Morus notabilis hypothetical protein partial mRNA
TCONS_00072067	AGC_RSK-2	||||_Morus notabilis hypothetical protein partial mRNA
TCONS_00072068	AGC_RSK-2	||||_Morus notabilis hypothetical protein partial mRNA
TCONS_00072069	AGC_RSK-2	||||_Morus notabilis hypothetical protein partial mRNA
TCONS_00072070	AGC_RSK-2	||||_Morus notabilis hypothetical protein partial mRNA
TCONS_00084606	RLK-Pelle_LRR-II	||||_Morus notabilis hypothetical protein partial mRNA
TCONS_00084613	RLK-Pelle_LRR-II	||||_Morus notabilis hypothetical protein partial mRNA
TCONS_00084614	RLK-Pelle_LRR-II	||||_Morus notabilis hypothetical protein partial mRNA
TCONS_00084615	RLK-Pelle_LRR-II	||||_Morus notabilis hypothetical protein partial mRNA
TCONS_00084616	RLK-Pelle_LRR-II	||||_Morus notabilis hypothetical protein partial mRNA
TCONS_00084617	RLK-Pelle_LRR-II	||||_Morus notabilis hypothetical protein partial mRNA
TCONS_00092418	TKL-Pl-4	||||_Morus notabilis hypothetical protein partial mRNA
TCONS_00092419	TKL-Pl-4	||||_Morus notabilis hypothetical protein partial mRNA
TCONS_00030878	RLK-Pelle_LRR-XV	||||_Morus notabilis hypothetical protein partial mRNA
TCONS_00039545	RLK-Pelle_LRR-VIII-1	||||_Morus notabilis hypothetical protein partial mRNA
TCONS_00039546	RLK-Pelle_LRR-VIII-1	||||_Morus notabilis hypothetical protein partial mRNA
TCONS_00039547	RLK-Pelle_LRR-VIII-1	||||_Morus notabilis hypothetical protein partial mRNA
TCONS_00039548	RLK-Pelle_LRR-VIII-1	||||_Morus notabilis hypothetical protein partial mRNA
TCONS_00039549	RLK-Pelle_LRR-VIII-1	||||_Morus notabilis hypothetical protein partial mRNA
TCONS_00045086	CAMK_CDPK	||||_Morus notabilis hypothetical protein partial mRNA
TCONS_00045087	CAMK_CDPK	||||_Morus notabilis hypothetical protein partial mRNA
TCONS_00045088	CAMK_CDPK	||||_Morus notabilis hypothetical protein partial mRNA
TCONS_00066362	RLK-Pelle_RLCK-IV	||||_Morus notabilis hypothetical protein partial mRNA
TCONS_00066363	RLK-Pelle_RLCK-IV	||||_Morus notabilis hypothetical protein partial mRNA
TCONS_00066364	RLK-Pelle_RLCK-IV	||||_Morus notabilis hypothetical protein partial mRNA
TCONS_00066365	RLK-Pelle_RLCK-IV	||||_Morus notabilis hypothetical protein partial mRNA
TCONS_00066366	RLK-Pelle_RLCK-IV	||||_Morus notabilis hypothetical protein partial mRNA
TCONS_00073741	CAMK_CDPK	||||_Morus notabilis hypothetical protein partial mRNA
TCONS_00073742	CAMK_CDPK	||||_Morus notabilis hypothetical protein partial mRNA
TCONS_00080516	RLK-Pelle_Extensin	||||_Morus notabilis hypothetical protein partial mRNA
TCONS_00087108	RLK-Pelle_L-LEC	||||_Morus notabilis hypothetical protein partial mRNA
TCONS_00087109	RLK-Pelle_L-LEC	||||_Morus notabilis hypothetical protein partial mRNA
TCONS_00052394	RLK-Pelle_LRR-XI-2	||||_Morus notabilis Inactive leucine-rich repeat receptor-like protein kinase CORYNE partial mRNA
TCONS_00052395	RLK-Pelle_LRR-XI-2	||||_Morus notabilis Inactive leucine-rich repeat receptor-like protein kinase CORYNE partial mRNA
TCONS_00052396	RLK-Pelle_LRR-XI-2	||||_Morus notabilis Inactive leucine-rich repeat receptor-like protein kinase CORYNE partial mRNA
TCONS_00052397	RLK-Pelle_LRR-XI-2	||||_Morus notabilis Inactive leucine-rich repeat receptor-like protein kinase CORYNE partial mRNA
TCONS_00017835	RLK-Pelle_LRR-III	||||_Morus notabilis Inactive leucine-rich repeat receptor-like serine/threonine-protein kinase partial mRNA
TCONS_00017836	RLK-Pelle_LRR-III	||||_Morus notabilis Inactive leucine-rich repeat receptor-like serine/threonine-protein kinase partial mRNA
TCONS_00017837	RLK-Pelle_LRR-III	||||_Morus notabilis Inactive leucine-rich repeat receptor-like serine/threonine-protein kinase partial mRNA
TCONS_00017838	RLK-Pelle_LRR-III	||||_Morus notabilis Inactive leucine-rich repeat receptor-like serine/threonine-protein kinase partial mRNA
TCONS_00030968	RLK-Pelle_PERK-2	||||_Morus notabilis Inactive protein kinase partial mRNA
TCONS_00030969	RLK-Pelle_PERK-2	||||_Morus notabilis Inactive protein kinase partial mRNA
TCONS_00030970	RLK-Pelle_PERK-2	||||_Morus notabilis Inactive protein kinase partial mRNA
TCONS_00030972	RLK-Pelle_PERK-2	||||_Morus notabilis Inactive protein kinase partial mRNA
TCONS_00030973	RLK-Pelle_PERK-2	||||_Morus notabilis Inactive protein kinase partial mRNA
TCONS_00030974	RLK-Pelle_PERK-2	||||_Morus notabilis Inactive protein kinase partial mRNA
TCONS_00030975	RLK-Pelle_PERK-2	||||_Morus notabilis Inactive protein kinase partial mRNA
TCONS_00030976	RLK-Pelle_PERK-2	||||_Morus notabilis Inactive protein kinase partial mRNA
TCONS_00042594	RLK-Pelle_PERK-2	||||_Morus notabilis Inactive protein kinase partial mRNA
TCONS_00084885	RLK-Pelle_PERK-2	||||_Morus notabilis Inactive protein kinase partial mRNA
TCONS_00009248	RLK-Pelle_PERK-2	||||_Morus notabilis Inactive protein kinase partial mRNA
TCONS_00009249	RLK-Pelle_PERK-2	||||_Morus notabilis Inactive protein kinase partial mRNA
TCONS_00055513	RLK-Pelle_PERK-2	||||_Morus notabilis Inactive protein kinase partial mRNA
TCONS_00055514	RLK-Pelle_PERK-2	||||_Morus notabilis Inactive protein kinase partial mRNA
TCONS_00055515	RLK-Pelle_PERK-2	||||_Morus notabilis Inactive protein kinase partial mRNA
TCONS_00055516	RLK-Pelle_PERK-2	||||_Morus notabilis Inactive protein kinase partial mRNA
TCONS_00028709	RLK-Pelle_LRR-XI-1	||||_Morus notabilis Leucine-rich repeat receptor-like protein kinase partial mRNA
TCONS_00030247	RLK-Pelle_LRR-XI-1	||||_Morus notabilis Leucine-rich repeat receptor-like protein kinase PXL1 partial mRNA
TCONS_00030250	RLK-Pelle_LRR-XI-1	||||_Morus notabilis Leucine-rich repeat receptor-like protein kinase PXL1 partial mRNA
TCONS_00030251	RLK-Pelle_LRR-XI-1	||||_Morus notabilis Leucine-rich repeat receptor-like protein kinase PXL1 partial mRNA
TCONS_00086972	RLK-Pelle_LRR-XI-1	||||_Morus notabilis Leucine-rich repeat receptor-like protein kinase PXL2 partial mRNA
TCONS_00054716	RLK-Pelle_LRR-XI-1	||||_Morus notabilis Leucine-rich repeat receptor-like protein kinase TDR partial mRNA
TCONS_00041243	RLK-Pelle_LRR-XI-1	||||_Morus notabilis Leucine-rich repeat receptor-like serine/threonine-protein kinase BAM1 partial mRNA
TCONS_00041244	RLK-Pelle_LRR-XI-1	||||_Morus notabilis Leucine-rich repeat receptor-like serine/threonine-protein kinase BAM1 partial mRNA
TCONS_00041245	RLK-Pelle_LRR-XI-1	||||_Morus notabilis Leucine-rich repeat receptor-like serine/threonine-protein kinase BAM1 partial mRNA
TCONS_00035589	RLK-Pelle_LRR-XI-1	||||_Morus notabilis Leucine-rich repeat receptor-like tyrosine-protein kinase partial mRNA
TCONS_00035590	RLK-Pelle_LRR-XI-1	||||_Morus notabilis Leucine-rich repeat receptor-like tyrosine-protein kinase partial mRNA
TCONS_00035591	RLK-Pelle_LRR-XI-1	||||_Morus notabilis Leucine-rich repeat receptor-like tyrosine-protein kinase partial mRNA
TCONS_00036247	TKL_Gdt	||||_Morus notabilis Light-sensor Protein kinase partial mRNA
TCONS_00091211	RLK-Pelle_LRR-XII-1	||||_Morus notabilis LRR receptor-like serine/threonine-protein kinase EFR partial mRNA
TCONS_00043596	RLK-Pelle_LRR-XIIIb	||||_Morus notabilis LRR receptor-like serine/threonine-protein kinase ERECTA partial mRNA
TCONS_00043597	RLK-Pelle_LRR-XIIIb	||||_Morus notabilis LRR receptor-like serine/threonine-protein kinase ERECTA partial mRNA
TCONS_00033342	RLK-Pelle_LRR-XIIIa	||||_Morus notabilis LRR receptor-like serine/threonine-protein kinase FEI 1 partial mRNA
TCONS_00033343	RLK-Pelle_LRR-XIIIa	||||_Morus notabilis LRR receptor-like serine/threonine-protein kinase FEI 1 partial mRNA
TCONS_00033344	RLK-Pelle_LRR-XIIIa	||||_Morus notabilis LRR receptor-like serine/threonine-protein kinase FEI 1 partial mRNA
TCONS_00033345	RLK-Pelle_LRR-XIIIa	||||_Morus notabilis LRR receptor-like serine/threonine-protein kinase FEI 1 partial mRNA
TCONS_00033346	RLK-Pelle_LRR-XIIIa	||||_Morus notabilis LRR receptor-like serine/threonine-protein kinase FEI 1 partial mRNA
TCONS_00049130	RLK-Pelle_LRR-XI-1	||||_Morus notabilis LRR receptor-like serine/threonine-protein kinase FLS2 partial mRNA
TCONS_00012745	RLK-Pelle_LRR-IV	||||_Morus notabilis LRR receptor-like serine/threonine-protein kinase RCH1 partial mRNA
TCONS_00012746	RLK-Pelle_LRR-IV	||||_Morus notabilis LRR receptor-like serine/threonine-protein kinase RCH1 partial mRNA
TCONS_00012747	RLK-Pelle_LRR-IV	||||_Morus notabilis LRR receptor-like serine/threonine-protein kinase RCH1 partial mRNA
TCONS_00012748	RLK-Pelle_LRR-IV	||||_Morus notabilis LRR receptor-like serine/threonine-protein kinase RCH1 partial mRNA
TCONS_00012749	RLK-Pelle_LRR-IV	||||_Morus notabilis LRR receptor-like serine/threonine-protein kinase RCH1 partial mRNA
TCONS_00012750	RLK-Pelle_LRR-IV	||||_Morus notabilis LRR receptor-like serine/threonine-protein kinase RCH1 partial mRNA
TCONS_00012751	RLK-Pelle_LRR-IV	||||_Morus notabilis LRR receptor-like serine/threonine-protein kinase RCH1 partial mRNA
TCONS_00055975	RLK-Pelle_LRR-XI-1	||||_Morus notabilis LRR receptor-like serine/threonine-protein kinase RCH1 partial mRNA
TCONS_00077081	RLK-Pelle_LRR-XI-1	||||_Morus notabilis LRR receptor-like serine/threonine-protein kinase RCH1 partial mRNA
TCONS_00014735	RLK-Pelle_LRR-XV	||||_Morus notabilis LRR receptor-like serine/threonine-protein kinase RPK2 partial mRNA
TCONS_00016148	RLK-Pelle_LRR-XV	||||_Morus notabilis LRR receptor-like serine/threonine-protein kinase RPK2 partial mRNA
TCONS_00016149	RLK-Pelle_LRR-XV	||||_Morus notabilis LRR receptor-like serine/threonine-protein kinase RPK2 partial mRNA
TCONS_00030813	RLK-Pelle_LRR-XV	||||_Morus notabilis LRR receptor-like serine/threonine-protein kinase RPK2 partial mRNA
TCONS_00030879	RLK-Pelle_LRR-XV	||||_Morus notabilis LRR receptor-like serine/threonine-protein kinase RPK2 partial mRNA
TCONS_00033450	RLK-Pelle_L-LEC	||||_Morus notabilis L-type lectin-domain containing receptor kinase IX.1 partial mRNA
TCONS_00093224	CMGC_MAPK	||||_Morus notabilis Mitogen-activated protein kinase 10 partial mRNA
TCONS_00023648	CMGC_MAPK	||||_Morus notabilis Mitogen-activated protein kinase 16 partial mRNA_x0001_|586829700|gb|KF683085.1| Morus notabilis mitogen-activated protein kinase 10 (MAPK10) mRNA, complete cds
TCONS_00020187	CMGC_MAPK	||||_Morus notabilis Mitogen-activated protein kinase 19 partial mRNA_x0001_|586829696|gb|KF683083.1| Morus notabilis mitogen-activated protein kinase 8 (MAPK8) mRNA, complete cds
TCONS_00020188	CMGC_MAPK	||||_Morus notabilis Mitogen-activated protein kinase 19 partial mRNA_x0001_|586829696|gb|KF683083.1| Morus notabilis mitogen-activated protein kinase 8 (MAPK8) mRNA, complete cds
TCONS_00020189	CMGC_MAPK	||||_Morus notabilis Mitogen-activated protein kinase 19 partial mRNA_x0001_|586829696|gb|KF683083.1| Morus notabilis mitogen-activated protein kinase 8 (MAPK8) mRNA, complete cds
TCONS_00020190	CMGC_MAPK	||||_Morus notabilis Mitogen-activated protein kinase 19 partial mRNA_x0001_|586829696|gb|KF683083.1| Morus notabilis mitogen-activated protein kinase 8 (MAPK8) mRNA, complete cds
TCONS_00025975	CMGC_MAPK	||||_Morus notabilis mitogen-activated protein kinase 2 (MAPK2) mRNA, complete cds
TCONS_00025976	CMGC_MAPK	||||_Morus notabilis mitogen-activated protein kinase 2 (MAPK2) mRNA, complete cds
TCONS_00025977	CMGC_MAPK	||||_Morus notabilis mitogen-activated protein kinase 2 (MAPK2) mRNA, complete cds
TCONS_00089597	CMGC_MAPK	||||_Morus notabilis Mitogen-activated protein kinase 3 partial mRNA_x0001_|586829682|gb|KF683076.1| Morus notabilis mitogen-activated protein kinase 1 (MAPK1) mRNA, complete cds
TCONS_00015479	CMGC_MAPK	||||_Morus notabilis Mitogen-activated protein kinase 4 partial mRNA_x0001_|586829688|gb|KF683079.1| Morus notabilis mitogen-activated protein kinase 4 (MAPK4) mRNA, complete cds
TCONS_00015480	CMGC_MAPK	||||_Morus notabilis Mitogen-activated protein kinase 4 partial mRNA_x0001_|586829688|gb|KF683079.1| Morus notabilis mitogen-activated protein kinase 4 (MAPK4) mRNA, complete cds
TCONS_00082439	CMGC_MAPK	||||_Morus notabilis Mitogen-activated protein kinase 4 partial mRNA_x0001_|586829688|gb|KF683079.1| Morus notabilis mitogen-activated protein kinase 4 (MAPK4) mRNA, complete cds
TCONS_00082440	CMGC_MAPK	||||_Morus notabilis Mitogen-activated protein kinase 4 partial mRNA_x0001_|586829688|gb|KF683079.1| Morus notabilis mitogen-activated protein kinase 4 (MAPK4) mRNA, complete cds
TCONS_00031860	CMGC_MAPK	||||_Morus notabilis Mitogen-activated protein kinase 7 partial mRNA_x0001_|586829694|gb|KF683082.1| Morus notabilis mitogen-activated protein kinase 7 (MAPK7) mRNA, complete cds
TCONS_00031861	CMGC_MAPK	||||_Morus notabilis Mitogen-activated protein kinase 7 partial mRNA_x0001_|586829694|gb|KF683082.1| Morus notabilis mitogen-activated protein kinase 7 (MAPK7) mRNA, complete cds
TCONS_00031862	CMGC_MAPK	||||_Morus notabilis Mitogen-activated protein kinase 7 partial mRNA_x0001_|586829694|gb|KF683082.1| Morus notabilis mitogen-activated protein kinase 7 (MAPK7) mRNA, complete cds
TCONS_00031863	CMGC_MAPK	||||_Morus notabilis Mitogen-activated protein kinase 7 partial mRNA_x0001_|586829694|gb|KF683082.1| Morus notabilis mitogen-activated protein kinase 7 (MAPK7) mRNA, complete cds
TCONS_00031864	CMGC_MAPK	||||_Morus notabilis Mitogen-activated protein kinase 7 partial mRNA_x0001_|586829694|gb|KF683082.1| Morus notabilis mitogen-activated protein kinase 7 (MAPK7) mRNA, complete cds
TCONS_00073347	CMGC_MAPK	||||_Morus notabilis Mitogen-activated protein kinase 9 partial mRNA_x0001_|586829698|gb|KF683084.1| Morus notabilis mitogen-activated protein kinase 9 (MAPK9) mRNA, complete cds
TCONS_00028938	STE_STE7	||||_Morus notabilis Mitogen-activated protein kinase kinase 2 partial mRNA
TCONS_00065124	STE_STE7	||||_Morus notabilis Mitogen-activated protein kinase kinase 6 partial mRNA
TCONS_00084378	STE_STE7	||||_Morus notabilis Mitogen-activated protein kinase kinase 6 partial mRNA
TCONS_00006550	STE_STE7	||||_Morus notabilis Mitogen-activated protein kinase kinase 6 partial mRNA
TCONS_00063372	STE_STE11	||||_Morus notabilis Mitogen-activated protein kinase kinase kinase 1 partial mRNA
TCONS_00075938	TKL-Pl-6	||||_Morus notabilis Mitogen-activated protein kinase kinase kinase 13-A partial mRNA
TCONS_00075939	TKL-Pl-6	||||_Morus notabilis Mitogen-activated protein kinase kinase kinase 13-A partial mRNA
TCONS_00075940	TKL-Pl-6	||||_Morus notabilis Mitogen-activated protein kinase kinase kinase 13-A partial mRNA
TCONS_00075941	TKL-Pl-6	||||_Morus notabilis Mitogen-activated protein kinase kinase kinase 13-A partial mRNA
TCONS_00075942	TKL-Pl-6	||||_Morus notabilis Mitogen-activated protein kinase kinase kinase 13-A partial mRNA
TCONS_00054619	STE_STE11	||||_Morus notabilis Mitogen-activated protein kinase kinase kinase 2 partial mRNA
TCONS_00054620	STE_STE11	||||_Morus notabilis Mitogen-activated protein kinase kinase kinase 2 partial mRNA
TCONS_00054621	STE_STE11	||||_Morus notabilis Mitogen-activated protein kinase kinase kinase 2 partial mRNA
TCONS_00054622	STE_STE11	||||_Morus notabilis Mitogen-activated protein kinase kinase kinase 2 partial mRNA
TCONS_00054623	STE_STE11	||||_Morus notabilis Mitogen-activated protein kinase kinase kinase 2 partial mRNA
TCONS_00079540	STE_STE11	||||_Morus notabilis Mitogen-activated protein kinase kinase kinase 2 partial mRNA
TCONS_00079542	STE_STE11	||||_Morus notabilis Mitogen-activated protein kinase kinase kinase 2 partial mRNA
TCONS_00085057	STE_STE11	||||_Morus notabilis Mitogen-activated protein kinase kinase kinase 2 partial mRNA
TCONS_00074228	STE_STE11	||||_Morus notabilis Mitogen-activated protein kinase kinase kinase 3 partial mRNA
TCONS_00074229	STE_STE11	||||_Morus notabilis Mitogen-activated protein kinase kinase kinase 3 partial mRNA
TCONS_00040286	STE_STE11	||||_Morus notabilis Mitogen-activated protein kinase kinase kinase ANP1 partial mRNA
TCONS_00061939	STE_STE11	||||_Morus notabilis Mitogen-activated protein kinase kinase kinase ANP1 partial mRNA
TCONS_00061940	STE_STE11	||||_Morus notabilis Mitogen-activated protein kinase kinase kinase ANP1 partial mRNA
TCONS_00090290	CMGC_MAPK	||||_Morus notabilis Mitogen-activated protein kinase-MMK2-like protein partial mRNA_x0001_|586829686|gb|KF683078.1| Morus notabilis mitogen-activated protein kinase 3 (MAPK3) mRNA, complete cds
TCONS_00090662	CMGC_MAPK	||||_Morus notabilis Mitogen-activated protein kinase-MMK2-like protein partial mRNA_x0001_|586829686|gb|KF683078.1| Morus notabilis mitogen-activated protein kinase 3 (MAPK3) mRNA, complete cds
TCONS_00090663	CMGC_MAPK	||||_Morus notabilis Mitogen-activated protein kinase-MMK2-like protein partial mRNA_x0001_|586829686|gb|KF683078.1| Morus notabilis mitogen-activated protein kinase 3 (MAPK3) mRNA, complete cds
TCONS_00066272	CMGC_MAPK	||||_Morus notabilis Mitogen-activated protein kinase-NTF3-like protein partial mRNA_x0001_|586829692|gb|KF683081.1| Morus notabilis mitogen-activated protein kinase 6 (MAPK6) mRNA, complete cds
TCONS_00078707	CMGC_MAPK	||||_Morus notabilis Mitogen-activated protein kinase-NTF3-like protein partial mRNA_x0001_|586829692|gb|KF683081.1| Morus notabilis mitogen-activated protein kinase 6 (MAPK6) mRNA, complete cds
TCONS_00062530	CMGC_MAPK	||||_Morus notabilis Mitogen-activated protein kinase-NTF6-like protein partial mRNA_x0001_|586829690|gb|KF683080.1| Morus notabilis mitogen-activated protein kinase 5 (MAPK5) mRNA, complete cds
TCONS_00030792	RLK-Pelle_RLCK-IXa	||||_Morus notabilis Nodulation receptor kinase partial mRNA
TCONS_00030793	RLK-Pelle_RLCK-IXa	||||_Morus notabilis Nodulation receptor kinase partial mRNA
TCONS_00030794	RLK-Pelle_RLCK-IXa	||||_Morus notabilis Nodulation receptor kinase partial mRNA
TCONS_00030795	RLK-Pelle_RLCK-IXa	||||_Morus notabilis Nodulation receptor kinase partial mRNA
TCONS_00030796	RLK-Pelle_RLCK-IXa	||||_Morus notabilis Nodulation receptor kinase partial mRNA
TCONS_00030797	RLK-Pelle_RLCK-IXa	||||_Morus notabilis Nodulation receptor kinase partial mRNA
TCONS_00030798	RLK-Pelle_RLCK-IXa	||||_Morus notabilis Nodulation receptor kinase partial mRNA
TCONS_00030799	RLK-Pelle_RLCK-IXa	||||_Morus notabilis Nodulation receptor kinase partial mRNA
TCONS_00030800	RLK-Pelle_RLCK-IXa	||||_Morus notabilis Nodulation receptor kinase partial mRNA
TCONS_00030801	RLK-Pelle_RLCK-IXa	||||_Morus notabilis Nodulation receptor kinase partial mRNA
TCONS_00030802	RLK-Pelle_RLCK-IXa	||||_Morus notabilis Nodulation receptor kinase partial mRNA
TCONS_00030803	RLK-Pelle_RLCK-IXa	||||_Morus notabilis Nodulation receptor kinase partial mRNA
TCONS_00030804	RLK-Pelle_RLCK-IXa	||||_Morus notabilis Nodulation receptor kinase partial mRNA
TCONS_00030805	RLK-Pelle_RLCK-IXa	||||_Morus notabilis Nodulation receptor kinase partial mRNA
TCONS_00030806	RLK-Pelle_RLCK-IXa	||||_Morus notabilis Nodulation receptor kinase partial mRNA
TCONS_00030807	RLK-Pelle_RLCK-IXa	||||_Morus notabilis Nodulation receptor kinase partial mRNA
TCONS_00030808	RLK-Pelle_RLCK-IXa	||||_Morus notabilis Nodulation receptor kinase partial mRNA
TCONS_00030809	RLK-Pelle_RLCK-IXa	||||_Morus notabilis Nodulation receptor kinase partial mRNA
TCONS_00030810	RLK-Pelle_RLCK-IXa	||||_Morus notabilis Nodulation receptor kinase partial mRNA
TCONS_00030811	RLK-Pelle_RLCK-IXa	||||_Morus notabilis Nodulation receptor kinase partial mRNA
TCONS_00030812	RLK-Pelle_RLCK-IXa	||||_Morus notabilis Nodulation receptor kinase partial mRNA
TCONS_00030871	RLK-Pelle_RLCK-IXa	||||_Morus notabilis Nodulation receptor kinase partial mRNA
TCONS_00030872	RLK-Pelle_RLCK-IXa	||||_Morus notabilis Nodulation receptor kinase partial mRNA
TCONS_00035269	RLK-Pelle_RLCK-IXb	||||_Morus notabilis Nucleobase-ascorbate transporter 11 partial mRNA
TCONS_00035270	RLK-Pelle_RLCK-IXb	||||_Morus notabilis Nucleobase-ascorbate transporter 11 partial mRNA
TCONS_00035271	RLK-Pelle_RLCK-IXb	||||_Morus notabilis Nucleobase-ascorbate transporter 11 partial mRNA
TCONS_00009917	RLK-Pelle_LRR-Xb-1	||||_Morus notabilis Phytosulfokine receptor 1 partial mRNA
TCONS_00009918	RLK-Pelle_LRR-Xb-1	||||_Morus notabilis Phytosulfokine receptor 1 partial mRNA
TCONS_00009919	RLK-Pelle_LRR-Xb-1	||||_Morus notabilis Phytosulfokine receptor 1 partial mRNA
TCONS_00075971	RLK-Pelle_LRR-Xa	||||_Morus notabilis Probably inactive leucine-rich repeat receptor-like protein kinase partial mRNA
TCONS_00075972	RLK-Pelle_LRR-Xa	||||_Morus notabilis Probably inactive leucine-rich repeat receptor-like protein kinase partial mRNA
TCONS_00075973	RLK-Pelle_LRR-Xa	||||_Morus notabilis Probably inactive leucine-rich repeat receptor-like protein kinase partial mRNA
TCONS_00091395	RLK-Pelle_LRR-VII-1	||||_Morus notabilis Probably inactive leucine-rich repeat receptor-like protein kinase partial mRNA
TCONS_00091398	RLK-Pelle_LRR-VII-1	||||_Morus notabilis Probably inactive leucine-rich repeat receptor-like protein kinase partial mRNA
TCONS_00065422	RLK-Pelle_LRR-Xa	||||_Morus notabilis Probably inactive leucine-rich repeat receptor-like protein kinase partial mRNA
TCONS_00065423	RLK-Pelle_LRR-Xa	||||_Morus notabilis Probably inactive leucine-rich repeat receptor-like protein kinase partial mRNA
TCONS_00065424	RLK-Pelle_LRR-Xa	||||_Morus notabilis Probably inactive leucine-rich repeat receptor-like protein kinase partial mRNA
TCONS_00035299	RLK-Pelle_WAK_LRK10L-1	||||_Morus notabilis Probably inactive receptor-like protein kinase partial mRNA
TCONS_00013189	RLK-Pelle_PERK-1	||||_Morus notabilis Proline-rich receptor-like protein kinase PERK1 partial mRNA
TCONS_00013190	RLK-Pelle_PERK-1	||||_Morus notabilis Proline-rich receptor-like protein kinase PERK1 partial mRNA
TCONS_00014589	RLK-Pelle_PERK-1	||||_Morus notabilis Proline-rich receptor-like protein kinase PERK1 partial mRNA
TCONS_00014590	RLK-Pelle_PERK-1	||||_Morus notabilis Proline-rich receptor-like protein kinase PERK1 partial mRNA
TCONS_00014591	RLK-Pelle_PERK-1	||||_Morus notabilis Proline-rich receptor-like protein kinase PERK1 partial mRNA
TCONS_00016947	RLK-Pelle_RLCK-VI	||||_Morus notabilis Proline-rich receptor-like protein kinase PERK1 partial mRNA
TCONS_00016948	RLK-Pelle_RLCK-VI	||||_Morus notabilis Proline-rich receptor-like protein kinase PERK1 partial mRNA
TCONS_00035291	RLK-Pelle_RLCK-VI	||||_Morus notabilis Proline-rich receptor-like protein kinase PERK1 partial mRNA
TCONS_00035292	RLK-Pelle_RLCK-VI	||||_Morus notabilis Proline-rich receptor-like protein kinase PERK1 partial mRNA
TCONS_00035293	RLK-Pelle_RLCK-VI	||||_Morus notabilis Proline-rich receptor-like protein kinase PERK1 partial mRNA
TCONS_00052951	RLK-Pelle_RLCK-VI	||||_Morus notabilis Proline-rich receptor-like protein kinase PERK1 partial mRNA
TCONS_00090767	RLK-Pelle_PERK-1	||||_Morus notabilis Proline-rich receptor-like protein kinase PERK10 partial mRNA
TCONS_00064005	RLK-Pelle_PERK-2	||||_Morus notabilis Proline-rich receptor-like protein kinase PERK13 partial mRNA
TCONS_00067821	RLK-Pelle_LysM	||||_Morus notabilis Proline-rich receptor-like protein kinase PERK8 partial mRNA
TCONS_00067822	RLK-Pelle_LysM	||||_Morus notabilis Proline-rich receptor-like protein kinase PERK8 partial mRNA
TCONS_00067823	RLK-Pelle_LysM	||||_Morus notabilis Proline-rich receptor-like protein kinase PERK8 partial mRNA
TCONS_00076649	RLK-Pelle_LysM	||||_Morus notabilis Proline-rich receptor-like protein kinase PERK8 partial mRNA
TCONS_00076650	RLK-Pelle_LysM	||||_Morus notabilis Proline-rich receptor-like protein kinase PERK8 partial mRNA
TCONS_00076651	RLK-Pelle_LysM	||||_Morus notabilis Proline-rich receptor-like protein kinase PERK8 partial mRNA
TCONS_00042765	RLK-Pelle_PERK-1	||||_Morus notabilis Proline-rich receptor-like protein kinase PERK9 partial mRNA
TCONS_00042766	RLK-Pelle_PERK-1	||||_Morus notabilis Proline-rich receptor-like protein kinase PERK9 partial mRNA
TCONS_00042767	RLK-Pelle_PERK-1	||||_Morus notabilis Proline-rich receptor-like protein kinase PERK9 partial mRNA
TCONS_00036337	RLK-Pelle_PERK-1	||||_Morus notabilis Proline-rich receptor-like protein kinase PERK9 partial mRNA
TCONS_00047459	RLK-Pelle_LysM	||||_Morus notabilis Proline-rich receptor-like protein kinase PERK9 partial mRNA
TCONS_00047460	RLK-Pelle_LysM	||||_Morus notabilis Proline-rich receptor-like protein kinase PERK9 partial mRNA
TCONS_00010959	RLK-Pelle_RLCK-VIIa-2	||||_Morus notabilis Protein kinase 2B partial mRNA
TCONS_00061030	RLK-Pelle_RLCK-VIIa-2	||||_Morus notabilis Protein kinase 2B partial mRNA
TCONS_00014868	TKL-Pl-3	||||_Morus notabilis Protein kinase and PP2C-like domain-containing protein partial mRNA
TCONS_00014869	TKL-Pl-3	||||_Morus notabilis Protein kinase and PP2C-like domain-containing protein partial mRNA
TCONS_00014870	TKL-Pl-3	||||_Morus notabilis Protein kinase and PP2C-like domain-containing protein partial mRNA
TCONS_00021991	RLK-Pelle_RLCK-VIIa-2	||||_Morus notabilis Protein kinase APK1A partial mRNA
TCONS_00021992	RLK-Pelle_RLCK-VIIa-2	||||_Morus notabilis Protein kinase APK1A partial mRNA
TCONS_00063522	RLK-Pelle_RLCK-VIIa-2	||||_Morus notabilis Protein kinase APK1A partial mRNA
TCONS_00063523	RLK-Pelle_RLCK-VIIa-2	||||_Morus notabilis Protein kinase APK1A partial mRNA
TCONS_00063524	RLK-Pelle_RLCK-VIIa-2	||||_Morus notabilis Protein kinase APK1A partial mRNA
TCONS_00048991	RLK-Pelle_RLCK-VIIa-2	||||_Morus notabilis Protein kinase APK1A partial mRNA
TCONS_00086893	RLK-Pelle_RLCK-VIIa-2	||||_Morus notabilis Protein kinase APK1A partial mRNA
TCONS_00086894	RLK-Pelle_RLCK-VIIa-2	||||_Morus notabilis Protein kinase APK1A partial mRNA
TCONS_00050836	CMGC_SRPK	||||_Morus notabilis Protein kinase dsk1 partial mRNA
TCONS_00050837	CMGC_SRPK	||||_Morus notabilis Protein kinase dsk1 partial mRNA
TCONS_00050838	CMGC_SRPK	||||_Morus notabilis Protein kinase dsk1 partial mRNA
TCONS_00050839	CMGC_SRPK	||||_Morus notabilis Protein kinase dsk1 partial mRNA
TCONS_00071358	AGC_RSK-2	||||_Morus notabilis Protein kinase G11A partial mRNA
TCONS_00071359	AGC_RSK-2	||||_Morus notabilis Protein kinase G11A partial mRNA
TCONS_00071360	AGC_RSK-2	||||_Morus notabilis Protein kinase G11A partial mRNA
TCONS_00071363	AGC_RSK-2	||||_Morus notabilis Protein kinase G11A partial mRNA
TCONS_00071364	AGC_RSK-2	||||_Morus notabilis Protein kinase G11A partial mRNA
TCONS_00071365	AGC_RSK-2	||||_Morus notabilis Protein kinase G11A partial mRNA
TCONS_00095133	AGC_RSK-2	||||_Morus notabilis Protein kinase G11A partial mRNA
TCONS_00095134	AGC_RSK-2	||||_Morus notabilis Protein kinase G11A partial mRNA
TCONS_00095135	AGC_RSK-2	||||_Morus notabilis Protein kinase G11A partial mRNA
TCONS_00071173	AGC_RSK-2	||||_Morus notabilis Protein kinase G11A partial mRNA
TCONS_00071174	AGC_RSK-2	||||_Morus notabilis Protein kinase G11A partial mRNA
TCONS_00071175	AGC_RSK-2	||||_Morus notabilis Protein kinase G11A partial mRNA
TCONS_00071176	AGC_RSK-2	||||_Morus notabilis Protein kinase G11A partial mRNA
TCONS_00071177	AGC_RSK-2	||||_Morus notabilis Protein kinase G11A partial mRNA
TCONS_00040183	AGC_RSK-2	||||_Morus notabilis Protein kinase PINOID 2 partial mRNA
TCONS_00009258	AGC_RSK-2	||||_Morus notabilis Protein kinase PVPK-1 partial mRNA
TCONS_00038419	RLK-Pelle_LRR-II	||||_Morus notabilis Protein NSP-INTERACTING KINASE 1 partial mRNA
TCONS_00080537	RLK-Pelle_LRR-II	||||_Morus notabilis Protein NSP-INTERACTING KINASE 1 partial mRNA
TCONS_00080538	RLK-Pelle_LRR-II	||||_Morus notabilis Protein NSP-INTERACTING KINASE 1 partial mRNA
TCONS_00071820	RLK-Pelle_LRR-II	||||_Morus notabilis Protein NSP-INTERACTING KINASE 2 partial mRNA
TCONS_00071821	RLK-Pelle_LRR-II	||||_Morus notabilis Protein NSP-INTERACTING KINASE 2 partial mRNA
TCONS_00063195	RLK-Pelle_LRR-II	||||_Morus notabilis Protein NSP-INTERACTING KINASE 3 partial mRNA
TCONS_00063196	RLK-Pelle_LRR-II	||||_Morus notabilis Protein NSP-INTERACTING KINASE 3 partial mRNA
TCONS_00063197	RLK-Pelle_LRR-II	||||_Morus notabilis Protein NSP-INTERACTING KINASE 3 partial mRNA
TCONS_00063198	RLK-Pelle_LRR-II	||||_Morus notabilis Protein NSP-INTERACTING KINASE 3 partial mRNA
TCONS_00058332	AGC_PKA-PKG	||||_Morus notabilis Protein phosphatase 2C and cyclic nucleotide-binding/kinase domain-containing protein partial mRNA
TCONS_00058333	AGC_PKA-PKG	||||_Morus notabilis Protein phosphatase 2C and cyclic nucleotide-binding/kinase domain-containing protein partial mRNA
TCONS_00058334	AGC_PKA-PKG	||||_Morus notabilis Protein phosphatase 2C and cyclic nucleotide-binding/kinase domain-containing protein partial mRNA
TCONS_00058335	AGC_PKA-PKG	||||_Morus notabilis Protein phosphatase 2C and cyclic nucleotide-binding/kinase domain-containing protein partial mRNA
TCONS_00007446	RLK-Pelle_LRR-V	||||_Morus notabilis Protein STRUBBELIG-RECEPTOR FAMILY 2 partial mRNA
TCONS_00065777	RLK-Pelle_LRR-V	||||_Morus notabilis Protein STRUBBELIG-RECEPTOR FAMILY 2 partial mRNA
TCONS_00065778	RLK-Pelle_LRR-V	||||_Morus notabilis Protein STRUBBELIG-RECEPTOR FAMILY 2 partial mRNA
TCONS_00065779	RLK-Pelle_LRR-V	||||_Morus notabilis Protein STRUBBELIG-RECEPTOR FAMILY 2 partial mRNA
TCONS_00065780	RLK-Pelle_LRR-V	||||_Morus notabilis Protein STRUBBELIG-RECEPTOR FAMILY 2 partial mRNA
TCONS_00065781	RLK-Pelle_LRR-V	||||_Morus notabilis Protein STRUBBELIG-RECEPTOR FAMILY 2 partial mRNA
TCONS_00032965	RLK-Pelle_LRR-V	||||_Morus notabilis Protein STRUBBELIG-RECEPTOR FAMILY 3 partial mRNA
TCONS_00032966	RLK-Pelle_LRR-V	||||_Morus notabilis Protein STRUBBELIG-RECEPTOR FAMILY 3 partial mRNA
TCONS_00032967	RLK-Pelle_LRR-V	||||_Morus notabilis Protein STRUBBELIG-RECEPTOR FAMILY 3 partial mRNA
TCONS_00032968	RLK-Pelle_LRR-V	||||_Morus notabilis Protein STRUBBELIG-RECEPTOR FAMILY 3 partial mRNA
TCONS_00020678	RLK-Pelle_LRR-V	||||_Morus notabilis Protein STRUBBELIG-RECEPTOR FAMILY 5 partial mRNA
TCONS_00020679	RLK-Pelle_LRR-V	||||_Morus notabilis Protein STRUBBELIG-RECEPTOR FAMILY 5 partial mRNA
TCONS_00020680	RLK-Pelle_LRR-V	||||_Morus notabilis Protein STRUBBELIG-RECEPTOR FAMILY 5 partial mRNA
TCONS_00020681	RLK-Pelle_LRR-V	||||_Morus notabilis Protein STRUBBELIG-RECEPTOR FAMILY 5 partial mRNA
TCONS_00020682	RLK-Pelle_LRR-V	||||_Morus notabilis Protein STRUBBELIG-RECEPTOR FAMILY 5 partial mRNA
TCONS_00020683	RLK-Pelle_LRR-V	||||_Morus notabilis Protein STRUBBELIG-RECEPTOR FAMILY 5 partial mRNA
TCONS_00020684	RLK-Pelle_LRR-V	||||_Morus notabilis Protein STRUBBELIG-RECEPTOR FAMILY 5 partial mRNA
TCONS_00020685	RLK-Pelle_LRR-V	||||_Morus notabilis Protein STRUBBELIG-RECEPTOR FAMILY 5 partial mRNA
TCONS_00007098	RLK-Pelle_LRR-V	||||_Morus notabilis Protein STRUBBELIG-RECEPTOR FAMILY 8 partial mRNA
TCONS_00049293	RLK-Pelle_LRR-V	||||_Morus notabilis Protein STRUBBELIG-RECEPTOR FAMILY 8 partial mRNA
TCONS_00049294	RLK-Pelle_LRR-V	||||_Morus notabilis Protein STRUBBELIG-RECEPTOR FAMILY 8 partial mRNA
TCONS_00049295	RLK-Pelle_LRR-V	||||_Morus notabilis Protein STRUBBELIG-RECEPTOR FAMILY 8 partial mRNA
TCONS_00049296	RLK-Pelle_LRR-V	||||_Morus notabilis Protein STRUBBELIG-RECEPTOR FAMILY 8 partial mRNA
TCONS_00049298	RLK-Pelle_LRR-V	||||_Morus notabilis Protein STRUBBELIG-RECEPTOR FAMILY 8 partial mRNA
TCONS_00036252	TKL_Gdt	||||_Morus notabilis Protein SUPPRESSOR OF PHYA-105 1 partial mRNA
TCONS_00019285	RLK-Pelle_RLCK-VIII	||||_Morus notabilis PTI1-like tyrosine-protein kinase 3 partial mRNA
TCONS_00004766	RLK-Pelle_RLCK-XV	||||_Morus notabilis PTI1-like tyrosine-protein kinase partial mRNA
TCONS_00004767	RLK-Pelle_RLCK-XV	||||_Morus notabilis PTI1-like tyrosine-protein kinase partial mRNA
TCONS_00044623	RLK-Pelle_DLSV	||||_Morus notabilis Putative cysteine-rich receptor-like protein kinase 43 partial mRNA
TCONS_00009857	RLK-Pelle_LRR-VI-1	||||_Morus notabilis putative inactive leucine-rich repeat receptor-like protein kinase partial mRNA
TCONS_00009858	RLK-Pelle_LRR-VI-1	||||_Morus notabilis putative inactive leucine-rich repeat receptor-like protein kinase partial mRNA
TCONS_00009859	RLK-Pelle_LRR-VI-1	||||_Morus notabilis putative inactive leucine-rich repeat receptor-like protein kinase partial mRNA
TCONS_00009860	RLK-Pelle_LRR-VI-1	||||_Morus notabilis putative inactive leucine-rich repeat receptor-like protein kinase partial mRNA
TCONS_00032933	RLK-Pelle_LRR-VI-1	||||_Morus notabilis putative inactive leucine-rich repeat receptor-like protein kinase partial mRNA
TCONS_00032934	RLK-Pelle_LRR-VI-1	||||_Morus notabilis putative inactive leucine-rich repeat receptor-like protein kinase partial mRNA
TCONS_00032935	RLK-Pelle_LRR-VI-1	||||_Morus notabilis putative inactive leucine-rich repeat receptor-like protein kinase partial mRNA
TCONS_00032936	RLK-Pelle_LRR-VI-1	||||_Morus notabilis putative inactive leucine-rich repeat receptor-like protein kinase partial mRNA
TCONS_00032937	RLK-Pelle_LRR-VI-1	||||_Morus notabilis putative inactive leucine-rich repeat receptor-like protein kinase partial mRNA
TCONS_00032938	RLK-Pelle_LRR-VI-1	||||_Morus notabilis putative inactive leucine-rich repeat receptor-like protein kinase partial mRNA
TCONS_00042802	RLK-Pelle_LRR-III	||||_Morus notabilis putative inactive leucine-rich repeat receptor-like protein kinase partial mRNA
TCONS_00045139	RLK-Pelle_LRR-VI-1	||||_Morus notabilis putative inactive leucine-rich repeat receptor-like protein kinase partial mRNA
TCONS_00045140	RLK-Pelle_LRR-VI-1	||||_Morus notabilis putative inactive leucine-rich repeat receptor-like protein kinase partial mRNA
TCONS_00045141	RLK-Pelle_LRR-VI-1	||||_Morus notabilis putative inactive leucine-rich repeat receptor-like protein kinase partial mRNA
TCONS_00059659	RLK-Pelle_LRR-VI-1	||||_Morus notabilis putative inactive leucine-rich repeat receptor-like protein kinase partial mRNA
TCONS_00074269	RLK-Pelle_LRR-VI-1	||||_Morus notabilis putative inactive leucine-rich repeat receptor-like protein kinase partial mRNA
TCONS_00074270	RLK-Pelle_LRR-VI-1	||||_Morus notabilis putative inactive leucine-rich repeat receptor-like protein kinase partial mRNA
TCONS_00009565	RLK-Pelle_LRR-Xa	||||_Morus notabilis putative inactive receptor kinase partial mRNA
TCONS_00020014	RLK-Pelle_LRR-III	||||_Morus notabilis putative inactive receptor kinase partial mRNA
TCONS_00020015	RLK-Pelle_LRR-III	||||_Morus notabilis putative inactive receptor kinase partial mRNA
TCONS_00032925	RLK-Pelle_LRR-Xa	||||_Morus notabilis putative inactive receptor kinase partial mRNA
TCONS_00077561	RLK-Pelle_LRR-III	||||_Morus notabilis putative inactive receptor kinase partial mRNA
TCONS_00077562	RLK-Pelle_LRR-III	||||_Morus notabilis putative inactive receptor kinase partial mRNA
TCONS_00077563	RLK-Pelle_LRR-III	||||_Morus notabilis putative inactive receptor kinase partial mRNA
TCONS_00077564	RLK-Pelle_LRR-III	||||_Morus notabilis putative inactive receptor kinase partial mRNA
TCONS_00012609	RLK-Pelle_LRR-III	||||_Morus notabilis putative inactive receptor kinase partial mRNA
TCONS_00012610	RLK-Pelle_LRR-III	||||_Morus notabilis putative inactive receptor kinase partial mRNA
TCONS_00055167	RLK-Pelle_LRR-III	||||_Morus notabilis putative inactive receptor kinase partial mRNA
TCONS_00055168	RLK-Pelle_LRR-III	||||_Morus notabilis putative inactive receptor kinase partial mRNA
TCONS_00091542	RLK-Pelle_LRR-III	||||_Morus notabilis putative inactive receptor kinase partial mRNA
TCONS_00074722	RLK-Pelle_LRR-III	||||_Morus notabilis Putative kinase-like protein TMKL1 partial mRNA
TCONS_00012423	RLK-Pelle_LRR-XI-1	||||_Morus notabilis putative leucine-rich repeat receptor-like protein kinase partial mRNA
TCONS_00012424	RLK-Pelle_LRR-XI-1	||||_Morus notabilis putative leucine-rich repeat receptor-like protein kinase partial mRNA
TCONS_00012425	RLK-Pelle_LRR-XI-1	||||_Morus notabilis putative leucine-rich repeat receptor-like protein kinase partial mRNA
TCONS_00012426	RLK-Pelle_LRR-XI-1	||||_Morus notabilis putative leucine-rich repeat receptor-like protein kinase partial mRNA
TCONS_00050800	RLK-Pelle_RLCK-IV	||||_Morus notabilis putative leucine-rich repeat receptor-like protein kinase partial mRNA
TCONS_00050801	RLK-Pelle_RLCK-IV	||||_Morus notabilis putative leucine-rich repeat receptor-like protein kinase partial mRNA
TCONS_00092711	RLK-Pelle_RLCK-IV	||||_Morus notabilis putative leucine-rich repeat receptor-like protein kinase partial mRNA
TCONS_00092712	RLK-Pelle_RLCK-IV	||||_Morus notabilis putative leucine-rich repeat receptor-like protein kinase partial mRNA
TCONS_00010062	RLK-Pelle_LRR-XI-1	||||_Morus notabilis putative leucine-rich repeat receptor-like protein kinase partial mRNA
TCONS_00028356	RLK-Pelle_LRR-XI-1	||||_Morus notabilis putative leucine-rich repeat receptor-like protein kinase partial mRNA
TCONS_00028357	RLK-Pelle_LRR-XI-1	||||_Morus notabilis putative leucine-rich repeat receptor-like protein kinase partial mRNA
TCONS_00028777	RLK-Pelle_LRR-VIII-1	||||_Morus notabilis putative leucine-rich repeat receptor-like protein kinase partial mRNA
TCONS_00028778	RLK-Pelle_LRR-VIII-1	||||_Morus notabilis putative leucine-rich repeat receptor-like protein kinase partial mRNA
TCONS_00043411	RLK-Pelle_LRR-I-1	||||_Morus notabilis Putative leucine-rich repeat receptor-like protein kinase partial mRNA
TCONS_00048895	RLK-Pelle_LRR-VIII-1	||||_Morus notabilis putative leucine-rich repeat receptor-like protein kinase partial mRNA
TCONS_00048896	RLK-Pelle_LRR-VIII-1	||||_Morus notabilis putative leucine-rich repeat receptor-like protein kinase partial mRNA
TCONS_00048898	RLK-Pelle_LRR-VIII-1	||||_Morus notabilis putative leucine-rich repeat receptor-like protein kinase partial mRNA
TCONS_00052051	RLK-Pelle_LRR-I-1	||||_Morus notabilis Putative leucine-rich repeat receptor-like protein kinase partial mRNA
TCONS_00053093	RLK-Pelle_RLCK-IV	||||_Morus notabilis putative leucine-rich repeat receptor-like protein kinase partial mRNA
TCONS_00053094	RLK-Pelle_RLCK-IV	||||_Morus notabilis putative leucine-rich repeat receptor-like protein kinase partial mRNA
TCONS_00056952	RLK-Pelle_LRR-I-1	||||_Morus notabilis Putative leucine-rich repeat receptor-like protein kinase partial mRNA
TCONS_00066367	RLK-Pelle_RLCK-IV	||||_Morus notabilis putative leucine-rich repeat receptor-like protein kinase partial mRNA
TCONS_00066368	RLK-Pelle_RLCK-IV	||||_Morus notabilis putative leucine-rich repeat receptor-like protein kinase partial mRNA
TCONS_00072580	RLK-Pelle_LRR-XI-1	||||_Morus notabilis putative leucine-rich repeat receptor-like protein kinase partial mRNA
TCONS_00078768	RLK-Pelle_RLCK-IV	||||_Morus notabilis putative leucine-rich repeat receptor-like protein kinase partial mRNA
TCONS_00024532	RLK-Pelle_LRR-III	||||_Morus notabilis putative leucine-rich repeat receptor-like protein kinase partial mRNA_x0001_|703163130||XM_010114934.1| Morus notabilis putative leucine-rich repeat receptor-like protein kinase partial mRNA
TCONS_00052965	RLK-Pelle_LRR-III	||||_Morus notabilis putative leucine-rich repeat receptor-like protein kinase partial mRNA_x0001_|703163130||XM_010114934.1| Morus notabilis putative leucine-rich repeat receptor-like protein kinase partial mRNA
TCONS_00053043	RLK-Pelle_DLSV	||||_Morus notabilis putative leucine-rich repeat receptor-like serine/threonine-protein kinase partial mRNA
TCONS_00053044	RLK-Pelle_DLSV	||||_Morus notabilis putative leucine-rich repeat receptor-like serine/threonine-protein kinase partial mRNA
TCONS_00017997	RLK-Pelle_DLSV	||||_Morus notabilis putative leucine-rich repeat receptor-like serine/threonine-protein kinase partial mRNA
TCONS_00018137	RLK-Pelle_LRR-I-2	||||_Morus notabilis putative leucine-rich repeat receptor-like serine/threonine-protein kinase partial mRNA
TCONS_00051015	RLK-Pelle_LRR-I-2	||||_Morus notabilis putative leucine-rich repeat receptor-like serine/threonine-protein kinase partial mRNA
TCONS_00069005	RLK-Pelle_LRR-XII-1	||||_Morus notabilis Putative leucine-rich repeat receptor-like serine/threonine-protein kinase partial mRNA
TCONS_00074566	RLK-Pelle_LRR-I-2	||||_Morus notabilis putative leucine-rich repeat receptor-like serine/threonine-protein kinase partial mRNA
TCONS_00074567	RLK-Pelle_LRR-I-2	||||_Morus notabilis putative leucine-rich repeat receptor-like serine/threonine-protein kinase partial mRNA
TCONS_00074568	RLK-Pelle_LRR-I-2	||||_Morus notabilis putative leucine-rich repeat receptor-like serine/threonine-protein kinase partial mRNA
TCONS_00084438	RLK-Pelle_DLSV	||||_Morus notabilis putative leucine-rich repeat receptor-like serine/threonine-protein kinase partial mRNA
TCONS_00056953	RLK-Pelle_LRR-I-1	||||_Morus notabilis putative LRR receptor-like protein kinase partial mRNA
TCONS_00056954	RLK-Pelle_LRR-I-1	||||_Morus notabilis putative LRR receptor-like protein kinase partial mRNA
TCONS_00037408	RLK-Pelle_LRR-VI-2	||||_Morus notabilis putative LRR receptor-like serine/threonine-protein kinase MRH1 partial mRNA
TCONS_00043877	RLK-Pelle_LRR-VI-2	||||_Morus notabilis putative LRR receptor-like serine/threonine-protein kinase MRH1 partial mRNA
TCONS_00091277	RLK-Pelle_LRR-VI-2	||||_Morus notabilis putative LRR receptor-like serine/threonine-protein kinase MRH1 partial mRNA
TCONS_00091278	RLK-Pelle_LRR-VI-2	||||_Morus notabilis putative LRR receptor-like serine/threonine-protein kinase MRH1 partial mRNA
TCONS_00005361	RLK-Pelle_LRR-VIII-1	||||_Morus notabilis putative LRR receptor-like serine/threonine-protein kinase partial mRNA
TCONS_00015125	RLK-Pelle_LRR-VII-3	||||_Morus notabilis putative LRR receptor-like serine/threonine-protein kinase partial mRNA
TCONS_00015242	RLK-Pelle_LRR-VIII-1	||||_Morus notabilis putative LRR receptor-like serine/threonine-protein kinase partial mRNA
TCONS_00021056	RLK-Pelle_LRR-XII-1	||||_Morus notabilis putative LRR receptor-like serine/threonine-protein kinase partial mRNA
TCONS_00025422	RLK-Pelle_DLSV	||||_Morus notabilis putative LRR receptor-like serine/threonine-protein kinase partial mRNA
TCONS_00025423	RLK-Pelle_DLSV	||||_Morus notabilis putative LRR receptor-like serine/threonine-protein kinase partial mRNA
TCONS_00025424	RLK-Pelle_DLSV	||||_Morus notabilis putative LRR receptor-like serine/threonine-protein kinase partial mRNA
TCONS_00027082	RLK-Pelle_LRR-I-1	||||_Morus notabilis putative LRR receptor-like serine/threonine-protein kinase partial mRNA
TCONS_00032709	RLK-Pelle_LRR-XII-1	||||_Morus notabilis putative LRR receptor-like serine/threonine-protein kinase partial mRNA
TCONS_00034811	RLK-Pelle_DLSV	||||_Morus notabilis putative LRR receptor-like serine/threonine-protein kinase partial mRNA
TCONS_00038445	RLK-Pelle_DLSV	||||_Morus notabilis putative LRR receptor-like serine/threonine-protein kinase partial mRNA
TCONS_00038446	RLK-Pelle_DLSV	||||_Morus notabilis putative LRR receptor-like serine/threonine-protein kinase partial mRNA
TCONS_00038447	RLK-Pelle_DLSV	||||_Morus notabilis putative LRR receptor-like serine/threonine-protein kinase partial mRNA
TCONS_00038448	RLK-Pelle_DLSV	||||_Morus notabilis putative LRR receptor-like serine/threonine-protein kinase partial mRNA
TCONS_00038449	RLK-Pelle_DLSV	||||_Morus notabilis putative LRR receptor-like serine/threonine-protein kinase partial mRNA
TCONS_00038450	RLK-Pelle_DLSV	||||_Morus notabilis putative LRR receptor-like serine/threonine-protein kinase partial mRNA
TCONS_00038451	RLK-Pelle_DLSV	||||_Morus notabilis putative LRR receptor-like serine/threonine-protein kinase partial mRNA
TCONS_00046154	RLK-Pelle_LRR-XI-1	||||_Morus notabilis putative LRR receptor-like serine/threonine-protein kinase partial mRNA
TCONS_00047350	RLK-Pelle_LRR-VI-2	||||_Morus notabilis putative LRR receptor-like serine/threonine-protein kinase partial mRNA
TCONS_00047351	RLK-Pelle_LRR-VI-2	||||_Morus notabilis putative LRR receptor-like serine/threonine-protein kinase partial mRNA
TCONS_00047584	RLK-Pelle_DLSV	||||_Morus notabilis putative LRR receptor-like serine/threonine-protein kinase partial mRNA
TCONS_00047585	RLK-Pelle_DLSV	||||_Morus notabilis putative LRR receptor-like serine/threonine-protein kinase partial mRNA
TCONS_00047586	RLK-Pelle_DLSV	||||_Morus notabilis putative LRR receptor-like serine/threonine-protein kinase partial mRNA
TCONS_00047587	RLK-Pelle_DLSV	||||_Morus notabilis putative LRR receptor-like serine/threonine-protein kinase partial mRNA
TCONS_00058396	RLK-Pelle_DLSV	||||_Morus notabilis putative LRR receptor-like serine/threonine-protein kinase partial mRNA
TCONS_00058397	RLK-Pelle_DLSV	||||_Morus notabilis putative LRR receptor-like serine/threonine-protein kinase partial mRNA
TCONS_00058398	RLK-Pelle_DLSV	||||_Morus notabilis putative LRR receptor-like serine/threonine-protein kinase partial mRNA
TCONS_00058399	RLK-Pelle_DLSV	||||_Morus notabilis putative LRR receptor-like serine/threonine-protein kinase partial mRNA
TCONS_00058400	RLK-Pelle_DLSV	||||_Morus notabilis putative LRR receptor-like serine/threonine-protein kinase partial mRNA
TCONS_00058806	RLK-Pelle_LRR-VI-1	||||_Morus notabilis putative LRR receptor-like serine/threonine-protein kinase partial mRNA
TCONS_00061605	RLK-Pelle_DLSV	||||_Morus notabilis putative LRR receptor-like serine/threonine-protein kinase partial mRNA
TCONS_00061606	RLK-Pelle_DLSV	||||_Morus notabilis putative LRR receptor-like serine/threonine-protein kinase partial mRNA
TCONS_00061607	RLK-Pelle_DLSV	||||_Morus notabilis putative LRR receptor-like serine/threonine-protein kinase partial mRNA
TCONS_00061608	RLK-Pelle_DLSV	||||_Morus notabilis putative LRR receptor-like serine/threonine-protein kinase partial mRNA
TCONS_00061609	RLK-Pelle_DLSV	||||_Morus notabilis putative LRR receptor-like serine/threonine-protein kinase partial mRNA
TCONS_00061610	RLK-Pelle_DLSV	||||_Morus notabilis putative LRR receptor-like serine/threonine-protein kinase partial mRNA
TCONS_00064318	RLK-Pelle_DLSV	||||_Morus notabilis putative LRR receptor-like serine/threonine-protein kinase partial mRNA
TCONS_00064319	RLK-Pelle_DLSV	||||_Morus notabilis putative LRR receptor-like serine/threonine-protein kinase partial mRNA
TCONS_00064320	RLK-Pelle_DLSV	||||_Morus notabilis putative LRR receptor-like serine/threonine-protein kinase partial mRNA
TCONS_00064321	RLK-Pelle_DLSV	||||_Morus notabilis putative LRR receptor-like serine/threonine-protein kinase partial mRNA
TCONS_00064322	RLK-Pelle_DLSV	||||_Morus notabilis putative LRR receptor-like serine/threonine-protein kinase partial mRNA
TCONS_00064323	RLK-Pelle_DLSV	||||_Morus notabilis putative LRR receptor-like serine/threonine-protein kinase partial mRNA
TCONS_00064324	RLK-Pelle_DLSV	||||_Morus notabilis putative LRR receptor-like serine/threonine-protein kinase partial mRNA
TCONS_00064621	RLK-Pelle_DLSV	||||_Morus notabilis putative LRR receptor-like serine/threonine-protein kinase partial mRNA
TCONS_00075221	RLK-Pelle_DLSV	||||_Morus notabilis putative LRR receptor-like serine/threonine-protein kinase partial mRNA
TCONS_00075966	RLK-Pelle_LRR-XII-1	||||_Morus notabilis putative LRR receptor-like serine/threonine-protein kinase partial mRNA
TCONS_00077143	RLK-Pelle_LRR-I-1	||||_Morus notabilis putative LRR receptor-like serine/threonine-protein kinase partial mRNA
TCONS_00083387	RLK-Pelle_LRR-VI-2	||||_Morus notabilis putative LRR receptor-like serine/threonine-protein kinase partial mRNA
TCONS_00086228	RLK-Pelle_LRR-I-1	||||_Morus notabilis putative LRR receptor-like serine/threonine-protein kinase partial mRNA
TCONS_00086229	RLK-Pelle_LRR-I-1	||||_Morus notabilis putative LRR receptor-like serine/threonine-protein kinase partial mRNA
TCONS_00090005	RLK-Pelle_LRR-VIII-1	||||_Morus notabilis putative LRR receptor-like serine/threonine-protein kinase partial mRNA
TCONS_00090006	RLK-Pelle_LRR-VIII-1	||||_Morus notabilis putative LRR receptor-like serine/threonine-protein kinase partial mRNA
TCONS_00090007	RLK-Pelle_LRR-VIII-1	||||_Morus notabilis putative LRR receptor-like serine/threonine-protein kinase partial mRNA
TCONS_00090008	RLK-Pelle_LRR-VIII-1	||||_Morus notabilis putative LRR receptor-like serine/threonine-protein kinase partial mRNA
TCONS_00094933	RLK-Pelle_LRR-VII-2	||||_Morus notabilis putative LRR receptor-like serine/threonine-protein kinase partial mRNA
TCONS_00000007	RLK-Pelle_DLSV	||||_Morus notabilis putative LRR receptor-like serine/threonine-protein kinase partial mRNA
TCONS_00005772	RLK-Pelle_LRR-II	||||_Morus notabilis putative LRR receptor-like serine/threonine-protein kinase partial mRNA
TCONS_00009996	RLK-Pelle_LRR-XIV	||||_Morus notabilis putative LRR receptor-like serine/threonine-protein kinase partial mRNA
TCONS_00015272	RLK-Pelle_LRR-II	||||_Morus notabilis putative LRR receptor-like serine/threonine-protein kinase partial mRNA
TCONS_00015273	RLK-Pelle_LRR-II	||||_Morus notabilis putative LRR receptor-like serine/threonine-protein kinase partial mRNA
TCONS_00015274	RLK-Pelle_LRR-II	||||_Morus notabilis putative LRR receptor-like serine/threonine-protein kinase partial mRNA
TCONS_00015275	RLK-Pelle_LRR-II	||||_Morus notabilis putative LRR receptor-like serine/threonine-protein kinase partial mRNA
TCONS_00015276	RLK-Pelle_LRR-II	||||_Morus notabilis putative LRR receptor-like serine/threonine-protein kinase partial mRNA
TCONS_00015277	RLK-Pelle_LRR-II	||||_Morus notabilis putative LRR receptor-like serine/threonine-protein kinase partial mRNA
TCONS_00015278	RLK-Pelle_LRR-II	||||_Morus notabilis putative LRR receptor-like serine/threonine-protein kinase partial mRNA
TCONS_00016035	RLK-Pelle_LRR-III	||||_Morus notabilis putative LRR receptor-like serine/threonine-protein kinase partial mRNA
TCONS_00016036	RLK-Pelle_LRR-III	||||_Morus notabilis putative LRR receptor-like serine/threonine-protein kinase partial mRNA
TCONS_00016037	RLK-Pelle_LRR-III	||||_Morus notabilis putative LRR receptor-like serine/threonine-protein kinase partial mRNA
TCONS_00016038	RLK-Pelle_LRR-III	||||_Morus notabilis putative LRR receptor-like serine/threonine-protein kinase partial mRNA
TCONS_00016039	RLK-Pelle_LRR-III	||||_Morus notabilis putative LRR receptor-like serine/threonine-protein kinase partial mRNA
TCONS_00023833	RLK-Pelle_LRR-VII-1	||||_Morus notabilis putative LRR receptor-like serine/threonine-protein kinase partial mRNA
TCONS_00023834	RLK-Pelle_LRR-VII-1	||||_Morus notabilis putative LRR receptor-like serine/threonine-protein kinase partial mRNA
TCONS_00023835	RLK-Pelle_LRR-VII-1	||||_Morus notabilis putative LRR receptor-like serine/threonine-protein kinase partial mRNA
TCONS_00023836	RLK-Pelle_LRR-VII-1	||||_Morus notabilis putative LRR receptor-like serine/threonine-protein kinase partial mRNA
TCONS_00023837	RLK-Pelle_LRR-VII-1	||||_Morus notabilis putative LRR receptor-like serine/threonine-protein kinase partial mRNA
TCONS_00023838	RLK-Pelle_LRR-VII-1	||||_Morus notabilis putative LRR receptor-like serine/threonine-protein kinase partial mRNA
TCONS_00023839	RLK-Pelle_LRR-VII-1	||||_Morus notabilis putative LRR receptor-like serine/threonine-protein kinase partial mRNA
TCONS_00023840	RLK-Pelle_LRR-VII-1	||||_Morus notabilis putative LRR receptor-like serine/threonine-protein kinase partial mRNA
TCONS_00024162	RLK-Pelle_LRR-Xb-2	||||_Morus notabilis putative LRR receptor-like serine/threonine-protein kinase partial mRNA
TCONS_00024163	RLK-Pelle_LRR-Xb-2	||||_Morus notabilis putative LRR receptor-like serine/threonine-protein kinase partial mRNA
TCONS_00024164	RLK-Pelle_LRR-Xb-2	||||_Morus notabilis putative LRR receptor-like serine/threonine-protein kinase partial mRNA
TCONS_00025320	RLK-Pelle_DLSV	||||_Morus notabilis putative LRR receptor-like serine/threonine-protein kinase partial mRNA
TCONS_00030077	RLK-Pelle_DLSV	||||_Morus notabilis putative LRR receptor-like serine/threonine-protein kinase partial mRNA
TCONS_00032389	RLK-Pelle_LRR-XI-1	||||_Morus notabilis putative LRR receptor-like serine/threonine-protein kinase partial mRNA
TCONS_00033145	RLK-Pelle_DLSV	||||_Morus notabilis putative LRR receptor-like serine/threonine-protein kinase partial mRNA
TCONS_00033146	RLK-Pelle_DLSV	||||_Morus notabilis putative LRR receptor-like serine/threonine-protein kinase partial mRNA
TCONS_00034002	RLK-Pelle_LRR-I-1	||||_Morus notabilis putative LRR receptor-like serine/threonine-protein kinase partial mRNA
TCONS_00034003	RLK-Pelle_LRR-I-1	||||_Morus notabilis putative LRR receptor-like serine/threonine-protein kinase partial mRNA
TCONS_00034004	RLK-Pelle_LRR-I-1	||||_Morus notabilis putative LRR receptor-like serine/threonine-protein kinase partial mRNA
TCONS_00034005	RLK-Pelle_LRR-I-1	||||_Morus notabilis putative LRR receptor-like serine/threonine-protein kinase partial mRNA
TCONS_00040530	RLK-Pelle_LRR-XIV	||||_Morus notabilis putative LRR receptor-like serine/threonine-protein kinase partial mRNA
TCONS_00040531	RLK-Pelle_LRR-XIV	||||_Morus notabilis putative LRR receptor-like serine/threonine-protein kinase partial mRNA
TCONS_00052423	RLK-Pelle_LRR-VI-1	||||_Morus notabilis putative LRR receptor-like serine/threonine-protein kinase partial mRNA
TCONS_00052625	RLK-Pelle_DLSV	||||_Morus notabilis putative LRR receptor-like serine/threonine-protein kinase partial mRNA
TCONS_00052626	RLK-Pelle_DLSV	||||_Morus notabilis putative LRR receptor-like serine/threonine-protein kinase partial mRNA
TCONS_00052627	RLK-Pelle_DLSV	||||_Morus notabilis putative LRR receptor-like serine/threonine-protein kinase partial mRNA
TCONS_00052628	RLK-Pelle_DLSV	||||_Morus notabilis putative LRR receptor-like serine/threonine-protein kinase partial mRNA
TCONS_00052630	RLK-Pelle_DLSV	||||_Morus notabilis putative LRR receptor-like serine/threonine-protein kinase partial mRNA
TCONS_00052631	RLK-Pelle_DLSV	||||_Morus notabilis putative LRR receptor-like serine/threonine-protein kinase partial mRNA
TCONS_00055569	RLK-Pelle_LRR-VI-2	||||_Morus notabilis putative LRR receptor-like serine/threonine-protein kinase partial mRNA
TCONS_00055570	RLK-Pelle_LRR-VI-2	||||_Morus notabilis putative LRR receptor-like serine/threonine-protein kinase partial mRNA
TCONS_00055571	RLK-Pelle_LRR-VI-2	||||_Morus notabilis putative LRR receptor-like serine/threonine-protein kinase partial mRNA
TCONS_00056950	RLK-Pelle_LRR-I-1	||||_Morus notabilis putative LRR receptor-like serine/threonine-protein kinase partial mRNA
TCONS_00056951	RLK-Pelle_LRR-I-1	||||_Morus notabilis putative LRR receptor-like serine/threonine-protein kinase partial mRNA
TCONS_00059160	RLK-Pelle_DLSV	||||_Morus notabilis putative LRR receptor-like serine/threonine-protein kinase partial mRNA
TCONS_00061456	RLK-Pelle_LRR-VIII-1	||||_Morus notabilis putative LRR receptor-like serine/threonine-protein kinase partial mRNA
TCONS_00061457	RLK-Pelle_LRR-VIII-1	||||_Morus notabilis putative LRR receptor-like serine/threonine-protein kinase partial mRNA
TCONS_00061458	RLK-Pelle_LRR-VIII-1	||||_Morus notabilis putative LRR receptor-like serine/threonine-protein kinase partial mRNA
TCONS_00066542	RLK-Pelle_DLSV	||||_Morus notabilis putative LRR receptor-like serine/threonine-protein kinase partial mRNA
TCONS_00066543	RLK-Pelle_DLSV	||||_Morus notabilis putative LRR receptor-like serine/threonine-protein kinase partial mRNA
TCONS_00066544	RLK-Pelle_DLSV	||||_Morus notabilis putative LRR receptor-like serine/threonine-protein kinase partial mRNA
TCONS_00066545	RLK-Pelle_DLSV	||||_Morus notabilis putative LRR receptor-like serine/threonine-protein kinase partial mRNA
TCONS_00066546	RLK-Pelle_DLSV	||||_Morus notabilis putative LRR receptor-like serine/threonine-protein kinase partial mRNA
TCONS_00066547	RLK-Pelle_DLSV	||||_Morus notabilis putative LRR receptor-like serine/threonine-protein kinase partial mRNA
TCONS_00066548	RLK-Pelle_DLSV	||||_Morus notabilis putative LRR receptor-like serine/threonine-protein kinase partial mRNA
TCONS_00066549	RLK-Pelle_DLSV	||||_Morus notabilis putative LRR receptor-like serine/threonine-protein kinase partial mRNA
TCONS_00066550	RLK-Pelle_DLSV	||||_Morus notabilis putative LRR receptor-like serine/threonine-protein kinase partial mRNA
TCONS_00066551	RLK-Pelle_DLSV	||||_Morus notabilis putative LRR receptor-like serine/threonine-protein kinase partial mRNA
TCONS_00066552	RLK-Pelle_DLSV	||||_Morus notabilis putative LRR receptor-like serine/threonine-protein kinase partial mRNA
TCONS_00066553	RLK-Pelle_DLSV	||||_Morus notabilis putative LRR receptor-like serine/threonine-protein kinase partial mRNA
TCONS_00066554	RLK-Pelle_DLSV	||||_Morus notabilis putative LRR receptor-like serine/threonine-protein kinase partial mRNA
TCONS_00066555	RLK-Pelle_DLSV	||||_Morus notabilis putative LRR receptor-like serine/threonine-protein kinase partial mRNA
TCONS_00071406	RLK-Pelle_LRR-II	||||_Morus notabilis putative LRR receptor-like serine/threonine-protein kinase partial mRNA
TCONS_00072302	RLK-Pelle_DLSV	||||_Morus notabilis putative LRR receptor-like serine/threonine-protein kinase partial mRNA
TCONS_00072303	RLK-Pelle_DLSV	||||_Morus notabilis putative LRR receptor-like serine/threonine-protein kinase partial mRNA
TCONS_00072304	RLK-Pelle_DLSV	||||_Morus notabilis putative LRR receptor-like serine/threonine-protein kinase partial mRNA
TCONS_00076466	RLK-Pelle_LRR-VIII-1	||||_Morus notabilis putative LRR receptor-like serine/threonine-protein kinase partial mRNA
TCONS_00076467	RLK-Pelle_LRR-I-1	||||_Morus notabilis putative LRR receptor-like serine/threonine-protein kinase partial mRNA
TCONS_00077414	RLK-Pelle_LRR-II	||||_Morus notabilis putative LRR receptor-like serine/threonine-protein kinase partial mRNA
TCONS_00078588	RLK-Pelle_DLSV	||||_Morus notabilis putative LRR receptor-like serine/threonine-protein kinase partial mRNA
TCONS_00084376	RLK-Pelle_LRR-I-1	||||_Morus notabilis putative LRR receptor-like serine/threonine-protein kinase partial mRNA
TCONS_00085085	RLK-Pelle_LRR-VIII-1	||||_Morus notabilis putative LRR receptor-like serine/threonine-protein kinase partial mRNA
TCONS_00087608	RLK-Pelle_DLSV	||||_Morus notabilis putative LRR receptor-like serine/threonine-protein kinase partial mRNA
TCONS_00089624	RLK-Pelle_LRR-XI-1	||||_Morus notabilis putative LRR receptor-like serine/threonine-protein kinase partial mRNA
TCONS_00090196	RLK-Pelle_LRR-XII-1	||||_Morus notabilis putative LRR receptor-like serine/threonine-protein kinase partial mRNA
TCONS_00091430	RLK-Pelle_DLSV	||||_Morus notabilis putative LRR receptor-like serine/threonine-protein kinase partial mRNA
TCONS_00091431	RLK-Pelle_DLSV	||||_Morus notabilis putative LRR receptor-like serine/threonine-protein kinase partial mRNA
TCONS_00091716	RLK-Pelle_DLSV	||||_Morus notabilis putative LRR receptor-like serine/threonine-protein kinase partial mRNA
TCONS_00091717	RLK-Pelle_DLSV	||||_Morus notabilis putative LRR receptor-like serine/threonine-protein kinase partial mRNA
TCONS_00091718	RLK-Pelle_DLSV	||||_Morus notabilis putative LRR receptor-like serine/threonine-protein kinase partial mRNA
TCONS_00091719	RLK-Pelle_DLSV	||||_Morus notabilis putative LRR receptor-like serine/threonine-protein kinase partial mRNA
TCONS_00091720	RLK-Pelle_DLSV	||||_Morus notabilis putative LRR receptor-like serine/threonine-protein kinase partial mRNA
TCONS_00091721	RLK-Pelle_DLSV	||||_Morus notabilis putative LRR receptor-like serine/threonine-protein kinase partial mRNA
TCONS_00091722	RLK-Pelle_DLSV	||||_Morus notabilis putative LRR receptor-like serine/threonine-protein kinase partial mRNA
TCONS_00091723	RLK-Pelle_DLSV	||||_Morus notabilis putative LRR receptor-like serine/threonine-protein kinase partial mRNA
TCONS_00091724	RLK-Pelle_DLSV	||||_Morus notabilis putative LRR receptor-like serine/threonine-protein kinase partial mRNA
TCONS_00091725	RLK-Pelle_DLSV	||||_Morus notabilis putative LRR receptor-like serine/threonine-protein kinase partial mRNA
TCONS_00091726	RLK-Pelle_DLSV	||||_Morus notabilis putative LRR receptor-like serine/threonine-protein kinase partial mRNA
TCONS_00006256	RLK-Pelle_DLSV	||||_Morus notabilis putative LRR receptor-like serine/threonine-protein kinase RFK1 partial mRNA
TCONS_00007128	RLK-Pelle_DLSV	||||_Morus notabilis putative LRR receptor-like serine/threonine-protein kinase RFK1 partial mRNA
TCONS_00052472	RLK-Pelle_L-LEC	||||_Morus notabilis putative L-type lectin-domain containing receptor kinase S.5 partial mRNA
TCONS_00015481	CMGC_MAPK	||||_Morus notabilis putative polygalacturonase partial mRNA
TCONS_00015482	CMGC_MAPK	||||_Morus notabilis putative polygalacturonase partial mRNA
TCONS_00010762	RLK-Pelle_RLCK-VIII	||||_Morus notabilis putative protein kinase partial mRNA
TCONS_00051651	CMGC_GSKL	||||_Morus notabilis putative protein phosphatase 2C 51 partial mRNA
TCONS_00051652	CMGC_GSKL	||||_Morus notabilis putative protein phosphatase 2C 51 partial mRNA
TCONS_00051653	CMGC_GSKL	||||_Morus notabilis putative protein phosphatase 2C 51 partial mRNA
TCONS_00030318	CMGC_GSKL	||||_Morus notabilis putative protein phosphatase 2C 51 partial mRNA
TCONS_00030319	CMGC_GSKL	||||_Morus notabilis putative protein phosphatase 2C 51 partial mRNA
TCONS_00030320	CMGC_GSKL	||||_Morus notabilis putative protein phosphatase 2C 51 partial mRNA
TCONS_00023897	RLK-Pelle_LRR-IX	||||_Morus notabilis putative receptor protein kinase TMK1 partial mRNA
TCONS_00031373	RLK-Pelle_LRR-IX	||||_Morus notabilis putative receptor protein kinase TMK1 partial mRNA
TCONS_00042139	RLK-Pelle_LRR-IX	||||_Morus notabilis putative receptor protein kinase TMK1 partial mRNA
TCONS_00042140	RLK-Pelle_LRR-IX	||||_Morus notabilis putative receptor protein kinase TMK1 partial mRNA
TCONS_00049853	RLK-Pelle_LRR-IX	||||_Morus notabilis putative receptor protein kinase TMK1 partial mRNA
TCONS_00086428	RLK-Pelle_LRR-IX	||||_Morus notabilis putative receptor protein kinase TMK1 partial mRNA
TCONS_00041175	RLK-Pelle_SD-2b	||||_Morus notabilis Putative receptor protein kinase ZmPK1 partial mRNA
TCONS_00004724	RLK-Pelle_RLCK-X	||||_Morus notabilis putative receptor-like protein kinase partial mRNA
TCONS_00013875	RLK-Pelle_URK-1	||||_Morus notabilis putative receptor-like protein kinase partial mRNA
TCONS_00013876	RLK-Pelle_URK-1	||||_Morus notabilis putative receptor-like protein kinase partial mRNA
TCONS_00013877	RLK-Pelle_URK-1	||||_Morus notabilis putative receptor-like protein kinase partial mRNA
TCONS_00019833	RLK-Pelle_LRK10L-2	||||_Morus notabilis putative receptor-like protein kinase partial mRNA
TCONS_00019834	RLK-Pelle_LRK10L-2	||||_Morus notabilis putative receptor-like protein kinase partial mRNA
TCONS_00026905	RLK-Pelle_LRK10L-2	||||_Morus notabilis putative receptor-like protein kinase partial mRNA
TCONS_00036055	RLK-Pelle_RKF3	||||_Morus notabilis putative receptor-like protein kinase partial mRNA
TCONS_00041909	RLK-Pelle_RLCK-VIIa-2	||||_Morus notabilis putative receptor-like protein kinase partial mRNA
TCONS_00041910	RLK-Pelle_RLCK-VIIa-2	||||_Morus notabilis putative receptor-like protein kinase partial mRNA
TCONS_00045743	RLK-Pelle_LRK10L-2	||||_Morus notabilis putative receptor-like protein kinase partial mRNA
TCONS_00045744	RLK-Pelle_LRK10L-2	||||_Morus notabilis putative receptor-like protein kinase partial mRNA
TCONS_00046655	RLK-Pelle_RLCK-X	||||_Morus notabilis putative receptor-like protein kinase partial mRNA
TCONS_00046656	RLK-Pelle_RLCK-X	||||_Morus notabilis putative receptor-like protein kinase partial mRNA
TCONS_00046657	RLK-Pelle_RLCK-X	||||_Morus notabilis putative receptor-like protein kinase partial mRNA
TCONS_00046658	RLK-Pelle_RLCK-X	||||_Morus notabilis putative receptor-like protein kinase partial mRNA
TCONS_00046659	RLK-Pelle_RLCK-X	||||_Morus notabilis putative receptor-like protein kinase partial mRNA
TCONS_00046660	RLK-Pelle_RLCK-X	||||_Morus notabilis putative receptor-like protein kinase partial mRNA
TCONS_00058445	RLK-Pelle_LRK10L-2	||||_Morus notabilis putative receptor-like protein kinase partial mRNA
TCONS_00058446	RLK-Pelle_LRK10L-2	||||_Morus notabilis putative receptor-like protein kinase partial mRNA
TCONS_00059098	RLK-Pelle_RLCK-VIIa-2	||||_Morus notabilis Putative receptor-like protein kinase partial mRNA
TCONS_00078224	RLK-Pelle_RLCK-VIIa-2	||||_Morus notabilis putative receptor-like protein kinase partial mRNA
TCONS_00078225	RLK-Pelle_RLCK-VIIa-2	||||_Morus notabilis putative receptor-like protein kinase partial mRNA
TCONS_00078226	RLK-Pelle_RLCK-VIIa-2	||||_Morus notabilis putative receptor-like protein kinase partial mRNA
TCONS_00085752	RLK-Pelle_RLCK-VIIa-2	||||_Morus notabilis putative receptor-like protein kinase partial mRNA
TCONS_00002029	RLK-Pelle_RLCK-V	||||_Morus notabilis putative receptor-like protein kinase partial mRNA
TCONS_00003874	RLK-Pelle_RLCK-V	||||_Morus notabilis putative receptor-like protein kinase partial mRNA
TCONS_00006964	RLK-Pelle_RLCK-V	||||_Morus notabilis putative receptor-like protein kinase partial mRNA
TCONS_00041807	RLK-Pelle_LRK10L-2	||||_Morus notabilis putative receptor-like protein kinase partial mRNA
TCONS_00041808	RLK-Pelle_LRK10L-2	||||_Morus notabilis putative receptor-like protein kinase partial mRNA
TCONS_00041809	RLK-Pelle_LRK10L-2	||||_Morus notabilis putative receptor-like protein kinase partial mRNA
TCONS_00042199	RLK-Pelle_RLCK-VIIa-2	||||_Morus notabilis putative receptor-like protein kinase partial mRNA
TCONS_00042200	RLK-Pelle_RLCK-VIIa-2	||||_Morus notabilis putative receptor-like protein kinase partial mRNA
TCONS_00042201	RLK-Pelle_RLCK-VIIa-2	||||_Morus notabilis putative receptor-like protein kinase partial mRNA
TCONS_00042202	RLK-Pelle_RLCK-VIIa-2	||||_Morus notabilis putative receptor-like protein kinase partial mRNA
TCONS_00052347	RLK-Pelle_RLCK-VIIa-2	||||_Morus notabilis putative receptor-like protein kinase partial mRNA
TCONS_00052709	RLK-Pelle_RLCK-VIIa-2	||||_Morus notabilis putative receptor-like protein kinase partial mRNA
TCONS_00052710	RLK-Pelle_RLCK-VIIa-2	||||_Morus notabilis putative receptor-like protein kinase partial mRNA
TCONS_00052711	RLK-Pelle_RLCK-VIIa-2	||||_Morus notabilis putative receptor-like protein kinase partial mRNA
TCONS_00052712	RLK-Pelle_RLCK-VIIa-2	||||_Morus notabilis putative receptor-like protein kinase partial mRNA
TCONS_00059433	RLK-Pelle_RLCK-VIIa-2	||||_Morus notabilis putative receptor-like protein kinase partial mRNA
TCONS_00063212	RLK-Pelle_RLCK-VIIa-2	||||_Morus notabilis putative receptor-like protein kinase partial mRNA
TCONS_00063213	RLK-Pelle_RLCK-VIIa-2	||||_Morus notabilis putative receptor-like protein kinase partial mRNA
TCONS_00063214	RLK-Pelle_RLCK-VIIa-2	||||_Morus notabilis putative receptor-like protein kinase partial mRNA
TCONS_00070669	RLK-Pelle_RLCK-VIIa-2	||||_Morus notabilis putative receptor-like protein kinase partial mRNA
TCONS_00071243	RLK-Pelle_RLCK-X	||||_Morus notabilis putative receptor-like protein kinase partial mRNA
TCONS_00071244	RLK-Pelle_RLCK-X	||||_Morus notabilis putative receptor-like protein kinase partial mRNA
TCONS_00071245	RLK-Pelle_RLCK-X	||||_Morus notabilis putative receptor-like protein kinase partial mRNA
TCONS_00071246	RLK-Pelle_RLCK-X	||||_Morus notabilis putative receptor-like protein kinase partial mRNA
TCONS_00071950	RLK-Pelle_RLCK-VIIa-2	||||_Morus notabilis putative receptor-like protein kinase partial mRNA
TCONS_00071951	RLK-Pelle_RLCK-VIIa-2	||||_Morus notabilis putative receptor-like protein kinase partial mRNA
TCONS_00002359	RLK-Pelle_RLCK-V	||||_Morus notabilis putative receptor-like serine/threonine-protein kinase partial mRNA
TCONS_00066514	RLK-Pelle_RLCK-VI	||||_Morus notabilis putative receptor-like serine/threonine-protein kinase partial mRNA
TCONS_00032597	RLK-Pelle_RLCK-VI	||||_Morus notabilis putative receptor-like serine/threonine-protein kinase partial mRNA
TCONS_00032598	RLK-Pelle_RLCK-VI	||||_Morus notabilis putative receptor-like serine/threonine-protein kinase partial mRNA
TCONS_00032599	RLK-Pelle_RLCK-VI	||||_Morus notabilis putative receptor-like serine/threonine-protein kinase partial mRNA
TCONS_00032600	RLK-Pelle_RLCK-VI	||||_Morus notabilis putative receptor-like serine/threonine-protein kinase partial mRNA
TCONS_00057548	CMGC_DYRK-PRP4	||||_Morus notabilis putative serine/threonine-protein kinase dyrk2 partial mRNA
TCONS_00057549	CMGC_DYRK-PRP4	||||_Morus notabilis putative serine/threonine-protein kinase dyrk2 partial mRNA
TCONS_00057550	CMGC_DYRK-PRP4	||||_Morus notabilis putative serine/threonine-protein kinase dyrk2 partial mRNA
TCONS_00057551	CMGC_DYRK-PRP4	||||_Morus notabilis putative serine/threonine-protein kinase dyrk2 partial mRNA
TCONS_00057552	CMGC_DYRK-PRP4	||||_Morus notabilis putative serine/threonine-protein kinase dyrk2 partial mRNA
TCONS_00057553	CMGC_DYRK-PRP4	||||_Morus notabilis putative serine/threonine-protein kinase dyrk2 partial mRNA
TCONS_00057554	CMGC_DYRK-PRP4	||||_Morus notabilis putative serine/threonine-protein kinase dyrk2 partial mRNA
TCONS_00057555	CMGC_DYRK-PRP4	||||_Morus notabilis putative serine/threonine-protein kinase dyrk2 partial mRNA
TCONS_00005308	PEK_GCN2	||||_Morus notabilis putative serine/threonine-protein kinase GCN2 partial mRNA
TCONS_00071536	TTK	||||_Morus notabilis putative serine/threonine-protein kinase mps1 partial mRNA
TCONS_00071537	TTK	||||_Morus notabilis putative serine/threonine-protein kinase mps1 partial mRNA
TCONS_00071538	TTK	||||_Morus notabilis putative serine/threonine-protein kinase mps1 partial mRNA
TCONS_00011569	RLK-Pelle_RLCK-VIIa-2	||||_Morus notabilis putative serine/threonine-protein kinase NAK partial mRNA
TCONS_00012698	RLK-Pelle_RLCK-XII-1	||||_Morus notabilis putative serine/threonine-protein kinase partial mRNA
TCONS_00022767	RLK-Pelle_RLCK-XII-1	||||_Morus notabilis putative serine/threonine-protein kinase partial mRNA
TCONS_00022768	RLK-Pelle_RLCK-XII-1	||||_Morus notabilis putative serine/threonine-protein kinase partial mRNA
TCONS_00024496	RLK-Pelle_RLCK-XII-1	||||_Morus notabilis putative serine/threonine-protein kinase partial mRNA
TCONS_00026741	CAMK_CAMKL-LKB	||||_Morus notabilis putative serine/threonine-protein kinase partial mRNA
TCONS_00030381	CMGC_CDK-CRK7-CDK9	||||_Morus notabilis putative serine/threonine-protein kinase partial mRNA
TCONS_00032685	RLK-Pelle_RLCK-XII-1	||||_Morus notabilis putative serine/threonine-protein kinase partial mRNA
TCONS_00032686	RLK-Pelle_RLCK-XII-1	||||_Morus notabilis putative serine/threonine-protein kinase partial mRNA
TCONS_00032687	RLK-Pelle_RLCK-XII-1	||||_Morus notabilis putative serine/threonine-protein kinase partial mRNA
TCONS_00041702	NAK	||||_Morus notabilis putative serine/threonine-protein kinase partial mRNA
TCONS_00041703	NAK	||||_Morus notabilis putative serine/threonine-protein kinase partial mRNA
TCONS_00041705	NAK	||||_Morus notabilis putative serine/threonine-protein kinase partial mRNA
TCONS_00041706	NAK	||||_Morus notabilis putative serine/threonine-protein kinase partial mRNA
TCONS_00047849	CMGC_CDK-CRK7-CDK9	||||_Morus notabilis putative serine/threonine-protein kinase partial mRNA
TCONS_00047850	CMGC_CDK-CRK7-CDK9	||||_Morus notabilis putative serine/threonine-protein kinase partial mRNA
TCONS_00047851	CMGC_CDK-CRK7-CDK9	||||_Morus notabilis putative serine/threonine-protein kinase partial mRNA
TCONS_00047852	CMGC_CDK-CRK7-CDK9	||||_Morus notabilis putative serine/threonine-protein kinase partial mRNA
TCONS_00047853	CMGC_CDK-CRK7-CDK9	||||_Morus notabilis putative serine/threonine-protein kinase partial mRNA
TCONS_00050317	AGC_MAST	||||_Morus notabilis putative serine/threonine-protein kinase partial mRNA
TCONS_00050532	RLK-Pelle_RLCK-XII-1	||||_Morus notabilis putative serine/threonine-protein kinase partial mRNA
TCONS_00050533	RLK-Pelle_RLCK-XII-1	||||_Morus notabilis putative serine/threonine-protein kinase partial mRNA
TCONS_00063159	CMGC_CDK-CRK7-CDK9	||||_Morus notabilis putative serine/threonine-protein kinase partial mRNA
TCONS_00075551	CMGC_CDK-CRK7-CDK9	||||_Morus notabilis putative serine/threonine-protein kinase partial mRNA
TCONS_00075552	CMGC_CDK-CRK7-CDK9	||||_Morus notabilis putative serine/threonine-protein kinase partial mRNA
TCONS_00075553	CMGC_CDK-CRK7-CDK9	||||_Morus notabilis putative serine/threonine-protein kinase partial mRNA
TCONS_00076557	CMGC_CDK-CRK7-CDK9	||||_Morus notabilis putative serine/threonine-protein kinase partial mRNA
TCONS_00076558	CMGC_CDK-CRK7-CDK9	||||_Morus notabilis putative serine/threonine-protein kinase partial mRNA
TCONS_00077044	CMGC_CDK-CRK7-CDK9	||||_Morus notabilis putative serine/threonine-protein kinase partial mRNA
TCONS_00080356	RLK-Pelle_WAK_LRK10L-1	||||_Morus notabilis putative serine/threonine-protein kinase partial mRNA
TCONS_00080358	RLK-Pelle_WAK_LRK10L-1	||||_Morus notabilis putative serine/threonine-protein kinase partial mRNA
TCONS_00080359	RLK-Pelle_WAK_LRK10L-1	||||_Morus notabilis putative serine/threonine-protein kinase partial mRNA
TCONS_00089507	TKL-Pl-7	||||_Morus notabilis putative serine/threonine-protein kinase partial mRNA
TCONS_00089508	TKL-Pl-7	||||_Morus notabilis putative serine/threonine-protein kinase partial mRNA
TCONS_00089509	TKL-Pl-7	||||_Morus notabilis putative serine/threonine-protein kinase partial mRNA
TCONS_00004103	CAMK_CAMKL-LKB	||||_Morus notabilis putative serine/threonine-protein kinase partial mRNA
TCONS_00006482	CMGC_CDK-CRK7-CDK9	||||_Morus notabilis putative serine/threonine-protein kinase partial mRNA
TCONS_00023375	CMGC_CDK-CRK7-CDK9	||||_Morus notabilis putative serine/threonine-protein kinase partial mRNA
TCONS_00029693	RLK-Pelle_RLCK-XII-1	||||_Morus notabilis putative serine/threonine-protein kinase partial mRNA
TCONS_00049790	AGC_MAST	||||_Morus notabilis putative serine/threonine-protein kinase partial mRNA
TCONS_00049791	AGC_MAST	||||_Morus notabilis putative serine/threonine-protein kinase partial mRNA
TCONS_00049792	AGC_MAST	||||_Morus notabilis putative serine/threonine-protein kinase partial mRNA
TCONS_00049793	AGC_MAST	||||_Morus notabilis putative serine/threonine-protein kinase partial mRNA
TCONS_00049794	AGC_MAST	||||_Morus notabilis putative serine/threonine-protein kinase partial mRNA
TCONS_00066726	CMGC_CDK-CRK7-CDK9	||||_Morus notabilis putative serine/threonine-protein kinase partial mRNA
TCONS_00066727	CMGC_CDK-CRK7-CDK9	||||_Morus notabilis putative serine/threonine-protein kinase partial mRNA
TCONS_00072663	CMGC_CDK-CRK7-CDK9	||||_Morus notabilis putative serine/threonine-protein kinase partial mRNA
TCONS_00076191	AGC_MAST	||||_Morus notabilis putative serine/threonine-protein kinase partial mRNA
TCONS_00076192	AGC_MAST	||||_Morus notabilis putative serine/threonine-protein kinase partial mRNA
TCONS_00076193	AGC_MAST	||||_Morus notabilis putative serine/threonine-protein kinase partial mRNA
TCONS_00076194	AGC_MAST	||||_Morus notabilis putative serine/threonine-protein kinase partial mRNA
TCONS_00076195	AGC_MAST	||||_Morus notabilis putative serine/threonine-protein kinase partial mRNA
TCONS_00076196	AGC_MAST	||||_Morus notabilis putative serine/threonine-protein kinase partial mRNA
TCONS_00076197	AGC_MAST	||||_Morus notabilis putative serine/threonine-protein kinase partial mRNA
TCONS_00083632	CMGC_CDK-CRK7-CDK9	||||_Morus notabilis putative serine/threonine-protein kinase partial mRNA
TCONS_00083633	CMGC_CDK-CRK7-CDK9	||||_Morus notabilis putative serine/threonine-protein kinase partial mRNA
TCONS_00083634	CMGC_CDK-CRK7-CDK9	||||_Morus notabilis putative serine/threonine-protein kinase partial mRNA
TCONS_00083635	CMGC_CDK-CRK7-CDK9	||||_Morus notabilis putative serine/threonine-protein kinase partial mRNA
TCONS_00083636	CMGC_CDK-CRK7-CDK9	||||_Morus notabilis putative serine/threonine-protein kinase partial mRNA
TCONS_00085633	AGC_MAST	||||_Morus notabilis putative serine/threonine-protein kinase partial mRNA
TCONS_00092186	CMGC_CDK-CRK7-CDK9	||||_Morus notabilis putative serine/threonine-protein kinase partial mRNA
TCONS_00094081	RLK-Pelle_RLCK-XII-1	||||_Morus notabilis putative serine/threonine-protein kinase partial mRNA
TCONS_00094082	RLK-Pelle_RLCK-XII-1	||||_Morus notabilis putative serine/threonine-protein kinase partial mRNA
TCONS_00071652	RLK-Pelle_RLCK-VIIa-1	||||_Morus notabilis putative serine/threonine-protein kinase RLCKVII partial mRNA
TCONS_00009103	WNK_NRBP	||||_Morus notabilis putative serine/threonine-protein kinase WNK11 partial mRNA
TCONS_00009104	WNK_NRBP	||||_Morus notabilis putative serine/threonine-protein kinase WNK11 partial mRNA
TCONS_00012329	WNK_NRBP	||||_Morus notabilis putative serine/threonine-protein kinase WNK11 partial mRNA
TCONS_00012330	WNK_NRBP	||||_Morus notabilis putative serine/threonine-protein kinase WNK11 partial mRNA
TCONS_00023614	WNK_NRBP	||||_Morus notabilis putative serine/threonine-protein kinase WNK4 partial mRNA
TCONS_00037530	WNK_NRBP	||||_Morus notabilis putative serine/threonine-protein kinase WNK4 partial mRNA
TCONS_00037534	WNK_NRBP	||||_Morus notabilis putative serine/threonine-protein kinase WNK4 partial mRNA
TCONS_00037535	WNK_NRBP	||||_Morus notabilis putative serine/threonine-protein kinase WNK4 partial mRNA
TCONS_00037536	WNK_NRBP	||||_Morus notabilis putative serine/threonine-protein kinase WNK4 partial mRNA
TCONS_00037537	WNK_NRBP	||||_Morus notabilis putative serine/threonine-protein kinase WNK4 partial mRNA
TCONS_00035272	RLK-Pelle_RLCK-IXb	||||_Morus notabilis Putative U-box domain-containing protein 50 partial mRNA
TCONS_00023924	RLK-Pelle_LRR-XI-1	||||_Morus notabilis Receptor protein kinase CLAVATA1 partial mRNA
TCONS_00009967	RLK-Pelle_RLCK-VI	||||_Morus notabilis Receptor-like cytosolic serine/threonine-protein kinase RBK2 partial mRNA
TCONS_00009968	RLK-Pelle_RLCK-VI	||||_Morus notabilis Receptor-like cytosolic serine/threonine-protein kinase RBK2 partial mRNA
TCONS_00044648	RLK-Pelle_RLCK-VI	||||_Morus notabilis Receptor-like cytosolic serine/threonine-protein kinase RBK2 partial mRNA
TCONS_00044649	RLK-Pelle_RLCK-VI	||||_Morus notabilis Receptor-like cytosolic serine/threonine-protein kinase RBK2 partial mRNA
TCONS_00044650	RLK-Pelle_RLCK-VI	||||_Morus notabilis Receptor-like cytosolic serine/threonine-protein kinase RBK2 partial mRNA
TCONS_00044651	RLK-Pelle_RLCK-VI	||||_Morus notabilis Receptor-like cytosolic serine/threonine-protein kinase RBK2 partial mRNA
TCONS_00017374	RLK-Pelle_RLCK-VI	||||_Morus notabilis Receptor-like cytosolic serine/threonine-protein kinase RBK2 partial mRNA
TCONS_00017375	RLK-Pelle_RLCK-VI	||||_Morus notabilis Receptor-like cytosolic serine/threonine-protein kinase RBK2 partial mRNA
TCONS_00068339	RLK-Pelle_RLCK-VI	||||_Morus notabilis Receptor-like cytosolic serine/threonine-protein kinase RBK2 partial mRNA
TCONS_00068340	RLK-Pelle_RLCK-VI	||||_Morus notabilis Receptor-like cytosolic serine/threonine-protein kinase RBK2 partial mRNA
TCONS_00068341	RLK-Pelle_RLCK-VI	||||_Morus notabilis Receptor-like cytosolic serine/threonine-protein kinase RBK2 partial mRNA
TCONS_00068342	RLK-Pelle_RLCK-VI	||||_Morus notabilis Receptor-like cytosolic serine/threonine-protein kinase RBK2 partial mRNA
TCONS_00068343	RLK-Pelle_RLCK-VI	||||_Morus notabilis Receptor-like cytosolic serine/threonine-protein kinase RBK2 partial mRNA
TCONS_00068344	RLK-Pelle_RLCK-VI	||||_Morus notabilis Receptor-like cytosolic serine/threonine-protein kinase RBK2 partial mRNA
TCONS_00068345	RLK-Pelle_RLCK-VI	||||_Morus notabilis Receptor-like cytosolic serine/threonine-protein kinase RBK2 partial mRNA
TCONS_00068753	RLK-Pelle_RLCK-VI	||||_Morus notabilis Receptor-like cytosolic serine/threonine-protein kinase RBK2 partial mRNA
TCONS_00068754	RLK-Pelle_RLCK-VI	||||_Morus notabilis Receptor-like cytosolic serine/threonine-protein kinase RBK2 partial mRNA
TCONS_00041378	RLK-Pelle_CrRLK1L-1	||||_Morus notabilis Receptor-like protein kinase FERONIA partial mRNA
TCONS_00041379	RLK-Pelle_CrRLK1L-1	||||_Morus notabilis Receptor-like protein kinase FERONIA partial mRNA
TCONS_00041380	RLK-Pelle_CrRLK1L-1	||||_Morus notabilis Receptor-like protein kinase FERONIA partial mRNA
TCONS_00075307	RLK-Pelle_LRR-XI-1	||||_Morus notabilis Receptor-like protein kinase HAIKU2 partial mRNA
[truncated: 1,152 more rows]
