# Supplementary material for: Genome-Wide Analysis of Alternative Splicing and Non-Coding RNAs Reveal Complicated Transcriptional Regulation in Cannabis sativa L
Source: Int J Mol Sci. 2021 Nov 5;22(21):11989. doi: 10.3390/ijms222111989 (PMC8584933; doi:10.3390/ijms222111989)
Supplement: Supplementary file 1 [file ijms-22-11989-s001.zip › Table S9. MiRNAs family classification..xlsx]

## Sheet: conserved miRNAs
Supplemental Table S9
miRNAs family classification.
note:conserved miRNAs family classification.
miRNA name	miRNA sequence(5-3)	Size(nt)	reads	MFEI	Scaffold	Precursor sequence	Length(bp)
miR1508-3P	CTAGAAAGAGAGAGAGCCGTT	21	546	1.09	scaffold12443|4001|4359|-	CTAGATGGTGCTTAGATGTAACAGCTCTCTCTCTTTCTTAGAATTTCTCATTACACTTGAAAGGATTTTATTCTACATTTTACAGCCACGTTGGAAGTACATTTCCAAAAAAGAATTTCTGAAAGCAAAAGTAACGTTTTGGCTTCATTCCTAAAGACTGCTTGAAAAAAAAAAAAAAAAAAAGTGTTTATGAGAGATTATACTAATGATTCATTGCTCTCATTGGTCAAGTCTTTATAATTGATTAATGTTGATAAGATTTTCAAGACGTGGTTATAAAATGTGTAATAAGAATCCTTTTTGTTTAAGGATAGATTCCTAGAAAGAGAGAGAGCCGTTAGATGTAGGCACCATTTGTA PI-m0056 906	359
miR1508-5P	CAGCTCTCTCTCTTTCTTGGA	21	546	1.09	scaffold12443|4001|4359|-	CTAGATGGTGCTTAGATGTAACAGCTCTCTCTCTTTCTTAGAATTTCTCATTACACTTGAAAGGATTTTATTCTACATTTTACAGCCACGTTGGAAGTACATTTCCAAAAAAGAATTTCTGAAAGCAAAAGTAACGTTTTGGCTTCATTCCTAAAGACTGCTTGAAAAAAAAAAAAAAAAAAAGTGTTTATGAGAGATTATACTAATGATTCATTGCTCTCATTGGTCAAGTCTTTATAATTGATTAATGTTGATAAGATTTTCAAGACGTGGTTATAAAATGTGTAATAAGAATCCTTTTTGTTTAAGGATAGATTCCTAGAAAGAGAGAGAGCCGTTAGATGTAGGCACCATTTGTA PI-m0056 906	359
miR156a	TGACAGAAGAGAGTGAGCAC	20	12	2.18	scaffold4614|6202|6324|+	aaccgacgccatatgtacccctatggcgtcggttattttataaaaaccgacgacataggacccctatggcgtcggttattATTAAATAACCGACGCCATAGGGGtacatacggcgtcggttca	113
miR156b-3p	GCTCTCTATGCTTCTGTCATC	21	6273	0.85	scaffold118502|659|788|+	GAGGCATTGTTTGAGGCTGTTGACAGAAGATAGAGAGCACAGATGATAATATGCAAAAACTAAAGCCAATAACTCCAAGCTGCATCTCACTCCTTTGTGCTCTCTATGCTTCTGTCATCACCTTCAGTCT PI-m0048 13473	130
miR156b-5p	TTGACAGAAGAGAGAGAGCAC	21	6273	0.85	scaffold118502|659|788|+	GAGGCATTGTTTGAGGCTGTTGACAGAAGATAGAGAGCACAGATGATAATATGCAAAAACTAAAGCCAATAACTCCAAGCTGCATCTCACTCCTTTGTGCTCTCTATGCTTCTGTCATCACCTTCAGTCT PI-m0048 13473	130
miR156c-3p	GCTCTCTATGCTTCTGTCATC	21	564	0.99	scaffold64253|25234|25346|+	GGTTGAGGAGGCAGCAGATGTTGTTGACAGAAGATAGAGAGCACAGATGACCGAATGCGTAGCAGCATCTCACTCCTTTGTGCTCTCTATTCTTCTGTCATCACCTCTCGATA PI-m0241 13414	113
miR156c-5p	TTGACAGAAGAGAGAGAGCAC	21	6273	0.99	scaffold64253|25234|25346|+	GGTTGAGGAGGCAGCAGATGTTGTTGACAGAAGATAGAGAGCACAGATGACCGAATGCGTAGCAGCATCTCACTCCTTTGTGCTCTCTATTCTTCTGTCATCACCTCTCGATA PI-m0241 13414	113
miR156d-3p	GCTCACTTCTCTATCTGTCA	20	4	1.18	C32016711|838|929|-	aaacTGACAGAAGAGAGTGAGCACacactgacaattgtatgagtgcataccttgttgacggtttgtgctcacttctctatctgtcagcttat	92
miR156d-5p	TGACAGAAGAGAGTGAGCAC	20	4465	1.18	C32016711|838|929|-	aaacTGACAGAAGAGAGTGAGCACacactgacaattgtatgagtgcataccttgttgacggtttgtgctcacttctctatctgtcagcttat	92
miR156e-3p	GCTTTCTCTTCTTCTGTCACC	21	6273	1.08	scaffold9491|112779|112891|+	GAGATGGAGGATATGTTGACAGAAGAGAGAGAGCACAACCCGAGATGGGTTAAAAGGGATCTTTGCCAATGTTGGGAGTGTGCTCTCTCTTCTTCTGTCACCATTATTATCAT PI-m0307 19997	113
miR156e-5p	TTGACAGAAGAGAGAGAGCAC	21	1062	0.99	scaffold9491|112779|112891|+	GAGATGGAGGATATGTTGACAGAAGAGAGAGAGCACAACCCGAGATGGGTTAAAAGGGATCTTTGCCAATGTTGGGAGTGTGCTCTCTCTTCTTCTGTCACCATTATTATCAT PI-m0307 19997	113
miR156f-3p	GCTCACTATTCTATCTGTCAGG	22	575	1.02	scaffold3985|26377|26501|-	ATTGGTGGAAGAAGAATGAACTGACAGAAGAGAGTGAGCACACAGAGGGCTTTTACATAAAGATTATGTTATTGCTTTTGCGTGCTCACTATTCTATCTGTCAGGTTATAATTAATTAATTTCAC PI-m0179 6805	125
miR156f-5p	TGACAGAAGAGAGTGAGCAC	20	4465	1.02	scaffold3985|26377|26501|-	ATTGGTGGAAGAAGAATGAACTGACAGAAGAGAGTGAGCACACAGAGGGCTTTTACATAAAGATTATGTTATTGCTTTTGCGTGCTCACTATTCTATCTGTCAGGTTATAATTAATTAATTTCAC PI-m0179 6805	125
miR156g	TTGACAGAAGAGAGAGAGCAC	21	122	0.99	scaffold56485|20422|20564|+	ggttgtctatataagcaaaacagttatagggcttctctattttggcaagtgttgatttaactataatataaataccattagtgtcatatatagtctccgtactTGCCAAAGGAGAGTTGCCCTAacactgttttagcttaatt	123
miR156h-3p	TGCTCACTTCTCTATCTGTCAGC	23	430	1.01	scaffold4734|76291|76415|-	AAGATGAGATAATATACAAACTGACAGAAGAGAGTGAGCACACACTGACAATTGTATGAGTGCATACCTTGTTGACGGTTTGTGCTCACTTCTCTATCTGTCAGCTTATTGCACTTTTATATTCT PI-m0201 7451	125
miR156h-5p	TGACAGAAGAGAGTGAGCAC	20	4465	1.01	scaffold4734|76291|76415|-	AAGATGAGATAATATACAAACTGACAGAAGAGAGTGAGCACACACTGACAATTGTATGAGTGCATACCTTGTTGACGGTTTGTGCTCACTTCTCTATCTGTCAGCTTATTGCACTTTTATATTCT PI-m0201 7451	125
miR156i-3p	GCTCACTTCTCTATCTGTCAG	21	13	1.07	scaffold4734|76293|76405|-	aatatacaaacTGACAGAAGAGAGTGAGCACacactgacaattgtatgagtgcataccttgttgacggtttgtgctcacttctctatctgtcagcttattgcacttttatatt	113
miR156i-5p	TGACAGAAGAGAGTGAGCAC	20	4465	1.07	scaffold4734|76293|76405|-	aatatacaaacTGACAGAAGAGAGTGAGCACacactgacaattgtatgagtgcataccttgttgacggtttgtgctcacttctctatctgtcagcttattgcacttttatatt	113
miR159a	TTGGGGTGAAGGGAGCTCTC	20	1719	0.85	scaffold21619|345|557|-	aaaaaaaagtgagagctctcttggctccaacactgaaagatagtaatgaagaaaccacgactgctagttcatggataccccaaggcgtgaacacacatgcttgagtaatgttgcacggtctcagggtttgcatgaacttggagacgaggttttctttacctttttggtTTGGGGTGAAGGGAGCTCTCaattttccttctctttttctcataa	213
miR159b.1	TTGGGGTGAAGGGAGCTCTC	20	1719	0.84	scaffold31497|33428|33570|-	actttgttggtTTGGGGTGAAGGGAGCTCTCaattttccttctctttttattattatataattcatccggttgttgttattgtttctattatattttttgattgaaaaaaagtgagagctctcttggctccaatgctaaaata	143
miR159b.2	TTGGGGTGAAGGGAGCTCTC	20	1719	1.02	scaffold31497|32909|33051|-	tttgtttttggtTTGGGGTGAAGGGAGCTCTCaatttttctcattttttttttcttattatgttcatcttattgttgttattatttttactatattttttaattgaaaaaaaagagagctctcttggctccaatactgaaata	143
miR160a-3P	GCGTATGAGGAGCCATGCATA	21	1440	0.84	scaffold157319|175|283|+	TATATATAAAAGTATGTGCCTGGCTCCCTGTATGCCATTTGCAGAGTCCACCGGAAAATCGATGGCCTCCGTGGATGGCGTATGAGGAGCCATGCATATTCCATGTAAC PI-m0102 2193	121
miR160a-5P	TGCCTGGCTCCCTGTATGCCA	21	1440	0.84	scaffold157319|175|283|+	TATATATAAAAGTATGTGCCTGGCTCCCTGTATGCCATTTGCAGAGTCCACCGGAAAATCGATGGCCTCCGTGGATGGCGTATGAGGAGCCATGCATATTCCATGTAAC PI-m0102 2193	121
miR160b-3p	GCATTGAGGGAGTCATGCAGG	21	40	1.04	scaffold15203|9859|9983|-	GTGGATGACGTTAGACGTTCTTGCCTGGCTCCCTGAATGCCATATAGGAAGTTTGTCAAAATAAATTGGCGAATTCCCTACTTGGCATTGAGGGAGTCATGCAGGTGATCCTACTCTCTATACAT PI-m0089 1868	125
miR160b-5P	TGCCTGGCTCCCTGTATGCCA	21	1440	1.04	scaffold15203|9859|9983|-	GTGGATGACGTTAGACGTTCTTGCCTGGCTCCCTGAATGCCATATAGGAAGTTTGTCAAAATAAATTGGCGAATTCCCTACTTGGCATTGAGGGAGTCATGCAGGTGATCCTACTCTCTATACAT PI-m0089 1868	125
miR162-3p	TCGATAAACCTCTGCATCCAG	21	2491	0.86	scaffold23064|3565|3678|-	TTGGGTGAAGTCACTGGAGGCAGCGGTTCATCGATCTCTTCCTGAAATTTTTTGTGAACAAGAAAACACAGAACATGAATCGATCGATAAACCTCTGCATCCAGCGTTCGCTCA PI-m0134 2730	114
miR162-5p	TGGAGGCAGCGGTTCATCGATC	22	2	0.86	scaffold23064|3565|3678|-	TTGGGTGAAGTCACTGGAGGCAGCGGTTCATCGATCTCTTCCTGAAATTTTTTGTGAACAAGAAAACACAGAACATGAATCGATCGATAAACCTCTGCATCCAGCGTTCGCTCA PI-m0134 2730	114
miR164a-3p	CACGTGCTCCCCTTCTCCAAC	21	9791	0.98	C31858667|106|242|+	TTATGGGGAGTGGCTCTTGCTGGAGAAGCAGGGCACGTGCAACAGAGCTATCTACAAAAGGCTCAACTCAACTACATTGCAAGTAGTAGTGTTTGCACGTGCTCCCCTTCTCCAACATGAGTTTCTCACCCAATTAT PI-m0005 10842	137
miR164a-5p	TGGAGAAGCAGGGCACGTGCA	21	9791	0.98	C31858667|106|242|+	TTATGGGGAGTGGCTCTTGCTGGAGAAGCAGGGCACGTGCAACAGAGCTATCTACAAAAGGCTCAACTCAACTACATTGCAAGTAGTAGTGTTTGCACGTGCTCCCCTTCTCCAACATGAGTTTCTCACCCAATTAT PI-m0005 10842	137
miR164b-3p	CACGCGCTCCACTTCTCCACC	21	9791	1.07	scaffold47577|3073|3197|+	GCTGGTGAGTTGCTCCTTGTTGGAGAAGCAGGGCACGTGCAATAGTAATTAATTTAGTAATTACCATTGAATTGATTGTGTTGCACGCGCTCCACTTCTCCACCATGGGCCTCTCACCATTCCAT PI-m0202 11011	125
miR164b-5p	TGGAGAAGCAGGGCACGTGCA	21	9791	1.07	scaffold47577|3073|3197|+	GCTGGTGAGTTGCTCCTTGTTGGAGAAGCAGGGCACGTGCAATAGTAATTAATTTAGTAATTACCATTGAATTGATTGTGTTGCACGCGCTCCACTTCTCCACCATGGGCCTCTCACCATTCCAT PI-m0202 11011	125
miR164c-3p	CACGCGCTCCACTTCTCCACC	21	9791	1.07	scaffold119739|5838|5962|+	GCTGGTGAGTTGCTCCTTGTTGGAGAAGCAGGGCACGTGCAATAGTAATTAATTTAGTAATTACCATTGAATTGATTGTGTTGCACGCGCTCCACTTCTCCACCATGGGCCTCTCACCATTCCAT PI-m0049 11011	125
miR164c-5p	TGGAGAAGCAGGGCACGTGCA	21	9791	1.07	scaffold119739|5838|5962|+	GCTGGTGAGTTGCTCCTTGTTGGAGAAGCAGGGCACGTGCAATAGTAATTAATTTAGTAATTACCATTGAATTGATTGTGTTGCACGCGCTCCACTTCTCCACCATGGGCCTCTCACCATTCCAT PI-m0049 11011	125
miR164d-3p	CACGCGCTCCACTTCTCCACC	21	268	1.11	scaffold47577|3071|3193|+	aagctggtgagttgctccttgtTGGAGAAGCAGGGCACGTGCAatagtaattaatttagtaattaccattgaattgattgtgttgcacgcgctccacttctccaccatgggcctctcaccatt	123
miR164d-5p	TGGAGAAGCAGGGCACGTGCA	21	9791	1.11	scaffold47577|3071|3193|+	aagctggtgagttgctccttgtTGGAGAAGCAGGGCACGTGCAatagtaattaatttagtaattaccattgaattgattgtgttgcacgcgctccacttctccaccatgggcctctcaccatt	123
miR164e-3p	CACGCGCTCCACTTCTCCACC	21	268	1.11	scaffold119739|5836|5958|+	aagctggtgagttgctccttgtTGGAGAAGCAGGGCACGTGCAatagtaattaatttagtaattaccattgaattgattgtgttgcacgcgctccacttctccaccatgggcctctcaccatt	123
miR164e-5p	TGGAGAAGCAGGGCACGTGCA	21	9791	1.11	scaffold119739|5836|5958|+	aagctggtgagttgctccttgtTGGAGAAGCAGGGCACGTGCAatagtaattaatttagtaattaccattgaattgattgtgttgcacgcgctccacttctccaccatgggcctctcaccatt	123
miR166a-3p	TCGGACCAGGCTTCATTCCCC	21	100056	1.35	scaffold44842|21843|21973|-	GAATAGTTGAGGGGAATGCTGTCTGGTTCGAAACCATTCCCATATATACATATATATTGTTAATTATATATAAACACAATTATAATTAATTTGAATGATTTCGGACCAGGCTTCATTCCCCTCAACTCAAA PI-m0197 128698	131
miR166a-5p	GGAATGCTGTCTGGTTCGAAA	21	164	1.35	scaffold44842|21843|21973|-	GAATAGTTGAGGGGAATGCTGTCTGGTTCGAAACCATTCCCATATATACATATATATTGTTAATTATATATAAACACAATTATAATTAATTTGAATGATTTCGGACCAGGCTTCATTCCCCTCAACTCAAA PI-m0197 128698	131
miR166b-3p	TCGGACCAGGCTTCATTCCCC	21	100056	1.28	scaffold40009|7003|7125|-	agttgagttgagttgaggggaatgttgtctggttcgagatctttctctcaaacatatatataaatatatataagaagaagaaggattTCGGACCAGGCTTCATTCCCCccaactatatataat	123
miR166b-5p	GGAATGTTGTCTGGTTCGAGA	21	1438	1.28	scaffold40009|7003|7125|-	agttgagttgagttgaggggaatgttgtctggttcgagatctttctctcaaacatatatataaatatatataagaagaagaaggattTCGGACCAGGCTTCATTCCCCccaactatatataat	123
miR166c-3p	TCGGACCAGGCTTCATTCCCC	21	100056	1.24	scaffold59773|583|715|+	TGAATAGTTGAGGGGAATGCTGTCTGGTTCGAAACCATTCCTATATATACATATATATTGTTAATTATATATGAACACAATTATAATTAATTTGAATGATTTCGGACCAGGCTTCATTCCCCTAAACTCAAAA PI-m0230 128694	133
miR166c-5p	GGAATGCTGTCTGGTTCGAAA	21	164	1.24	scaffold59773|583|715|+	TGAATAGTTGAGGGGAATGCTGTCTGGTTCGAAACCATTCCTATATATACATATATATTGTTAATTATATATGAACACAATTATAATTAATTTGAATGATTTCGGACCAGGCTTCATTCCCCTAAACTCAAAA PI-m0230 128694	133
miR167a-3p	GATCATGTGGCAGTTTCACC	20	307	1.02	scaffold94995|1969|2069|+	CTCCAACTGTTGAAGCTGCCAGCATGATCTACCCTTTGCTACAAATTAATAATTAATTAAGAACAGAGTAGATCATGTGGCAGTTTCATCTGTTGATGGGA PI-m0308 75164	101
miR167a-5p	TGAAGCTGCCAGCATGATCTAC	22	24795	1.02	scaffold94995|1969|2069|+	CTCCAACTGTTGAAGCTGCCAGCATGATCTACCCTTTGCTACAAATTAATAATTAATTAAGAACAGAGTAGATCATGTGGCAGTTTCATCTGTTGATGGGA PI-m0308 75164	101
miR167b-3p	GATCATGTGGCAGTTTCACC	20	307	1.04	C31958578|545|637|+	tttcaataatagtTGAAGCTGCCAGCATGATCTTaactttcctccttgatgaaggaagatcagatcatgtggcagtttcacctgtttctggtg	93
miR167b-5p	TGAAGCTGCCAGCATGATCTT	21	20111	1.04	C31958578|545|637|+	tttcaataatagtTGAAGCTGCCAGCATGATCTTaactttcctccttgatgaaggaagatcagatcatgtggcagtttcacctgtttctggtg	93
miR167c-3p	GATCATGTGGCAGTTTCACC	21	24474	1.05	C31958578|538|647|+	CTAGTGCTTTCAATAATAGTTGAAGCTGCCAGCATGATCTTAACTTTCCTCCTTGATGAAGGAAGATCAGATCATGTGGCAGTTTCACCTGTTTCTGGTGGCATGAAAAA PI-m0009 56284	110
miR167c-5p	TGAAGCTGCCAGCATGATCTA	21	24474	1.05	C31958578|538|647|+	CTAGTGCTTTCAATAATAGTTGAAGCTGCCAGCATGATCTTAACTTTCCTCCTTGATGAAGGAAGATCAGATCATGTGGCAGTTTCACCTGTTTCTGGTGGCATGAAAAA PI-m0009 56284	110
miR167d-3p	GATCATGTGGTAGCTTCACC	20	49	1.1	scaffold30866|14149|14241|-	caccagcagcagtTGAAGCTGCCAGCATGATCTAaacttccctgtgctcgaggaaagatcggatcatgtggtagcttcacctgttgatgggtc	113
miR167d-5p	TGAAGCTGCCAGCATGATCTA	21	24474	1.1	scaffold30866|14149|14241|-	caccagcagcagtTGAAGCTGCCAGCATGATCTAaacttccctgtgctcgaggaaagatcggatcatgtggtagcttcacctgttgatgggtc	113
miR167e-3p	GATCATGTGGTAGCTTCACCR	21	49	1.03	scaffold30866|14151|14239|-	CCAGCAGCAGTTGAAGCTGCCAGCATGATCTAAACTTCCCTGTGCTCGAGGAAAGATCGGATCATGTGGTAGCTTCACCTGTTGATGGG PI-m0152 80572	89
miR167e-5p	TTGAAGCTGCCAGCATGATC	20	1	1.03	scaffold30866|14151|14239|-	CCAGCAGCAGTTGAAGCTGCCAGCATGATCTAAACTTCCCTGTGCTCGAGGAAAGATCGGATCATGTGGTAGCTTCACCTGTTGATGGG PI-m0152 80572	89
miR167f	GTAGATCATGTGGCAGTTTCA	21	5	1	scaffold94995|1963|2075|+	atgcacctccaactgtTGAAGCTGCCAGCATGATCTACcctttgctacaaattaataattaattaagaacagagtagatcatgtggcagtttcatctgttgatgggaagcatg	113
miR167g	TGAAGCTGCCAGCATGATCTAC	22	24795	1	scaffold94995|1963|2075|+	atgcacctccaactgtTGAAGCTGCCAGCATGATCTACcctttgctacaaattaataattaattaagaacagagtagatcatgtggcagtttcatctgttgatgggaagcatg	113
miR169a-3p	GCAAGTCATCTCTGGCTACAC	21	1	0.72	scaffold69233|3647|3799|-	TAATAGTGTTGCAGCCAAGGATGACTTGCCGGCATAATTAACAACACTCAACTCAATAATATAATGCATCAAATTTTGCATTATAAATTATTATAACTAATTAAGTTATAAGTGTATTTGATCGGCAAGTCATCTCTGGCTACACCACTGCCT	159
miR169a-5p	CAGCCAAGGATGACTTGCCGG	21	10134	1.08	scaffold69233|3647|3799|-	TAATAGTGTTGCAGCCAAGGATGACTTGCCGGCATAATTAACAACACTCAACTCAATAATATAATGCATCAAATTTTGCATTATAAATTATTATAACTAATTAAGTTATAAGTGTATTTGATCGGCAAGTCATCTCTGGCTACACCACTGCCT	153
miR169b-3p	CGGCAAGTTGTCTTTGGCTAC	21	10134	0.72	C31713737|84|242|-	GGGTAGAGCTAGAGTTGAGTGCAGCCAAGGATGACTTGCCGCAGAATAGTATTAATTGTAGTATTTGCTTAACTTGGACCCCTCAAGATGAGCAAGTATTGCCTATACAAATATATATCGGCAAGTTGTCTTTGGCTACATTTGCTTCTCTTCTTCTCA PI-m0001 11211	159
miR169b-5p	CAGCCAAGGATGACTTGCCGG	21	10134	0.72	C31713737|84|242|-	GGGTAGAGCTAGAGTTGAGTGCAGCCAAGGATGACTTGCCGCAGAATAGTATTAATTGTAGTATTTGCTTAACTTGGACCCCTCAAGATGAGCAAGTATTGCCTATACAAATATATATCGGCAAGTTGTCTTTGGCTACATTTGCTTCTCTTCTTCTCA PI-m0001 11211	159
miR169c	TAGCCAAGGATGACTTGCCTG	21	17	0.89	scaffold65445|5498|5620|-	gtggatagtttgaTAGCCAAGGATGACTTGCCTGcattctttctctatcaacatagcttttcacacgtggaaggaaatgattggatgaatgttcaggcagtctccttggctactctaatgacc	123
miR169d	TAGCCAAGGATGACTTGCCTG	21	17	0.95	scaffold103857|158|310|+	taagagtgtggtttagtttgaTAGCCAAGGATGACTTGCCTGcattatattgttttcctttcaatggcttttgacacgtggaaggtattgattggatgaataatgttcaggcagtctccttggctattctcactccctcttctctctcatgtt	153
miR171a-3p	TGATTGAGCCGTGCCAATATC	21	1546	1.14	scaffold52659|7261|7358|-	AAATGGTGGGATATTGGAATGGTTCAATCAAATCAAATCTCCCCTAAAAATTGGGGTCATCTTTATTTGATTGAGCCGTGCCAATATCTCGACTGCTT PI-m0215 1995	98
miR171a-5p	TATTGGAATGGTTCAATCAAA	21	67	1.14	scaffold52659|7261|7358|-	AAATGGTGGGATATTGGAATGGTTCAATCAAATCAAATCTCCCCTAAAAATTGGGGTCATCTTTATTTGATTGAGCCGTGCCAATATCTCGACTGCTT PI-m0215 1995	98
miR171b-3p	TGATTGAGCCGTGCCAATATC	21	1546	1.14	scaffold16270|228|325|-	AAATGGTGGGATATTGGAATGGTTCAATCAAATCAAATCTCCCCTAAAAATTGGGGTCATCTTTATTTGATTGAGCCGTGCCAATATCTCGACTGCTT PI-m0105 1995	98
miR171b-5p	TATTGGAATGGTTCAATCAAA	21	67	1.14	scaffold16270|228|325|-	AAATGGTGGGATATTGGAATGGTTCAATCAAATCAAATCTCCCCTAAAAATTGGGGTCATCTTTATTTGATTGAGCCGTGCCAATATCTCGACTGCTT PI-m0105 1995	98
miR171c-3p	TGATTGAGCCGTGCCAATATC	21	1546	1.14	scaffold20927|9141|9238|-	AAATGGTGGGATATTGGAATGGTTCAATCAAATCAAATCTCCCCTAAAAATTGGGGTCATCTTTATTTGATTGAGCCGTGCCAATATCTCGACTGCTT PI-m0122 1995	98
miR171c-5p	TATTGGAATGGTTCAATCAAA	21	67	1.14	scaffold20927|9141|9238|-	AAATGGTGGGATATTGGAATGGTTCAATCAAATCAAATCTCCCCTAAAAATTGGGGTCATCTTTATTTGATTGAGCCGTGCCAATATCTCGACTGCTT PI-m0122 1995	98
miR171d-3P	TGATTGAGCCGTGCCAATATC	21	1546	0.96	scaffold76882|41267|41384|+	AATGGATCAGTTTAACGGGATATTGGTCCGGTTCAATAAGAAAGTTGAGTTCAGAAACTGATTGAGTTCTGCTTTTTGATTGAGCCGTGCCAATATCACGTGCCACTGTTCTTCTCTG PI-m0271 2082	118
miR171d-5P	TATTGGTCCGGTTCAATAAGA	21	1546	0.96	scaffold76882|41267|41384|+	AATGGATCAGTTTAACGGGATATTGGTCCGGTTCAATAAGAAAGTTGAGTTCAGAAACTGATTGAGTTCTGCTTTTTGATTGAGCCGTGCCAATATCACGTGCCACTGTTCTTCTCTG PI-m0271 2082	118
miR171e-3p	TGATTGAGCCGTGCCAATATC	21	1546	0.95	scaffold40639|4500|4622|-	ggtgaatggatcagtttaacgggatattggtccggttcaataagaaagttgagttcagaaactgattgagttctgcttttTGATTGAGCCGTGCCAATATCacgtgccactgttcttctctgc	123
miR171e-5p	TATTGGTCCGGTTCAATAAGA	21	140	0.95	scaffold40639|4500|4622|-	ggtgaatggatcagtttaacgggatattggtccggttcaataagaaagttgagttcagaaactgattgagttctgcttttTGATTGAGCCGTGCCAATATCacgtgccactgttcttctctgc	123
miR171f-3p	TGATTGAGCCGTGCCAATATC	21	1546	1.15	scaffold900|36341|36469|+	TATGGGCTAATTAGGGTAGATGTTGGCATGGTTCAATCAAATCAAAGCTCTCATCTTAATTGATCATCATATATGAGTTCTTTTATCTGATTGAGCCGTGCCAATATCTATTTACGCCCACCAAATTTT PI-m0295 1679	129
miR171f-5p	TGTTGGCATGGTTCAATCAAA	21	11	1.15	scaffold900|36341|36469|+	TATGGGCTAATTAGGGTAGATGTTGGCATGGTTCAATCAAATCAAAGCTCTCATCTTAATTGATCATCATATATGAGTTCTTTTATCTGATTGAGCCGTGCCAATATCTATTTACGCCCACCAAATTTT PI-m0295 1679	129
miR172a-3p	AGAATCTTGATGATGCTGCAT	21	959	0.97	scaffold47201|10201|10407|+	AAGGGTCACTGTTTGCCACTAGAGCATCATCAAGATTCACACAGAGAATTACTCTATTTTATTTTTGGGGGAGAGTGCTCTCTCTCTCTTTCTTTTTGTGGGGTTAAAATGCTTATATTGGTAGCTCCACCTTCCCCACTTTTAATTCTAGATCATCGTCGTGTGAGAATCTTGATGATGCTGCAGTGGTACTCGGTGGCTCACACT PI-m0200 1152	207
miR172a-5p	AGAGCATCATCAAGATTCACA	21	42	0.97	scaffold47201|10201|10407|+	AAGGGTCACTGTTTGCCACTAGAGCATCATCAAGATTCACACAGAGAATTACTCTATTTTATTTTTGGGGGAGAGTGCTCTCTCTCTCTTTCTTTTTGTGGGGTTAAAATGCTTATATTGGTAGCTCCACCTTCCCCACTTTTAATTCTAGATCATCGTCGTGTGAGAATCTTGATGATGCTGCAGTGGTACTCGGTGGCTCACACT PI-m0200 1152	207
miR172b-3p	AGAATCTTGATGATGCTGTAG	21	65	0.92	scaffold8942|21144|21363|-	AAAGGGTCACTGTTTGCCACTGGAGCATCATCAAGATTCACATAGAGAATTGCTCTTTTTTATTTTTGGGGTAGAGTGCTCTCTCTCTCTAGATCTCTCTCTCTCTTTGTGGGGTTAATATGCTTATATTGCTAGCTCCACCTTCCCCACTTTGAATTCTAGATCATCGTCATGTTGTGAGAATCTTGATGATGCTGTAGTGGTACTCAGTGGCTAACAC PI-m0294 169	220
miR172b-5p	AGAGCATCATCAAGATTCACA	21	42	0.92	scaffold8942|21144|21363|-	AAAGGGTCACTGTTTGCCACTGGAGCATCATCAAGATTCACATAGAGAATTGCTCTTTTTTATTTTTGGGGTAGAGTGCTCTCTCTCTCTAGATCTCTCTCTCTCTTTGTGGGGTTAATATGCTTATATTGCTAGCTCCACCTTCCCCACTTTGAATTCTAGATCATCGTCATGTTGTGAGAATCTTGATGATGCTGTAGTGGTACTCAGTGGCTAACAC PI-m0294 169	220
miR2111a-3p	GACCTTGGGATGCAGATTATC	21	43	1.25	scaffold21254|14542|14675|+	AATGTTGAGTGAGGACTGGATAATCTGCATCCTGAGGTTTAGACCATCAAATTAACATATATATATATTGTTAATAAAATGAATATTTTCTAGACCTTGGGATGCAGATTATCTCTTCCTTTCTTGCAATGCTA PI-m0125 2182	134
miR2111a-5p	TAATCTGCATCCTGAGGTTTA	21	1702	1.25	scaffold21254|14542|14675|+	AATGTTGAGTGAGGACTGGATAATCTGCATCCTGAGGTTTAGACCATCAAATTAACATATATATATATTGTTAATAAAATGAATATTTTCTAGACCTTGGGATGCAGATTATCTCTTCCTTTCTTGCAATGCTA PI-m0125 2182	134
miR2111b-3p	GACCTTGGGATGCAGATTATC	21	43	1.25	scaffold21254|13205|13338|+	AATGTTGAGTGAGGACTGGATAATCTGCATCCTGAGGTTTAGACCATCAAATTAACATATATATATATTGTTAATAAAATGAATATTTTCTAGACCTTGGGATGCAGATTATCTCTTCCTTTCTTGCAATGCTA PI-m0124 2182	134
miR2111b-5p	TAATCTGCATCCTGAGGTTTA	21	1702	1.25	scaffold21254|13205|13338|+	AATGTTGAGTGAGGACTGGATAATCTGCATCCTGAGGTTTAGACCATCAAATTAACATATATATATATTGTTAATAAAATGAATATTTTCTAGACCTTGGGATGCAGATTATCTCTTCCTTTCTTGCAATGCTA PI-m0124 2182	134
miR2111c-3p	GACCTTAGGTTGCAGATTACC	21	91	1.34	scaffold74702|14384|14492|+	TATATTATGTTAGGATCGGGTAATCTGCATCCTGAGGTTTAGATCACAATTTTTTGTTGTGTAATTAGACCTTAGGTTGCAGATTACCTCATCCTTGCAACGTTTGTTT PI-m0267 2223	109
miR2111c-5p	TAATCTGCATCCTGAGGTTTA	21	1702	1.34	scaffold74702|14384|14492|+	TATATTATGTTAGGATCGGGTAATCTGCATCCTGAGGTTTAGATCACAATTTTTTGTTGTGTAATTAGACCTTAGGTTGCAGATTACCTCATCCTTGCAACGTTTGTTT PI-m0267 2223	109
miR2646a-3p	TTATCATCATTAAAACTCATT	21	16	1.09	scaffold3610|12076|12213|+	ATTAATGCTTTGAATGAGTGTTAATGATGATAAGAGCTAGGTTAAGCTTTTTTAGAGTCTTAACGAACTTTCCTCGTTCACCTACTATGGTGGCTTTCCCTCTCTCTTATCATCATTAAAACTCATTTCAAGAATTAA PI-m0170 23	138
miR2646a-5p	TGAGTGTTAATGATGATAAGA	21	2	1.09	scaffold3610|12076|12213|+	ATTAATGCTTTGAATGAGTGTTAATGATGATAAGAGCTAGGTTAAGCTTTTTTAGAGTCTTAACGAACTTTCCTCGTTCACCTACTATGGTGGCTTTCCCTCTCTCTTATCATCATTAAAACTCATTTCAAGAATTAA PI-m0170 23	138
miR2646b-3p	TTATCATCATTAAAACTCATT	21	16	1.13	scaffold3610|12078|12213|-	TTAATTCTTGAAATGAGTTTTAATGATGATAAGAGAGAGGGAAAGCCACCATAGTAGGTGAACGAGGAAAGTTCGTTAAGACTCTAAAAAAGCTTAACCTAGCTCTTATCATCATTAACACTCATTCAAAGCATTA PI-m0171 20	136
miR2646b-5p	TGAGTGTTAATGATGATAAGA	21	2	1.13	scaffold3610|12078|12213|-	TTAATTCTTGAAATGAGTTTTAATGATGATAAGAGAGAGGGAAAGCCACCATAGTAGGTGAACGAGGAAAGTTCGTTAAGACTCTAAAAAAGCTTAACCTAGCTCTTATCATCATTAACACTCATTCAAAGCATTA PI-m0171 20	136
miR319a-3p	TTGGACTGAAGGGAGCTCCC	20	22646	1.05	scaffold115165|1060|1304|+	GGGTAGAAGGAGCTCTCTTTAGTCCAATAAAGAGGGCTGAGAAGTGTGTAGAGCTGCCATTTCATGCATTTTGGCTATCCTTAATGTTTCCAATAATATTCTAATTAGTACCAATTATATGTATTTATGTATGTATATTATGTAATGGTGAAATTAAATGTTAAGGGTTTTGGCCAAGTGCATGGCGTGGGAGCAACTCCTTCCACTTTCTTAGCTCACCCATTGGACTGAAGGGAGCTCCCCCT PI-m0042 46030	245
miR319a-5p	TGAGCTTCCTTCAGTCCACT	20	27	1.15	scaffold115165|1060|1304|+	GGGTAGAAGGAGCTCTCTTTAGTCCAATAAAGAGGGCTGAGAAGTGTGTAGAGCTGCCATTTCATGCATTTTGGCTATCCTTAATGTTTCCAATAATATTCTAATTAGTACCAATTATATGTATTTATGTATGTATATTATGTAATGGTGAAATTAAATGTTAAGGGTTTTGGCCAAGTGCATGGCGTGGGAGCAACTCCTTCCACTTTCTTAGCTCACCCATTGGACTGAAGGGAGCTCCCCCT PI-m0042 46030	193
miR319b-3p	TTGGACTGAAGGGAGCTCCC	20	22646	1.15	scaffold3175|88489|88681|+	gattgtttaagtgagcttccttcagtccactcatggatgggtaagagggtttgaattatctgccgactcattcattcaaacacagtagaaaaagggtctaatatttactactgtggatgtgtgaatgatgcgggagataaaatttcatccttttcttctctatgcTTGGACTGAAGGGAGCTCC	193
miR319b-5p	TGAGCTTCCTTCAGTCCACT	20	2	1.15	scaffold3175|88489|88681|+	gattgtttaagtgagcttccttcagtccactcatggatgggtaagagggtttgaattatctgccgactcattcattcaaacacagtagaaaaagggtctaatatttactactgtggatgtgtgaatgatgcgggagataaaatttcatccttttcttctctatgcTTGGACTGAAGGGAGCTCC	193
miR319c	TTGGACTGAAGGGAGCTCCC	20	22646	1.11	scaffold3175|89051|89253|+	gattgtttaagtgagcttccttcagtccactcatggatgggtaagagggtttgaattatctgccgactcattcattcaaacacagtagaaaaagggtctaatatttactactgtggatgtgtgaatgatgcgggagataaaatttcatccttttcttctctatgcTTGGACTGAAGGGAGCTCC	203
miR390a-3p	CGCTATCTATCCTGAGTTTCA	21	737	1.01	scaffold37201|12474|12628|-	AAAAGTAAATTAGAATCTTTAAAGCTCAGGAGGGATAGCGCCGCCGTGAGTACGTAACATATATATTGTTACAATGAAAAAAGGGCTTTAATAGAAGCTGGTTCTAGCTGGTGGCGCTATCTATCCTGAGTTTCATGGCTTCTTCTTACTAATAT PI-m0175 1169	155
miR390a-5p	AAGCTCAGGAGGGATAGCGCC	21	240	1.01	scaffold37201|12474|12628|-	AAAAGTAAATTAGAATCTTTAAAGCTCAGGAGGGATAGCGCCGCCGTGAGTACGTAACATATATATTGTTACAATGAAAAAAGGGCTTTAATAGAAGCTGGTTCTAGCTGGTGGCGCTATCTATCCTGAGTTTCATGGCTTCTTCTTACTAATAT PI-m0175 1169	155
miR390b-3p	CGCTATCTATCCTGAGTTTCA	21	737	1.01	C31986398|68|222|-	AAAAGTAAATTAGAATCTTTAAAGCTCAGGAGGGATAGCGCCGCCGTGAGTACGTAACATATATATTGTTACAATGAAAAAAGGGCTTTAATAGAAGCTGGTTCTAGCTGGTGGCGCTATCTATCCTGAGTTTCATGGCTTCTTCTTACTAATAT PI-m0014 1169	155
miR390b-5p	AAGCTCAGGAGGGATAGCGCC	21	737	1.01	C31986398|68|222|-	AAAAGTAAATTAGAATCTTTAAAGCTCAGGAGGGATAGCGCCGCCGTGAGTACGTAACATATATATTGTTACAATGAAAAAAGGGCTTTAATAGAAGCTGGTTCTAGCTGGTGGCGCTATCTATCCTGAGTTTCATGGCTTCTTCTTACTAATAT PI-m0014 1169	155
miR390c-3p	CGCTATCTATCCTGAGTTTCA	21	737	1.11	scaffold100308|8182|8326|+	AAAGTAAAGGAGAATCTGTAAAGCTCAGGAGGGATAGCGCCGTGACTAACTTATATTGTTTACAAATGAAAAATAAAATGTTTTCAAAGAAAAAGTTCCATGGCGCTATCTATCCTGAGTTTCATGGCTTCTTCTTACTAAATCA PI-m0017 1203	145
miR390c-5p	AAGCTCAGGAGGGATAGCGCC	21	737	1.11	scaffold100308|8182|8326|+	AAAGTAAAGGAGAATCTGTAAAGCTCAGGAGGGATAGCGCCGTGACTAACTTATATTGTTTACAAATGAAAAATAAAATGTTTTCAAAGAAAAAGTTCCATGGCGCTATCTATCCTGAGTTTCATGGCTTCTTCTTACTAAATCA PI-m0017 1203	145
miR393a-3p	TCATGCTATCCCTTTGGATT	20	184	0.75	scaffold72366|4763|4921|+	TAGTGCAACTAGAGAAAGCATCCAAAGGGATCGCATTGATCCATCCTCATATCTATGTTTATATATATATATATTATTCATCTTCTAATTATTATTCCGTCCCATTGTTTTGGATCGATCATGCTATCCCTTTGGATTCCTCCTTTGGTCACTTATCAC PI-m0261 23671	159
miR393a-5p	TCCAAAGGGATCGCATTGATCC	22	18077	0.75	scaffold72366|4763|4921|+	TAGTGCAACTAGAGAAAGCATCCAAAGGGATCGCATTGATCCATCCTCATATCTATGTTTATATATATATATATTATTCATCTTCTAATTATTATTCCGTCCCATTGTTTTGGATCGATCATGCTATCCCTTTGGATTCCTCCTTTGGTCACTTATCAC PI-m0261 23671	159
miR393b-3p	TCATGCTATCCCTTTGGATT	20	184	0.75	scaffold3708|39232|39390|+	TAGTGCAACTAGAGAAAGCATCCAAAGGGATCGCATTGATCCATCCTCATATCTATGTTTATATATATATATATTATTCATCTTCTAATTATTATTCCGTCCCATTGTTTTGGATCGATCATGCTATCCCTTTGGATTCCTCCTTTGGTCACTTATCAC PI-m0174 23671	159
miR393b-5p	TCCAAAGGGATCGCATTGATCC	22	18077	0.75	scaffold3708|39232|39390|+	TAGTGCAACTAGAGAAAGCATCCAAAGGGATCGCATTGATCCATCCTCATATCTATGTTTATATATATATATATTATTCATCTTCTAATTATTATTCCGTCCCATTGTTTTGGATCGATCATGCTATCCCTTTGGATTCCTCCTTTGGTCACTTATCAC PI-m0174 23671	159
miR394a-3p	AGGCGGCCAGTATGACAAACT	21	5	0.94	scaffold22315|14006|14102|-	GCAGATCCAGTTTGGCATTCTGTCCGCCTCCATCTCTATTTTTCTTTTTAGTGTTTGATCGCATTGGAGGCGGCCAGTATGACAAACTGAGTCTGTA PI-m0128 1621	97
miR394a-5p	TTGGCATTCTGTCCACCTCC	20	1486	0.94	scaffold22315|14006|14102|-	GCAGATCCAGTTTGGCATTCTGTCCGCCTCCATCTCTATTTTTCTTTTTAGTGTTTGATCGCATTGGAGGCGGCCAGTATGACAAACTGAGTCTGTA PI-m0128 1621	97
miR394b-3p	AGGCGGCCAGTATGACAAACT	21	5	0.92	scaffold16110|13439|13533|+	CAGATCCAGTTTGGCATTCTGTCCGCCTCCATCTCTATTTTTCTTTTTAGTGTTTGATCGCATTGGAGGCGGCCAGTATGACAAACTGAGTCTGT PI-m0104 1621	95
miR394b-5p	TTGGCATTCTGTCCACCTCC	20	1486	0.92	scaffold16110|13439|13533|+	CAGATCCAGTTTGGCATTCTGTCCGCCTCCATCTCTATTTTTCTTTTTAGTGTTTGATCGCATTGGAGGCGGCCAGTATGACAAACTGAGTCTGT PI-m0104 1621	95
miR395-3p	CTGAAGTGTTTGGGGGAACTC	21	288	1.13	scaffold39755|1625|1757|+	tgtgtcagttgttaactagagttccctcgaacacttcactgccaacttttataaaatcctacattgtaataatgttgatacataagcaCTGAAGTGTTTGGGGGAACTCtggttgccacttgactttgattaa	136
miR395-5p	TTAACTAGAGTTCCCTCGAAC	21	25	1.13	scaffold39755|1625|1757|+	tgtgtcagttgttaactagagttccctcgaacacttcactgccaacttttataaaatcctacattgtaataatgttgatacataagcaCTGAAGTGTTTGGGGGAACTCtggttgccacttgactttgattaa	136
miR396a-3p	GTTCAAGAAAACTGTGAAAAA	21	26	0.91	scaffold34514|5330|5453|-	TAAAGATTTCTCTTTGTGATCTTCCACAGCTTTCTTGAACTGTAAAAATTAAAGGGCCTCGCCTAGCCGGAATTTCTTACACAGTTCAAGAAAACTGTGAAAAATTACTGAGAGACATCGTCGT PI-m0162 123131	124
miR396a-5p	TTCCACAGCTTTCTTGAACTT	21	61496	0.91	scaffold34514|5330|5453|-	TAAAGATTTCTCTTTGTGATCTTCCACAGCTTTCTTGAACTGTAAAAATTAAAGGGCCTCGCCTAGCCGGAATTTCTTACACAGTTCAAGAAAACTGTGAAAAATTACTGAGAGACATCGTCGT PI-m0162 123131	124
miR396b-3p	GCTCAAGAAAGCTGTGGGACA	21	724	1.01	scaffold68623|5572|5778|-	AGGGTAGTCTTGGTCATGCTTTTCCACAGCTTTCTTGAACTTATTATATAATTTCTTTTGTTTAGTGTCTGAATCGATCTATCTCGATCTCTTCTTTGTGTATAAGATTAATTATTTAAGTTTATTATACACTTTATTATTATTATTACAATAGTTATTATTATAAGCTCAAGAAAGCTGTGGGACAACATGGTGATGTCAAGACTT PI-m0251 123225	207
miR396b-5p	TTCCACAGCTTTCTTGAACTT	21	61496	1.01	scaffold68623|5572|5778|-	AGGGTAGTCTTGGTCATGCTTTTCCACAGCTTTCTTGAACTTATTATATAATTTCTTTTGTTTAGTGTCTGAATCGATCTATCTCGATCTCTTCTTTGTGTATAAGATTAATTATTTAAGTTTATTATACACTTTATTATTATTATTACAATAGTTATTATTATAAGCTCAAGAAAGCTGTGGGACAACATGGTGATGTCAAGACTT PI-m0251 123225	207
miR396c-3p	GCTCAAGAAAGCTGTGGGACA	21	61496	1	C31925551|337|543|+	GGGTAGTCTTGGTCATGCTTTTCCACAGCTTTCTTGAACTTATTATATAATTTCTTTTGTTTAGTGTCTGAATCGATCTATCTCGATCTCTTCTTTGTGTATAAGATTAATTATTTAAGTTTATTATACACTTTATTATTATTATTGCAATAGTTATTATTATAAGCTCAAGAAAGCTGTGGGACAACATGGTGATGTCAAGACTTT PI-m0006 123225	207
miR396c-5p	TTCCACAGCTTTCTTGAACTT	21	61496	1	C31925551|337|543|+	GGGTAGTCTTGGTCATGCTTTTCCACAGCTTTCTTGAACTTATTATATAATTTCTTTTGTTTAGTGTCTGAATCGATCTATCTCGATCTCTTCTTTGTGTATAAGATTAATTATTTAAGTTTATTATACACTTTATTATTATTATTGCAATAGTTATTATTATAAGCTCAAGAAAGCTGTGGGACAACATGGTGATGTCAAGACTTT PI-m0006 123225	207
miR396d-3p	GTTCAATAAAGCTGTGGAAG	20	18	1.11	scaffold34514|5332|5454|+	GACGATGTCTCTCAGTAATTTTTCACAGTTTTCTTGAACTGTGTAAGAAATTCCGGCTAGGCGAGGCCCTTTAATTTTTACAGTTCAAGAAAGCTGTGGAAGATCACAAAGAGAAATCTTTAC PI-m0161 454	123
miR396d-5p	TTCCACAGTTTTCTTGAACTG	21	284	1.11	scaffold34514|5332|5454|+	GACGATGTCTCTCAGTAATTTTTCACAGTTTTCTTGAACTGTGTAAGAAATTCCGGCTAGGCGAGGCCCTTTAATTTTTACAGTTCAAGAAAGCTGTGGAAGATCACAAAGAGAAATCTTTAC PI-m0161 454	123
miR396e-3p	GTTCAATAAAGCTGTGGGAAG	21	18554	0.99	scaffold150610|187|397|+	ACATGACCCTCTTTTTATTCTTCCACAGCTTTCTTGAACTGCATCTGAGAAAAGAAAGAGAGAATCTTCACAATTTTTTTTTCTTTTGGATATGAAAGAAAGACTGCTTTTTGAAACTTCTGTTTATGGATACTTCTCTCTCTCTCTCTCTCTTGTTAATTGAGTTGCGGTTCAATAAAGCTGTGGGAAGATACAAATAGGGTCAAAGAAA PI-m0086 147821	211
miR396e-5p	TTCCACAGCTTTCTTGAACTT	21	61496	0.99	scaffold150610|187|397|+	ACATGACCCTCTTTTTATTCTTCCACAGCTTTCTTGAACTGCATCTGAGAAAAGAAAGAGAGAATCTTCACAATTTTTTTTTCTTTTGGATATGAAAGAAAGACTGCTTTTTGAAACTTCTGTTTATGGATACTTCTCTCTCTCTCTCTCTCTTGTTAATTGAGTTGCGGTTCAATAAAGCTGTGGGAAGATACAAATAGGGTCAAAGAAA PI-m0086 147821	211
miR397-3p	TTAGCGCTGCACTCAATTATG	21	116	1.16	scaffold65013|13810|13944|-	GAATGAAAACGTCATTGAGTGCAGCGTTGATGAGGTTTAAATTTTCTATTATTACTTTAATAAATTACCTCATCTCATTTCATCAAGATGAAAATTAAAACTTCATTAGCGCTGCACTCAATTATGCTTCTATCT PI-m0242 682	135
miR397-5p	TCATTGAGTGCAGCGTTGATG	21	446	1.16	scaffold65013|13810|13944|-	GAATGAAAACGTCATTGAGTGCAGCGTTGATGAGGTTTAAATTTTCTATTATTACTTTAATAAATTACCTCATCTCATTTCATCAAGATGAAAATTAAAACTTCATTAGCGCTGCACTCAATTATGCTTCTATCT PI-m0242 682	135
miR398-3p	TGTGTTCTCAGGTCGCCCCTG	21	486	1.35	scaffold81467|3344|3466|+	GATGGTAGAGGAGTCTATCAGGGGTTTCCTGAGAATACACGAATCGATATTATAAAATGTATGTGATTCGATAATTTTTCGTGTGTTCTCAGGTCGCCCCTGCTAGATTTTTTTTCTACTATT PI-m0282 754	123
miR398-5p	GGGGTTTCCTGAGAATACACG	21	111	1.35	scaffold81467|3344|3466|+	GATGGTAGAGGAGTCTATCAGGGGTTTCCTGAGAATACACGAATCGATATTATAAAATGTATGTGATTCGATAATTTTTCGTGTGTTCTCAGGTCGCCCCTGCTAGATTTTTTTTCTACTATT PI-m0282 754	123
miR399a-3p	TGCCAAAGGAGATTTGTCCTA	21	14	1.01	scaffold34971|3962|4105|+	CAAACCAGTTATAGGGCTTATCTCTTTTGGCACGTATTTTAGGATATATATGATTGATCTAGCAATAGCAATGCATGTACATGTATGTACAAGCTTGTAATTATCCTGTACTTGCCAAAGGAGATTTGTCCTACGACAGCTTTA PI-m0165 285	144
miR399a-5p	TAGGGCTTCTCTCTTTTGGCA	21	62	1.01	scaffold34971|3962|4105|+	CAAACCAGTTATAGGGCTTATCTCTTTTGGCACGTATTTTAGGATATATATGATTGATCTAGCAATAGCAATGCATGTACATGTATGTACAAGCTTGTAATTATCCTGTACTTGCCAAAGGAGATTTGTCCTACGACAGCTTTA PI-m0165 285	144
miR399b-3p	TGCCAAAGGAGATTTGTCCTA	21	140	0.96	scaffold13157|7435|7585|+	TTAAGCAAACCAGTTATAGGGCTTATCTCTTTTGGCACGTACGTATTTTAGGATATATGATTGATCTAGCAATAGCAATGCATGTACATGTATGTACAAGCTTGTAATTATCCTGTACTTGCCAAAGGAGATTTGTCCTACGACGGCTTTA PI-m0071 283	151
miR399b-5p	TAGGGCTTCTCTCTTTTGGCA	21	140	0.96	scaffold13157|7435|7585|+	TTAAGCAAACCAGTTATAGGGCTTATCTCTTTTGGCACGTACGTATTTTAGGATATATGATTGATCTAGCAATAGCAATGCATGTACATGTATGTACAAGCTTGTAATTATCCTGTACTTGCCAAAGGAGATTTGTCCTACGACGGCTTTA PI-m0071 283	151
miR399c-3P	TGCCAAAGGAGAGTTGCCCTG	21	225	1.12	scaffold56485|20437|20556|+	CAAAACAGTTATAGGGCTTCTCTATTTTGGCAAGTGTTGATTTAACTATAATATAAATACCATTAGTGTCATATATAGTCTCCGTACTTGCCAAAGGAGAGTTGCCCTAACACTGTTTTA PI-m0218 815	120
miR399c-5P	TAGGGCTTCTCTCTTTTGGCA	21	62	1.12	scaffold56485|20437|20556|+	CAAAACAGTTATAGGGCTTCTCTATTTTGGCAAGTGTTGATTTAACTATAATATAAATACCATTAGTGTCATATATAGTCTCCGTACTTGCCAAAGGAGAGTTGCCCTAACACTGTTTTA PI-m0218 815	120
miR399d-3p	TGCCAAAGGAGAGTTGCCCTA	21	122	1.21	scaffold102091|4064|4196|-	agcaaaacagttatagggcttctctcttttggcaagtgttgatttaactataatataaataccattagtgtcatatatagtctccgtactTGCCAAAGGAGAGTTGCCCTAacactgttttagcttaattatc	133
miR399d-5p	TAGGGCTTCTCTCTTTTGGCA	21	62	1.21	scaffold102091|4064|4196|-	agcaaaacagttatagggcttctctcttttggcaagtgttgatttaactataatataaataccattagtgtcatatatagtctccgtactTGCCAAAGGAGAGTTGCCCTAacactgttttagcttaattatc	133
miR403-3P	TTAGATTCACGCACAAACTCG	21	2107	1	scaffold15215|5736|5856|-	AAGGAGGCATATTTCAGGTTTGTGTGTGAATCTAAAGCATTCTCAATCACTCTCACCAATTTCAATTTGGGGATTTTGTATTAGTGTGCATTAGATTCACGCACAAACTCGTAATCTTCCT PI-m0090 3273	121
miR403-5p	TTTGTGTGTGAATCTAAAGCA	21	340	1	scaffold15215|5736|5856|-	AAGGAGGCATATTTCAGGTTTGTGTGTGAATCTAAAGCATTCTCAATCACTCTCACCAATTTCAATTTGGGGATTTTGTATTAGTGTGCATTAGATTCACGCACAAACTCGTAATCTTCCT PI-m0090 3273	121
miR408a-3p	ATGCACTGCCTCTTCCCTGGC	21	1935	1.03	scaffold66665|6081|6206|-	GGGATGTGAAACAGAACAAGACAGGGAACAGACAGAGCATGGATGGAGCTTTCGACAGAAAGTGAAACCTGTTGTGGCTCTACTCATGCACTGCCTCTTCCCTGGCTCACCCTGTGCCCCCTTCCC PI-m0245 5282	126
miR408a-5p	CAGGGAACAGACAGAGCATGG	21	1789	0.75	scaffold66665|6081|6206|-	GGGATGTGAAACAGAACAAGACAGGGAACAGACAGAGCATGGATGGAGCTTTCGACAGAAAGTGAAACCTGTTGTGGCTCTACTCATGCACTGCCTCTTCCCTGGCTCACCCTGTGCCCCCTTCCC PI-m0245 5282	126
miR408b-3p	ATGCACTGCCTCTTCCCTGGC	21	1935	0.74	scaffold10832|43985|44110|-	GGGATGTGAAACAGAACAAGACAGGGAACAGACAGAGCATGGATGGAGCTTTCGACAGAAAGTGAAGCCTGTTGTGGCTCTACTCATGCACTGCCTCTTCCCTGGCTCACCCTGTGCCCCCTTCCC PI-m0032 5282	126
miR408b-5p	CAGGGAACAGACAGAGCATGG	21	1935	0.74	scaffold10832|43985|44110|-	GGGATGTGAAACAGAACAAGACAGGGAACAGACAGAGCATGGATGGAGCTTTCGACAGAAAGTGAAGCCTGTTGTGGCTCTACTCATGCACTGCCTCTTCCCTGGCTCACCCTGTGCCCCCTTCCC PI-m0032 5282	126
miR408c	TGCTCTGTCTGTTCCCTGTCT	21	11	0.84	scaffold10832|43993|44103|+	GGCACAGGGTGAGCCAGGGAAGAGGCAGTGCATGAGTAGAGCCACAACAGGCTTCACTTTCTGTCGAAAGCTCCATCCATGCTCTGTCTGTTCCCTGTCTTGTTCTGTTTC PI-m0031 11	111
miR408d	TGCTCTGTCTGTTCCCTGTCT	21	11	0.87	scaffold66665|6089|6199|+	GGCACAGGGTGAGCCAGGGAAGAGGCAGTGCATGAGTAGAGCCACAACAGGTTTCACTTTCTGTCGAAAGCTCCATCCATGCTCTGTCTGTTCCCTGTCTTGTTCTGTTTC PI-m0244 11	111
miR443a-3p	TGAGATGATTTATTGAATTGCT	22	26661	1.46	scaffold8775|7857|7946|-	TAAATGTAAGGCGATTCAATAATCATCTCAGTATACATGTTCTTCAGAGAAAGTTTAACTGAGATGATTTATTGAATTGCTCTACATTAT PI-m0291 30337	90
miR443a-5p	CGATTCAATAATCATCTCAGT	21	904	1.46	scaffold8775|7857|7946|-	TAAATGTAAGGCGATTCAATAATCATCTCAGTATACATGTTCTTCAGAGAAAGTTTAACTGAGATGATTTATTGAATTGCTCTACATTAT PI-m0291 30337	90
miR443b-3p	TGAGATGATTTATTGAATTGCT	22	26661	1.46	scaffold35256|12742|12831|-	TAAATGTAAGGCGATTCAATAATCATCTCAGTATACATGTTCTTCAGAGAAAGTTTAACTGAGATGATTTATTGAATTGCTCTACATTAT PI-m0166 30340	90
miR443b-5p	CGATTCAATAATCATCTCAGT	21	904	1.46	scaffold35256|12742|12831|-	TAAATGTAAGGCGATTCAATAATCATCTCAGTATACATGTTCTTCAGAGAAAGTTTAACTGAGATGATTTATTGAATTGCTCTACATTAT PI-m0166 30340	90
miR477a-3p	GAAGCCTTATAGGGGGAGTGG	21	22040	1.03	scaffold4948|6148|6254|+	TCTATGGTAGCCGTCTTATCACTCTCCCCTTAAGGCTTCTAGATTTTGGCTATCGTAAAAGCTTGGAAGCCTTATAGGGGGAGTGGCTAGATTGGTGCCATGACCTT PI-m0208 33840	107
miR477a-5p	ACTCTCCCCTTAAGGCTTCTA	21	9478	1.03	scaffold4948|6148|6254|+	TCTATGGTAGCCGTCTTATCACTCTCCCCTTAAGGCTTCTAGATTTTGGCTATCGTAAAAGCTTGGAAGCCTTATAGGGGGAGTGGCTAGATTGGTGCCATGACCTT PI-m0208 33840	107
miR477b-3p	GAAGCCTTATAAGGGGAGTGG	21	18	1.02	scaffold49874|3611|3717|+	TCTATGGTAGCTGTCTTATCACTCTCCCCTTAAGGCTTCCAGACTTTGGCTAACATAAAAGCTTGGAAGCCTTAAAAGGGGAGTGGCTAGATTGGTGCCATGACCTT PI-m0210 10033	107
miR477b-5p	ACTCTCCCCTTAAGGCTTCTA	21	9478	1.02	scaffold49874|3611|3717|+	TCTATGGTAGCTGTCTTATCACTCTCCCCTTAAGGCTTCCAGACTTTGGCTAACATAAAAGCTTGGAAGCCTTAAAAGGGGAGTGGCTAGATTGGTGCCATGACCTT PI-m0210 10033	107
miR477c-3p	GGCTATTGGAAGTTCTTTGAG	21	2	1.23	scaffold44800|6969|7111|-	aattaaggctcctaaccacccTCAAAGGCTTCCAATATTCCAtgcataatatatatatgtcgattatataatcactacgtgtatattaaataatagcgtgggctattggaagttctttgaggaaggttataagtcttaaccat	143
miR477c-5p	TCAAAGGCTTCCAATATTCCA	21	64	1.23	scaffold44800|6969|7111|-	aattaaggctcctaaccacccTCAAAGGCTTCCAATATTCCAtgcataatatatatatgtcgattatataatcactacgtgtatattaaataatagcgtgggctattggaagttctttgaggaaggttataagtcttaaccat	143
miR479-3p	GAGCCGAATCAATATCACTC	20	31	0.97	scaffold60669|5733|5882|+	TTCTGCAGAAGTAGACATGGCGTGATATTGGTTCGGCTCATACCTCATATATGATTGCTTCAAATGTCTCTCTATATATATACATATATGAATCAATACAAGGAGAGACGAGCCGAATCAATATCACTCTTGTATGCTTTTTGCGTATAA PI-m0232 1031	150
miR479-5p	CGTGATATTGGTTCGGCTCAT	21	249	0.97	scaffold60669|5733|5882|+	TTCTGCAGAAGTAGACATGGCGTGATATTGGTTCGGCTCATACCTCATATATGATTGCTTCAAATGTCTCTCTATATATATACATATATGAATCAATACAAGGAGAGACGAGCCGAATCAATATCACTCTTGTATGCTTTTTGCGTATAA PI-m0232 1031	150
miR482a-3p	TCTTTCCTAACCCACCCATTCC	22	24146	1.1	scaffold886|20636|20771|+	GGATTTTCAGAATCTTACAGAGTGGGTGGTTAGGAAAGATACCATTTTTATTCACTTAGTTTGATCAAAAGTGAAAAAAAGTTTCAATCTTTATCTTTCCTAACCCACCCATTCCATAGGTTTCAGATTATTCCAC PI-m0293 27569	136
miR482a-5p	AGTGGGTGGTTAGGAAAGATA	21	641	1.1	scaffold886|20636|20771|+	GGATTTTCAGAATCTTACAGAGTGGGTGGTTAGGAAAGATACCATTTTTATTCACTTAGTTTGATCAAAAGTGAAAAAAAGTTTCAATCTTTATCTTTCCTAACCCACCCATTCCATAGGTTTCAGATTATTCCAC PI-m0293 27569	136
miR482b-3p	TCTTTCCTAACCCACCCATTCC	22	24146	1.12	scaffold91376|404|576|-	gagaacaaggagaggaatggattttcagaatcttacagagtgggtggttaggaaagataccatttttattcacttagtttgatcaaaagtgaaaaaaagtttcaatctttaTCTTTCCTAACCCACCCATTCCataggtttcagattattccaccttctccttagttttccca	136
miR482b-5p	AGTGGGTGGTTAGGAAAGATA	21	416	1.12	scaffold91376|404|576|-	gagaacaaggagaggaatggattttcagaatcttacagagtgggtggttaggaaagataccatttttattcacttagtttgatcaaaagtgaaaaaaagtttcaatctttaTCTTTCCTAACCCACCCATTCCataggtttcagattattccaccttctccttagttttccca	136
miR482c-3p	TCTTTCCTAACCCACCCATTCC	22	24146	1.11	scaffold91376|404|576|-	gagaacaaggagaggaatggattttcagaatcttacagagtgggtggttaggaaagataccatttttattcacttagtttgatcaaaagtgaaaaaaagtttcaatctttaTCTTTCCTAACCCACCCATTCCataggtttcagattattccaccttctccttagttttccca	173
miR482c-5p	AGTGGGTGGTTAGGAAAGATA	21	461	1.11	scaffold91376|404|576|-	gagaacaaggagaggaatggattttcagaatcttacagagtgggtggttaggaaagataccatttttattcacttagtttgatcaaaagtgaaaaaaagtttcaatctttaTCTTTCCTAACCCACCCATTCCataggtttcagattattccaccttctccttagttttccca	173
miR482d-3p	TTTTCCCAACACCTCCCATTCC	22	23869	1.1	scaffold125199|233|364|-	AGGGAATGAGTTTTCTGGAAGTTATAGGAATGGGGGGTTTGGGCAAAGCTTTAATTAATAAATATTCCTATTCATATATATATATATTTATATATATAGCTTTTCCCAACACCTCCCATTCCATTCATTTTC PI-m0059 27873	132
miR482d-5p	AATGGGGGGTTTGGGCAAAGC	22	23869	1.1	scaffold125199|233|364|-	AGGGAATGAGTTTTCTGGAAGTTATAGGAATGGGGGGTTTGGGCAAAGCTTTAATTAATAAATATTCCTATTCATATATATATATATTTATATATATAGCTTTTCCCAACACCTCCCATTCCATTCATTTTC PI-m0059 27873	132
miR5225-3p	TGCCATCTTCTTACGACAAC	20	11	1.27	scaffold82761|4248|4434|-	ATTCAAGAAGTATGAGAGTGTTGTCGTAGGAAAGATGGCACTATATATATAGCTCTAACAATAATAATTAATATTCTAATTAACCACCTGATTGATTCAATAAAGATCGATCAGATGAAGTTAAGCTATAAATATATATATAGGTAGTGCCATCTTCTTACGACAACATTCACATTCTCTTCTTTTT PI-m0285 933	187
miR5225-5p	TGTCGTAGGAAAGATGGCACT	21	339	1.27	scaffold82761|4248|4434|-	ATTCAAGAAGTATGAGAGTGTTGTCGTAGGAAAGATGGCACTATATATATAGCTCTAACAATAATAATTAATATTCTAATTAACCACCTGATTGATTCAATAAAGATCGATCAGATGAAGTTAAGCTATAAATATATATATAGGTAGTGCCATCTTCTTACGACAACATTCACATTCTCTTCTTTTT PI-m0285 933	187
miR530-3P	AGGTGCAGGTGCATTTGCAGA	21	1957	0.73	scaffold124813|4615|4925|-	GGTGGTTTTATTCTTCTGCATTTGCACCTGCACCTGTATCTTACTCCATCTATATCCTACAGTAGTGAAAGCTTTATAACCTTATAAATCACATACACACAATATAATAGACAAGAACTTCAATCCATAGTCTTAGAAGACTTATTTAGGGTATGCACAGACACACCATAAATTTCTATATACCCAGAAAACAAGAGGAGAGAATAATAGAATAATCTATTTATATATATGGAGAGAGAGAGAGAGAGAGAGAGAGAGAGAGAGAGAGAGAAGTGTGTATAGGTGCAGGTGCATTTGCAGACGAATGCCAC PI-m0057 4722	311
miR530-5P	TCTGCATTTGCACCTGCACCT	21	1957	0.73	scaffold124813|4615|4925|-	GGTGGTTTTATTCTTCTGCATTTGCACCTGCACCTGTATCTTACTCCATCTATATCCTACAGTAGTGAAAGCTTTATAACCTTATAAATCACATACACACAATATAATAGACAAGAACTTCAATCCATAGTCTTAGAAGACTTATTTAGGGTATGCACAGACACACCATAAATTTCTATATACCCAGAAAACAAGAGGAGAGAATAATAGAATAATCTATTTATATATATGGAGAGAGAGAGAGAGAGAGAGAGAGAGAGAGAGAGAGAGAAGTGTGTATAGGTGCAGGTGCATTTGCAGACGAATGCCAC PI-m0057 4722	311
miR535a-3P	GTGCTCTCTCCCGTTGTCATA	21	475	0.98	scaffold8105|6606|6735|+	GTGGTTGGTTTGGGTTGGGATGACAACGAGAGAGAGCACGCTTGTGTTAATATTCATGAAAAACGAAACGTGCGTGACTGTGCACATGCGTGCTCTCTCCCGTTGTCATACAATACATACATATATATAT PI-m0279 16149	130
miR535a-5P	TGACAACGAGAGAGAGCACGC	21	475	0.98	scaffold8105|6606|6735|+	GTGGTTGGTTTGGGTTGGGATGACAACGAGAGAGAGCACGCTTGTGTTAATATTCATGAAAAACGAAACGTGCGTGACTGTGCACATGCGTGCTCTCTCCCGTTGTCATACAATACATACATATATATAT PI-m0279 16149	130
miR535b-3p	GTGCTCTCTCCCGTTGTCAT	20	11	0.88	scaffold8105|6605|6734|-	TATATATATGTATGTATTGTATGACAACGGGAGAGAGCACGCATGTGCACAGTCACGCACGTTTCGTTTTTCATGAATATTAACACAAGCGTGCTCTCTCTCGTTGTCATCCCAACCCAAACCAACCACC PI-m0280 14654	130
miR535b-5p	TGACAACGAGAGAGAGCACGC	21	14414	0.88	scaffold8105|6605|6734|-	TATATATATGTATGTATTGTATGACAACGGGAGAGAGCACGCATGTGCACAGTCACGCACGTTTCGTTTTTCATGAATATTAACACAAGCGTGCTCTCTCTCGTTGTCATCCCAACCCAAACCAACCACC PI-m0280 14654	130
miR5569a	TATTGCTTGTTTGAACTCTAG	21	71	1.2	C31804697|165|279|-	cttgaagcggatcagttaTTGCTTGTTTGAACTCTAGAGggtactatttgttggaactgatcagttatctagaggtcaaacaagcaataattgatcaacttca	115
miR5569b	TTGCTTGTTTGAACTCTAGAG	21	107	1.21	C31804697|168|280|+	CTCTTGAAGCGGATCAGTTATTGCTTGTTTGAACTCTAGAGGGTACTATTTGTTGGAACTGATCAGTTATCTAGAGGTCAAACAAGCAATAATTGATCAACTTCAAAACTACC PI-m0003 229	113
miR5658	ATGATGATCATCATGATGATA	21	6	0.69	scaffold900|52326|52625|+	CAGATCATTGATGATGATCATGATGATGATAATCATGAAGAAAAGGGTGTGTGTGTGTAAATATATACCTTGGAAATGTATTGTTCTTGACAGCCTTCTGGCCATACTTCCTCCATCTATAACCATCATCAAGAATATCAACTTGGCTTCTTGTTTGAAATGCAAACTTTGGCTTCTTCACCTTCTTATTCTTCTTCTCATCATCATTATTCTTCTTCATCACCACTCCTAATAATTTCTTCTTATTATTATTATCATTGCTATTATTATTACCATCATGATGATCATGATTATGATCAT PI-m0296 6	300
miR7814a	TTGGTAGATTGTTATTATTTCC	22	210	1.79	scaffold5688|7528|7632|-	ATGAGTAGGAAATAATAATAATTTCCAATATTATTTATTTTCAAAAAAATTAAATGAAAATATAATAATAATGTTGGTAGATTGTTATTATTTCCCAACATCTCA PI-m0219 251	105
miR7814b	TTGGTAGATTGTTATTATTTCC	22	210	1.79	scaffold24074|12264|12368|-	ATGAGTAGGAAATAATAATAATTTCCAATATTATTTATTTTCAAAAAAAATAAATGAAAATATAATAATAATGTTGGTAGATTGTTATTATTTCCCAACATCTCA PI-m0137 251	105
miR7814c	TTGGTAGATTGTTATTATTTCC	22	210	1.6	scaffold67403|10338|10436|-	GGTTGATGTGGAAAATAATAACAATCTCCAACATTTTTTTAATAATAAAAAAAGAAAATAAATAATGTTGGTAGATTGTTATTGTTTCCCAACATTAAT PI-m0247 240	99
miR7814d	TTGGTAGATTGTTATTATTTCC	22	210	1.85	scaffold7129|3192|3290|-	GTTAATGTGGGAAATAATAACAATCTCCAACATTATTCTTTTTAATCAAAAAAGAAAATAAATAATGTTGGTAGATTGTTATTATTTTCCAACGTTACT PI-m0258 244	99
miR827a-3p	TTAGATGACCATCAACAAACT	21	47358	1.02	scaffold10713|12003|12130|+	ATGGCATGGTGATGGATATGTTTGTTGATCGTCATGTAACTTAAAGTGTAACATCACCAACATACTACTTAACATGTACACTATGGTTAGATGACCATCAACAAACACTTTCATGATACATATGATGC PI-m0025 48109	128
miR827a-5p	TTTGTTGATGGTCATGTAACT	21	47358	1.02	scaffold10713|12003|12130|+	ATGGCATGGTGATGGATATGTTTGTTGATCGTCATGTAACTTAAAGTGTAACATCACCAACATACTACTTAACATGTACACTATGGTTAGATGACCATCAACAAACACTTTCATGATACATATGATGC PI-m0025 48109	128
miR827b-3p	TTAGATGACCATCAACAAACT	21	67	1.16	scaffold343|65094|65223|+	ATGGCATGGTGATGGATATGTTTGTTGATGGTCATGTAACTTAAAGTGTAACATCATCAACATACTACTTAACATGTACACTTTATGGTTAGATGACCATCAACAAACACTTTCATGATACATATGATGC PI-m0159 50489	130
miR827b-5p	TTTGTTGATGGTCATGTAACT	21	47358	1.16	scaffold343|65094|65223|+	ATGGCATGGTGATGGATATGTTTGTTGATGGTCATGTAACTTAAAGTGTAACATCATCAACATACTACTTAACATGTACACTTTATGGTTAGATGACCATCAACAAACACTTTCATGATACATATGATGC PI-m0159 50489	130
miR827c-3p	TTAGATGACCATCAACAAACT	21	67	0.9	scaffold73154|3394|3521|+	ATGGCATGGTGATGGATATGTTTGTTGATCGTCATGTAACTTAAAGTGTAACATCACCAACATACTACTTAACATGTACACTATGGTTAGATGACCATCAACAAACACTTTCATGATACATATGATGC PI-m0262 48109	128
miR827c-5p	TTTGTTGATGGTCATGTAACT	21	47358	0.9	scaffold73154|3394|3521|+	ATGGCATGGTGATGGATATGTTTGTTGATCGTCATGTAACTTAAAGTGTAACATCACCAACATACTACTTAACATGTACACTATGGTTAGATGACCATCAACAAACACTTTCATGATACATATGATGC PI-m0262 48109	128
miR827d-3p	TTATATGACCATCAACAAACA	21	3	1.03	scaffold343|65091|65221|-	ATCATATGTATCATGAAAGTGTTTGTTGATGGTCATCTAACCATAAAGTGTACATGTTAAGTAGTATGTTGATGATGTTACACTTTAAGTTACATGACCATCAACAAACATATCCATCACCATGCCATGCC PI-m0160 265	131
miR827d-5p	TTTGTTGATGGTCATGTAACC	21	233	1.03	scaffold343|65091|65221|-	ATCATATGTATCATGAAAGTGTTTGTTGATGGTCATCTAACCATAAAGTGTACATGTTAAGTAGTATGTTGATGATGTTACACTTTAAGTTACATGACCATCAACAAACATATCCATCACCATGCCATGCC PI-m0160 265	131
miR828a	TGGAATACTCATTTGAGCAAG	21	3	0.78	scaffold9138|498|627|-	GTGTAACATTGCTTGCCCAAATGAGCATCTCAGATACCAGAAGAAGTCATTAGATCACATATTATATATATATATATATTATATGCAACTACTGTTGCTGGAATACTCATTTGAGCAAGAGAAATTACAA PI-m0300 9	130
miR828b	TGGAATACTCATTTGAGCAAG	21	3	0.78	scaffold19560|3873|4008|-	GTGTAACATTGCTTGCCCAAATGAGCATCTCAGATACCAGAAGAAGTCATTAGATCACATATATATATTATATATATATATATTATGTATGCAACTACTGTTGCTGGAATACTCATTTGAGCAAGAGAAATTACAA PI-m0118 9	136

## Sheet: C.sativa-specific miRNAs
Supplemental Table S9
miRNAs family classification.
note: C.sativa-specific miRNAs family classification.
miRNA name	miRNA sequence(5-3)	Size(nt)	reads	MFEI	Scaffold	Precursor sequence	Length(bp)
CsmiRNA-n1a-5P	TTGCTTGTTTGAACTCTAGAG	21	107	1.31327	C31804697|170|272|+	cttgaagcggatcagttaTTGCTTGTTTGAACTCTAGAGggtactatttgttggaactgatcagttatctagaggtcaaacaagcaataattgatcaacttca	103
CsmiRNA-n1a-3P	TAGAGGTCAAACAAGCAATAA	21	18	1.31327	C31804697|170|272|+	cttgaagcggatcagttaTTGCTTGTTTGAACTCTAGAGggtactatttgttggaactgatcagttatctagaggtcaaacaagcaataattgatcaacttca	103
CsmiRNA-n2a-5p	ACTCTCCCTCAAGGGTTTCTA	21	106	0.900016	C31982496|696|788|+	TCACTTTAATTTGTTCACTCTCCCTCAAGGGTTTCTAGCTAGCTATACACAAAGCTCGATCGAAGCCCTTTGGGAAGAGTGGAGAAAATGTGT PI-m0013 168	93
CsmiRNA-n2a-3p	GAAGCCCTTTGGGAAGAGTGG	21	106	0.900016	C31982496|696|788|+	TCACTTTAATTTGTTCACTCTCCCTCAAGGGTTTCTAGCTAGCTATACACAAAGCTCGATCGAAGCCCTTTGGGAAGAGTGGAGAAAATGTGT PI-m0013 168	93
CsmiRNA-n3a-5p	TTTTTTCGAATCCAACAACATG	22	1874	1.07821	C32033459|276|377|+	AACTCTTAAATGTCTTTTTTCGAATCCAACAACATGAGAGTAAGTTTGCTAACAACAACAATTACACCCATGTTGTTGGATTTGACAAAGATATTGAAAAGT PI-m0015 2673	102
CsmiRNA-n3a-3p	TGTTGTTGGATTTGACAAAGA	22	1874	1.07821	C32033459|276|377|+	AACTCTTAAATGTCTTTTTTCGAATCCAACAACATGAGAGTAAGTTTGCTAACAACAACAATTACACCCATGTTGTTGGATTTGACAAAGATATTGAAAAGT PI-m0015 2673	102
CsmiRNA-n3b-5P	TTTTTTCGAATCCAACAACATG	22	1875	1.07821	scaffold26850|19971|20072|+	AACTCTTAAATGTCTTTTTTCGAATCCAACAACATGAGAGTAAGTTTGCTAACAACAACAATTACACCCATGTTGTTGGATTTGACAAAGATATTGAAAAGT PI-m0146 2673	102
CsmiRNA-n3b-3P	TGTTGTTGGATTTGACAAAGA	21	85	1.07821	scaffold26850|19971|20072|+	AACTCTTAAATGTCTTTTTTCGAATCCAACAACATGAGAGTAAGTTTGCTAACAACAACAATTACACCCATGTTGTTGGATTTGACAAAGATATTGAAAAGT PI-m0146 2673	102
CsmiRNA-n4a-5p	TTTAGAATTTCATAACCCTTT	21	2876	1.67882	scaffold10732|24044|24126|+	GTGACCAAGTTTTAGAATTTCATAACCCTTTTCATCATTGATGAGATGAGAAAAGGGTTACGAAATTCTGAAACTTGGTAACA PI-m0027 3844	83
CsmiRNA-n4a-3p	AGGGTTACGAAATTCTGAAAC	21	2876	1.67882	scaffold10732|24044|24126|+	GTGACCAAGTTTTAGAATTTCATAACCCTTTTCATCATTGATGAGATGAGAAAAGGGTTACGAAATTCTGAAACTTGGTAACA PI-m0027 3844	83
CsmiRNA-n4b-5p	TCAGAATTTCGTAACACTTTT	21	9	1.47019	scaffold143183|248|330|+	gtcaccaagtttcagaatttcgtaacacttttctcatctcatcaatgttgaaaAGGGTTACGAAATTCTGAAACttggtcaca	83
CsmiRNA-n4b-3p	AGGGTTACGAAATTCTGAAAC	21	87	1.47019	scaffold143183|248|330|+	gtcaccaagtttcagaatttcgtaacacttttctcatctcatcaatgttgaaaAGGGTTACGAAATTCTGAAACttggtcaca	83
CsmiRNA-n4c-5p	CAGAATTTCGTAACCCTTTTC	21	256	1.63462	scaffold10732|24045|24124|-	TTACCAAGTTTCAGAATTTCGTAACCCTTTTCTCATCTCATCAATGATGAAAAGGGTTATGAAATTCTAAAACTTGGTCA PI-m0028 518	80
CsmiRNA-n4c-3p	TGAAAAGGGTTATGAAATTCT	21	256	1.63462	scaffold10732|24045|24124|-	TTACCAAGTTTCAGAATTTCGTAACCCTTTTCTCATCTCATCAATGATGAAAAGGGTTATGAAATTCTAAAACTTGGTCA PI-m0028 518	80
CsmiRNA-n4d-5p	CAGAATTTCGTAACCCTTTTC	21	256	1.65401	scaffold14442|14861|14938|+	TACCAAGTTTCAAAATTTCGTAACCCTTTTCTTATCTCATCAATGATGAAAAGGGTTACGAAATTCTGAAACTTGGTC PI-m0081 534	78
CsmiRNA-n4d-3p	AAAAGGGTTACGAAATTCTGAA	22	136	1.65401	scaffold14442|14861|14938|+	TACCAAGTTTCAAAATTTCGTAACCCTTTTCTTATCTCATCAATGATGAAAAGGGTTACGAAATTCTGAAACTTGGTC PI-m0081 534	78
CsmiRNA-n4e-5p	CAGAATTTCGTAACCCTTTTC	21	256	1.17408	scaffold20277|1957|2042|+	CACCAAGTTTCAGAATTTCGTAACCCTTTTCTCATCTCATCATCTCATCAATCATGGAAAAGGTTACGAAATTCTAAAACTTGGTC PI-m0119 533	86
CsmiRNA-n4e-3p	AAAAGGTTACGAAATTCTCAAACT	24	13	1.17408	scaffold20277|1957|2042|+	CACCAAGTTTCAGAATTTCGTAACCCTTTTCTCATCTCATCATCTCATCAATCATGGAAAAGGTTACGAAATTCTAAAACTTGGTC PI-m0119 533	86
CsmiRNA-n4f-5p	CAGAATTTCGTAACCCTTTTC	21	256	1.40741	scaffold32784|423|502|-	TCACCAAGTTTCAGAATTTCGTAACCCTTTTCTCATCTCATCAATGATGAAAAGGGTTATGAAATTCTAAAACTTGTCAC PI-m0157 520	80
CsmiRNA-n4f-3p	TGAAAAGGGTTATGAAATTCT	21	3	1.40741	scaffold32784|423|502|-	TCACCAAGTTTCAGAATTTCGTAACCCTTTTCTCATCTCATCAATGATGAAAAGGGTTATGAAATTCTAAAACTTGTCAC PI-m0157 520	80
CsmiRNA-n4g-5p	CAGAATTTCGTAACCCTTTTC	21	256	1.46168	scaffold40007|2637|2714|+	CACCAAGTTTCAGAATTTCGTAACCCTTTTCTCATCTCATCAATGATGAAAAGGGTTATGAAATTCTAAAACTTGTCA PI-m0180 521	78
CsmiRNA-n4g-3p	TGAAAAGGGTTATGAAATTCT	21	3	1.46168	scaffold40007|2637|2714|+	CACCAAGTTTCAGAATTTCGTAACCCTTTTCTCATCTCATCAATGATGAAAAGGGTTATGAAATTCTAAAACTTGTCA PI-m0180 521	78
CsmiRNA-n4h-5p	CAGAATTTCGTAACCCTTTTC	21	256	1.09727	scaffold15249|5122|5234|+	caattaatttttgtcaccaagtttCAGAATTTCGTAACCCTTTTCtcatctcatcatctcatcaatgatgaaaaaggttacgaaattctcaaacttcgtcacaaaaataacaa	113
CsmiRNA-n4h-3p	AAAAGGTTACGAAATTCTCAAACT	24	13	1.09727	scaffold15249|5122|5234|+	caattaatttttgtcaccaagtttCAGAATTTCGTAACCCTTTTCtcatctcatcatctcatcaatgatgaaaaaggttacgaaattctcaaacttcgtcacaaaaataacaa	113
CsmiRNA-n4i-5p	CAGAATTTCGTAACCCTTTTC	21	256	1.35316	scaffold83984|8372|8474|+	caattaatttttgtcaccaagtttCAGAATTTCGTAACCCTTTTCtcatctcttcaatcatgaaaagggttatgaaattctaaaattggtcacaaaaataaca	103
CsmiRNA-n4i-3p	TGAAAAGGGTTATGAAATTCT	21	3	1.35316	scaffold83984|8372|8474|+	caattaatttttgtcaccaagtttCAGAATTTCGTAACCCTTTTCtcatctcttcaatcatgaaaagggttatgaaattctaaaattggtcacaaaaataaca	103
CsmiRNA-n4j-5p	CAGAATTTCGTAACCCTTTTC	21	256	1.4638	scaffold143183|239|331|-	ttgtgaccaagtttCAGAATTTCGTAACCCTTTTCaacattgatgagatgagaaaagtgttacgaaattctgaaacttggtgacgaaaattgg	93
CsmiRNA-n4j-3p	TTACGAAATTCTGAAACTTGG	21	10	1.4638	scaffold143183|239|331|-	ttgtgaccaagtttCAGAATTTCGTAACCCTTTTCaacattgatgagatgagaaaagtgttacgaaattctgaaacttggtgacgaaaattgg	93
CsmiRNA-n4k-5p	TTCAATATTTCATATCCTTTT	21	380	1.61675	scaffold36548|299|403|+	ACATTTTTGTGTGACGAAGTTTCAATATTTCATATCCTTTTTCAACATTGATGAGATGAGAAAAGGGATATGAAATATTGAAACTTGGTAACAAAAATGAATTGG PI-m0172 599	105
CsmiRNA-n4k-3p	AGGGATATGAAATATTGAAAC	21	17	1.61675	scaffold36548|299|403|+	ACATTTTTGTGTGACGAAGTTTCAATATTTCATATCCTTTTTCAACATTGATGAGATGAGAAAAGGGATATGAAATATTGAAACTTGGTAACAAAAATGAATTGG PI-m0172 599	105
CsmiRNA-n4l-5p	TTCAATATTTCATATCCTTTT	21	380	1.39406	scaffold36548|297|401|-	AATTCATTTTTGTTACCAAGTTTCAATATTTCATATCCCTTTTCTCATCTCATCAATGTTGAAAAAGGATATGAAATATTGAAACTTCGTCACACAAAAATGTGT PI-m0173 588	105
CsmiRNA-n4l-3p	AGGGATATGAAATATTGAAAC	21	17	1.39406	scaffold36548|297|401|-	AATTCATTTTTGTTACCAAGTTTCAATATTTCATATCCCTTTTCTCATCTCATCAATGTTGAAAAAGGATATGAAATATTGAAACTTCGTCACACAAAAATGTGT PI-m0173 588	105
CsmiRNA-n4m-5p	TTGAGAATTTCGTAACCTTTT	21	1936	1.43046	scaffold15249|5132|5224|-	TGTGACGAAGTTTGAGAATTTCGTAACCTTTTTCATCATTGATGAGATGATGAGATGAGAAAAGGGTTACGAAATTCTGAAACTTGGTGACAA PI-m0092 5134	93
CsmiRNA-n4m-3p	AGGGTTACGAAATTCTGAAAC	21	87	1.43046	scaffold15249|5132|5224|-	TGTGACGAAGTTTGAGAATTTCGTAACCTTTTTCATCATTGATGAGATGATGAGATGAGAAAAGGGTTACGAAATTCTGAAACTTGGTGACAA PI-m0092 5134	93
CsmiRNA-n4n-5p	TTGAGAATTTCGTAACCTTTT	21	1936	1.43046	scaffold15390|37869|37961|-	TGTGACGAAGTTTGAGAATTTCGTAACCTTTTTCATCATTGATGAGATGATGAGATGAGAAAAGGGTTACCAAATTCTCAAACTTGGTGACAA PI-m0095 4986	93
CsmiRNA-n4n-3p	CGAAATTCTCAAACTTGGTGA	21	13	1.43046	scaffold15390|37869|37961|-	TGTGACGAAGTTTGAGAATTTCGTAACCTTTTTCATCATTGATGAGATGATGAGATGAGAAAAGGGTTACCAAATTCTCAAACTTGGTGACAA PI-m0095 4986	93
CsmiRNA-n4o-5p	TTTAGAATTTCATAACCCTTT	21	2876	1.58919	scaffold40007|2632|2717|-	TTGTGACAAGTTTTAGAATTTCATAACCCTTTTCATCATTGATGAGATGAGAAAAGGGTTACGAAATTCTGAAACTTGGTGACAAA PI-m0181 3853	86
CsmiRNA-n4o-3p	AGGGTTACGAAATTCTGAAAC	21	87	1.58919	scaffold40007|2632|2717|-	TTGTGACAAGTTTTAGAATTTCATAACCCTTTTCATCATTGATGAGATGAGAAAAGGGTTACGAAATTCTGAAACTTGGTGACAAA PI-m0181 3853	86
CsmiRNA-n4p-5p	TTTAGAATTTCATAACCCTTT	21	2876	1.38564	scaffold83984|8381|8466|-	TTGTGACCAATTTTAGAATTTCATAACCCTTTTCATGATTGAAGAGATGAGAAAAGGGTTACGAAATTCTGAAACTTGGTGACAAA PI-m0288 3848	86
CsmiRNA-n4p-3p	AGGGTTACGAAATTCTGAAAC	21	87	1.38564	scaffold83984|8381|8466|-	TTGTGACCAATTTTAGAATTTCATAACCCTTTTCATGATTGAAGAGATGAGAAAAGGGTTACGAAATTCTGAAACTTGGTGACAAA PI-m0288 3848	86
CsmiRNA-n4q-5p	TTTAGAATTTCATAACCCTTT	21	2876	1.52243	scaffold32784|416|518|+	tatttttgtgacaagtTTTAGAATTTCATAACCCTTTtcatcattgatgagatgagaaaagggttacgaaattctgaaacttggtgacaaaaattaattggag	103
CsmiRNA-n4q-3p	AGGGTTACGAAATTCTGAAAC	21	87	1.52243	scaffold32784|416|518|+	tatttttgtgacaagtTTTAGAATTTCATAACCCTTTtcatcattgatgagatgagaaaagggttacgaaattctgaaacttggtgacaaaaattaattggag	103
CsmiRNA-n5a-5p	CACATCAAAAAATGCTCGCACC	22	2986	0.964851	scaffold48182|4415|4547|-	TCACACTTCTTATTGATCATGCACATCAAAAAATGCTCGCACCACCTCGGCTTGTAAAAATTTACTCTATTTATTTACAGGCCAAACTGAGGTGCGAGATTTTTTGATGGGTACGATGAAGGAGTGTCGACCT PI-m0203 4275	133
CsmiRNA-n5a-3p	TGCGAGATTTTTTGATGGGTA	21	834	0.964851	scaffold48182|4415|4547|-	TCACACTTCTTATTGATCATGCACATCAAAAAATGCTCGCACCACCTCGGCTTGTAAAAATTTACTCTATTTATTTACAGGCCAAACTGAGGTGCGAGATTTTTTGATGGGTACGATGAAGGAGTGTCGACCT PI-m0203 4275	133
CsmiRNA-n5b-5p	CACATCAAAAAATGCTCGCACC	22	2986	0.867344	scaffold115169|261|393|-	TCACACTTCTTATTGATCATGCACATCAAAAAATGCTCGCACCACCTCGGCTTGTAAAAATTTACTCTATTTATTTACAGGCCAAACTGAGGTGCGAGATTTTTTGATGGGTACGATGAAGGCGTGTCGACCT PI-m0043 4275	133
CsmiRNA-n5b-3p	TGCGAGATTTTTTGATGGGTA	22	2986	0.867344	scaffold115169|261|393|-	TCACACTTCTTATTGATCATGCACATCAAAAAATGCTCGCACCACCTCGGCTTGTAAAAATTTACTCTATTTATTTACAGGCCAAACTGAGGTGCGAGATTTTTTGATGGGTACGATGAAGGCGTGTCGACCT PI-m0043 4275	133
CsmiRNA-n6a-5p	TCAGTTCTCACCATAGCCAGA	21	422	1.54238	scaffold12293|100487|100587|+	TACACTGGCCAGTAATTTTCTCAGTTCTCACCATAGCCAGATTCATGGCCAGATGAAACTGGCTATGGTGAGAACTGAGAAGATTCCTGGTCAGTAAAGAG PI-m0053 542	101
CsmiRNA-n6a-3p	TGGCTATGGCGAGAACTGAGA	21	422	1.54238	scaffold12293|100487|100587|+	TACACTGGCCAGTAATTTTCTCAGTTCTCACCATAGCCAGATTCATGGCCAGATGAAACTGGCTATGGTGAGAACTGAGAAGATTCCTGGTCAGTAAAGAG PI-m0053 542	101
CsmiRNA-n6b-5p	TCAGTTCTCACCATAGCCAGA	21	422	1.3668	scaffold12293|100485|100585|-	CTTTACTGACCAGGAATCTTCTCAGTTCTCACCATAGCCAGTTTCATCTGGCCATGAATCTGGCTATGGTGAGAACTGAGAAAATTACTGGCCAGTGTACT PI-m0054 513	101
CsmiRNA-n6b-3p	TGGCTATGGCGAGAACTGAGA	21	422	1.3668	scaffold12293|100485|100585|-	CTTTACTGACCAGGAATCTTCTCAGTTCTCACCATAGCCAGTTTCATCTGGCCATGAATCTGGCTATGGTGAGAACTGAGAAAATTACTGGCCAGTGTACT PI-m0054 513	101
CsmiRNA-n7a-5p	CAACAACACAAGTCAAATCCA	21	8	0.961555	scaffold130477|2184|2340|+	ATCCTACATCAAAGACTAGGCAACAACACAAGTCAAATTCACTATATCAGAAAAGATTACACCCTCAAAGCTCTCAAGATTGCAACATTACACCTTCAACTTCCTGATATAGAGGATTTGACTTGTGTTGTTGCCTATTATGTTGTAACAATGGGAA PI-m0068 20	157
CsmiRNA-n7a-3p	ATTTGACTTGTGTTGTTGCCT	21	8	0.961555	scaffold130477|2184|2340|+	ATCCTACATCAAAGACTAGGCAACAACACAAGTCAAATTCACTATATCAGAAAAGATTACACCCTCAAAGCTCTCAAGATTGCAACATTACACCTTCAACTTCCTGATATAGAGGATTTGACTTGTGTTGTTGCCTATTATGTTGTAACAATGGGAA PI-m0068 20	157
CsmiRNA-n7b-5p	CAACAACACAAGTCAAATCCA	21	8	1.03174	scaffold130477|2181|2337|-	CCATTGTTACAACATAATAGGCAACAACACAAGTCAAATCCTCTATATCAGGAAGTTGAAGGTGTAATGTTGCAATCTTGAGAGCTTTGAGGGTGTAATCTTTTCTGATATAGTGAATTTGACTTGTGTTGTTGCCTAGTCTTTGATGTAGGATCAA PI-m0069 23	157
CsmiRNA-n7b-3p	ATTTGACTTGTGTTGTTGCCT	21	8	1.03174	scaffold130477|2181|2337|-	CCATTGTTACAACATAATAGGCAACAACACAAGTCAAATCCTCTATATCAGGAAGTTGAAGGTGTAATGTTGCAATCTTGAGAGCTTTGAGGGTGTAATCTTTTCTGATATAGTGAATTTGACTTGTGTTGTTGCCTAGTCTTTGATGTAGGATCAA PI-m0069 23	157
CsmiRNA-n8a-5p	CATTCCGAGCCATACGACACT	21	486	0.976255	scaffold131045|614|755|-	TTTTGTGTCGATGGAATTAGGCATTCCGAGCCATATGACACTACATGAAAAGTTGGATTTTGCAAAATGCTGCTAAGTATGTTTCTTAACTACTCACGTGGTGCCACGTGGCTCGGAATGCTCAATTTCATTTGGACTTGAG PI-m0070 745	142
CsmiRNA-n8a-3p	TGCCACGTGGCTCGGAATGCT	21	486	0.976255	scaffold131045|614|755|-	TTTTGTGTCGATGGAATTAGGCATTCCGAGCCATATGACACTACATGAAAAGTTGGATTTTGCAAAATGCTGCTAAGTATGTTTCTTAACTACTCACGTGGTGCCACGTGGCTCGGAATGCTCAATTTCATTTGGACTTGAG PI-m0070 745	142
CsmiRNA-n8b-5p	CATTCCGAGCCATACGACACT	21	52	0.976255	scaffold73310|3366|3507|+	TTTGTGTCGATGGAATTAGGCATTCCGAGCCATATGACACTACATGAAAAGTTGGATTTTGCAAAATGCTGCTAAGTATGTTTCTTAACTACTCACGTGGTGCCACGTGGCTCGGAATGCTCAATTTCATTTGGACTTGAGT PI-m0264 745	142
CsmiRNA-n8b-3p	TGCCACGTGGCTCGGAATGCT	21	486	0.976255	scaffold73310|3366|3507|+	TTTGTGTCGATGGAATTAGGCATTCCGAGCCATATGACACTACATGAAAAGTTGGATTTTGCAAAATGCTGCTAAGTATGTTTCTTAACTACTCACGTGGTGCCACGTGGCTCGGAATGCTCAATTTCATTTGGACTTGAGT PI-m0264 745	142
CsmiRNA-n9	TATTGTGTTTGGTGTAGTTAA	21	4	1.35639	scaffold14943|43223|43354|-	TTTTATAAATTTAATTACACCAAACACATTATTAGCTCAATTATAAAATTTTATCATGGGGTTAAGGTTTGGTAGCGGTTAAGCGTTATAGTTTGGATTAATATTGTGTTTGGTGTAATTAAATTTATTTTA PI-m0085 8	132
CsmiRNA-n10a-5p	TAGAGAGTTCCCACTGCATTA	21	20	1.11808	scaffold154579|93|207|+	GGAAGATCTAGCACAAAACGTAGAGAGTTCGCACTGCATTACCAACAGAAGGCTAGCTTCCATTCCATGGTGGTAATGCAGTGGGAACTCTCTATATTTTGGGCTAGAAAACAAA PI-m0096 1360	115
CsmiRNA-n10a-3p	TAATGCAGTGCGAACTCTCTA	21	1249	1.16195	scaffold154579|93|207|+	GGAAGATCTAGCACAAAACGTAGAGAGTTCGCACTGCATTACCAACAGAAGGCTAGCTTCCATTCCATGGTGGTAATGCAGTGGGAACTCTCTATATTTTGGGCTAGAAAACAAA PI-m0096 1360	115
CsmiRNA-n10b-5p	TAGAGAGTTCCCACTGCATTA	21	20	1.11808	scaffold154579|103|197|-	AGCCCAAAATATAGAGAGTTCCCACTGCATTACCACCATGGAATGGAAGCTAGCCTTCTGTTGGTAATGCAGTGCGAACTCTCTACGTTTTGTGC PI-m0097 1427	95
CsmiRNA-n10b-3p	TAATGCAGTGCGAACTCTCTA	21	1249	1.11808	scaffold154579|103|197|-	AGCCCAAAATATAGAGAGTTCCCACTGCATTACCACCATGGAATGGAAGCTAGCCTTCTGTTGGTAATGCAGTGCGAACTCTCTACGTTTTGTGC PI-m0097 1427	95
CsmiRNA-n10c-5p	TAGAGAGCTTCCACTGCATTACCA	24	7	1.20495	scaffold20380|772|863|+	TAGCACAAAATATAGAGAGCTTCCACTGCATTACCACCATAGAAGCTAGCCTTCTGTTGGTAATGCAGTGCGAACTCTCTACGTTTTGAGCT PI-m0120 1426	92
CsmiRNA-n10c-3p	TAATGCAGTGCGAACTCTCTA	21	1249	1.20495	scaffold20380|772|863|+	TAGCACAAAATATAGAGAGCTTCCACTGCATTACCACCATAGAAGCTAGCCTTCTGTTGGTAATGCAGTGCGAACTCTCTACGTTTTGAGCT PI-m0120 1426	92
CsmiRNA-n10d-5p	TAGAGAGCTTCCACTGCATTA	21	1249	1.09258	scaffold48642|1045|1134|-	AGCACAAAATATAGAGAGCTTCGACTGCATTAGCACCATAGAAGCTAGCCTTCTGTTGGTAATGCAGTGCGAGCTCTCTACGTTTTGAGC PI-m0206 1349	90
CsmiRNA-n10d-3p	TAATGCAGTGCGAACTCTCTA	21	1249	1.09258	scaffold48642|1045|1134|-	AGCACAAAATATAGAGAGCTTCGACTGCATTAGCACCATAGAAGCTAGCCTTCTGTTGGTAATGCAGTGCGAGCTCTCTACGTTTTGAGC PI-m0206 1349	90
CsmiRNA-n10e	TAGAGAGTTCCCACTGCATTA	21	20	1.26745	scaffold20380|772|863|-	AGCTCAAAACGTAGAGAGTTCGCACTGCATTACCAACAGAAGGCTAGCTTCTATGGTGGTAATGCAGTGGAAGCTCTCTATATTTTGTGCTA PI-m0121 25	92
CsmiRNA-n11	CGATAGGGACAAAAGTGATG	20	7	1.1762	scaffold17589|4331|4638|+	TTCTACCGGGAATATCACTTTTGTTCCTACTGGTAGAGAAATTATAACTAGAATTTTCTTATATGATTGTGTGGATTGTAGTTATAGTAGATATTCTATCTGTTTTCGAAAAATTTATAGTGTCGAATATAAAATTTAAACATTCCGACGCGTGCAACTGAATCATTGAAATCTGTTTTCAACATTGTAAATTATGCAGAAACGGAAAGAATGTCTATTGTAATTATAATGTATGTAAACTGTTATATAACAAAATGAATTATAATTTCTTGAATACCGTTAGGGACAAAAGTGATGTCTCTACTGTA PI-m0111 7	308
CsmiRNA-n12-5p	CTAGTTATAATTAATCACAAC	21	1	1.63446	scaffold22432|29412|29557|+	TTAAGCTAGTTATAATTAATCACAACTAATGATATTTAGTATTTTTCTGTGTTCATCGAGAAAAATAATACGAGTATGGAAGTAGAACAATTAAGTTAGATAAAACACTAAATATCATTAGTTGTGATTAATTATAACTAGCTTTG PI-m0129 8	146
CsmiRNA-n12-3p	TCATTAGTTGTGATTAATTAT	21	6	1.63446	scaffold22432|29412|29557|+	TTAAGCTAGTTATAATTAATCACAACTAATGATATTTAGTATTTTTCTGTGTTCATCGAGAAAAATAATACGAGTATGGAAGTAGAACAATTAAGTTAGATAAAACACTAAATATCATTAGTTGTGATTAATTATAACTAGCTTTG PI-m0129 8	146
CsmiRNA-n13-5p	CGGTGGGTGTTTCCCAGTAACT	22	4	0.909461	scaffold2587|18372|18469|+	CGCTCGAAACGGTGGGTGTTTCCCAGTAACTTCAGGGTCATGCTGGAAAACGCATGCCCCTTGTGTCACTGGGATACTCCCAGCCGTTTTTTGAGGCA PI-m0141 9	98
CsmiRNA-n13-3p	TCACTGTGATACTCCCAGCCGT	22	4	0.909461	scaffold2587|18372|18469|+	CGCTCGAAACGGTGGGTGTTTCCCAGTAACTTCAGGGTCATGCTGGAAAACGCATGCCCCTTGTGTCACTGGGATACTCCCAGCCGTTTTTTGAGGCA PI-m0141 9	98
CsmiRNA-n14	TTAATTTGCCTAATTAATAGA	21	71	0.643416	scaffold32252|5620|5868|+	ATATATTAGTTTTATTTGCCTAATTAATAGATTTGTTCATATATATTTGTAAATAAAATTACATAAAGGGAAAAAAAAAAGAAGATAATTAGTGGTGTTTAATTAATTAACCTTGGCTCTTAGATAGTTGTTATGGTTTTGCAACTCCATCTCCTGCATATGAATATTATATATATCTTATTATATTATTACCAAAGTCAAAATATTGTGTATATATTCTTTCTATAAATTATCAAATAAGTCATATAG PI-m0155 75	98
CsmiRNA-n15a	TATCAATTTGATCTATTTTGC	21	19	1.3235	scaffold57787|48525|48710|+	CCGCTGTTCTGCAAAATAGATCAAATTGATATTGTGAGCTCAATTTTAATTAAACAATTTTTAATATGATGGAATCCAAAGTCTTCGTTGAAAATTTGAGTTCAGGATATTAATTTATTGAAAATTTGTTTAGGTTTAAATTGAGCTCATGATATATCAATTTGATCCATTTTGCAAAACACGTGA PI-m0222 20	186
CsmiRNA-n15b-5p	TTTTGCAAATTGGATCAAAT	20	1	1.27218	scaffold57787|48525|48708|-	ACGTGTTTTGCAAAATGGATCAAATTGATATATCATGAGCTCAATTTAAACCTAAACAAATTTTCAATAAATTAATATCCTGAACTCAAATTTTCAACGAAGACTTTGGATTCCATCATATTAAAAATTGTTTAATTAAAATTGAGCTCACAATATCAATTTGATCTATTTTGCAGAACAGCGG PI-m0223 22	184
CsmiRNA-n15b-3p	TATCAATTTGATCTATTTTGC	21	19	1.27218	scaffold57787|48525|48708|-	ACGTGTTTTGCAAAATGGATCAAATTGATATATCATGAGCTCAATTTAAACCTAAACAAATTTTCAATAAATTAATATCCTGAACTCAAATTTTCAACGAAGACTTTGGATTCCATCATATTAAAAATTGTTTAATTAAAATTGAGCTCACAATATCAATTTGATCTATTTTGCAGAACAGCGG PI-m0223 22	184
CsmiRNA-n16-5p	TGACGTGATGTTGTGGCGCATT	22	181	1.3755	scaffold6636|8136|8233|+	AAAATTTGTTTGACGTGATGTTGTGGCGCATTGTATGTAGATTCGGTCTTATGAACGTCATCATACAATGCACCACAACAACACGTCAAACAAATCTT PI-m0243 617	98
CsmiRNA-n16-3p	TGCACCACAACAACACGTCAAA	22	135	1.3755	scaffold6636|8136|8233|+	AAAATTTGTTTGACGTGATGTTGTGGCGCATTGTATGTAGATTCGGTCTTATGAACGTCATCATACAATGCACCACAACAACACGTCAAACAAATCTT PI-m0243 617	98
CsmiRNA-n17-5p	TTTGATTGAGTTTTGTTTGAG	21	38	0.85106	scaffold67536|8257|8422|-	CTTAGAATGGTTTTGGTTGAGTTTTGTTTGAGATCTATTTGTTTATGTATAGTTATTTTCAGATAAGCAGATACTCAGTCCGAAATCATTCTTAAATTATTTTTTTCACTTGCTTTTCACCGGGGAAGAACAAATTCAAACAAAACCTAACCAAAACCATTATAGC PI-m0248 90	166
CsmiRNA-n17-3p	AACAAAACCTAACCAAAACGA	21	3	0.85106	scaffold67536|8257|8422|-	CTTAGAATGGTTTTGGTTGAGTTTTGTTTGAGATCTATTTGTTTATGTATAGTTATTTTCAGATAAGCAGATACTCAGTCCGAAATCATTCTTAAATTATTTTTTTCACTTGCTTTTCACCGGGGAAGAACAAATTCAAACAAAACCTAACCAAAACCATTATAGC PI-m0248 90	166
CsmiRNA-n18a-5p	TATACACCTAAACATTACATG	21	23	0.986667	scaffold78793|22103|22246|+	AATGATATCTGCACTCAAAATATACACCTAAACATTACATGTCAATTTTATAGACGAATTATTTATCTAAACCGAGGCTGTTGTCTTAAAAAAAACAGACCATGTAATGTTTTGGTGTATATTTTAGACGCGTGTATCAAGAGC PI-m0275 102	144
CsmiRNA-n18a-3p	TGTAATGTTTTGGTGTATATT	21	65	0.986667	scaffold78793|22103|22246|+	AATGATATCTGCACTCAAAATATACACCTAAACATTACATGTCAATTTTATAGACGAATTATTTATCTAAACCGAGGCTGTTGTCTTAAAAAAAACAGACCATGTAATGTTTTGGTGTATATTTTAGACGCGTGTATCAAGAGC PI-m0275 102	144
CsmiRNA-n18b-5p	TATACACCTAAACATTACATG	21	23	0.886235	scaffold88525|6503|6646|+	AATGATATCTGCACTCAAAATATACACCTAAACATTACATGTCAATTTTATAGACGAATTATTTATCTAAACCGAGGCTGTTGTCTTAAAAAAAACAGACTGTGTAATGTTTTGGTGTATATTTTAGACTCGTGTATCAAGAGC PI-m0292 102	144
CsmiRNA-n18b-3p	TGTAATGTTTTGGTGTATATT	21	65	0.886235	scaffold88525|6503|6646|+	AATGATATCTGCACTCAAAATATACACCTAAACATTACATGTCAATTTTATAGACGAATTATTTATCTAAACCGAGGCTGTTGTCTTAAAAAAAACAGACTGTGTAATGTTTTGGTGTATATTTTAGACTCGTGTATCAAGAGC PI-m0292 102	144
CsmiRNA-n18c-5p	TATACACCTAAACATTACATG	21	23	1.04488	scaffold78793|22112|22234|-	CGCGTCTAAAATATACACCAAAACATTACATGGTCTGTTTTTTTTAAGACAACAGCCTCGGTTTAGATAAATAATTCGTCTATAAAATTGACATGTAATGTTTAGGTGTATATTTTGAGTGCA PI-m0276 92	123
CsmiRNA-n18c-3p	TGTAATGTTTTGGTGTATATT	21	65	1.04488	scaffold78793|22112|22234|-	CGCGTCTAAAATATACACCAAAACATTACATGGTCTGTTTTTTTTAAGACAACAGCCTCGGTTTAGATAAATAATTCGTCTATAAAATTGACATGTAATGTTTAGGTGTATATTTTGAGTGCA PI-m0276 92	123
CsmiRNA-n19-5p	CACATGTGGCAAATATAATGA	21	10	1.05162	scaffold81651|5474|5689|-	TTCTTTTTTGTCACATGTGGCAAATATAATGATGACGTGACAGTTTAGACTATTGTCATAGCAGCGCAACGTGTGTAATTAATTTGAAAAAAAATAATTTAAATTTTTTTTAATTTAGTTTTACTTAATTTTTTTAATCATTATTGATTCTTAGTACATATAAACATCCACATCTTCATTATGTTTGCCACATGTGATTAAACTTGATAGAAGGAC PI-m0283 20	216
CsmiRNA-n19-3p	TCATTATATTTGCCACATGTG	21	2	1.05162	scaffold81651|5474|5689|-	TTCTTTTTTGTCACATGTGGCAAATATAATGATGACGTGACAGTTTAGACTATTGTCATAGCAGCGCAACGTGTGTAATTAATTTGAAAAAAAATAATTTAAATTTTTTTTAATTTAGTTTTACTTAATTTTTTTAATCATTATTGATTCTTAGTACATATAAACATCCACATCTTCATTATGTTTGCCACATGTGATTAAACTTGATAGAAGGAC PI-m0283 20	216
CsmiRNA-n20-5p	CTAAACAAAACAGCGTTTAAG	21	19	0.911675	scaffold9301|107878|108048|-	TACTAGCTTTGTTGCGTAATGCTAAACAAAACAGCGTTTAAGTACTGGCTCTACCTTATGGCGTGATCATGAGATGGGGTGTCTATTCCTAGACAAACATATACATGCCGTGAGTATTTATGGGACCACCTAAATGCTGGTTTGTTTAGCGTTAAGCTAACAAAACTTCAA PI-m0304 215	171
CsmiRNA-n20-3p	TAAATGCTGGTTTGTTTAGCG	21	145	0.911675	scaffold9301|107878|108048|-	TACTAGCTTTGTTGCGTAATGCTAAACAAAACAGCGTTTAAGTACTGGCTCTACCTTATGGCGTGATCATGAGATGGGGTGTCTATTCCTAGACAAACATATACATGCCGTGAGTATTTATGGGACCACCTAAATGCTGGTTTGTTTAGCGTTAAGCTAACAAAACTTCAA PI-m0304 215	171
CsmiRNA-n21	TGCATGCAGATAAATAGCTCT	21	16	1.92887	scaffold83271|12271|12372|-	TATATATAACATGCATGCAGATAAATAGCTTTATATGTATAAATTATGTATATAATATATGAGAGCTATTTATCTGCATGTATGTAAGTTTAATATATATAC PI-m0287 16	102
CsmiRNA-n22a	TTCGGTATTGTAAACTATTTA	21	66	0.809553	scaffold62030|3022|3204|-	ccccgtacatttttaaatttttttaaataatttacagtgccaaaaatacgtttaaagttttttaaatacacgtggtaaacaagaatattaggaactttattTTCGGTATTGTAAACTATTTAgaattgttcaaaaatttacaagaataatactgtaactataacgaatacttctatgaaaaaa	183
CsmiRNA-n22b	ACTCTATTTTCGGTACTGTAAACT	24	14	1.04126	scaffold48937|11605|11727|+	tttaaaaatttcaaatagtttacagtgtcgaaaatatgtttgaagttttttgaacacgtgtggtaaactgaaatattaagaACTCTATTTTCGGTACTGTAAACTattcggaatttcggtatt	123
CsmiRNA-n22c-5p	CGTTATAGTTACAATATCATCCCT	24	2	1.22684	scaffold3737|6854|7076|-	ttttttcataccagtattcgttatagttacaatatcatccctgtaaattttaaatttttttgaatagtttacagtaccataaacaaagttctgaatattccagtttatggatcacgtgtgttcaaaaaatttaaaatctgttttcggtaatgtaaactattaaaatattttaaaaatttataaAGATGATGTTGTAAGTATAATGAAcgtcactgtaaaaata	223
CsmiRNA-n22c-3p	AGATGATGTTGTAAGTATAATGAA	24	31	1.22684	scaffold3737|6854|7076|-	ttttttcataccagtattcgttatagttacaatatcatccctgtaaattttaaatttttttgaatagtttacagtaccataaacaaagttctgaatattccagtttatggatcacgtgtgttcaaaaaatttaaaatctgttttcggtaatgtaaactattaaaatattttaaaaatttataaAGATGATGTTGTAAGTATAATGAAcgtcactgtaaaaata	223
CsmiRNA-n22d	AGGAATGATACTGTAACTATAACG	24	22	1.81	scaffold17542|5907|6169|-	cacatgccgaaatatttttttacaaatttttttcatagtggtattcgtcatagttacagtatcattcctataaatttttgaaaattttcaaatagtttacaaatatgtttcaagttttttaaacacgcgtggtaaattaaaatatcagaaactctattttcggtgttgtaaactattcaaaaatttatAGGAATGATACTGTAACTATAACGaataccactataaaaaaaatttgaaaaaaaaaatatttcggcatatgattt	263
CsmiRNA-n22e	ATTTACAAAGATGATATTGTAACT	24	19	1.04915	scaffold46838|4984|5186|+	gtggtgttcgttatagttacaatatcaatcctgtaaattttttgaaattttttaaataatttacagtagtgaaatcggagttcccgttattctagtttaccaagcgtgttcaaaaaatttcaaacttattttcgagaatgtaaactatttaaatttttttaaacATTTACAAAGATGATATTGTAACTataacgaaattgtca	203
CsmiRNA-n22f	ATTTACAGAGATGATACTGTAACT	24	15	1.62015	scaffold18774|8216|8428|-	acgggagtgttcgttaattatagttacagtatcatccctgtaaagttttgaaaaatttcgaatagtttacagtaccaaaaatacgtttgatgttttttgaacgcgagtggtaaattgaaatatcaggaactctatttttagtactgtaaactattcggaatttttcaaaaATTTACAGAGATGATACTGTAACTataacgaatactgctatga	213
CsmiRNA-n22g-5p	AATATCATTCCTGTAAATTTTTGA	24	4	1.5674	scaffold11297|15026|15228|-	ggcggtgttcgttacgcttacaatatcattcctgtaaatttttgaaaaatttcgaatagtttacagtgctgaaagtacgtttgaagttttttgaacacgcgtggtaaactggaatatcaggaactctttcggcattgtaaactatttggaatttttcaaaaATTTACAGGGATGATATTGTAACTataacgaatattgctatg	203
CsmiRNA-n22g-3p	ATTTACAGGGATGATATTGTAACT	24	17	1.5674	scaffold11297|15026|15228|-	ggcggtgttcgttacgcttacaatatcattcctgtaaatttttgaaaaatttcgaatagtttacagtgctgaaagtacgtttgaagttttttgaacacgcgtggtaaactggaatatcaggaactctttcggcattgtaaactatttggaatttttcaaaaATTTACAGGGATGATATTGTAACTataacgaatattgctatg	203
CsmiRNA-n22h	TTCGGTATTGTAAACTATTCA	21	18	1.26413	scaffold34025|28097|28239|+	ttttagaaaatttctagtagtttacaatgccgaaaataaaatttacatattttgttatgcgcgcgactgttttttcttatacgtatggtaagtaattgtttatatcttattTTCGGTATTGTAAACTATTCAgaattttctta	143
CsmiRNA-n22i	TTCGGTATTGTAAACTATTTA	21	66	0.809553	scaffold68538|8842|9024|+	ccccgtacatttttaaatttttttaaataatttacagtgccaaaaatacgtttaaagttttttaaatacacgtggtaaacaagaatattaggaactttattTTCGGTATTGTAAACTATTTAgaattgttcaaaaatttacaagaataatactgtaactataacgaatacttctatgaaaaaa	183
CsmiRNA-n23a-5p	TATTAGCTAGATATCACCGTT	21	2	1.39119	scaffold4855|53843|54015|+	tttttctttgtaaatttaaagtattagctagatatcaccgttaaatactaattgaattattactgtgttgcctttgaagttttaattttatgtatacaagtgtacacatcggtCATCCAGTTGGTATTTAACGGtgatatttaactgatgtcttaaatttacaaaaaagaaaa	173
CsmiRNA-n23a-3p	CATCCAGTTGGTATTTAACGG	21	61	1.39119	scaffold4855|53843|54015|+	tttttctttgtaaatttaaagtattagctagatatcaccgttaaatactaattgaattattactgtgttgcctttgaagttttaattttatgtatacaagtgtacacatcggtCATCCAGTTGGTATTTAACGGtgatatttaactgatgtcttaaatttacaaaaaagaaaa	173
CsmiRNA-n23b-5p	TGAGTGTTAATGATGATAAGA	21	2	1.45937	scaffold3610|12069|12221|+	tatttagattaatgctttgaatgagtgttaatgatgataagagctaggttaagcttttttagagtcttaacgaactttcctcgttcacctactatggtggctttccctctctcTTATCATCATTAAAACTCATTtcaagaattaatctagaca	173
CsmiRNA-n23b-3p	ATTTAACGGTAATATTTAACTGAC	24	16	1.45937	scaffold3610|12069|12221|+	tatttagattaatgctttgaatgagtgttaatgatgataagagctaggttaagcttttttagagtcttaacgaactttcctcgttcacctactatggtggctttccctctctcTTATCATCATTAAAACTCATTtcaagaattaatctagaca	173
CsmiRNA-n23c	ATTTAACGGTAATATTTAACTGAC	24	19	1.25225	scaffold13798|104326|104498|-	ctccttaagtttatttttctttgtaaatttaagatttcagttaaatattaccgttaaagtatttactttgaggttttactgttatatatacacaagtgtatactgtgattatccagttaatATTTAACGGTAATATTTAACTGACatgtcaaattttgcaaaaaagataaacc	173
CsmiRNA-n23d-5p	AATTAGATATTACCGTTAAATACT	24	2	1.49493	scaffold24634|7240|7382|+	tttaaggtgtcaattagatattaccgttaaatactaattagattactactgtatcgactttgagattttactgtttcatatacgtatatacagtggtcattcagttgatATTTAACGGTAATATTTAACTGACatgttaaatt	143
CsmiRNA-n23d-3p	ATTTAACGGTAATATTTAACTGAC	24	19	1.49493	scaffold24634|7240|7382|+	tttaaggtgtcaattagatattaccgttaaatactaattagattactactgtatcgactttgagattttactgtttcatatacgtatatacagtggtcattcagttgatATTTAACGGTAATATTTAACTGACatgttaaatt	143
CsmiRNA-n24a	AATTGGACTCTGTGTTTTGTTAAA	24	56	1.57948	scaffold37441|59824|60176|+	accattttagaccctctgttttacaaaagttaccAATTGGACTCTGTGTTTTGTTAAAtgataaaatggaccctgtattttctaaaatagcacaaataggaccctgaattgattttttgtcaaaataaagtttaattataatccgatctaaaagtgatatgacaaaactgtttacattttttgtatctgttcgtattaagcattgtcttcaagttggttgtattaaagaaaaaagttgtcaaaaattaagctcagggtcctatttttactattttagaaaatacagggtccattttgtcatttaataaaacacagggtccaatctgtaacttttgcaaaacacagggtctaaa	353
CsmiRNA-n24b	AAAATAGTAAAAATAGAACCCTGA	24	10	1.31422	scaffold43495|44657|44889|-	aaaatagaccatgtattttctAAAATAGTAAAAATAGAACCCTGAgcttaatttttgacagcttttttttttcaatataaccaacttgaagataattcctaacacgaacagatacagaaaatgtaaatatgtttgtcatagcacatttagattgaattattattaaattttattttgacaaaaaaatcagtttagggttctatttgtactattttggaaaatatatggtccat	233
CsmiRNA-n24c-5p	AAAATAGTACAAATAGGACCCTGG	24	12	1.58835	scaffold62812|25185|25567|+	aattggtaaatactattttggaccctttgttttacaaaagttaccaattggaccttgtgttttgttaaatgacaaaatggaccatgtattttctAAAATAGTACAAATAGGACCCTGGattgattttttgtcaaaataaaatttaattataattagatctaaaagtgttatgacaaaactgtttacattttttgtatatgttcgtattaagcattgtcttccagttggttgtatttaaaaaaaaaaaagttgccaaaaattaagctcagggtcctatttttactattttagaaaatacagagtccattttgtcatttaacaaaacacaaagtcaaatttataacttttgcaaaacacagggtccaaaataatatttacccttt	383
CsmiRNA-n24c-3p	TTACTATTTTAGAAAATACAGAGT	24	6	1.58835	scaffold62812|25185|25567|+	aattggtaaatactattttggaccctttgttttacaaaagttaccaattggaccttgtgttttgttaaatgacaaaatggaccatgtattttctAAAATAGTACAAATAGGACCCTGGattgattttttgtcaaaataaaatttaattataattagatctaaaagtgttatgacaaaactgtttacattttttgtatatgttcgtattaagcattgtcttccagttggttgtatttaaaaaaaaaaaagttgccaaaaattaagctcagggtcctatttttactattttagaaaatacagagtccattttgtcatttaacaaaacacaaagtcaaatttataacttttgcaaaacacagggtccaaaataatatttacccttt	383
CsmiRNA-n24d	AAAATGGACTCTGTATTTTTTAAA	24	18	1.39715	scaffold138974|248|620|-	tgggtaaataccattttggaccctctgttttacaaaagttactaattggaccctgtgttttgttaaatgacAAAATGGACTCTGTATTTTTTAAAatagtacaaataagaccttgaattgattttttgtcaaaataaagtttaattataatccgatctaaaagtgctatgacaaaactgtttacattttttgtatctgttcgtattaagcattgtcttcaagttggttgtattaaaaaaaaagttgtcaaaaattaagctcagggtcctatttttactattttagaaaatacaagttccattttatcatttaacaaaatacagagtccaatctgtaacttttgcaaaacacaggatctaaaatggtttacacc	373
CsmiRNA-n24e	AATGGACCCTGTATTTTCTAT	21	18	1.4733	scaffold119054|1519|1901|+	aagggtaaataccattttggaccatctgttttgtaaaagttaacaattggaccctatgtttttttaaatgacaaAATGGACCCTGTATTTTCTATaatagtacaaataagaccctgaagtaattttttgtcaaaataaaatttaattataatccgatctaaaagtgctacgacaaaattgtttacatattttgtatctattcgtattaagcattgtcttcaagttggttgtattaaaaataaaattgtcaaaaattaagctcagtgtcctatttttattattttagaaaatacaaggtccattttagcatttaacaaaacacagggtccaatctgtaacttttgcaaaacacaaggtctaaaatggtatttaccctttaatta	383
CsmiRNA-n24f.1	ATTGAACCCTGTATTTTGTTAAAT	24	5	1.93178	scaffold25552|1213|1545|+	tctcatttacaaaaattattaattgaaccctgtattttgttaaatgacaaaatggaccctgtattttctaaaatAGTACAAATAGGACTCTGAATTGAttttttgtcaaaataaagtttaattataatccgatctaaaagtgctatatgacaaacctgtttacattttttatatctgttcgtattaagcattgtcttcaagttggttgtattaaaaaaaagttatcaaaaattaagctcagagtcctatttttactattttagaaaatacagggtccattttgtcatttaacaaaatacagggttcaattaataatttttgtaaatgagaaga	333
CsmiRNA-n24f.2	AGTACAAATAGGACTCTGAATTGA	24	22	1.93178	scaffold25552|1213|1545|+	tctcatttacaaaaattattaattgaaccctgtattttgttaaatgacaaaatggaccctgtattttctaaaatAGTACAAATAGGACTCTGAATTGAttttttgtcaaaataaagtttaattataatccgatctaaaagtgctatatgacaaacctgtttacattttttatatctgttcgtattaagcattgtcttcaagttggttgtattaaaaaaaagttatcaaaaattaagctcagagtcctatttttactattttagaaaatacagggtccattttgtcatttaacaaaatacagggttcaattaataatttttgtaaatgagaaga	333
CsmiRNA-n24g	AGTATAAATAGGACCCTGAATTGA	24	21	1.43839	scaffold27162|7630|8022|-	gtaaatactattttggaccttgtgttatgcaaaagttactaatcggaccctctattttgttaaatgataaaatagacgttgtactttttaaaatAGTATAAATAGGACCCTGAATTGAttttttgttaaaataaaatttaattataatccgatctaaaagttctatgataaaactgtttacattttctgtatctgttcttattaagtattgtcttcaagttggttgtattaaaaaaaaagttgtcaaaaattaagctcagggtcctatttttactattttagaaaatnnnnnnnnnnnnnnnnnnnaaaaatacagagtccattttgtcatttaacaaaacacagagtctaatcggtaatttttgcaaaacataaggtccaaaatggtattta	393
CsmiRNA-n24h.1	AAAATAGTACAAATAGAACTCTGA	24	2	1.2543	scaffold699|24602|24954|+	ttttggactttgtattttgtaaaaattATTAATTGGACCCTCTGTTTTGTTaaataacaaaatgaacattgtatttttcaaaatagtacaaatagaactctgaactgattttttgtcaaaataaaatttaataataatccgatctaaaggtgttatagcaaaattgtttacattttctgtatctgttcgtgttaggaattgtcttcaaattggttatattaaaaaaagttgtcgaaaattaagcttagggtcctatttttaccattttggaaaatacagggtctattttgtcatttaacaaaacaaagggtccaattggtaatttttgtaaaatatagaatccaaaatggtat	393
CsmiRNA-n24h.2	ATTAATTGGACCCTCTGTTTTGTT	24	20	1.2543	scaffold699|24602|24954|+	ttttggactttgtattttgtaaaaattATTAATTGGACCCTCTGTTTTGTTaaataacaaaatgaacattgtatttttcaaaatagtacaaatagaactctgaactgattttttgtcaaaataaaatttaataataatccgatctaaaggtgttatagcaaaattgtttacattttctgtatctgttcgtgttaggaattgtcttcaaattggttatattaaaaaaagttgtcgaaaattaagcttagggtcctatttttaccattttggaaaatacagggtctattttgtcatttaacaaaacaaagggtccaattggtaatttttgtaaaatatagaatccaaaatggtat	393
CsmiRNA-n24i-5p	CTAAAATAGTAAAAATAGGATCCT	24	2	1.74147	scaffold42126|3326|3698|+	tgggtaaataccattttggaccctgtgttttgcaaaagttacagattggaccctgtgttttgttaaatgacaaaatggaccctttattttctaaaatagtaaaaataggatcctgagcttaatttttaacaatttttttttaatacaaccaacttgaagacaatgcttaatacgaacagatacaaaaaaatgtaaacagttttgtcataatacttttaaattggattataattaaactttattttgataaaaaatcaATTCAGGATCCTATTTGTACTATTttagaaaatacagggtccattttatcatttaacaaaacacagggtccaattaataacttttgtaaagcagagggtccaaaatggtatttacc	373
CsmiRNA-n24i-3p	ATTCAGGATCCTATTTGTACTATT	24	18	1.74147	scaffold42126|3326|3698|+	tgggtaaataccattttggaccctgtgttttgcaaaagttacagattggaccctgtgttttgttaaatgacaaaatggaccctttattttctaaaatagtaaaaataggatcctgagcttaatttttaacaatttttttttaatacaaccaacttgaagacaatgcttaatacgaacagatacaaaaaaatgtaaacagttttgtcataatacttttaaattggattataattaaactttattttgataaaaaatcaATTCAGGATCCTATTTGTACTATTttagaaaatacagggtccattttatcatttaacaaaacacagggtccaattaataacttttgtaaagcagagggtccaaaatggtatttacc	373
CsmiRNA-n24j	TCGGTAACTTTTACAAAACACAGG	24	10	1.65818	scaffold33656|4107|4339|+	tgtcaaaaattactcagggtcctatttttactattttggaaaatacagggtccattttgtcatttaacaaaacatatggtccacTCGGTAACTTTTACAAAACACAGGgtccaaataaatactattttggatcctgtgttttgtaaaaattactaattagatcctctattttgttaaatggaaaaatagaccttgtattttctaaaatagtacaaataggatcctaaactgat	223
CsmiRNA-n24k	TCGGTAACTTTTACAAAACACAGG	24	10	1.65818	scaffold100875|1204|1436|-	tgtcaaaaattactcagggtcctatttttactattttggaaaatacagggtccattttgtcatttaacaaaacatatggtccacTCGGTAACTTTTACAAAACACAGGgtccaaataaatactattttggatcctgtgttttgtaaaaattactaattagatcctctattttgttaaatggaaaaatagaccttgtattttctaaaatagtacaaataggatcctaaactgat	223
CsmiRNA-n24m.1	ATTTTAGATCCTGTGTTTTGCAAA	24	10	1.37246	scaffold138974|247|629|+	aggtgtaaaccattttagatcctgtgtTTTGCAAAAGTTACAGATTGGACTctgtattttgttaaatgataaaatggaacttgtattttctaaaatagtaaaaataggaccctgagcttaatttttgacaactttttttttaatacaaccaacttgaagacaatgcttaatacgaacagatacaaaaaatgtaaacagttttgtcatagcacttttagatcggattataattaaactttattttgacaaaaaatcaattcaaggtcttatttgtactattttaaaaaatacagagtccattttgtcatttaacaaaacacagggtccaattagtaacttttgtaaaacagagggtccaaaatggtatttacccatattttctt	383
CsmiRNA-n24m.2	TTTGCAAAAGTTACAGATTGGAC	23	39	1.37246	scaffold138974|247|629|+	aggtgtaaaccattttagatcctgtgtTTTGCAAAAGTTACAGATTGGACTctgtattttgttaaatgataaaatggaacttgtattttctaaaatagtaaaaataggaccctgagcttaatttttgacaactttttttttaatacaaccaacttgaagacaatgcttaatacgaacagatacaaaaaatgtaaacagttttgtcatagcacttttagatcggattataattaaactttattttgacaaaaaatcaattcaaggtcttatttgtactattttaaaaaatacagagtccattttgtcatttaacaaaacacagggtccaattagtaacttttgtaaaacagagggtccaaaatggtatttacccatattttctt	383
CsmiRNA-n25a-5p	CGCTACCGACGCTGATCAGGACGA	24	3	1.66978	scaffold5869|18636|18858|+	taagccctttcagtgtcggttttcgcgaaattcgctaccgacgctgatcaggacgacgctaaagggtttatatgaaccgacgccatatgtacccctatggcgtcggttattaactaggaaccgacgtcataggggtatatatggcgtcggttcaaataaatcctttAGCGTCGCCCTGATAGGCGTCGGTagcgaatttcgcgaaaaccgacgcctaaagggc	223
CsmiRNA-n25a-3p	AGCGTCGCCCTGATAGGCGTCGGT	24	56	1.66978	scaffold5869|18636|18858|+	taagccctttcagtgtcggttttcgcgaaattcgctaccgacgctgatcaggacgacgctaaagggtttatatgaaccgacgccatatgtacccctatggcgtcggttattaactaggaaccgacgtcataggggtatatatggcgtcggttcaaataaatcctttAGCGTCGCCCTGATAGGCGTCGGTagcgaatttcgcgaaaaccgacgcctaaagggc	223
CsmiRNA-n25b-5p	CGTATGTACCCCTATGGCGTCGGT	24	2	1.50194	scaffold23542|1761|1883|+	tatggagtcgattattttatatgaaccgacgccgtatgtacccctatggcgtcggttatttaataataaccgacgccataggggtACATATGGCGTCGGTTTTTATAAAccctttagcgtcgc	123
CsmiRNA-n25b-3p	ACATATGGCGTCGGTTTTTATAAA	24	11	1.50194	scaffold23542|1761|1883|+	tatggagtcgattattttatatgaaccgacgccgtatgtacccctatggcgtcggttatttaataataaccgacgccataggggtACATATGGCGTCGGTTTTTATAAAccctttagcgtcgc	123
CsmiRNA-n25c-5p	AAAACCGACGCCATATGTACCCCT	24	3	1.2612	scaffold114563|5178|5310|+	acgctaaagggtttataaaaaccgacgccatatgtacccctatggcgtcggttattatgaaataaccgacgccataggacccctaggggtACATATGGCGTCGGTTTTTATAAAataaccgactccgtagggg	133
CsmiRNA-n25c-3p	ACATATGGCGTCGGTTTTTATAAA	24	11	1.2612	scaffold114563|5178|5310|+	acgctaaagggtttataaaaaccgacgccatatgtacccctatggcgtcggttattatgaaataaccgacgccataggacccctaggggtACATATGGCGTCGGTTTTTATAAAataaccgactccgtagggg	133
CsmiRNA-n25d-5p	CGTATGTACCCCTATGGCGTCGGT	24	2	1.46191	scaffold25284|5891|6053|-	atggagtcgattattttatatgaaccgacgccgtatgtacccctatggcgtcggttatttaataataaccgacgccataggggtcctatgccgtcggttatttcataataaccgacgctataggggtACATATGGCGTCGGTTTTTATAAAtcctttagcgtc	163
CsmiRNA-n25d-3p	ACATATGGCGTCGGTTTTTATAAA	24	11	1.46191	scaffold25284|5891|6053|-	atggagtcgattattttatatgaaccgacgccgtatgtacccctatggcgtcggttatttaataataaccgacgccataggggtcctatgccgtcggttatttcataataaccgacgctataggggtACATATGGCGTCGGTTTTTATAAAtcctttagcgtc	163
CsmiRNA-n25e	ACATATGGCGTCGGTTTTTATAAA	24	11	1.40689	scaffold8846|38452|38554|-	gctaaagggtttatatgaaccgacgccatatgtacccctatggcatcaaataaccgatgccataggagtACATATGGCGTCGGTTTTTATAAAataaccgact	103
CsmiRNA-n25f	ACATATGGCGTCGGTTTTTATAAA	24	11	1.34453	scaffold120027|1|106|-	gctaaagggtttatatgaaccgacgccatatgtacccctatggcatcaaataaccgatgccataggagtACATATGGCGTCGGTTTTTATAAAataaccgactcca	106
CsmiRNA-n25g.1-5p	AAGCCCTTTCAGCGTCGGTTTTTG	24	3	1.99347	scaffold1676|39722|40034|+	ccccctttagaggcggtttttaagccctttcagcgtcggtttttgtgaaattcgctaccgacgctgatcagggcgacgctaaagggtttataaaaaccgacgccatatgtacccctatggcgtcggttattataaaataaccgacgccataggacccctatggcgtcggttattATTAAATAACCGACGCCATAGGGGtacatatggcgtcggtttttataaaccctttagcgtcgccctgatcagcgtcggtagcgaatttcacaaaaaccgacgctgaaagggcttaaaaaccgcctctaaagggggtttt	313
CsmiRNA-n25g.1-3p	CAAAAACCGACGCTGAAAGGG	21	2	1.99347	scaffold1676|39722|40034|+	ccccctttagaggcggtttttaagccctttcagcgtcggtttttgtgaaattcgctaccgacgctgatcagggcgacgctaaagggtttataaaaaccgacgccatatgtacccctatggcgtcggttattataaaataaccgacgccataggacccctatggcgtcggttattATTAAATAACCGACGCCATAGGGGtacatatggcgtcggtttttataaaccctttagcgtcgccctgatcagcgtcggtagcgaatttcacaaaaaccgacgctgaaagggcttaaaaaccgcctctaaagggggtttt	313
CsmiRNA-n25g.2-5p	AAAACCGACGCCATATGTACCCCT	24	3	1.99347	scaffold1676|39722|40034|+	ccccctttagaggcggtttttaagccctttcagcgtcggtttttgtgaaattcgctaccgacgctgatcagggcgacgctaaagggtttataaaaaccgacgccatatgtacccctatggcgtcggttattataaaataaccgacgccataggacccctatggcgtcggttattATTAAATAACCGACGCCATAGGGGtacatatggcgtcggtttttataaaccctttagcgtcgccctgatcagcgtcggtagcgaatttcacaaaaaccgacgctgaaagggcttaaaaaccgcctctaaagggggtttt	313
CsmiRNA-n25g.2-3p	ATTAAATAACCGACGCCATAGGGG	24	12	1.99347	scaffold1676|39722|40034|+	ccccctttagaggcggtttttaagccctttcagcgtcggtttttgtgaaattcgctaccgacgctgatcagggcgacgctaaagggtttataaaaaccgacgccatatgtacccctatggcgtcggttattataaaataaccgacgccataggacccctatggcgtcggttattATTAAATAACCGACGCCATAGGGGtacatatggcgtcggtttttataaaccctttagcgtcgccctgatcagcgtcggtagcgaatttcacaaaaaccgacgctgaaagggcttaaaaaccgcctctaaagggggtttt	313
CsmiRNA-n25h	ATTAAATAACCGACGCCATAGGGG	24	12	1.73213	scaffold134438|3881|4013|-	tatgaaccgacgccatatgtacccctatggcgtcggttattatgaaataaccgacgccataggacccctatggcgtcggttattATTAAATAACCGACGCCATAGGGGtacatacggcgtcggttcatataaa	133
CsmiRNA-n25i	ATTAAATAACCGACGCCATAGGGG	24	12	2.03685	scaffold64899|4305|4427|-	taaaaactgacgccatatgtacccctatggtgtcggttattatgaaataaccgacgccataggacccctatggcgtcggttattATTAAATAACCGACGCCATAGGGGtacatacggcgtcgg	113
CsmiRNA-n25j	ATTAAATAACCGACGCCATAGGGG	24	12	1.19559	scaffold13713|46953|47065|+	tttaataataaATTAAATAACCGACGCCATAGGGGtgctatggcgtcaattattacataataatcgacgccatagggtccctatggcgacggttatttcatacccctttagcg	113
CsmiRNA-n25k.1	TTTATTTGAACCGACGCCATATAT	24	2	1.56263	scaffold5869|18639|18861|-	taagccctttaggcgtcggttttcgcgaaATTCGCTACCGACGCCTATCAGGGcgacgctaaaggatttatttgaaccgacgccatatatacccctatgacgtcggttcctagttaataaccgacgccataggggtacatatggcgtcggttcatataaaccctttagcgtcgtcctgatcagcgtcggtagcgaatttcgcgaaaaccgacactgaaagggc	223
CsmiRNA-n25k.2-5p	ATTCGCTACCGACGCCTATCAGGG	24	32	1.56263	scaffold5869|18639|18861|-	taagccctttaggcgtcggttttcgcgaaATTCGCTACCGACGCCTATCAGGGcgacgctaaaggatttatttgaaccgacgccatatatacccctatgacgtcggttcctagttaataaccgacgccataggggtacatatggcgtcggttcatataaaccctttagcgtcgtcctgatcagcgtcggtagcgaatttcgcgaaaaccgacactgaaagggc	223
CsmiRNA-n25k.2-3p	GTCCTGATCAGCGTCGGTAGCGAA	24	2	1.56263	scaffold5869|18639|18861|-	taagccctttaggcgtcggttttcgcgaaATTCGCTACCGACGCCTATCAGGGcgacgctaaaggatttatttgaaccgacgccatatatacccctatgacgtcggttcctagttaataaccgacgccataggggtacatatggcgtcggttcatataaaccctttagcgtcgtcctgatcagcgtcggtagcgaatttcgcgaaaaccgacactgaaagggc	223
CsmiRNA-n25m.1	CGCTAAAGGGTTAAAAACAACCGA	24	3	1.80509	scaffold44098|9359|9671|+	taagggctttcagcgtcggtattggcaaaattcgctaccgacgctgttcgggatgacgctaaagggttaaaaacaaccgacgccatatgacccctatggcgtcggttatttcataataaccgacgccatagggaccctatggcgtcggttgtttcatataaccgacgccataggacccctatggcgtcggttattatgaaataaccgacgccataggggtcctatggcgtcggttgtttgtaaccctttagcgtcacccggaatagcgtcggtagcGAATTTCGCCAATACCGACGCTGAaagcccttaaaaa	313
CsmiRNA-n25m.2-5p	AGCGTCGGTATTGGCAAAATTCGC	24	3	1.80509	scaffold44098|9359|9671|+	taagggctttcagcgtcggtattggcaaaattcgctaccgacgctgttcgggatgacgctaaagggttaaaaacaaccgacgccatatgacccctatggcgtcggttatttcataataaccgacgccatagggaccctatggcgtcggttgtttcatataaccgacgccataggacccctatggcgtcggttattatgaaataaccgacgccataggggtcctatggcgtcggttgtttgtaaccctttagcgtcacccggaatagcgtcggtagcGAATTTCGCCAATACCGACGCTGAaagcccttaaaaa	313
CsmiRNA-n25m.2-3p	GAATTTCGCCAATACCGACGCTGA	24	14	1.80509	scaffold44098|9359|9671|+	taagggctttcagcgtcggtattggcaaaattcgctaccgacgctgttcgggatgacgctaaagggttaaaaacaaccgacgccatatgacccctatggcgtcggttatttcataataaccgacgccatagggaccctatggcgtcggttgtttcatataaccgacgccataggacccctatggcgtcggttattatgaaataaccgacgccataggggtcctatggcgtcggttgtttgtaaccctttagcgtcacccggaatagcgtcggtagcGAATTTCGCCAATACCGACGCTGAaagcccttaaaaa	313
CsmiRNA-n25l	GACCCTATGCCGTCGGTTCCTAGC	24	12	1.48393	scaffold7711|18030|18172|+	gggttttggggaGACCCTATGCCGTCGGTTCCTAGCaaagaaccgatggcataggtgcacactttattgacacgtgtgcacctatggcgtcggttctttcctaggaatcgacggcatagggtctccccttaataacctatggc	143
CsmiRNA-n25n.1	CTAGGAACCGACGGCATAGGGTCT	24	3	1.67061	scaffold23131|847|959|+	agaccctatgtcgtcggttcctaGCAAAGAACCGACGGCATAGGTGCacactttattgacacgtgtgcacctatgtcgtcagttctttgctaggaaccgacggcatagggtct	113
CsmiRNA-n25n.2	GCAAAGAACCGACGGCATAGGTGC	24	12	1.67061	scaffold23131|847|959|+	agaccctatgtcgtcggttcctaGCAAAGAACCGACGGCATAGGTGCacactttattgacacgtgtgcacctatgtcgtcagttctttgctaggaaccgacggcatagggtct	113
CsmiRNA-n25o.1	AATAACCCTATGGCGTCGGTTATT	24	2	1.48426	scaffold13713|44470|44592|+	agggtttttttaataaccctatggcgtcggTTATTGGGTATTAACTGACGCgataggtgacacctatggcgtcggttactacccaataaccgacgccatagggttatatatcacacccttggg	123
CsmiRNA-n25o.2	TTATTGGGTATTAACTGACGC	21	10	1.48426	scaffold13713|44470|44592|+	agggtttttttaataaccctatggcgtcggTTATTGGGTATTAACTGACGCgataggtgacacctatggcgtcggttactacccaataaccgacgccatagggttatatatcacacccttggg	123
CsmiRNA-n26a-5p	TATTGGTCCGGTTCAATAAGA	21	140	0.945156	scaffold76882|41263|41385|+	ggtgaatggatcagtttaacgggatattggtccggttcaataagaaagttgagttcagaaactgattgagttctgcttttTGATTGAGCCGTGCCAATATCacgtgccactgttcttctctgc	223
CsmiRNA-n26a-3p	AAAATTTTGCAGGTTGTCTTAAAT	24	1546	0.945156	scaffold76882|41263|41385|+	ggtgaatggatcagtttaacgggatattggtccggttcaataagaaagttgagttcagaaactgattgagttctgcttttTGATTGAGCCGTGCCAATATCacgtgccactgttcttctctgc	223
CsmiRNA-n26b-5p	AGTTATTTAAGATATTATGTAAAA	24	2	1.56332	scaffold20308|15295|15527|-	tttcatggtcatttatattgtagttatttaagatattatgtaaaattttgagagatttagaaaaatttaacacgcctaaaataagatttaaactatttgttgcacgagagagtcttttatttataagcgtgtgaaatcgattgtttgaaccctataattgacgtgttaaatttttttaaatttttttAAAATTTTATAAGATGTCTTAAATaactacaatgtagacgaccata	233
CsmiRNA-n26b-3p	AAAATTTTATAAGATGTCTTAAAT	24	15	1.56332	scaffold20308|15295|15527|-	tttcatggtcatttatattgtagttatttaagatattatgtaaaattttgagagatttagaaaaatttaacacgcctaaaataagatttaaactatttgttgcacgagagagtcttttatttataagcgtgtgaaatcgattgtttgaaccctataattgacgtgttaaatttttttaaatttttttAAAATTTTATAAGATGTCTTAAATaactacaatgtagacgaccata	233
CsmiRNA-n26c	AAAATTTTGCAGGATGTTTTAAAT	24	16	1.02758	scaffold61094|7782|8004|-	aggatatgtcttaatttaaaataccctataaaattttgagaaatttagaataatttacaatatagaaaataatgttcaaacagaatattttacacgcgtataaaataaaatagccacgcgtgcaacacactgctaacgtaattttcgacgtgttaaattttttcaaatttctcAAAATTTTGCAGGATGTTTTAAATaatttacataactatgagaaaaaatt	223
CsmiRNA-n26d-5p	AAGACATCCTATAAAATTTTGAGA	24	3	1.56583	scaffold25540|25370|25592|-	atatttgtgtgtattatagttatttaagacatcctataaaattttgagaaattcgaaataatttacaatatagaaagtaatgttcaaattgtctatttcacacgtgtataaaataaaatagtcacacgtgcaatacacagtttgaactctattttcggcgtattaaatttttttaaatttttcAAAATTTTGCAGGTTGTCTTAAATaactataacgtacata	223
CsmiRNA-n26d-3p	AAAATTTTGCAGGTTGTCTTAAAT	24	12	1.56583	scaffold25540|25370|25592|-	atatttgtgtgtattatagttatttaagacatcctataaaattttgagaaattcgaaataatttacaatatagaaagtaatgttcaaattgtctatttcacacgtgtataaaataaaatagtcacacgtgcaatacacagtttgaactctattttcggcgtattaaatttttttaaatttttcAAAATTTTGCAGGTTGTCTTAAATaactataacgtacata	223
CsmiRNA-n26e	AAAATTTTGCAGGTTGTCTTAAAT	24	12	1.07843	scaffold35190|22869|23091|-	tttatgtacgttatgactatttaagatatctttcaaaattttgaaaaattcggaataatttacaatatagaaaataatattcaaacagtctattttacacgcgcataaaataaaataatcacgcgtgcaacacactgtttaaatgtatttttcggtttattaaacttttttaaatttcttAAAATTTTGCAGGTTGTCTTAAATaattataatttacatcacc	223
CsmiRNA-n26f	AACTATAACGTACATGATCATGAG	24	28	1.38243	scaffold79313|512|764|+	ttagtctatttttttcatattcatgtacgttatagttatataagatgtcttataaaattttgaaaaattcaaaataattcacaatataaaaaacaatgttcaaatagtctatttcacacgagtgagtgcgacacaatttttgaatcctgttttcagcgtgttaaatttttctgaattttttaaaattttgcagaatgtcttaaatAACTATAACGTACATGATCATGAGaaaaaaattaactaaaaaattatt	253
CsmiRNA-n26g	AAGACATCCTACAAAATTTTGAGA	24	10	1.42385	scaffold2902|21862|22084|+	tcgtatacattatagttatttAAGACATCCTACAAAATTTTGAGAaatttggaataatttacaatatagaaatctatgtttaaaccgtctatttaacacgcgtataatataaaaaaatcatgtgtgcaacaaactctttaaacactatttttgacgtgttaaattttttcgaaatttctcaaaattttgtgaaatgtcttacataactataatgtatacgacc	223
CsmiRNA-n26h-5p	AAAAAATAATGTTCAAACAGTCTA	24	3	1.08743	scaffold6085|2367|2589|+	atattcatgtacgttatagctatttaagataacctacaaaattttgagaaattctgaataatttacaatataaaaaataatgttcaaacagtctattttacacttgtataaaataaaatagtcacgcgtgcAATACACTGTTTGAACGTAATTTTcggcgtgttaaactttttcaaatttcttaaaattttgcatgatgtcttaaataattatcgtacataac	223
CsmiRNA-n26h-3p	AATACACTGTTTGAACGTAATTTT	24	14	1.08743	scaffold6085|2367|2589|+	atattcatgtacgttatagctatttaagataacctacaaaattttgagaaattctgaataatttacaatataaaaaataatgttcaaacagtctattttacacttgtataaaataaaatagtcacgcgtgcAATACACTGTTTGAACGTAATTTTcggcgtgttaaactttttcaaatttcttaaaattttgcatgatgtcttaaataattatcgtacataac	223
CsmiRNA-n26i-5p	AAAAAATAATGTTCAAACAGTCTA	24	3	1.26298	scaffold79682|5379|5681|+	ttccgcattcagaaaaaaatttcaatctattttttgttcatattcaagtatgttatagctatttaaaatatcttacaaaattttgagaaattcagaataatttacaatacaaaaaataatgttcaaacagtctattctacacgcgtataaaataaaatagtcacgcgtgcAATACACTGTTTGAACGTAATTTTtgacatgttaaacttttctgattttcttaaaattttgcaagatgtcttttataactataatttacatgattagaagaaaaaatttgactaaaaaattattttagatgct	303
CsmiRNA-n26i-3p	AATACACTGTTTGAACGTAATTTT	24	14	1.26298	scaffold79682|5379|5681|+	ttccgcattcagaaaaaaatttcaatctattttttgttcatattcaagtatgttatagctatttaaaatatcttacaaaattttgagaaattcagaataatttacaatacaaaaaataatgttcaaacagtctattctacacgcgtataaaataaaatagtcacgcgtgcAATACACTGTTTGAACGTAATTTTtgacatgttaaacttttctgattttcttaaaattttgcaagatgtcttttataactataatttacatgattagaagaaaaaatttgactaaaaaattattttagatgct	303
CsmiRNA-n26j-5p	ATTTAACACGCCGAAAATAGGGTT	24	2	1.4256	scaffold46630|31837|32059|-	tcgtctacgttgcaattatttaggacatcctgtaaaattttgagaatttcaaaaaaatttaacacgccgaaaatagggtttaaacagtctatttcacgcacatataaaataaaagagtttcacgtgcAATAGACAGTTTGAACCTTATTTTcggcatgttaaatttttttgaattttccaaaactttgtaagaagtcttaaatagctataatgtagacgacca	223
CsmiRNA-n26j-3p	AATAGACAGTTTGAACCTTATTTT	24	11	1.4256	scaffold46630|31837|32059|-	tcgtctacgttgcaattatttaggacatcctgtaaaattttgagaatttcaaaaaaatttaacacgccgaaaatagggtttaaacagtctatttcacgcacatataaaataaaagagtttcacgtgcAATAGACAGTTTGAACCTTATTTTcggcatgttaaatttttttgaattttccaaaactttgtaagaagtcttaaatagctataatgtagacgacca	223
CsmiRNA-n26l	AGGATATCTTAAATAGCTATAACT	24	12	1.5446	scaffold124090|6060|6302|-	tttcatagtcatgtaaattatagttatttaagacatcctgcaaaattttgtagaaatttgaaaaagtttaacacgtcgaaaattacattcgaacattgtgttgtacgtgtgactattttattttacacgcgtgtaaaatagattgtttgaatattattttttatattgtaaattatttcgaatttcttaaattttgtAGGATATCTTAAATAGCTATAACTaatatgaatatgaaaaaaaata	243
CsmiRNA-n26m.1	ATAGATTGTTTGAACATTGTTTTC	24	2	1.61176	scaffold12023|34965|35207|-	tagtcaatttttttctcatggtcatgtacgttatagttatttaagacatcctaccaaattttaaaaaatttagaaaagtttaacatgccgaaaactatgttcaaacagcgtgttgcacatatgactaaaatagattgtttgaacattgttttctatattgtaaattattccgaattttttaaaattttgtAGGATATCTTAAATAGCTATAACTtacgtgaatatgaaaaaaaattagactaa	243
CsmiRNA-n26m.2	AGGATATCTTAAATAGCTATAACT	24	12	1.61176	scaffold12023|34965|35207|-	tagtcaatttttttctcatggtcatgtacgttatagttatttaagacatcctaccaaattttaaaaaatttagaaaagtttaacatgccgaaaactatgttcaaacagcgtgttgcacatatgactaaaatagattgtttgaacattgttttctatattgtaaattattccgaattttttaaaattttgtAGGATATCTTAAATAGCTATAACTtacgtgaatatgaaaaaaaattagactaa	243
CsmiRNA-n26n	ATTTTGAGAAATTCTGAATAATTT	24	12	1.02276	scaffold112578|8641|8813|+	nnnnctacaaaATTTTGAGAAATTCTGAATAATTTacaatatagaaaacaatgttcaaacagtctattttacacgcgtataaaataaaatagtcacgcgcgcaacacactgtttgaatgtagttttcagcgtgttaaatttttctaaatttcttaaaattttgcaggatgtct	173
CsmiRNA-n26o	CTTAAATAGTTATAACGTACATA	23	18	1.23621	scaffold14174|14523|14765|+	tcatggtcatgtacgttatagttatttaagacatcccgcaaaattttaaaaaatttagaaaagtttaacatgccgaaaactacgttcaaacagtgtattgcatgcgtgactattttattttatacgcgtgtaaaataaactgtttgaacattattttctatattgtaaattattcggaatttctcaaaattttgtaggttatCTTAAATAGTTATAACGTACATAaatttgaaaaaaaaatta	243
CsmiRNA-n26p	CTTAAATAGTTATAACGTACATA	23	18	1.34862	scaffold57995|10805|11067|-	nnnnngatctaacttttctcatggtcatgtacgttatagttatttaagacatctttcaaaattttaaataatttggaaaagtttaatatgccgaaaactacgttcaaacagtatattgcacgcgtgactattttattttatatgcgtgtaaaataggttgtttgaacattgttttctatattgtaaattattcggaatttcttaaaattttgtagattatCTTAAATAGTTATAACGTACATAaatatgaaaaaaaaattaga	263
CsmiRNA-n26q.1	AAATAACTATAATTTACATGATCA	24	3	1.65031	scaffold24826|16838|17170|-	aaaatttttgcaagatgtgttaaataactataatttacatgatcataagaaaaaaaaattgaataaaaaattatttcagatactaaaacagatagagatgtatcgctatatcccttttaaggGGGTGCATTGTAGAATTTCCCTATattttttttttgttttgctatttccataaaaaaaaataggaaaattctacaatgcacccccttaaaataaatatattgatgcacccctatgttttttagcatccgaaataattttttagtcaaattttttctcatgtcatgtacgttatagttatttaagacatcctgcaaaatttnnnnnnnnnnn	333
CsmiRNA-n26q.2	GGGTGCATTGTAGAATTTCCCTAT	24	27	1.65031	scaffold24826|16838|17170|-	aaaatttttgcaagatgtgttaaataactataatttacatgatcataagaaaaaaaaattgaataaaaaattatttcagatactaaaacagatagagatgtatcgctatatcccttttaaggGGGTGCATTGTAGAATTTCCCTATattttttttttgttttgctatttccataaaaaaaaataggaaaattctacaatgcacccccttaaaataaatatattgatgcacccctatgttttttagcatccgaaataattttttagtcaaattttttctcatgtcatgtacgttatagttatttaagacatcctgcaaaatttnnnnnnnnnnn	333
CsmiRNA-n26r-5p	TAGTCGTCTACGTTGTAGTTA	21	20	1.37244	scaffold59379|27023|27285|+	aatatactttttttttaTAGTCGTCTACGTTGTAGTTAtttaagacctctcctgcaaaattttgagaaatttaaaaacatttaacatgcggaaaataggaatcaagcagtttatttcacacgcgtataaaataaaagagtctcgtatgcatcaaactgtttgaatcctgttttagacgtgttaaatttttccgatatctcaaaattttataagatgtcttaaataactacaacgtagatgaccataaaaaaagtaaactaata	263
CsmiRNA-n26r-3p	CTTAAATAACTACAACGTAGA	21	2	1.37244	scaffold59379|27023|27285|+	aatatactttttttttaTAGTCGTCTACGTTGTAGTTAtttaagacctctcctgcaaaattttgagaaatttaaaaacatttaacatgcggaaaataggaatcaagcagtttatttcacacgcgtataaaataaaagagtctcgtatgcatcaaactgtttgaatcctgttttagacgtgttaaatttttccgatatctcaaaattttataagatgtcttaaataactacaacgtagatgaccataaaaaaagtaaactaata	263
CsmiRNA-n27a.1	AGGTCTCGTTTGGAACGCCGTATT	24	2	1.16898	scaffold48785|880|962|+	gaggtctcgtttggaacgccgtattaggtcgtattgtatttttcAATACAATACGACATAATACGGCGttccaaacaagccct	113
CsmiRNA-n27a.2	AATACAATACGACATAATACGGCG	24	11	1.16898	scaffold48785|880|962|+	gaggtctcgtttggaacgccgtattaggtcgtattgtatttttcAATACAATACGACATAATACGGCGttccaaacaagccct	113
CsmiRNA-n27b	CCGTATTAGGTCGTATTGTATTA	23	47	1.54797	scaffold33542|13960|14182|-	cgtttggtacgCCGTATTAGGTCGTATTGTATTAtattgaattgtattttatacaatatttttacataaaactatatgtgttattaacttttatggacacctaaatatataatattttagtataaattaaagtttaacatagtattatataaaaatatgatatataatccaattcaatacaatacaatacaatacaatacgacctaatacggcgttccaaacg	223
CsmiRNA-n27c.1	ATTGTATTGTATTGTATTGAATTG	24	2	1.64843	scaffold3920|35287|35559|+	acaacaaatccacactaagggctcgtttggaacgccgtattaggtctattgtattgtattgtattgtattgaattgtattttatacaatatttttatgtaaaactatatgtggtattaacttttatggacacctaaatatataatattttagtataaattaaagtttaacatagtattatataaaaatatgatatataatccaattcaatataatacaatacaatacAATACAACCTAATACGACGTTCCAaacgagccctaatagtcttatt	273
CsmiRNA-n27c.2	AATACAACCTAATACGACGTTCCA	24	23	1.64843	scaffold3920|35287|35559|+	acaacaaatccacactaagggctcgtttggaacgccgtattaggtctattgtattgtattgtattgtattgaattgtattttatacaatatttttatgtaaaactatatgtggtattaacttttatggacacctaaatatataatattttagtataaattaaagtttaacatagtattatataaaaatatgatatataatccaattcaatataatacaatacaatacAATACAACCTAATACGACGTTCCAaacgagccctaatagtcttatt	273
CsmiRNA-n27d-5p	GTTTGGAACGCCGTATTAAATCGT	24	4	1.5121	scaffold7397|41836|42098|-	tcaccaaatatgtacattttgggttcgtttggaacgccgtattaaatcgtattgtattgtgttgtattatattgaattgtattttatacaatatttttatgtaaaactatatgtggtattaacttttatagacacataaatatataatattttagaataaattaaagtttaatatagtattatataaaaatacgatatataattcaattcaatataatacaatacAATACGACCTAATACAACGTTCCAaatgagccccttaa	263
CsmiRNA-n27d-3p	AATACGACCTAATACAACGTTCCA	24	16	1.5121	scaffold7397|41836|42098|-	tcaccaaatatgtacattttgggttcgtttggaacgccgtattaaatcgtattgtattgtgttgtattatattgaattgtattttatacaatatttttatgtaaaactatatgtggtattaacttttatagacacataaatatataatattttagaataaattaaagtttaatatagtattatataaaaatacgatatataattcaattcaatataatacaatacAATACGACCTAATACAACGTTCCAaatgagccccttaa	263
CsmiRNA-n27e-5p	TTTGGAACGCCGTATTAGGCCGTA	24	2	1.63	scaffold10789|10725|10987|-	ctccttaagggctcgtttggaacgccgtattaggccgtattgtattgtattgtattatattgaattgtattttatgtaatatttttatgtaaaactatatgtggtattaacttttatagacacctaaatatataatattttagtataaattaaagtttaacatagtattatacaaaaatatgatatataatccaattcaatataatacaatacaatacAATACGACCTAATACAACGTTCCAaacgaggccaaaaatatataa	263
CsmiRNA-n27e-3p	AATACGACCTAATACAACGTTCCA	24	16	1.63	scaffold10789|10725|10987|-	ctccttaagggctcgtttggaacgccgtattaggccgtattgtattgtattgtattatattgaattgtattttatgtaatatttttatgtaaaactatatgtggtattaacttttatagacacctaaatatataatattttagtataaattaaagtttaacatagtattatacaaaaatatgatatataatccaattcaatataatacaatacaatacAATACGACCTAATACAACGTTCCAaacgaggccaaaaatatataa	263
CsmiRNA-n27f	AATACGATCTAATACGGCATTCCA	24	14	1.72195	scaffold17455|20211|20473|-	tatatatagggctcgtttggaacgtcgtattaggtcgtattgtattgtattgtattatattaaattgtattttatgcaatatttttatataaaactatatgtggtattaacttttatggacacctaaatatataatattttggtataaattaaagtttaacatagtattaaataaaaatatgatatataatccaatttaatataacacaatacaatacAATACGATCTAATACGGCATTCCAaacgacctctaagtgttaaaa	263
CsmiRNA-n27g-5p	AGGACTCGTTTGGAACGCCGTATT	24	79	1.95304	scaffold7699|4026|4238|-	tacttttAGGACTCGTTTGGAACGCCGTATTagattgtattgtattgtattgtattatattgaattgtattttatgcaatattttatccataaaagttaataccacgtatacttttacataaaaatataatatataatccaattcaatataatacaatacaatacaatacaatctaatacggcgttccaaacgaacccttaaaaggttatata	213
CsmiRNA-n27g-3p	ATCTAATACGGCGTTCCAAACGAA	24	2	1.95304	scaffold7699|4026|4238|-	tacttttAGGACTCGTTTGGAACGCCGTATTagattgtattgtattgtattgtattatattgaattgtattttatgcaatattttatccataaaagttaataccacgtatacttttacataaaaatataatatataatccaattcaatataatacaatacaatacaatacaatctaatacggcgttccaaacgaacccttaaaaggttatata	213
CsmiRNA-n27h	AGGACTCGTTTGGAACGTCGTATT	24	25	1.54564	scaffold15273|27586|27848|-	actagatactcaattaAGGACTCGTTTGGAACGTCGTATTaggttgtattatattatattatattgaattattatatgtcatatttttatataatactatgttaaacttttaattatattaaaatattatatatttaggtttccataaaagttaataccatatatagttttacataaaaatattgtataaaatacaattcaatataatacaatacgacttaatatgacgttctaaacgagccctaagagtattgttattaggt	263
CsmiRNA-n27i-5p	AGGGCTCGTTTGGAACATCGTATT	24	13	1.63724	scaffold4343|190212|190474|-	aatctgcatttAGGGCTCGTTTGGAACATCGTATTaggtcgtattgtattgtattatattgaattggattatatatcatatttttatataatactatgttaaattttaatttatacttaaacattatatatttaggtgtccataaaacttaataccacatatagttttacataaaaatattacataaaatacaattcaatataatacaatataatacgacctaatacggcattccaaacgagctcttaatgtgtgtaggtgtg	263
CsmiRNA-n27i-3p	AATACGGCATTCCAAACGAGCTCT	24	5	1.63724	scaffold4343|190212|190474|-	aatctgcatttAGGGCTCGTTTGGAACATCGTATTaggtcgtattgtattgtattatattgaattggattatatatcatatttttatataatactatgttaaattttaatttatacttaaacattatatatttaggtgtccataaaacttaataccacatatagttttacataaaaatattacataaaatacaattcaatataatacaatataatacgacctaatacggcattccaaacgagctcttaatgtgtgtaggtgtg	263
CsmiRNA-n27j	AGGGCTCGTTTGGAACGCTGTATT	24	41	1.37796	scaffold86983|2784|2916|-	catatatgtttacttaaAGGGCTCGTTTGGAACGCTGTATTaggtcgtattgtattattcaatataatacaatacaatacaatacgacctaatacgacgttccaaacgagtccaaagggaactagaatcaatt	133
CsmiRNA-n27k	AGGGCTCGTTTGGAACGCTGTATT	24	41	1.29506	scaffold46752|4468|4640|+	attaataatttaatagtttaAGGGCTCGTTTGGAACGCTGTATTatgtcgtattgtattgtattatattgaattggattatatatcatatttttatataatactatgttaaactttaatttatactaaaatattattaatacggcgttccaaacgaaccctaaaaaatttaag	173
CsmiRNA-n27l	GACCTAATACGGTGTTCCAAACGA	24	13	1.8229	scaffold89514|2292|2554|-	catttaagggctcgtttggaacgtcgtattaggtcgtattgtattgtattgtattatattgaattgtattttatgcaatatttttatgtaaaactatatgtggtattaacttttatagacacctaaatatataatattttagtataaattaaagtttaacatagtattatatgaaaatatgatatataatccaatttaatataatacaatacaatacaatacGACCTAATACGGTGTTCCAAACGAaccctaagagaattttt	263
CsmiRNA-n27m	TTAGATCGTATTGTATTGTATTAT	24	27	1.23866	scaffold14742|6684|6936|+	attaactttatgggctcgtttagaaagtcgtaTTAGATCGTATTGTATTGTATTATattgaattagattatacattatttttttatataatactatgttaaactttaagttatactaaaatattatatatttaggtactcataaaagttaataccgcttatagttttacataaaaatatggcataaaatataattaaatataatataatacaatacagtgtaatacggcgtattaaactaatcctataagttc	253
CsmiRNA-n27n-5p	TTAGGCCGTATTGTATTGTATTA	23	10	1.55761	scaffold109123|329|441|+	tagaacgttgtaTTAGGCCGTATTGTATTGTATTAtattgaattggattatatttttatataatactatattaaacttaatacaatacaatatgacctaataggacattccaa	113
CsmiRNA-n27n-3p	AATACAATATGACCTAATAGGACA	24	3	1.55761	scaffold109123|329|441|+	tagaacgttgtaTTAGGCCGTATTGTATTGTATTAtattgaattggattatatttttatataatactatattaaacttaatacaatacaatatgacctaataggacattccaa	113
CsmiRNA-n27o	TTAGGTCGTATTGTATTATATTA	23	10	1.34102	scaffold10900|32894|33146|-	aaactttaagggctcgtttggaacgtcgtaTTAGGTCGTATTGTATTATATTAtattgaattggattatatatcatatttttatataatactatgttaaactttaatttatactaaaatattatatatttaggtgcccataaaagttaataccaagtatagttttacataaaaatattgcataaaatacaattgaatataatacaatacaatacggtgtaatacggcgtaccaaacgaatcctaagtgattaa	253
CsmiRNA-n27p	TTTGGAACTTCGTATTAGGTC	21	10	1.10551	scaffold117581|7314|7456|+	aggattggtaaTTTGGAACTTCGTATTAGGTCgtattaaattatattatattgaattgtattttatgtaattttttatgtaaaactatatgtggtattaacttttatgaactaatacgacgttccaaacgagcctttaatatt	143
CsmiRNA-n28	AGACTGCTTATGTGTACACTCTTG	24	40	1.21121	scaffold14335|19190|19332|+	taactatcactatatAGACTGCTTATGTGTACACTCTTGtacacatgacaagtttatattagtacacctaatattattatttaaaattcatacatgtataaaagtgtacacataagtattctatattgacaattaactgtaaa	143
CsmiRNA-n29a	AGACACTTATTGCGACACAGA	21	40	0.974944	C31984754|452|584|+	gagtaattaagatggtgtggaaattggattcgaAGACACTTATTGCGACACAGAagacacttaatttgctctgttttgtgacgcaataagtgtctcccaatccaattttgcatagccttcttaagtaaccctg	133
CsmiRNA-n29b-5p	TTGGGAGACACTTATTGCGTC	21	2	1.06182	C31984754|466|568|-	ggctatgcaaaattggattgggagacacttattgcgtcacaaaacagagcaaattaagtgtcttCTGTGTCGCAATAAGTGTCTTcgaatccaatttccacac	103
CsmiRNA-n29b-3p	CTGTGTCGCAATAAGTGTCTT	21	30	1.06182	C31984754|466|568|-	ggctatgcaaaattggattgggagacacttattgcgtcacaaaacagagcaaattaagtgtcttCTGTGTCGCAATAAGTGTCTTcgaatccaatttccacac	103
CsmiRNA-n30a	AAGATTGTTGGATTTAAAGACTTT	24	34	1.13662	scaffold30798|11345|11717|-	ataatttttgttccttaaactttaacatatatcaaattatgttctctagacttttaaggtcattaaaaatatccctgaactattAAGATTGTTGGATTTAAAGACTTTtgtctaatttcattcaattttactatttcaatgattgtttatgtactaaagtatacttgccagactttgatatctaccaaattatgcccctcgaactttgacatgtactaaattatactttctgaacatccatgttggacttttttactaaaattagaaaaaagtctttaaatccaacaatctcaatagttcatgaggcatttttaacgaccttaaagttcagaagacatgattaaatacatgtcaaagttcaggggcaaaaatc	373
CsmiRNA-n30b	AAAAATTCCTCCCGAACTATTGAG	24	10	1.8106	scaffold4564|199262|199564|+	tttttaggctaattagtaattttttcttttgaactttgacatgtactaaatcgtgccccctgaatttttttggccgttAAAAATTCCTCCCGAACTATTGAGattgttaaatttaaggacttttgtctaatgagtacataaacaatcactgaaacagtaaaattgaatgaaattagacaaaagtccttaaatgtaacaatctcaatagttcagggggaacttttaacggccaaaaaaattcagggagcagatttcgatacatgtcaaagtttgggggaaaaaattactaattagccataagtt	303
CsmiRNA-n30c.1-3p	AGTTCAGGGGGTAGGATTTGGTAC	24	4	1.7835	scaffold65808|7637|7899|-	tttttcttttgaactttgacatgtactaaatcgtgccccctgaatttttttggccgttAAAAATTCCTCCCGAACTATTGAGattgttaaatttaaggacttttgtctaatgagtacataaacaatcactgaaacagtaaaattgaatgaaattagacaaaagtctttaaatgtaacaatctcaatagttcagggggaatttttaaccgccaataaagttcagggggtaggatttggtacatatcaaagtttaggggaaaaaa	263
CsmiRNA-n30c.1-5p	TGTACTAAATCGTGCCCCCTGAAT	24	2	1.7835	scaffold65808|7637|7899|-	tttttcttttgaactttgacatgtactaaatcgtgccccctgaatttttttggccgttAAAAATTCCTCCCGAACTATTGAGattgttaaatttaaggacttttgtctaatgagtacataaacaatcactgaaacagtaaaattgaatgaaattagacaaaagtctttaaatgtaacaatctcaatagttcagggggaatttttaaccgccaataaagttcagggggtaggatttggtacatatcaaagtttaggggaaaaaa	263
CsmiRNA-n30c.2-5p	AAAAATTCCTCCCGAACTATTGAG	24	10	1.7835	scaffold65808|7637|7899|-	tttttcttttgaactttgacatgtactaaatcgtgccccctgaatttttttggccgttAAAAATTCCTCCCGAACTATTGAGattgttaaatttaaggacttttgtctaatgagtacataaacaatcactgaaacagtaaaattgaatgaaattagacaaaagtctttaaatgtaacaatctcaatagttcagggggaatttttaaccgccaataaagttcagggggtaggatttggtacatatcaaagtttaggggaaaaaa	263
CsmiRNA-n30c.2-3p	AAAAGTCTTTAAATGTAACAATCT	24	5	1.7835	scaffold65808|7637|7899|-	tttttcttttgaactttgacatgtactaaatcgtgccccctgaatttttttggccgttAAAAATTCCTCCCGAACTATTGAGattgttaaatttaaggacttttgtctaatgagtacataaacaatcactgaaacagtaaaattgaatgaaattagacaaaagtctttaaatgtaacaatctcaatagttcagggggaatttttaaccgccaataaagttcagggggtaggatttggtacatatcaaagtttaggggaaaaaa	263
CsmiRNA-n30d	AACAATCTTAATAGTTCAGGAAGA	24	15	1.34238	scaffold138088|6772|6928|+	ttttggccgttaaaaattcccctaaactattaagattgttagatttaaagacttttgtctaatttcattcaattttactttttcagtgattgtttatgtacttaaaagtccttattatatctAACAATCTTAATAGTTCAGGAAGAatttttaacgg	157
CsmiRNA-n30e.1	GATTTATTAAATGTCAAAATTCGG	24	2	1.63571	scaffold20219|1|352|+	tattatggttaattagtaatttttttttcgaactttgacatgtactaaatcgtgtctttaaatttttttggctgttagaaatttctcccaaactattgagatggttaaatttaaagacttttgtctaatttcattcaattttactgtttcagtgattgtttatactttgacatgtactaaatcatgtccctctgaactttcatcatagtagaatatttttactaaaattaaacaaaagtccttaaatttaacaatctcaatAGTTCAGGGAGAATTTTTAACAGCcagaaaagttcagatgacacgatttattaaatgtcaaaattcgggggaaaaattactaattagccta	352
CsmiRNA-n30e.2-5p	TTGAGATGGTTAAATTTAAAGACT	24	2	1.63571	scaffold20219|1|352|+	tattatggttaattagtaatttttttttcgaactttgacatgtactaaatcgtgtctttaaatttttttggctgttagaaatttctcccaaactattgagatggttaaatttaaagacttttgtctaatttcattcaattttactgtttcagtgattgtttatactttgacatgtactaaatcatgtccctctgaactttcatcatagtagaatatttttactaaaattaaacaaaagtccttaaatttaacaatctcaatAGTTCAGGGAGAATTTTTAACAGCcagaaaagttcagatgacacgatttattaaatgtcaaaattcgggggaaaaattactaattagccta	352
CsmiRNA-n30e.2-3p	AGTTCAGGGAGAATTTTTAACAGC	24	15	1.63571	scaffold20219|1|352|+	tattatggttaattagtaatttttttttcgaactttgacatgtactaaatcgtgtctttaaatttttttggctgttagaaatttctcccaaactattgagatggttaaatttaaagacttttgtctaatttcattcaattttactgtttcagtgattgtttatactttgacatgtactaaatcatgtccctctgaactttcatcatagtagaatatttttactaaaattaaacaaaagtccttaaatttaacaatctcaatAGTTCAGGGAGAATTTTTAACAGCcagaaaagttcagatgacacgatttattaaatgtcaaaattcgggggaaaaattactaattagccta	352
CsmiRNA-n30f-5p	AATTTTTTTGGCCGTTAAAAGTT	23	2	1.82175	scaffold4564|199310|199512|-	tctgctccctgaatttttttggccgttaaaagttccccctgaactattgagattgttacatttaaggacttttgtctaatttcattcaattttactgtttcagtgattgtttatgtactcattagacaaaagtccttaaatttaacaatctcaatAGTTCGGGAGGAATTTTTAACGGCcaaaaaaattcagggggcacgatt	203
CsmiRNA-n30f-3p	AGTTCGGGAGGAATTTTTAACGGC	24	32	1.82175	scaffold4564|199310|199512|-	tctgctccctgaatttttttggccgttaaaagttccccctgaactattgagattgttacatttaaggacttttgtctaatttcattcaattttactgtttcagtgattgtttatgtactcattagacaaaagtccttaaatttaacaatctcaatAGTTCGGGAGGAATTTTTAACGGCcaaaaaaattcagggggcacgatt	203
CsmiRNA-n30g.1	ATTGAGATTGTTACATTTAA	20	2	1.52103	scaffold65808|7643|7895|+	cccctaaactttgatatgtaccaaatcctaccccctgaactttattggcggttaaaaattccccctgaactattgagattgttacatttaaagacttttgtctaatttcattcaattttactgtttcagtgattgtttatgtactcattagacaaaagtccttaaatttaacaatctcaatAGTTCGGGAGGAATTTTTAACGGCcaaaaaaattcagggggcacgatttagtacatgtcaaagttcaaaaga	253
CsmiRNA-n30g.2	AGTTCGGGAGGAATTTTTAACGGC	24	32	1.52103	scaffold65808|7643|7895|+	cccctaaactttgatatgtaccaaatcctaccccctgaactttattggcggttaaaaattccccctgaactattgagattgttacatttaaagacttttgtctaatttcattcaattttactgtttcagtgattgtttatgtactcattagacaaaagtccttaaatttaacaatctcaatAGTTCGGGAGGAATTTTTAACGGCcaaaaaaattcagggggcacgatttagtacatgtcaaagttcaaaaga	253
CsmiRNA-n30h.1	TGAACTATCGAGATTGTTAGATTT	24	3	1.57342	scaffold26405|18265|18517|+	cgaattttaaaATGTACCAAATCATGTTCTCTGAActtttaacatagcatcaatgttaaaaattctccttgaactatcgagattgttagatttaaggacttttgtctaattttagtaaaaaaaattctaacatagacgtaaaattgaatgaaattagacaaaaatccttaaatctaacaatctcaatagtttagggagaatttttaacgaccaaaaaagttcagggcatgatttggtacatgtcaacgttaga	253
CsmiRNA-n30h.2-5p	ATGTACCAAATCATGTTCTCTGAA	24	14	1.57342	scaffold26405|18265|18517|+	cgaattttaaaATGTACCAAATCATGTTCTCTGAActtttaacatagcatcaatgttaaaaattctccttgaactatcgagattgttagatttaaggacttttgtctaattttagtaaaaaaaattctaacatagacgtaaaattgaatgaaattagacaaaaatccttaaatctaacaatctcaatagtttagggagaatttttaacgaccaaaaaagttcagggcatgatttggtacatgtcaacgttaga	253
CsmiRNA-n30h.2-3p	AGTTCAGGGCATGATTTGGTACAT	24	5	1.57342	scaffold26405|18265|18517|+	cgaattttaaaATGTACCAAATCATGTTCTCTGAActtttaacatagcatcaatgttaaaaattctccttgaactatcgagattgttagatttaaggacttttgtctaattttagtaaaaaaaattctaacatagacgtaaaattgaatgaaattagacaaaaatccttaaatctaacaatctcaatagtttagggagaatttttaacgaccaaaaaagttcagggcatgatttggtacatgtcaacgttaga	253
CsmiRNA-n30i.1	ATGTACCAAATCGTGCTCCTTGAA	24	2	1.68327	scaffold82232|19029|19271|-	tatattaggctaattagtaattttttctcctgaactttgacatgtaccaaatcgtgctccttgaacttttttggccgttaaaaattcccctcgaactattgagattgttaaattaaggacttttgtctaatttcattcaattttactatttcagtgagaaatttttaacggccaaaaaagttcagagggcatgatttggtacATGTCAAAGTTCGAGGGGAAAAATtactaattagcctatat	243
CsmiRNA-n30i.2-5p	AATTAGTAATTTTTTCTCCTGAAC	24	2	1.68327	scaffold82232|19029|19271|-	tatattaggctaattagtaattttttctcctgaactttgacatgtaccaaatcgtgctccttgaacttttttggccgttaaaaattcccctcgaactattgagattgttaaattaaggacttttgtctaatttcattcaattttactatttcagtgagaaatttttaacggccaaaaaagttcagagggcatgatttggtacATGTCAAAGTTCGAGGGGAAAAATtactaattagcctatat	243
CsmiRNA-n30i.2-3p	ATGTCAAAGTTCGAGGGGAAAAAT	24	10	1.68327	scaffold82232|19029|19271|-	tatattaggctaattagtaattttttctcctgaactttgacatgtaccaaatcgtgctccttgaacttttttggccgttaaaaattcccctcgaactattgagattgttaaattaaggacttttgtctaatttcattcaattttactatttcagtgagaaatttttaacggccaaaaaagttcagagggcatgatttggtacATGTCAAAGTTCGAGGGGAAAAATtactaattagcctatat	243
CsmiRNA-n30j	ATTAAATCATGTCCCCTGAACTTT	24	21	0.949942	scaffold106476|184|366|+	tcatgcccctcaaacttttatatgtATTAAATCATGTCCCCTGAACTTTcatccatgttagaatttttttactaaaattagataaaagtttttaaatttaacaatcttaatagttcaaggggaatttttaactgccaaaaaagttcacgggcatgatttagtacatgtcaaaattctggggaa	183
CsmiRNA-n30k	ATTAAATCATGTCCCCTGAACTTT	24	21	1.05094	scaffold13800|1|152|+	atgtATTAAATCATGTCCCCTGAACTTTcatccatgttatacttttttactaaaattgaaagaaaaaaaatccttaaatctaacaattttaatagttcagggggtatttttaacgaccttaaaagttcagggagcatgatttggtacatgtc	152
CsmiRNA-n30l.1	AACAACCTTAAAAGTTCAAGGGAC	24	2	1.0355	scaffold25784|11017|11369|+	cctgaactttgacatgtaccaaatcatgccccctgaacttttaaggtcgttaaaaatgcccctgaactATTAAGATTGTTGGATTTAAAGATttttatctaattttattcaattttactatttcagtgattgttcatgtactaaatcatgctccccatactttgatatctactaaatcatgccccttgaactttgacatgtactaaatcataccccttgaactttcatccatgtagacttttttactaaaatttaacaaaaatttttaaattcaacaatctcaataattctgggagtattcttaacaaccttaaaagttcaagggacatgatttgttacacgtcaaagtaacc	353
CsmiRNA-n30l.2	ATTAAGATTGTTGGATTTAAAGAT	24	11	1.0355	scaffold25784|11017|11369|+	cctgaactttgacatgtaccaaatcatgccccctgaacttttaaggtcgttaaaaatgcccctgaactATTAAGATTGTTGGATTTAAAGATttttatctaattttattcaattttactatttcagtgattgttcatgtactaaatcatgctccccatactttgatatctactaaatcatgccccttgaactttgacatgtactaaatcataccccttgaactttcatccatgtagacttttttactaaaatttaacaaaaatttttaaattcaacaatctcaataattctgggagtattcttaacaaccttaaaagttcaagggacatgatttgttacacgtcaaagtaacc	353
CsmiRNA-n30m	ATTGAGATTATTAGATTTAAGGAT	24	28	3.82023	scaffold10494|10249|10591|+	atggttaattagtaatttttttccctgaactttgacatgtatcaaatcatgcctcctgaacttttttggccgttaaaaatttcgcctgaactATTGAGATTATTAGATTTAAGGATttttgtctaatttcatttaattttactgttttagtgattgtttatgtacaaaatcatgcatcttgaactttcatccatattagaattttgtttactaaaattagataaattaaagtccttaaatttattaatctcaatagttcgggggaatttttaacggtaaaaaaaattcagggatacgatttggtacatgtcaaaattaagggggaaaaattactaattatcct	143
CsmiRNA-n30n.1	GGGTATAATTTGGTACATGTCAAA	24	3	1.34902	scaffold3920|12949|13341|+	ctaattaggatttttcccccctgaactttgacatgtaccaaatcatgccccctgaacttttaaggccattgaaaatgcctcctgaactattgaaATTGTTGGATTTAATGACTTTTGTctaattttattcaattttactatttcaatgattgtttatgtactaagccatgttccccagactgtgatatctaccaaatcatgcccttcgaattttgacatgtactaaattatgccttctgaactttcatccatgttagacttttttacaaaaattagaaaaaaaatccttaaatccaacaatctcaatagttcagggggcattttcaatgatattaaaagttcagggggtataatttggtacatgtcaaagttcaggggcaaaaattctaatta	393
CsmiRNA-n30n.2	ATTGTTGGATTTAATGACTTTTGT	24	13	1.34902	scaffold3920|12949|13341|+	ctaattaggatttttcccccctgaactttgacatgtaccaaatcatgccccctgaacttttaaggccattgaaaatgcctcctgaactattgaaATTGTTGGATTTAATGACTTTTGTctaattttattcaattttactatttcaatgattgtttatgtactaagccatgttccccagactgtgatatctaccaaatcatgcccttcgaattttgacatgtactaaattatgccttctgaactttcatccatgttagacttttttacaaaaattagaaaaaaaatccttaaatccaacaatctcaatagttcagggggcattttcaatgatattaaaagttcagggggtataatttggtacatgtcaaagttcaggggcaaaaattctaatta	393
CsmiRNA-n30o-5p	CTTTGACATGTACTAAATTATGGT	24	6	1.11891	scaffold139017|244|406|+	ttatgttcgaactttgacatgtactaaattatggtccctgaacgttcatctatgttaaaaaaattcataaattcaacaatctcaatagtttaaaatgcatttttaacgaccttaaaagttcaaagaacataATTTAGTACATGTCAAAATTCAGAacaaaaat	163
CsmiRNA-n30o-3p	ATTTAGTACATGTCAAAATTCAGA	24	12	1.11891	scaffold139017|244|406|+	ttatgttcgaactttgacatgtactaaattatggtccctgaacgttcatctatgttaaaaaaattcataaattcaacaatctcaatagtttaaaatgcatttttaacgaccttaaaagttcaaagaacataATTTAGTACATGTCAAAATTCAGAacaaaaat	163
CsmiRNA-n31p	GAGATGGTTAGATTTAAGGACTTT	24	28	1.41209	scaffold82231|4171|4463|-	gcaattttctcctcaaattttgacatataccaaatcatgccctctaaattttttttgccgttaaaaattccccttgaactattGAGATGGTTAGATTTAAGGACTTTtgtctaatttcattcaattatactgtttaaatcatgtcccttgaactttcatccatgttaaattttttttcctaaaattaaataaaagtctttaaatctaacaatcttaatagttcattgggaatttttaacgacaaaaaaaatttagggaacataatttagtacatgtcaaaagttcgggggaaa	293
CsmiRNA-n32a-5p	ACCGATCCAATCCAATTAGAATCT	24	2	1.06612	scaffold2257|51802|51944|-	gacatccaataaccgatccaatccaattagaatctaacttttagcatccaatccaatccaattgtcattggatatccaactttttgtaattgaattggattggatcAGTTCGGTTCAATTGGATTGGATTggatgatgcccac	143
CsmiRNA-n32a-3p	AGTTCGGTTCAATTGGATTGGATT	24	29	1.06612	scaffold2257|51802|51944|-	gacatccaataaccgatccaatccaattagaatctaacttttagcatccaatccaatccaattgtcattggatatccaactttttgtaattgaattggattggatcAGTTCGGTTCAATTGGATTGGATTggatgatgcccac	143
CsmiRNA-n32b-5p	CAATCCAATCCAATTAGAATC	21	2	1.12412	scaffold29490|3473|3605|-	ccaatccaatccaattagaatccaacttttagcatccaatccaatccaattgtaattggatatccaactttttgtaattagattggattggatcAGTTCGGTTCAATTGGATTGGATTggatgatgcccaccc	133
CsmiRNA-n32b-3p	AGTTCGGTTCAATTGGATTGGATT	24	29	1.12412	scaffold29490|3473|3605|-	ccaatccaatccaattagaatccaacttttagcatccaatccaatccaattgtaattggatatccaactttttgtaattagattggattggatcAGTTCGGTTCAATTGGATTGGATTggatgatgcccaccc	133
CsmiRNA-n32c-5p	AGTTCGGTTCAATTGGATTGGATT	24	11	1.56129	scaffold9795|911|1143|-	tttttagtctattttttttcATATTCGTGTACGTTATAGTTATTtaagatatcttacaaaattttatgaaattcggagtaatttataaaataaaataatcacgcgtgcaacgcactgtttgaatcttgttttcagtgtattaaattttttcaaatttcttaaaattttgcaggatgtctaaaataactataacgtacatgaccatgagaaaaaatttgattgaaaaattattt	153
CsmiRNA-n32c-3p	AAAATAACTATAACGTACATGACC	24	3	1.56129	scaffold9795|911|1143|-	tttttagtctattttttttcATATTCGTGTACGTTATAGTTATTtaagatatcttacaaaattttatgaaattcggagtaatttataaaataaaataatcacgcgtgcaacgcactgtttgaatcttgttttcagtgtattaaattttttcaaatttcttaaaattttgcaggatgtctaaaataactataacgtacatgaccatgagaaaaaatttgattgaaaaattattt	153
CsmiRNA-n32d-5p	ACCGATCCAATCCAATTAGAATCT	24	2	1.09642	scaffold12100|121440|121592|-	gacatccaataaccgatccaatccaattagaatctaacttttagcatccaatccaatccaatccaattgtaattaaatttctaattttttgtaattggattggattggatcAGTTCGGTTCAATTGGATTGGATTggatgatgcccaccccta	153
CsmiRNA-n32d-3p	AGTTCGGTTCAATTGGATTGGATT	24	29	1.09642	scaffold12100|121440|121592|-	gacatccaataaccgatccaatccaattagaatctaacttttagcatccaatccaatccaatccaattgtaattaaatttctaattttttgtaattggattggattggatcAGTTCGGTTCAATTGGATTGGATTggatgatgcccaccccta	153
CsmiRNA-n32e.1	CGGCTATTTTATGAACACCCCTAT	24	3	2.14363	scaffold63561|15292|15484|+	aggggctttacaatatctaagactaggggtgttcataaaataaccgatccaatccaatacgcacaatccaatccaatccaatccgcacaagtgcggatatccgcacttgtgcGGATTAGATTGGATTGGATCGTGCggattattggatcggctattttatgaacacccctatctgcaaataagttggctcatt	193
CsmiRNA-n32e.2	GGATTAGATTGGATTGGATCGTGC	24	10	2.00868	scaffold63561|15292|15484|+	aggggctttacaatatctaagactaggggtgttcataaaataaccgatccaatccaatacgcacaatccaatccaatccaatccgcacaagtgcggatatccgcacttgtgcGGATTAGATTGGATTGGATCGTGCggattattggatcggctattttatgaacacccctatctgcaaataagttggctcatt	193
CsmiRNA-n32f	TCGGTTCAATTGGATTGGATT	21	29	1.49763	scaffold21119|11292|11444|+	nnnnnnnnnnnnnnnnnnnnnnnnataaccgatccaatccaattagaatccaacttttagcatccaatccaatccaattataattggatatccaactttttgtaattggattggattggatcAGTTCGGTTCAATTGGATTGGATTggatgat	153
CsmiRNA-n33a.1-5p	CGGGTGCTAAAACAGATAAGGGTG	24	4	2.21431	scaffold57947|3900|4092|-	aatttgactaaaaaattatttcgggtgctaaaacagataagggtgcatcaatatatccattttaagGGGTGCATTGTAGAATTTCCCTATatcatacataattaaatataggaaaattctacaatgtacacccttaaaatggatatattgatgcacccctatctgttttagcatctgaaataattttttagtc	193
CsmiRNA-n33a.1-3p	GCACCCCTATCTGTTTTAGCATCT	24	8	2.21431	scaffold57947|3900|4092|-	aatttgactaaaaaattatttcgggtgctaaaacagataagggtgcatcaatatatccattttaagGGGTGCATTGTAGAATTTCCCTATatcatacataattaaatataggaaaattctacaatgtacacccttaaaatggatatattgatgcacccctatctgttttagcatctgaaataattttttagtc	193
CsmiRNA-n33a.2	GGGTGCATTGTAGAATTTCCCTAT	24	27	2.21431	scaffold57947|3900|4092|-	aatttgactaaaaaattatttcgggtgctaaaacagataagggtgcatcaatatatccattttaagGGGTGCATTGTAGAATTTCCCTATatcatacataattaaatataggaaaattctacaatgtacacccttaaaatggatatattgatgcacccctatctgttttagcatctgaaataattttttagtc	193
CsmiRNA-n33b	AAGGGGGTACATTGTAGAATCACC	24	15	1.45911	scaffold15360|5325|5437|-	accagtacatctcttttAAGGGGGTACATTGTAGAATCACCcataatcatatagcgtaacaataaaaaaattagggtgattctaaaatgcacccccttaaaagagatgtattc	113
CsmiRNA-n33c	AAGGGGGTGCATTGTAGAATCACT	24	24	1.42803	scaffold49996|4381|4483|+	acatcccttttAAGGGGGTGCATTGTAGAATCACTcgtaattttttattgagatatattttatagagaaattctacaatgcacctccttaaaatggatacatt	103
CsmiRNA-n33d	AATACACTGTTTGAACGTAATTTT	24	14	1.26298	scaffold79682|5379|5681|+	ttccgcattcagaaaaaaatttcaatctattttttgttcatattcaagtatgttatagctatttaaaatatcttacaaaattttgagaaattcagaataatttacaatacaaaaaataatgttcaaacagtctattctacacgcgtataaaataaaatagtcacgcgtgcAATACACTGTTTGAACGTAATTTTtgacatgttaaacttttctgattttcttaaaattttgcaagatgtcttttataactataatttacatgattagaagaaaaaatttgactaaaaaattattttagatgct	303
CsmiRNA-n33e-5p	AGATGCCGAAACAAGTAGAGAGTG	24	13	1.38789	scaffold114171|1|192|+	tctAGATGCCGAAACAAGTAGAGAGTGcatcaatacatccattttaaggggtgcattgtagaatcactctaatatattttacgataagtttttaactaatattttaaggggtaattctacaatgcacccccttaaaagggatgcattgatacactcttgacttgtttcggcatccagaagaattttttagtc	192
CsmiRNA-n33e-3p	ACACTCTTGACTTGTTTCGGCATC	24	6	1.38789	scaffold114171|1|192|+	tctAGATGCCGAAACAAGTAGAGAGTGcatcaatacatccattttaaggggtgcattgtagaatcactctaatatattttacgataagtttttaactaatattttaaggggtaattctacaatgcacccccttaaaagggatgcattgatacactcttgacttgtttcggcatccagaagaattttttagtc	192
CsmiRNA-n33f	AGGAGGTGCATTGTAGAATTTCCC	24	16	1.41216	scaffold74028|125|277|+	atcaatatatccattttaAGGAGGTGCATTGTAGAATTTCCCaataatatatcatagggtgattctacaatgcacccccttaaaagggatgnnnnnnnnnnnnnnnnnnnnnnnnnnnnnnnnnnnnnnnnnnnnnnnnnnnnnnnnnnnnnn	153
CsmiRNA-n33g.1-5p	ATCAATATATTCATTTTAAGGAGG	24	5	1.36589	scaffold27934|12101|12233|-	cgggtgctaaaacagatagaggtgcatcaatatattcattttaAGGAGGTGCATTGTAGAATTTTCCtaaaatatattgggtgattctacaatgcacccccttaaaagggatgtattgatgcatttatatgac	133
CsmiRNA-n33g.1-3p	TTAAAAGGGATGTATTGATGCAT	23	2	1.36589	scaffold27934|12101|12233|-	cgggtgctaaaacagatagaggtgcatcaatatattcattttaAGGAGGTGCATTGTAGAATTTTCCtaaaatatattgggtgattctacaatgcacccccttaaaagggatgtattgatgcatttatatgac	133
CsmiRNA-n33g.2	AGGAGGTGCATTGTAGAATTTTCC	24	22	1.36589	scaffold27934|12101|12233|-	cgggtgctaaaacagatagaggtgcatcaatatattcattttaAGGAGGTGCATTGTAGAATTTTCCtaaaatatattgggtgattctacaatgcacccccttaaaagggatgtattgatgcatttatatgac	133
CsmiRNA-n33h.1	ATCAATATATTCATTTTAAGGAGG	24	5	1.38941	scaffold93003|1970|2092|+	gatagaggtgcatcaatatattcattttaAGGAGGTGCATTGTAGAATTTTCCtaagatatattgggtgattctacaatgcacccccttaaaagggatgtattgatgccccctacttgtttcg	123
CsmiRNA-n33h.2	AGGAGGTGCATTGTAGAATTTTCC	24	22	1.38941	scaffold93003|1970|2092|+	gatagaggtgcatcaatatattcattttaAGGAGGTGCATTGTAGAATTTTCCtaagatatattgggtgattctacaatgcacccccttaaaagggatgtattgatgccccctacttgtttcg	123
CsmiRNA-n33i.1	ATCAATATATTCATTTTAAGGAGG	24	5	1.38941	scaffold89425|424|546|-	gatagaggtgcatcaatatattcattttaAGGAGGTGCATTGTAGAATTTTCCtaagatatattgggtgattctacaatgcacccccttaaaagggatgtattgatgccccctacttgtttcg	123
CsmiRNA-n33i.2	AGGAGGTGCATTGTAGAATTTTCC	24	22	1.38941	scaffold89425|424|546|-	gatagaggtgcatcaatatattcattttaAGGAGGTGCATTGTAGAATTTTCCtaagatatattgggtgattctacaatgcacccccttaaaagggatgtattgatgccccctacttgtttcg	123
CsmiRNA-n33j.1-5p	ATTTTAAGAGGGTGCATTGTAGAA	24	16	2.12616	scaffold61608|1042|1254|-	nnnnnnnttgactaaaaaattatttcggatgctaaaatagataaggatacatcaatatatccATTTTAAGAGGGTGCATTGTAGAAttttccattactttatatatataaatagatataaaattttggaaaattctacaatgcacacccttaaaatgaatatattgatgcacccctatctgttttagcatccgaaataattttttagtcaatt	216
CsmiRNA-n33j.1-3p	CCCTTAAAATGAATATATTGATGC	24	7	2.12616	scaffold61608|1042|1254|-	nnnnnnnttgactaaaaaattatttcggatgctaaaatagataaggatacatcaatatatccATTTTAAGAGGGTGCATTGTAGAAttttccattactttatatatataaatagatataaaattttggaaaattctacaatgcacacccttaaaatgaatatattgatgcacccctatctgttttagcatccgaaataattttttagtcaatt	216
CsmiRNA-n33j.2	ATTTCGGATGCTAAAATAGATAAG	24	5	2.12616	scaffold61608|1042|1254|-	nnnnnnnttgactaaaaaattatttcggatgctaaaatagataaggatacatcaatatatccATTTTAAGAGGGTGCATTGTAGAAttttccattactttatatatataaatagatataaaattttggaaaattctacaatgcacacccttaaaatgaatatattgatgcacccctatctgttttagcatccgaaataattttttagtcaatt	216
CsmiRNA-n33k.1-5p	TCTGGATGCCGAAACAAGTCAAGA	24	2	1.59853	scaffold114171|1|189|-	taaaaaattcttctggatgccgaaacaagtcaagagtgtatcaatgcatcccttttaagggggtgcattgtagaattaccccttaaaatattagttaaaaacttatcgtaaaatatattagagtgattctacaatgcaccccttaaaatggatgtattGATGCACTCTCTACTTGTTTCGGCatctaga	189
CsmiRNA-n33k.1-3p	GATGCACTCTCTACTTGTTTCGGC	24	21	1.59853	scaffold114171|1|189|-	taaaaaattcttctggatgccgaaacaagtcaagagtgtatcaatgcatcccttttaagggggtgcattgtagaattaccccttaaaatattagttaaaaacttatcgtaaaatatattagagtgattctacaatgcaccccttaaaatggatgtattGATGCACTCTCTACTTGTTTCGGCatctaga	189
CsmiRNA-n33k.2	TAAGGGGGTGCATTGTAGAATTA	23	2	1.59853	scaffold114171|1|189|-	taaaaaattcttctggatgccgaaacaagtcaagagtgtatcaatgcatcccttttaagggggtgcattgtagaattaccccttaaaatattagttaaaaacttatcgtaaaatatattagagtgattctacaatgcaccccttaaaatggatgtattGATGCACTCTCTACTTGTTTCGGCatctaga	189
CsmiRNA-n33l.1	AAATAACTATAATTTACATGATCA	24	3	1.65031	scaffold24826|16838|17170|-	aaaatttttgcaagatgtgttaaataactataatttacatgatcataagaaaaaaaaattgaataaaaaattatttcagatactaaaacagatagagatgtatcgctatatcccttttaaggGGGTGCATTGTAGAATTTCCCTATattttttttttgttttgctatttccataaaaaaaaataggaaaattctacaatgcacccccttaaaataaatatattgatgcacccctatgttttttagcatccgaaataattttttagtcaaattttttctcatgtcatgtacgttatagttatttaagacatcctgcaaaatttnnnnnnnnnnn	333
CsmiRNA-n33l.2	GGGTGCATTGTAGAATTTCCCTAT	24	27	1.65031	scaffold24826|16838|17170|-	aaaatttttgcaagatgtgttaaataactataatttacatgatcataagaaaaaaaaattgaataaaaaattatttcagatactaaaacagatagagatgtatcgctatatcccttttaaggGGGTGCATTGTAGAATTTCCCTATattttttttttgttttgctatttccataaaaaaaaataggaaaattctacaatgcacccccttaaaataaatatattgatgcacccctatgttttttagcatccgaaataattttttagtcaaattttttctcatgtcatgtacgttatagttatttaagacatcctgcaaaatttnnnnnnnnnnn	333
CsmiRNA-n34a-5p	ATTATATGGGACCTGATACTTAGT	24	25	1.62779	scaffold42095|13479|13661|+	cttcttaaaagctattatattaaATTATATGGGACCTGATACTTAGTtagacaaataacgatattgacacgtaggagggtgctaggcaccactggtgccctttagcaccctcttatttgttaatattattattggtccaactaagtatcaagtctcatatattttaatacaataacttttaaa	183
CsmiRNA-n34a-3p	ATTGGTCCAACTAAGTATCAAGTC	24	2	1.62779	scaffold42095|13479|13661|+	cttcttaaaagctattatattaaATTATATGGGACCTGATACTTAGTtagacaaataacgatattgacacgtaggagggtgctaggcaccactggtgccctttagcaccctcttatttgttaatattattattggtccaactaagtatcaagtctcatatattttaatacaataacttttaaa	183
CsmiRNA-n34b-5p	ATATGGGATCTGATACTTAATT	22	2	1.45619	scaffold22827|140|372|+	agcaatattctctaaaagttattttatcaagttatatgggatctgatacttaattataccaatgacaccgaagagagtgttagacaccaataatatcttttagcatttcttatataaaaaaagagagaattgctaaaaggcaccataggtgtctagcaccctcctcggtgtaataccACTATTGGTGTAATTAAGTATCGGgtccaatataatttaagaaaataacttttaag	233
CsmiRNA-n34b-3p	ACTATTGGTGTAATTAAGTATCGG	24	13	1.45619	scaffold22827|140|372|+	agcaatattctctaaaagttattttatcaagttatatgggatctgatacttaattataccaatgacaccgaagagagtgttagacaccaataatatcttttagcatttcttatataaaaaaagagagaattgctaaaaggcaccataggtgtctagcaccctcctcggtgtaataccACTATTGGTGTAATTAAGTATCGGgtccaatataatttaagaaaataacttttaag	233
CsmiRNA-n34c-5p	AGCGATATTGACACGTAGGAAGGT	24	118	1.516	scaffold49260|4283|4475|+	acccgatacttaattagaccaatAGCGATATTGACACGTAGGAAGGTgcttgacaccactggctctctatatatataaattggttggttgactactataagtaaaaattagaagagaaatgataaaagacaccagtagtgtctagcaccttcttatatgtcaatatcgctattggtctaattaagtatcgggt	193
CsmiRNA-n34c-3p	ATATGTCAATATCGCTATTGG	21	2	1.516	scaffold49260|4283|4475|+	acccgatacttaattagaccaatAGCGATATTGACACGTAGGAAGGTgcttgacaccactggctctctatatatataaattggttggttgactactataagtaaaaattagaagagaaatgataaaagacaccagtagtgtctagcaccttcttatatgtcaatatcgctattggtctaattaagtatcgggt	193
CsmiRNA-n34d.1-5p	AGCGATATTGACATATAAGAAGGT	24	12	1.52272	scaffold49260|4274|4486|-	aattatataggacccgatacttaattagaccaatAGCGATATTGACATATAAGAAGGTgctagacactactggtgtcttttatcatttctcttctaatttttacttatagtagtcaaccaaccaatttatatatatagagagccagtggtgtcaagcaccttcctacgtgtcaatatcgctattggtctaattaagtatcgggtcccatatag	213
CsmiRNA-n34d.1-3p	CACCTTCCTACGTGTCAATATCGC	24	5	1.52272	scaffold49260|4274|4486|-	aattatataggacccgatacttaattagaccaatAGCGATATTGACATATAAGAAGGTgctagacactactggtgtcttttatcatttctcttctaatttttacttatagtagtcaaccaaccaatttatatatatagagagccagtggtgtcaagcaccttcctacgtgtcaatatcgctattggtctaattaagtatcgggtcccatatag	213
CsmiRNA-n34d.2	ATATAGGACCCGATACTTAAT	21	2	1.52272	scaffold49260|4274|4486|-	aattatataggacccgatacttaattagaccaatAGCGATATTGACATATAAGAAGGTgctagacactactggtgtcttttatcatttctcttctaatttttacttatagtagtcaaccaaccaatttatatatatagagagccagtggtgtcaagcaccttcctacgtgtcaatatcgctattggtctaattaagtatcgggtcccatatag	213
CsmiRNA-n34e.1	ATTGCTATTAGTCTAATTAAGTAT	24	2	1.57133	scaffold28949|20469|20781|+	cttgcgattggctagcgatactccttaaaaattattatattaaactatatgggacctaatacttaattggactaataacgataatgacacataagagggtgctaagcagtaagcaccactagtgtcttttagtaattcttatttaattagtttaatttatatgagaaatgttaaaaggtattagtgatgcctagcatttttatatgtatcattattgctattagtctaattaagtatcgaatttcatatagtttaatgtaataacttttAGGAAGTATCGCTAGTCAATCGTAagacgacatgtctataagta	313
CsmiRNA-n34e.2-5p	CTAGCGATACTCCTTAAAAATTA	23	2	1.57133	scaffold28949|20469|20781|+	cttgcgattggctagcgatactccttaaaaattattatattaaactatatgggacctaatacttaattggactaataacgataatgacacataagagggtgctaagcagtaagcaccactagtgtcttttagtaattcttatttaattagtttaatttatatgagaaatgttaaaaggtattagtgatgcctagcatttttatatgtatcattattgctattagtctaattaagtatcgaatttcatatagtttaatgtaataacttttAGGAAGTATCGCTAGTCAATCGTAagacgacatgtctataagta	313
CsmiRNA-n34e.2-3p	CTAGCGATACTCCTTAAAAATTA	23	11	1.57133	scaffold28949|20469|20781|+	cttgcgattggctagcgatactccttaaaaattattatattaaactatatgggacctaatacttaattggactaataacgataatgacacataagagggtgctaagcagtaagcaccactagtgtcttttagtaattcttatttaattagtttaatttatatgagaaatgttaaaaggtattagtgatgcctagcatttttatatgtatcattattgctattagtctaattaagtatcgaatttcatatagtttaatgtaataacttttAGGAAGTATCGCTAGTCAATCGTAagacgacatgtctataagta	313
CsmiRNA-n34f.1-5p	ATACTTAATTAGACTAATAGCAAT	24	3	1.38184	scaffold28949|20452|20774|-	agacatgtcgtcttacgattgactagcgatacttcctaaaagttattacattaaactatatgaaattcgatacttaattagactaatagcaataatgatacatataaaaatgctaggcatcactaataccttttaacatttctcatataaattaaactaattaaataagaattactaaaagacactagtggtgcttactgcttagcaccctcttatgtgtcattatcgttattagtccaattaagtattaggtcccatatagtttaatataATAATTTTTAAGGAGTATCGCTAGccaatcgcaagataatgtgagatgttat	323
CsmiRNA-n34f.1-3p	AATTAAGTATTAGGTCCCATATA	23	2	1.38184	scaffold28949|20452|20774|-	agacatgtcgtcttacgattgactagcgatacttcctaaaagttattacattaaactatatgaaattcgatacttaattagactaatagcaataatgatacatataaaaatgctaggcatcactaataccttttaacatttctcatataaattaaactaattaaataagaattactaaaagacactagtggtgcttactgcttagcaccctcttatgtgtcattatcgttattagtccaattaagtattaggtcccatatagtttaatataATAATTTTTAAGGAGTATCGCTAGccaatcgcaagataatgtgagatgttat	323
CsmiRNA-n34f.2-5p	CTTACGATTGACTAGCGATACT	22	5	1.38184	scaffold28949|20452|20774|-	agacatgtcgtcttacgattgactagcgatacttcctaaaagttattacattaaactatatgaaattcgatacttaattagactaatagcaataatgatacatataaaaatgctaggcatcactaataccttttaacatttctcatataaattaaactaattaaataagaattactaaaagacactagtggtgcttactgcttagcaccctcttatgtgtcattatcgttattagtccaattaagtattaggtcccatatagtttaatataATAATTTTTAAGGAGTATCGCTAGccaatcgcaagataatgtgagatgttat	323
CsmiRNA-n34f.2-3p	ATAATTTTTAAGGAGTATCGCTAG	24	13	1.38184	scaffold28949|20452|20774|-	agacatgtcgtcttacgattgactagcgatacttcctaaaagttattacattaaactatatgaaattcgatacttaattagactaatagcaataatgatacatataaaaatgctaggcatcactaataccttttaacatttctcatataaattaaactaattaaataagaattactaaaagacactagtggtgcttactgcttagcaccctcttatgtgtcattatcgttattagtccaattaagtattaggtcccatatagtttaatataATAATTTTTAAGGAGTATCGCTAGccaatcgcaagataatgtgagatgttat	323
CsmiRNA-n34g.1	AATAACTTTTAGAGAATATTGTT	23	2	1.75679	scaffold4855|51094|51376|-	ggtatcatactgttattagtgTAATTAAGTATCGGGTTCTATAtaatataaaaaaataacttttagagaatattgttaatcaatcgtgaggtaccatctataaaatgtattgtgcactattagtattcaaaagtattattatttggtatcagtagtgtccaataatttttataggtgacactttatgattgattagcgatatctctaaaagttattttattaaattatataaaacttaatacttaattacaccaataataatataacgataatactttctaac	283
CsmiRNA-n34g.2	TAATTAAGTATCGGGTTCTATA	22	15	1.75679	scaffold4855|51094|51376|-	ggtatcatactgttattagtgTAATTAAGTATCGGGTTCTATAtaatataaaaaaataacttttagagaatattgttaatcaatcgtgaggtaccatctataaaatgtattgtgcactattagtattcaaaagtattattatttggtatcagtagtgtccaataatttttataggtgacactttatgattgattagcgatatctctaaaagttattttattaaattatataaaacttaatacttaattacaccaataataatataacgataatactttctaac	283
CsmiRNA-n34h.1	AACACGACATATCGAGAAGGTGCT	24	2	1.56583	scaffold78474|4768|5060|+	tcaatatcgcccTATTGGTCCAACTAAATATCGAGTcctatataatttaatataatagtttttaaggagtatcgctagctaatcgtaacacgacatatcgagaaggtgctaagaagtagtggtgcctaatagcaatgttcatatgaaaagagcattcttattaagtatcagtagtgtttagcaccttcttgacatgttctgttataattgactagcaataatccttaaaaattattatattaaactatatgagatctgatatttagttggactaatagcgatattgacacata	293
CsmiRNA-n34h.2-5p	TATTGGTCCAACTAAATATCGAGT	24	14	1.56583	scaffold78474|4768|5060|+	tcaatatcgcccTATTGGTCCAACTAAATATCGAGTcctatataatttaatataatagtttttaaggagtatcgctagctaatcgtaacacgacatatcgagaaggtgctaagaagtagtggtgcctaatagcaatgttcatatgaaaagagcattcttattaagtatcagtagtgtttagcaccttcttgacatgttctgttataattgactagcaataatccttaaaaattattatattaaactatatgagatctgatatttagttggactaatagcgatattgacacata	293
CsmiRNA-n34h.2-3p	AGTTGGACTAATAGCGATATTGA	23	5	1.56583	scaffold78474|4768|5060|+	tcaatatcgcccTATTGGTCCAACTAAATATCGAGTcctatataatttaatataatagtttttaaggagtatcgctagctaatcgtaacacgacatatcgagaaggtgctaagaagtagtggtgcctaatagcaatgttcatatgaaaagagcattcttattaagtatcagtagtgtttagcaccttcttgacatgttctgttataattgactagcaataatccttaaaaattattatattaaactatatgagatctgatatttagttggactaatagcgatattgacacata	293
CsmiRNA-n34h.3	TAGTTTTTAAGGAGTATCGCTAGC	24	2	1.56583	scaffold78474|4768|5060|+	tcaatatcgcccTATTGGTCCAACTAAATATCGAGTcctatataatttaatataatagtttttaaggagtatcgctagctaatcgtaacacgacatatcgagaaggtgctaagaagtagtggtgcctaatagcaatgttcatatgaaaagagcattcttattaagtatcagtagtgtttagcaccttcttgacatgttctgttataattgactagcaataatccttaaaaattattatattaaactatatgagatctgatatttagttggactaatagcgatattgacacata	293
CsmiRNA-n35	AGGGCAAGATTATGGTAGGACCTA	24	23	1.45362	scaffold77503|5065|5217|-	atggttaaaaaaagtaccctaccggtaggaaacttgaactcggtcctaccatagtcttgcccatataactaatacatttatatatatatAGGGCAAGATTATGGTAGGACCTAgcaaaagttccctactggtaggaaatttttttcgaccttt	153
CsmiRNA-n36	AAACAACGTGTCTTAAAATAAGGT	24	21	1.44405	scaffold20449|4499|4611|+	ataaacaacgtgccttaaaataaggtAAACAACGTGTCTTAAAATAAGGTaaacaacatgccttatttagacacgttatttacctaaattaaggcatgatgtttgcgttttta	113
CsmiRNA-n37a-5p	ATTACATCAAATCATTACATC	21	20	1.44631	scaffold154323|271|373|-	gtctctactcctaccaattacatcaaatcattacatcaaaattttataaaaatactctttgtacgatttaTGTAATGATTTTGATGTAATTGgtagaattgat	103
CsmiRNA-n37a-3p	TGTAATGATTTTGATGTAATTG	22	140	1.44631	scaffold154323|271|373|-	gtctctactcctaccaattacatcaaatcattacatcaaaattttataaaaatactctttgtacgatttaTGTAATGATTTTGATGTAATTGgtagaattgat	103
CsmiRNA-n37b-5p	ATTACATCAAATCATTACATC	21	20	1.44631	scaffold9371|18696|18798|+	gtctctactcctaccaattacatcaaatcattacatcaaaattttataaaaatactctttgtacgatttaTGTAATGATTTTGATGTAATTGgtagaattgat	103
CsmiRNA-n37b-3p	TGTAATGATTTTGATGTAATTG	22	140	1.44631	scaffold9371|18696|18798|+	gtctctactcctaccaattacatcaaatcattacatcaaaattttataaaaatactctttgtacgatttaTGTAATGATTTTGATGTAATTGgtagaattgat	103
CsmiRNA-n38-5p	CGAGATGCTGGGTTCAATTGGGCC	24	13	1.13918	scaffold82658|752|844|+	ggtaagtgactcgagatgctgggttcaattgggccatctctctagttcttactggccCAATTAAACTCAGCATCTCGAGcaacttgtccgtgc	93
CsmiRNA-n38-3p	CAATTAAACTCAGCATCTCGAG	22	18	1.13918	scaffold82658|752|844|+	ggtaagtgactcgagatgctgggttcaattgggccatctctctagttcttactggccCAATTAAACTCAGCATCTCGAGcaacttgtccgtgc	93
CsmiRNA-n39a.1	AATGTTCACTTCTGTTAGTATTTG	24	2	2.24642	scaffold124156|3284|3686|-	ggaaaatagtggcataagtacccaaagtttcatatttatatgacttaagtatccaaattttttttttagtggcaaaagtgcacaatgttcacttctgttagtatttgttagtacccaattcaattctgtcagtttttgtacacgactacacgtgtacaactcatattaattcacccatttactaatatgacttttgtttttatctcatcattttacatcttagtaaatgtgtgAATTAATCTGAGTTGTACGCGTGTacacaaattgacagaattgaattggatactaacaaatactaacagaagtgaacattgtgcacttttgccactaaaaaaaaaatttggatacttaagtcatataaatatgaaactttgggtacttatgccactattttccaaa…	403
CsmiRNA-n39a.2-5p	CGTGTACAACTCATATTAATTCAC	24	4	2.24642	scaffold124156|3284|3686|-	ggaaaatagtggcataagtacccaaagtttcatatttatatgacttaagtatccaaattttttttttagtggcaaaagtgcacaatgttcacttctgttagtatttgttagtacccaattcaattctgtcagtttttgtacacgactacacgtgtacaactcatattaattcacccatttactaatatgacttttgtttttatctcatcattttacatcttagtaaatgtgtgAATTAATCTGAGTTGTACGCGTGTacacaaattgacagaattgaattggatactaacaaatactaacagaagtgaacattgtgcacttttgccactaaaaaaaaaatttggatacttaagtcatataaatatgaaactttgggtacttatgccactattttccaaa…	403
CsmiRNA-n39a.2-3p	AATTAATCTGAGTTGTACGCGTGT	24	18	2.24642	scaffold124156|3284|3686|-	ggaaaatagtggcataagtacccaaagtttcatatttatatgacttaagtatccaaattttttttttagtggcaaaagtgcacaatgttcacttctgttagtatttgttagtacccaattcaattctgtcagtttttgtacacgactacacgtgtacaactcatattaattcacccatttactaatatgacttttgtttttatctcatcattttacatcttagtaaatgtgtgAATTAATCTGAGTTGTACGCGTGTacacaaattgacagaattgaattggatactaacaaatactaacagaagtgaacattgtgcacttttgccactaaaaaaaaaatttggatacttaagtcatataaatatgaaactttgggtacttatgccactattttccaaa…	403
CsmiRNA-n39b-5p	TACACGTGTACAACTCATATTAAT	24	3	1.43413	scaffold25973|22691|22873|+	tacccaattcaattctgtcagtttttgtacacgactacacgtgtacaactcatattaattcacccatttactaatatgacttttgtttttatctcatcattttacatcttagtaaatgtgtgAATTAATCTGAGTTGTACGCGTGTacacaaattgacagaattgaattnnnnnnnnnnnnnn	183
CsmiRNA-n39b-3p	AATTAATCTGAGTTGTACGCGTGT	24	18	1.43413	scaffold25973|22691|22873|+	tacccaattcaattctgtcagtttttgtacacgactacacgtgtacaactcatattaattcacccatttactaatatgacttttgtttttatctcatcattttacatcttagtaaatgtgtgAATTAATCTGAGTTGTACGCGTGTacacaaattgacagaattgaattnnnnnnnnnnnnnn	183
CsmiRNA-n39c	ATTAATATGAGTTGTACACGTGTA	24	16	1.29442	scaffold25973|22688|22870|-	nnnnnnnnnnnaattcaattctgtcaatttgtgtacacgcgtacaactcagattaattcacacatttactaagatgtaaaatgatgagataaaaacaaaagtcatattagtaaatgggtgaATTAATATGAGTTGTACACGTGTAgtcgtgtacaaaaactgacagaattgaattgggtacta	183
CsmiRNA-n39d.1-5p	ACAATGTTCACTTCTGTTAGTATT	24	4	2.23308	scaffold124156|3291|3693|+	ggaaaatagtggcataagtacccaaagtttcatatttatatgacttaagtatccaaattttttttttagtggcaaaagtgcacaatgttcacttctgttagtatttgttagtatccaattcaattctgtcaatttgtgtacacgcgtacaactcagattaattcacacatttactaagatgtaaaatgatgagataaaaacaaaagtcatattagtaaatgggtgaATTAATATGAGTTGTACACGTGTAgtcgtgtacaaaaactgacagaattgaattgggtactaacaaatactaacagaagtgaacattgtgcacttttgccactaaaaaaaaaatttggatacttaagtcatataaatatgaaactttgggtacttatgccactattttccaaa…	403
CsmiRNA-n39d.1-3p	ATACTAACAGAAGTGAACATTGTG	24	5	2.23308	scaffold124156|3291|3693|+	ggaaaatagtggcataagtacccaaagtttcatatttatatgacttaagtatccaaattttttttttagtggcaaaagtgcacaatgttcacttctgttagtatttgttagtatccaattcaattctgtcaatttgtgtacacgcgtacaactcagattaattcacacatttactaagatgtaaaatgatgagataaaaacaaaagtcatattagtaaatgggtgaATTAATATGAGTTGTACACGTGTAgtcgtgtacaaaaactgacagaattgaattgggtactaacaaatactaacagaagtgaacattgtgcacttttgccactaaaaaaaaaatttggatacttaagtcatataaatatgaaactttgggtacttatgccactattttccaaa…	403
CsmiRNA-n39d.2-5p	CGCGTACAACTCAGATTAATTCAC	24	5	2.23308	scaffold124156|3291|3693|+	ggaaaatagtggcataagtacccaaagtttcatatttatatgacttaagtatccaaattttttttttagtggcaaaagtgcacaatgttcacttctgttagtatttgttagtatccaattcaattctgtcaatttgtgtacacgcgtacaactcagattaattcacacatttactaagatgtaaaatgatgagataaaaacaaaagtcatattagtaaatgggtgaATTAATATGAGTTGTACACGTGTAgtcgtgtacaaaaactgacagaattgaattgggtactaacaaatactaacagaagtgaacattgtgcacttttgccactaaaaaaaaaatttggatacttaagtcatataaatatgaaactttgggtacttatgccactattttccaaa…	403
CsmiRNA-n39d.2-3p	ATTAATATGAGTTGTACACGTGTA	24	16	2.23308	scaffold124156|3291|3693|+	ggaaaatagtggcataagtacccaaagtttcatatttatatgacttaagtatccaaattttttttttagtggcaaaagtgcacaatgttcacttctgttagtatttgttagtatccaattcaattctgtcaatttgtgtacacgcgtacaactcagattaattcacacatttactaagatgtaaaatgatgagataaaaacaaaagtcatattagtaaatgggtgaATTAATATGAGTTGTACACGTGTAgtcgtgtacaaaaactgacagaattgaattgggtactaacaaatactaacagaagtgaacattgtgcacttttgccactaaaaaaaaaatttggatacttaagtcatataaatatgaaactttgggtacttatgccactattttccaaa…	403
CsmiRNA-n39e.1	ATACTAACAGAAGTGAACATTGTG	24	2	1.97652	scaffold69471|3914|4236|-	atatttatatgacttaagtacccaaacttttttttttagtggcaaaagtgcacaatgttcacttctgttagcatttgttagtacgcaattcaattctgtcaatttgtatacacgcgtacaactcaaattaattcactcatttactaagatgtaaaatgatgagataaaaacaaaagtcatattagtaaataggtgaATTAATATGAGTTGTACACGTGTAcaaaaactgacagaattgaattgagtactaacaaatactaacagaagtgaacattgtgcacttttgccactaaaaaaaaagattggatacttaagtcatataa	323
CsmiRNA-n39e.2-5p	ACGCGTACAACTCAAATTAATTCA	24	2	1.97652	scaffold69471|3914|4236|-	atatttatatgacttaagtacccaaacttttttttttagtggcaaaagtgcacaatgttcacttctgttagcatttgttagtacgcaattcaattctgtcaatttgtatacacgcgtacaactcaaattaattcactcatttactaagatgtaaaatgatgagataaaaacaaaagtcatattagtaaataggtgaATTAATATGAGTTGTACACGTGTAcaaaaactgacagaattgaattgagtactaacaaatactaacagaagtgaacattgtgcacttttgccactaaaaaaaaagattggatacttaagtcatataa	323
CsmiRNA-n39e.2-3p	ATTAATATGAGTTGTACACGTGTA	24	16	1.97652	scaffold69471|3914|4236|-	atatttatatgacttaagtacccaaacttttttttttagtggcaaaagtgcacaatgttcacttctgttagcatttgttagtacgcaattcaattctgtcaatttgtatacacgcgtacaactcaaattaattcactcatttactaagatgtaaaatgatgagataaaaacaaaagtcatattagtaaataggtgaATTAATATGAGTTGTACACGTGTAcaaaaactgacagaattgaattgagtactaacaaatactaacagaagtgaacattgtgcacttttgccactaaaaaaaaagattggatacttaagtcatataa	323
CsmiRNA-n40	CCTTTTTTACGTCCCCATGTC	21	17	0.94536	scaffold69111|20041|20113|+	tgataggatttCCTTTTTTACGTCCCCATGTCcctccagtgtggcgacatgggggcataaaaaagaaaagaga	73
CsmiRNA-n41	AAGATCTCCTGTTAAAAGTTGGTG	24	17	1.63305	scaffold13196|9793|10025|+	cagatatgaattAAGATCTCCTGTTAAAAGTTGGTGtcctatactgtgttaaatctattaaagtttgacacatcaactaatctaatttatatcaaatatgataactacttttattgactttattagaggtttaaattttttataaataaaatattaattaatgtgttaaattttaattggtttaacacaatatgagacaccactttttaacaggagattttgattcatacaac	233
CsmiRNA-n42	AAGTAAATTGATAGTTGGGAGAGT	24	16	1.73541	scaffold39214|46345|46487|+	nnnnnnnnnnnnnnnnnnnnnnnnnnnnnnngcaaaactccccaactatcaatttacttgcaaaaaactatccaaaaaactttaaggttggatggtattttgcAAGTAAATTGATAGTTGGGAGAGTtttgctgcaaattact	143
CsmiRNA-n43	AATATAATTTTATATAATTAGGGA	24	16	1.69983	scaffold57955|833|905|-	gttaaagtaaaAATATAATTTTATATAATTAGGGAgtagccacaacatccttaattgtataaaattatatatt	73
CsmiRNA-n44	GTATAGTGTTGGGTACCTTAAGGT	24	13	1.10197	scaffold122023|12474|12616|+	gcgtcacatccGTATAGTGTTGGGTACCTTAAGGTgctaaatatataatataatttttataaatatatcattgttattaggcacgttagggtgcccaacaccatactgttgtggcatattatgagtcactacaacaattttat	143
CsmiRNA-n45a.1	GAGGATGTTACAAATGGTATCAGA	24	2	1.71757	scaffold50564|15268|15630|-	cacacttccggctgggtcaaggctctgataccatttgtaacgtccccgcttcaagcctccattgggcccttacacccacggactaatggctcttatacacgagttcatcactctgACTGCTTTCTGGATTGATGACTGAccctacagaccaacacaagtgtttccagcatgctttgtcctcactcgcgttggaaacactcgtgttggtctgtagggtcagtcatcaatccaggaagcagccagagtgtggcgtactcgtgtataagagccattattccgtgggtgtaagggcccaatggaggcttgaagcgaggatgttacaaatggtatcagagccttgacccagccggaagtgtggtcgac	363
CsmiRNA-n45a.2	ATGGAGGCTTGAAGCGAGGATGTT	24	2	1.71757	scaffold50564|15268|15630|-	cacacttccggctgggtcaaggctctgataccatttgtaacgtccccgcttcaagcctccattgggcccttacacccacggactaatggctcttatacacgagttcatcactctgACTGCTTTCTGGATTGATGACTGAccctacagaccaacacaagtgtttccagcatgctttgtcctcactcgcgttggaaacactcgtgttggtctgtagggtcagtcatcaatccaggaagcagccagagtgtggcgtactcgtgtataagagccattattccgtgggtgtaagggcccaatggaggcttgaagcgaggatgttacaaatggtatcagagccttgacccagccggaagtgtggtcgac	363
CsmiRNA-n45a.3	ACTGCTTTCTGGATTGATGACTGA	24	13	1.71757	scaffold50564|15268|15630|-	cacacttccggctgggtcaaggctctgataccatttgtaacgtccccgcttcaagcctccattgggcccttacacccacggactaatggctcttatacacgagttcatcactctgACTGCTTTCTGGATTGATGACTGAccctacagaccaacacaagtgtttccagcatgctttgtcctcactcgcgttggaaacactcgtgttggtctgtagggtcagtcatcaatccaggaagcagccagagtgtggcgtactcgtgtataagagccattattccgtgggtgtaagggcccaatggaggcttgaagcgaggatgttacaaatggtatcagagccttgacccagccggaagtgtggtcgac	363
CsmiRNA-n45b	ACAAAGCACGCTGGAAACACTCA	23	11	1.60077	scaffold11288|5694|5916|-	ctaatggctcttatacacgagtacgtcactttggctgcttcatggactgacgactggccctacagaccaacacgagtgtttccagcgtgctttttcctcactcacacgaattctcaggatgcgtgtgagtgaggACAAAGCACGCTGGAAACACTCAtgttggtctgtagggtcagtcatcaatccaggaagcagccagattggtgtactcgtgtataagagc	223
CsmiRNA-n45c	ACAAAGCACGCTGGAAACACTCA	23	11	1.27255	scaffold7984|19655|19877|+	cgacttaccctacaaacaatcacgagtgtttctagcgtactttgtcctaaatcgtacactccctaagtaaacttctcaggaggtacccatcccttaagaactccaaagttaagtgttcttgacttggagtaatcttgagatgggtgacctcctgggaaattcacccaaggagcgtgcaagtgaggACAAAGCACGCTGGAAACACTCAtggttgtttgtaggg	223
CsmiRNA-n46a	AATTAGCGTCGGTTCATAACTGAA	24	12	1.40628	scaffold5550|34250|34362|-	tcggtgcactaattttttgctttagttatgaaccgaagctaatttttttttttgaaccgaagcaaataattAATTAGCGTCGGTTCATAACTGAAgcaaaaaatatcactatt	113
CsmiRNA-n46b	AATTAGCGTCGGTTCATAACTGAA	24	12	1.25887	scaffold20737|40255|40377|+	agtgcactaattttttgcttcagttatgaaccgaagctaaaacattttttttgctttggttcataaccgaaagaaataattAATTAGCGTCGGTTCATAACTGAAgcaaaaacgatcactatt	123
CsmiRNA-n46c	AATTAGCGTCGGTTCATAACTGAA	24	12	1.2281	scaffold48117|8874|8996|+	cagtgcactaattttttgcttcagttatgaaccgaagctaaaacatttttttgctttggttcataatcgaaagaaataattAATTAGCGTCGGTTCATAACTGAAgcaaaaacgatcactatt	123
CsmiRNA-n47a	AAGTAACTGTTTAAAACCGTCGGG	24	12	1.29742	scaffold29897|9602|9704|+	gggaccgtcgctaaaaaaattAAGTAACTGTTTAAAACCGTCGGGaaaaatgagtattcccgacggttttaaacagtagctacaacaataggcgacggttatt	103
CsmiRNA-n47b	AAGTAACTGTTTAAAACCGTCGGG	24	12	1.49631	scaffold42450|20846|20938|+	ctaaaaaaattAAGTAACTGTTTAAAACCGTCGGGaaaaatgagtattcccgacggttttaaacagtagctagatttttttctaactttgtaa	93
CsmiRNA-n48	AGTAACGGTGTAAGAAAATTGTAA	24	11	1.56194	scaffold18694|74498|74780|+	taaatacctaatgtttatttttggaggcaaaaatacctaatgttacaattctcttacaccgaaactaccacttccgttaactcataaatatgaacacatggagggttcagaagcattacatttatttttattttattttaaaacttaatataaaaaattatatgtgacaaaccttggctccacgtgtccatatttatgaattaataacagaagtggcAGTAACGGTGTAAGAAAATTGTAAcattaggtatttttgccaccaaaaataaacattaggcattta	283
CsmiRNA-n49a	ATCCGCCGGTATTAATTGGTCGCT	24	11	1.00004	scaffold38243|23221|23313|-	gaccgccggcattaattaataccggcggattccgccggtaattatccgccggtaattATCCGCCGGTATTAATTGGTCGCTataagttactat	93
CsmiRNA-n49b	ATCCGCCGGTATTAATTGGTCGCT	24	11	0.908407	scaffold8947|7408|7490|+	gaccgtcggcattaattaataccggcggattccgccagtaattATCCGCCGGTATTAATTGGTCGCTataagttactattagt	83
CsmiRNA-n50a.1	TTTTAGAACTCTGTAGGTACCTA	23	11	1.7868	scaffold38826|35149|35471|-	tacttaagtttaattttcagttgcaaataaatactcaagtttaatttttggcggtaataatacctaagttatatTTTTAGAACTCTGTAGGTACCTAaccattaaaatattatgttattatccacgtatcattttcttattggtatattttaattaattttttttaaaaaataaaaatttaatgacttggaccaattaagaattgccacgtgtaaatttacttaacaattaatagttaggtacctacaaaagttccagaattataacttaggtattattaccgtcaaaaattaaacttaggtatttatttgcaactgaaagtt	323
CsmiRNA-n50a.2	AATTTTCAGTTGCAAATAAATACT	24	2	1.7868	scaffold38826|35149|35471|-	tacttaagtttaattttcagttgcaaataaatactcaagtttaatttttggcggtaataatacctaagttatatTTTTAGAACTCTGTAGGTACCTAaccattaaaatattatgttattatccacgtatcattttcttattggtatattttaattaattttttttaaaaaataaaaatttaatgacttggaccaattaagaattgccacgtgtaaatttacttaacaattaatagttaggtacctacaaaagttccagaattataacttaggtattattaccgtcaaaaattaaacttaggtatttatttgcaactgaaagtt	323
CsmiRNA-n50b	AAACTTAAGTATTTATTTGTAACT	24	11	1.2594	scaffold118862|19168|19540|+	nnnnnnnnnnnnnnnnnnnnnnnnnnnnnnnnnnnnnnnnnnnnnnnnnnnnnnnnnnnnnnnnnnnnnnnnnnnctagttgtaaataaatacctaaatttaatttttggcggtaataatacataagttataattatggaacttttgtaggtacctagatcttaagcgttaagtaaattaccatgtgacgatccctaattggtccaagtcattaaatttttattttaaaaaaaattaattaaaatataccaataagaaaatgacatgtggataatgatttaatatttcaacggttaggtacctacagagttccaaaaatataaattactaccgctaaaaattAAACTTAAGTATTTATTTGTAACTaggaatt	373
CsmiRNA-n50c	ACTTAAGTTATAATTCTGAAACTT	24	10	1.86945	scaffold10533|11991|12133|+	ttaatttttagcggtaataatACTTAAGTTATAATTCTGAAACTTctttaggtacctggataataacttaatatttaacggttatgtacttacagagtttcagaaatataacttaagtattattactgttgaaaattacttat	143
CsmiRNA-n50d	ACTTAAGTTATAATTCTGAAACTT	24	10	1.86945	scaffold10533|9591|9733|+	ttaatttttagcggtaataatACTTAAGTTATAATTCTGAAACTTctttaggtacctggataataacttaatatttaacggttatgtacttacagagtttcagaaatataacttaagtattattactgttgaaaattacttat	143
CsmiRNA-n50e	ACTTAAGTTATAATTCTGAAACTT	24	10	1.70312	scaffold114495|917|1041|-	tagcggtaataatACTTAAGTTATAATTCTGAAACTTctttaggtacctggataataacttaatatttaacggttatgtacttacagagtttcagaaatataacttaagtattattactgttgaa	125
CsmiRNA-n50f.1	TTTTAGAACTCTGTAGGTACCTA	23	11	1.7868	scaffold6835|528|850|-	tacttaagtttaattttcagttgcaaataaatactcaagtttaatttttggcggtaataatacctaagttatatTTTTAGAACTCTGTAGGTACCTAaccattaaaatattatgttattatccacgtatcattttcttattggtatattttaattaattttttttaaaaaataaaaatttaatgacttggaccaattaagaattgccacgtgtaaatttacttaacaattaatagttaggtacctacaaaagttccagaattataacttaggtattattaccgtcaaaaattaaacttaggtatttatttgcaactgaaagtt	323
CsmiRNA-n50f.2	AATTTTCAGTTGCAAATAAATACT	24	2	1.7868	scaffold6835|528|850|-	tacttaagtttaattttcagttgcaaataaatactcaagtttaatttttggcggtaataatacctaagttatatTTTTAGAACTCTGTAGGTACCTAaccattaaaatattatgttattatccacgtatcattttcttattggtatattttaattaattttttttaaaaaataaaaatttaatgacttggaccaattaagaattgccacgtgtaaatttacttaacaattaatagttaggtacctacaaaagttccagaattataacttaggtattattaccgtcaaaaattaaacttaggtatttatttgcaactgaaagtt	323
CsmiRNA-n50g	TTTTAGAACTCTGTAGGTACCTA	23	11	1.7868	scaffold7294|48344|48666|-	tacttaagtttaattttcagttgcaaataaatactcaagtttaatttttggcggtaataatacctaagttatatTTTTAGAACTCTGTAGGTACCTAaccattaaaatattatgttattatccacgtatcattttcttattggtatattttaattaattttttttaaaaaataaaaatttaatgacttggaccaattaagaattgccacgtgtaaatttacttaacaattaatagttaggtacctacaaaagttccagaattataacttaggtattattaccgtcaaaaattaaacttaggtatttatttgcaactgaaagtt	323
CsmiRNA-n51e	CGGTTTCTTGGTGATTTTTCCGGT	24	11	1.25085	scaffold39857|4463|4625|-	gaaaaagtcgtcaaaattagcattatcgccagaaaaatcataggaaaaatcaccaagaaattggtttcttgatgaaaaaaccgatttcttaatgaagaaacCGGTTTCTTGGTGATTTTTCCGGTaattttaccggtgacaatgcaaattccgacgactattc	163
CsmiRNA-n51a-5p	ACTGTCGGTGCCGGAAAAGTCGCC	24	22	1.26908	scaffold3974|10348|10590|+	agtttACTGTCGGTGCCGGAAAAGTCGCCggaatagctgctagtgtcagaaaagtcgtcagaattggcattgtcaatggaaaaatcaccttagaaaccggtttcttcgaaacccgtttcttaaagaagaaaccggtttcttggtgatttttcagtaatttttccagcgacaatgccaatttcgacgaattttcgggcgccggcagcaactccgacgacttttctggcaccgacagctactccg	243
CsmiRNA-n51a-3p	TCCGACGACTTTTCTGGCACCGAC	24	3	1.26908	scaffold3974|10348|10590|+	agtttACTGTCGGTGCCGGAAAAGTCGCCggaatagctgctagtgtcagaaaagtcgtcagaattggcattgtcaatggaaaaatcaccttagaaaccggtttcttcgaaacccgtttcttaaagaagaaaccggtttcttggtgatttttcagtaatttttccagcgacaatgccaatttcgacgaattttcgggcgccggcagcaactccgacgacttttctggcaccgacagctactccg	243
CsmiRNA-n51b	CAGTTTTTTGGTAATTTTTCCGGT	24	23	1.20291	scaffold33671|11276|11368|+	gcatagtcgccagaaaaattaccaagaaactggtttctgctttcttgatgaagaaacCAGTTTTTTGGTAATTTTTCCGGTaatttttctggc	93
CsmiRNA-n51c	CGGTTTCTTGGTGATTTTTCCGGT	24	11	1.38766	scaffold45362|2172|2274|-	cgtcagaattagcattgttgctggaaaaatcaccaagaaattggtttcttgatgaaaaaacCGGTTTCTTGGTGATTTTTCCGGTgataatgccaagtccgac	103
CsmiRNA-n51d-5p	TGGAAAAATCACCAAGAAACTAGT	24	2	1.43526	scaffold66699|162|254|-	aaattagcattgtagctggaaaaatcaccaagaaactagtttcttagaaaccggtttcttagaaacCGGTTTCTTGGTGATTTTTCCGGTgat	93
CsmiRNA-n51d-3p	CGGTTTCTTGGTGATTTTTCCGGT	24	11	1.43526	scaffold66699|162|254|-	aaattagcattgtagctggaaaaatcaccaagaaactagtttcttagaaaccggtttcttagaaacCGGTTTCTTGGTGATTTTTCCGGTgat	93
CsmiRNA-n52a	TTAAGTGTCAACTCAGAAACA	21	11	0.914255	scaffold21088|25865|25997|+	ttttttgaccaTTAAGTGTCAACTCAGAAACAcgtagcgacatattattagactacatattaaataagctaaaaaatatcgccatgtgtttttgagctggcatttaacgggcttaattgacatttaacaaaca	133
CsmiRNA-n52b	TCGCTACGTGTTTCTGAGTTG	21	11	0.903107	scaffold21088|25868|26010|-	tcgtacttttttttgtttgttaaatgtcaattaagcccgttaaatgccagctcaaaaacacatggcgatattttttagcttatttaatatgtagtctaataatatgTCGCTACGTGTTTCTGAGTTGacacttaatggtcaaa	143
CsmiRNA-n52c-5p	CAACTCAAAAACACGTGTCGA	21	4	1.00008	scaffold24667|14588|14720|-	taagtgccaattaagctcgttaagtgccaactcaaaaacacgtgtcgacatatttttttagcttatttaatacataatccaataatatgTCGCTACGTGTTTCTGAGTTGacatttaatggcaagaaaagagt	133
CsmiRNA-n52c-3p	TCGCTACGTGTTTCTGAGTTG	21	11	1.00008	scaffold24667|14588|14720|-	taagtgccaattaagctcgttaagtgccaactcaaaaacacgtgtcgacatatttttttagcttatttaatacataatccaataatatgTCGCTACGTGTTTCTGAGTTGacatttaatggcaagaaaagagt	133
CsmiRNA-n52d	TTAAGTGTCAACTCAGAAACA	21	11	1.17001	scaffold114142|7172|7294|+	ttttttggccaTTAAGTGTCAACTCAGAAACAcgtggtgacttattattggactatgtattaaataaactaaaaaaaatatatcgtcacgtgtttttgagatgacacttgacgggcttaattg	123
CsmiRNA-n52e	TTAAGTGTCAACTCAGAAACA	21	11	1.32215	scaffold104154|244|366|-	ttttttggtcaTTAAGTGTCAACTCAGAAACAcgtgacgacatgttattgaattatgtattaaataagctaaaaaaatatgtcaccacgtgtttttgagctgacacttaatagatttaattga	123
CsmiRNA-n52f	TTAAGTGTCAACTCAGAAACA	21	11	0.918253	scaffold143495|4835|4977|+	agtcgtatctttttttggccgTTAAGTGTCAACTCAGAAACAtgtggctgtatattattgaatcaacgtattaaataagctaaagaaatatatcgccacgtgtttttgagcttgcacttaacaaccttatttggcgtttgata	143
CsmiRNA-n53-5p	TGGGAAAATCCTCCAAAGTACTGT	24	11	1.47889	scaffold30561|8543|8815|-	tcatattttggTGGGAAAATCCTCCAAAGTACTGTtccgtttacatttttaaggtgacgtctatccagcctcgttaagtcctaattttacccacgtgacaataacagatcactaaaatattatcctatgtggtcatattttacaaaatacaaaattttttagtgacttgtcattgctacgtgggcaaaattagaatttaacgagactggacagacaacacccaaaaaatataaacggaacagaactttggagagttttcccaccaaaatatga	273
CsmiRNA-n53-3p	AAACGGAACAGAACTTTGGAGAGT	24	2	1.47889	scaffold30561|8543|8815|-	tcatattttggTGGGAAAATCCTCCAAAGTACTGTtccgtttacatttttaaggtgacgtctatccagcctcgttaagtcctaattttacccacgtgacaataacagatcactaaaatattatcctatgtggtcatattttacaaaatacaaaattttttagtgacttgtcattgctacgtgggcaaaattagaatttaacgagactggacagacaacacccaaaaaatataaacggaacagaactttggagagttttcccaccaaaatatga	273
CsmiRNA-n54a.1	CGCTAGTTGCAATAGGGGTTTCA	23	6	1.96113	scaffold26878|12537|12899|-	cttttttttttcaaatttacattttgggtttctaaagtggttgcagcgctagttgcaataggggtttctatacgatttttttgttgcaatttaagttgcagcgctagttgcaataggggtttcagtgtagnnnnnnnnnnnnnnnnnnnnnnnnnnnnnnnnnnnnnnnnnnnnnnnnnnnnnnnnnnnnnnnnnnnnnnnnnnnnnnnnnnnnnnnnnnnnnnnnnnnnnnnnnnnnaaacccctattgcaactagcactgcaacttaaattgcaacaaaaaatcgtatagaaactcctattgcaactagcACTGCAACCACTTTAGAAACTCAAaccgtaaatttaaaaaaaaaatagtaa	363
CsmiRNA-n54a.2	ACTGCAACCACTTTAGAAACTCAA	24	11	1.96113	scaffold26878|12537|12899|-	cttttttttttcaaatttacattttgggtttctaaagtggttgcagcgctagttgcaataggggtttctatacgatttttttgttgcaatttaagttgcagcgctagttgcaataggggtttcagtgtagnnnnnnnnnnnnnnnnnnnnnnnnnnnnnnnnnnnnnnnnnnnnnnnnnnnnnnnnnnnnnnnnnnnnnnnnnnnnnnnnnnnnnnnnnnnnnnnnnnnnnnnnnnnnaaacccctattgcaactagcactgcaacttaaattgcaacaaaaaatcgtatagaaactcctattgcaactagcACTGCAACCACTTTAGAAACTCAAaccgtaaatttaaaaaaaaaatagtaa	363
CsmiRNA-n55.1	TGCGCCGGTAAAAGTATTTACTTA	24	2	0.827768	scaffold5171|785|987|-	taaaagtgttaaaggaaacgtgtggattttaatgtgataagtggggatacttttaccagcgcacaattgcgccggtaaaagtatttacttaaacgcgtgttttggctaattaggtcagattttatttaaacacttttaccgacgcAATTGGATGCGCCGGTAAAAGTATatatatgaatcaggagcacgaagcccccttcttc	203
CsmiRNA-n55.2	AATTGGATGCGCCGGTAAAAGTAT	24	11	0.827768	scaffold5171|785|987|-	taaaagtgttaaaggaaacgtgtggattttaatgtgataagtggggatacttttaccagcgcacaattgcgccggtaaaagtatttacttaaacgcgtgttttggctaattaggtcagattttatttaaacacttttaccgacgcAATTGGATGCGCCGGTAAAAGTATatatatgaatcaggagcacgaagcccccttcttc	203
CsmiRNA-n56a	CCCCAAGGTCCGACCATCGGA	21	39	1.07574	scaffold1026|248673|248815|+	atcctctctctctcaaatcgcagaaaaaaaaaatgtttcagagccgatggttggaccttggggtccgatggggtccgaccaatcggacccatcggaCCCCAAGGTCCGACCATCGGAcctctctcttccnnnnnnnnnnnnnn	143
CsmiRNA-n56b.1	CTCTTCCTCTCTCTCAAACTG	21	9	1.31799	scaffold995|42052|42224|+	agcccctctctctcttcctctctctcaaactgaaaaaaaaaaaataccagaggtctgatggtcggaccacatggtctgatgggtccgattggtcggACCCCATCGGACCATGTGGTCcgaccatcggaccatatgtttttttttttttcctgttcgagagagagagagacgta	173
CsmiRNA-n56b.2	ACCCCATCGGACCATGTGGTC	21	15	1.31799	scaffold995|42052|42224|+	agcccctctctctcttcctctctctcaaactgaaaaaaaaaaaataccagaggtctgatggtcggaccacatggtctgatgggtccgattggtcggACCCCATCGGACCATGTGGTCcgaccatcggaccatatgtttttttttttttcctgttcgagagagagagagacgta	173
CsmiRNA-n56c	ACCCCATCGGACCATGTGGTC	21	15	1.12441	scaffold137853|235|427|-	nnnnnnnnnnnnnnnnnnnntttttttttcaatttgaggaaaacgaagagagagagaggcacatcggtccaatggtcggacccatggtccgatgggtccaattggtcggACCCCATCGGACCATGTGGTCcgaccatcggaccatgtgcattttttttgttcggtccgagagagagagagagagacaaagtag	193
CsmiRNA-n56d-5p	GATGGTCGGACCACATGGTCT	21	4	1.40206	scaffold52969|1484|1576|+	nnnnnnnnnntgatggtcggaccacatggtctgatgggtccgattggtcggACCCCATCGGACCATGTGGTCcgaccatcggaccatatgttt	93
CsmiRNA-n56d-3p	ACCCCATCGGACCATGTGGTC	21	15	1.40206	scaffold52969|1484|1576|+	nnnnnnnnnntgatggtcggaccacatggtctgatgggtccgattggtcggACCCCATCGGACCATGTGGTCcgaccatcggaccatatgttt	93
CsmiRNA-n56e	CCACATGGTCCGATGGGGTCC	21	11	1.15003	scaffold137853|266|398|+	gaacaaaaaaaatgcacatggtccgatggtcggaCCACATGGTCCGATGGGGTCCgaccaattggacccatcggaccatgggtccgaccattggaccgatgtgcctctctctctcttcgttttcctcaaattg	133
CsmiRNA-n56f	CCACATGGTCCGATGGGGTCC	21	11	1.31483	scaffold52969|1482|1574|-	acatatggtccgatggtcggaCCACATGGTCCGATGGGGTCCgaccaatcggacccatcagaccatgtggtccgaccatcannnnnnnnnnnn	93
CsmiRNA-n56g	GATGGTCGGACCTTGGGGTCC	21	422	1.25346	scaffold1026|248708|248810|-	nnnnnnnnnggaagagagaggtccGATGGTCGGACCTTGGGGTCCgatgggtccgattggtcggaccccatcggaccccaaggtccaaccatcggctctgaaa	103
CsmiRNA-n56h-5p	GATGGTCGGACCTTGGGGTCC	21	422	1.1158	scaffold21891|19014|19106|+	aataaacccacagtccGATGGTCGGACCTTGGGGTCCgacgaggtccgaccaatcggacccatcggaccccatggtccaaccatcggacccct	93
CsmiRNA-n56h-3p	CGGACCCATCGGACCCCATGGT	22	3	1.1158	scaffold21891|19014|19106|+	aataaacccacagtccGATGGTCGGACCTTGGGGTCCgacgaggtccgaccaatcggacccatcggaccccatggtccaaccatcggacccct	93
CsmiRNA-n57-5p	ATATTAAACTATATGAGACCTGAT	24	4	2.58464	scaffold36984|1625|1867|+	caatactcttttaaaattattatattaaactatatgagacctgatacttagttgaaccaatattaatattaacacgtaagagagtgcttggcgccactggtgccttttaacatttttcaaattaaaagagaaatgctaaaagcaccagtggtgcctaacaccttcctatgtgtcaatatcgctattggcgcaattaagtATCGAGTCTCATATAATTTAATGTaataacttttaaggagtatc	113
CsmiRNA-n57-3p	ATCGAGTCTCATATAATTTAATGT	24	16	2.58464	scaffold36984|1625|1867|+	caatactcttttaaaattattatattaaactatatgagacctgatacttagttgaaccaatattaatattaacacgtaagagagtgcttggcgccactggtgccttttaacatttttcaaattaaaagagaaatgctaaaagcaccagtggtgcctaacaccttcctatgtgtcaatatcgctattggcgcaattaagtATCGAGTCTCATATAATTTAATGTaataacttttaaggagtatc	113
CsmiRNA-n58a	TGTGTCAAGTTTGTGTGTGAT	21	9	1.19	scaffold29725|17120|17260|+	TACACATATCACACACAAACTTGACACATACTTATGTGGCAAGTAAATTCATCCAATCATTTTTATTTAAGGTGGCTCCCACTTATTAAAACATCTTACCACATAGGTGTGTGGCAAGTTTGTGTGTGATCATTTATGTGT PI-m0151 9	141
CsmiRNA-n58b	TGTGTCAAGTTTGTGTGTGAT	21	9	1.14	scaffold90670|1129|1275|-	TGCACACATAAATTATACATGAACTTGACGCACAATTATGTGGCAAGCCAATTTTAAAAAGTGGGAGCGATCTATCTTAAATAGAAATGATTAGTTAAGATCACTTGCCACATAAGTGTGTCAAGTTTGTGTATGATTTTGATATTT PI-m0297 9	147
CsmiRNA-n59	TTATATGTCACGTTTAATATT	21	7	1.07	scaffold48307|483|586|-	TAGTAATATAATATTAAACGTGATATATATAATAATAATTTTAAATGTGATGTTCACTTTAATATTTATTATATTATATGTCACGTTTAATATTCTTCTTATTT PI-m0204 8	104
CsmiRNA-n60	CTATTTCTTCGTCGATTAGGA	21	69	1.24	scaffold58106|6397|6478|-	CGATGATGGGTCTCAATTGCTAAGAAATAGTCGATTGTTATAAACAGGCGACTATTTCTTAGTCGATTAGGACCCAACAACA PI-m0226 75	82
